# Supplementary material for: Direct numerical solutions of the SIR and SEIR models via the Dirichlet series approach
Source: PLoS One. 2023 Jun 30;18(6):e0287556. doi: 10.1371/journal.pone.0287556 (PMC10313017; doi:10.1371/journal.pone.0287556)
Supplement: S1 File — There are no raw data used in this paper. All figures in this manuscript are generated by Wolfram Mathematica posted at https://github.com/Kiattisak-Prathom/Mathematica-Codes-for-PLOS-ONE. (ZIP) [file pone.0287556.s001.zip]

Archive with 3 entries (3 files):
- MathematicaCodesPLOS ONE/SEIR1.nb
- MathematicaCodesPLOS ONE/SIR1.nb
- MathematicaCodesPLOS ONE/SIR2.nb
