# Supplementary material for: Direct numerical solutions of the SIR and SEIR models via the Dirichlet series approach
Source: PLoS One. 2023 Jun 30;18(6):e0287556. doi: 10.1371/journal.pone.0287556 (PMC10313017; doi:10.1371/journal.pone.0287556)
Supplement: S1 File — There are no raw data used in this paper. All figures in this manuscript are generated by Wolfram Mathematica posted at https://github.com/Kiattisak-Prathom/Mathematica-Codes-for-PLOS-ONE. (ZIP) [file pone.0287556.s001.zip › MathematicaCodesPLOS ONE/SEIR1.nb]

(* Content-type: application/vnd.wolfram.mathematica *)

(*** Wolfram Notebook File ***)
(* http://www.wolfram.com/nb *)

(* CreatedBy='Mathematica 12.1' *)

(*CacheID: 234*)
(* Internal cache information:
NotebookFileLineBreakTest
NotebookFileLineBreakTest
NotebookDataPosition[       158,          7]
NotebookDataLength[   1573146,      30830]
NotebookOptionsPosition[   1564902,      30684]
NotebookOutlinePosition[   1565299,      30700]
CellTagsIndexPosition[   1565256,      30697]
WindowFrame->Normal*)

(* Beginning of Notebook Content *)
Notebook[{

Cell[CellGroupData[{
Cell[BoxData[{
 RowBox[{
  RowBox[{"beta", "=", "0.75"}], ";", " ", 
  RowBox[{"gamma", "=", 
   RowBox[{"1", "/", "8"}]}], ";", " ", 
  RowBox[{"sigma", "=", 
   RowBox[{"1", "/", "3"}]}], ";", 
  RowBox[{"I0", "=", "0.01"}], ";", " ", 
  RowBox[{"S0", "=", "0.98"}], ";", " ", 
  RowBox[{"E0", "=", "0.01"}], ";", " ", 
  RowBox[{"R0", "=", "0"}], ";"}], "\[IndentingNewLine]", 
 RowBox[{
  RowBox[{
   StyleBox["Sol1",
    FontFamily->"Consolas",
    FontSize->16,
    FontWeight->"Bold"], 
   StyleBox["=",
    FontFamily->"Consolas",
    FontSize->16,
    FontWeight->"Bold"], 
   RowBox[{
    StyleBox["NDSolve",
     FontFamily->"Consolas",
     FontSize->16,
     FontWeight->"Bold"], 
    StyleBox["[",
     FontFamily->"Consolas",
     FontSize->16,
     FontWeight->"Bold"], 
    RowBox[{
     RowBox[{
      StyleBox["{",
       FontFamily->"Consolas",
       FontSize->16,
       FontWeight->"Bold"], 
      RowBox[{
       StyleBox[
        RowBox[{
         RowBox[{
          RowBox[{"S1", "'"}], "[", "t", "]"}], "\[Equal]", 
         RowBox[{
          RowBox[{"-", "beta"}], "*", 
          RowBox[{"S1", "[", "t", "]"}], "*", 
          RowBox[{"I1", "[", "t", "]"}]}]}],
        FontFamily->"Consolas",
        FontSize->16,
        FontWeight->"Bold"], 
       StyleBox[",",
        FontFamily->"Consolas",
        FontSize->16,
        FontWeight->"Bold"], 
       StyleBox["\[IndentingNewLine]",
        FontFamily->"Consolas",
        FontSize->16,
        FontWeight->"Bold"], 
       RowBox[{
        StyleBox[
         RowBox[{
          RowBox[{"E1", "'"}], "[", "t", "]"}],
         FontFamily->"Consolas",
         FontSize->16,
         FontWeight->"Bold"], 
        StyleBox["\[Equal]",
         FontFamily->"Consolas",
         FontSize->16,
         FontWeight->"Bold"], 
        RowBox[{
         RowBox[{"beta", 
          StyleBox["*",
           FontSize->16,
           FontWeight->"Bold"], 
          StyleBox[
           RowBox[{"S1", "[", "t", "]"}],
           FontSize->16,
           FontWeight->"Bold"], 
          StyleBox["*",
           FontSize->16,
           FontWeight->"Bold"], 
          StyleBox[
           RowBox[{"I1", "[", "t", "]"}],
           FontSize->16,
           FontWeight->"Bold"]}], 
         StyleBox["-",
          FontSize->16,
          FontWeight->"Bold"], 
         StyleBox[
          RowBox[{"sigma", "*", 
           RowBox[{"E1", "[", "t", "]"}]}],
          FontSize->16,
          FontWeight->"Bold"]}]}], 
       StyleBox[",",
        FontSize->16,
        FontWeight->"Bold"], 
       StyleBox["\[IndentingNewLine]",
        FontFamily->"Consolas",
        FontSize->16,
        FontWeight->"Bold"], 
       StyleBox[
        RowBox[{
         StyleBox[
          RowBox[{
           RowBox[{"I1", "'"}], "[", "t", "]"}],
          FontFamily->"Consolas"], 
         StyleBox["\[Equal]",
          FontFamily->"Consolas"], 
         StyleBox[" ",
          FontFamily->"Consolas"], 
         RowBox[{
          RowBox[{"sigma", "*", 
           RowBox[{"E1", "[", "t", "]"}]}], "-", 
          RowBox[{"gamma", "*", 
           RowBox[{"I1", "[", "t", "]"}]}]}]}],
        FontSize->16,
        FontWeight->"Bold"], 
       StyleBox[",",
        FontFamily->"Consolas",
        FontSize->16,
        FontWeight->"Bold"], 
       StyleBox["\[IndentingNewLine]",
        FontFamily->"Consolas",
        FontSize->16,
        FontWeight->"Bold"], 
       StyleBox[
        RowBox[{
         StyleBox[
          RowBox[{
           RowBox[{"R1", "'"}], "[", "t", "]"}],
          FontFamily->"Consolas"], 
         StyleBox["\[Equal]",
          FontFamily->"Consolas"], 
         StyleBox[" ",
          FontFamily->"Consolas"], 
         RowBox[{
          StyleBox["gamma",
           FontFamily->"Consolas"], 
          StyleBox["*",
           FontFamily->"Consolas"], 
          RowBox[{"I1", "[", "t", "]"}]}]}],
        FontSize->16,
        FontWeight->"Bold"], 
       StyleBox[",",
        FontFamily->"Consolas",
        FontSize->16,
        FontWeight->"Bold"], 
       StyleBox["\[IndentingNewLine]",
        FontFamily->"Consolas",
        FontSize->16,
        FontWeight->"Bold"], 
       StyleBox[
        RowBox[{
         RowBox[{"S1", "[", "0", "]"}], "==", "0.98"}],
        FontFamily->"Consolas",
        FontSize->16,
        FontWeight->"Bold"], 
       StyleBox[",",
        FontFamily->"Consolas",
        FontSize->16,
        FontWeight->"Bold"], 
       RowBox[{
        StyleBox[
         RowBox[{"E1", "[", "0", "]"}],
         FontFamily->"Consolas",
         FontSize->16,
         FontWeight->"Bold"], 
        StyleBox["\[Equal]",
         FontFamily->"Consolas",
         FontSize->16,
         FontWeight->"Bold"], "0.01"}], 
       StyleBox[",",
        FontFamily->"Consolas",
        FontSize->16,
        FontWeight->"Bold"], 
       StyleBox[
        RowBox[{
         RowBox[{"I1", "[", "0", "]"}], "==", "0.01"}],
        FontFamily->"Consolas",
        FontSize->16,
        FontWeight->"Bold"], 
       StyleBox[",",
        FontFamily->"Consolas",
        FontSize->16,
        FontWeight->"Bold"], 
       StyleBox[
        RowBox[{
         RowBox[{"R1", "[", "0", "]"}], "\[Equal]", "0"}],
        FontFamily->"Consolas",
        FontSize->16,
        FontWeight->"Bold"]}], 
      StyleBox["}",
       FontFamily->"Consolas",
       FontSize->16,
       FontWeight->"Bold"]}], 
     StyleBox[",",
      FontFamily->"Consolas",
      FontSize->16,
      FontWeight->"Bold"], 
     StyleBox[
      RowBox[{"{", 
       RowBox[{"S1", ",", "E1", ",", "I1", ",", "R1"}], "}"}],
      FontFamily->"Consolas",
      FontSize->16,
      FontWeight->"Bold"], 
     StyleBox[",",
      FontFamily->"Consolas",
      FontSize->16,
      FontWeight->"Bold"], 
     StyleBox[
      RowBox[{"{", 
       RowBox[{"t", ",", "0", ",", "100"}], "}"}],
      FontFamily->"Consolas",
      FontSize->16,
      FontWeight->"Bold"]}], 
    StyleBox["]",
     FontFamily->"Consolas",
     FontSize->16,
     FontWeight->"Bold"]}]}], 
  StyleBox[";",
   FontFamily->"Consolas",
   FontSize->16,
   FontWeight->"Bold"]}], "\[IndentingNewLine]", 
 RowBox[{
  StyleBox["P0",
   FontFamily->"Consolas",
   FontSize->16,
   FontWeight->"Bold"], 
  StyleBox["=",
   FontFamily->"Consolas",
   FontSize->16,
   FontWeight->"Bold"], 
  RowBox[{"Plot", "[", 
   RowBox[{
    RowBox[{"{", 
     RowBox[{
      RowBox[{"R1", "[", "t", "]"}], "/.", "Sol1"}], "}"}], ",", 
    RowBox[{"{", 
     RowBox[{"t", ",", "0", ",", "100"}], "}"}], ",", 
    RowBox[{"PlotRange", "\[Rule]", 
     RowBox[{"{", 
      RowBox[{"0", ",", "1"}], "}"}]}], ",", "\[IndentingNewLine]", 
    RowBox[{"PlotStyle", "\[Rule]", 
     RowBox[{"Directive", "[", 
      RowBox[{"Black", ",", 
       RowBox[{"Thickness", "[", "0.007", "]"}]}], "]"}]}], ",", 
    RowBox[{"FrameLabel", "\[Rule]", 
     RowBox[{"{", 
      RowBox[{
       RowBox[{"Style", "[", 
        RowBox[{"\"\<Time (Days)\>\"", ",", "Bold", ",", "Black", ",", 
         RowBox[{"FontSize", "\[Rule]", "28"}]}], "]"}], ",", " ", 
       RowBox[{"Style", "[", 
        RowBox[{
        "\"\<Fraction of recovered cases\>\"", ",", "Bold", ",", "Black", ",", 
         RowBox[{"FontSize", "\[Rule]", "28"}]}], "]"}]}], "}"}]}], ",", 
    "\[IndentingNewLine]", 
    RowBox[{"PlotLegends", "\[Rule]", " ", 
     RowBox[{"Placed", "[", 
      RowBox[{
       RowBox[{"LineLegend", "[", 
        RowBox[{
         RowBox[{"{", 
          RowBox[{"Directive", "[", 
           RowBox[{"AbsoluteThickness", "[", "5", "]"}], "]"}], "}"}], ",", 
         RowBox[{"{", 
          RowBox[{"Style", "[", 
           RowBox[{"\"\<Numerical(RK-4)\>\"", ",", "Bold", ",", "Black", ",", 
            RowBox[{"FontSize", "\[Rule]", "28"}]}], "]"}], "}"}], ",", 
         RowBox[{"LegendMarkerSize", "\[Rule]", "50"}]}], "]"}], 
       "\[IndentingNewLine]", ",", 
       RowBox[{"{", 
        RowBox[{"Right", ",", "Top"}], "}"}]}], "]"}]}], ",", 
    "\[IndentingNewLine]", 
    RowBox[{"Frame", "\[Rule]", " ", "True"}], ",", "\[IndentingNewLine]", 
    RowBox[{"FrameTicksStyle", "\[Rule]", 
     RowBox[{"Directive", "[", 
      RowBox[{
       RowBox[{"Thickness", "[", "0.004", "]"}], ",", "Black", ",", "36"}], 
      "]"}]}], ",", "\[IndentingNewLine]", 
    RowBox[{"FrameStyle", "->", 
     RowBox[{"Directive", "[", 
      RowBox[{"Thick", ",", "Black", ",", "20"}], "]"}]}], ",", 
    "\[IndentingNewLine]", 
    RowBox[{"FrameTicks", "\[Rule]", 
     RowBox[{"{", 
      RowBox[{
       RowBox[{"{", 
        RowBox[{"All", ",", "Automatic"}], "}"}], ",", 
       RowBox[{"{", 
        RowBox[{"All", ",", "Automatic"}], "}"}]}], "}"}]}], ",", 
    "\[IndentingNewLine]", 
    RowBox[{"ImageSize", "\[Rule]", "1000"}]}], "]"}]}]}], "Input",
 CellChangeTimes->{{3.881895509591421*^9, 3.8818955819903955`*^9}, {
   3.8818975160204906`*^9, 3.8818975178591223`*^9}, {3.881897557468385*^9, 
   3.881897566971203*^9}, {3.8818994784004154`*^9, 3.8818994844308023`*^9}, {
   3.881904378513722*^9, 3.8819043832013636`*^9}, {3.894612281517528*^9, 
   3.894612282147442*^9}, 3.8946123329809217`*^9, {3.8946123775718403`*^9, 
   3.894612378571946*^9}, {3.894612489764269*^9, 3.8946124929519787`*^9}, {
   3.895619179056589*^9, 3.8956191804471903`*^9}},
 CellLabel->
  "In[105]:=",ExpressionUUID->"b16162eb-56b3-459b-8db8-1bc8f205a33f"],

Cell[BoxData[
 TagBox[
  GraphicsBox[{{{{}, {}, 
      TagBox[
       {GrayLevel[0], Thickness[0.007], Opacity[1.], LineBox[CompressedData["
1:eJwV13c8lV8cB3D8jBSVVRKSlEhWqKzztfe6Lq4IkZ2yt0iFhCQRCgkhs4xQ
QplFGQ1J2dt9KA0yfqd/7n29X/fc73PO5znPec7Zb3+B5EhHQ0PDhj/+fQve
WH+Qyd+kTEM5vq155qByzRaRfR4uWeg+J1Ok+BF61BRYmnvYpQwRZat8JAVO
1Crp5czo8gLRBPu5/bAWQu1xvdo/nd+iyZFb5XU5MqhD/nLtvPM3JCv669oz
OQ30SJHjomzZMKqIYHrxIFMTLQ2ezfItGkFKiTuMDzJro4s8W0a/Z4+hS709
dtyTuig11dCZiJ9CdSw2FSQ7Y9R5c9Br2plAX4TGNrvDzVHMnZSOW1KL6GcF
x9UoXQsk5oJOHStbRB92/hjo2kVB3kw3Q7yLlpBwJfGFt9ISbWjINCxm/0CS
7ySqZehOI+6XwWoL8b+RTXCe+LY/Z5DucybDSedNlPnK4cDKHVcktWn/c9fi
JmK7w/z9/iE3FCdg231AkQa+3z6/73qVG/K1r/Mjv6IBx4QewyMf3ZH6pOer
qn5aqPkWsnVN5DwaXRg6E/jzPyDztqlTYrzQh4TrVYkn6WGTdHv30oAX6pQ4
yVwYRg9+J7md1MW80WOv5PIBBgZor1/T39/njS791N2U38UIPWwj2eMivkhg
vebuutwWeHD0rL7ouj/izHRc5ArZAmtnamhUrALQFsShLv5iC+yb8wKJugBE
RJyfs9Fihns7fc6kBweiBvqD8o0WW8FbI8Z7jCEYnWZJ+hgZyAJno/Ps6LXD
UBerHDP96Z0wscbNWKseiXr12O90h+4Epajf9TzhkejTNeqhtLs74YIRW+Gf
2kg0zvBQXfzLTlh2q2c4KnUZra3vjqBYsYG/TU3trYNXkCh15VexJTtIFn9d
VBWOQpJiH64GBLGD3KMS71HXKCTn9phTNY0dXjcWN2wviUKqk27SHz+xQ/Lu
O8rsstHI8uugBy2FA0KKenPH9WJQTPfzcTNzTtiaVetcdTsWJbCk+wj4c4Kj
ardQ0UgsStb1p5u7zQmXV+aklMWvo6xWcYGI97i9ibmMTsd1VN2QZVVE5gIn
Z88cVqZ4NFF6qXeDtAvcxpeeOOXcQKo3NBofGnEDN7+UZlt5EorQrSzsPc8N
IwUslhvDSaiB4cCt9XhuEFSUvpDCdgvJh9I4mb7hhqJ9WkHzPrfQMdf6bZva
e2AXmfmdmlIyElKTsjBX5QEOBcdxpbHbyH4jCy6d4YHK58Gsn/ekoOza7aLF
ETwQ18SfO2qcgngl59doX/AAK5uRmGJjCuLie5hTorAX0sVWhQ/lpiLG37xU
elle6EctHZcupSH1x9c/SpB54cpqHgEv0lCkx2rjKR9eCDET+RC4noY2xj7e
Kq/gBcGwFSnzkHT0+13SSWtxPrBnJ8PX0Aw0XbTl6hNhfijXT0n+knoPOUqs
skqxCsAUzxueuj33kf5gdB43vwDUGA2s6anfRzLRXEo0EgLAjor+yFy4j+i/
SZ57aywA1iftIre33kc5Cc6dHskCcGtvi+JiQA76ttAfVbR3PyQ8vBS3NP8A
tabZ8yeJ7YfTZSOEPF8uKtVYrApS2g+Ho1taxg1y0cV72ya0bfeDWJX7Eevy
XMRroKo2lbMf0sLTWmeD8pBlcdnmAVFBuGr512q7wEMEFKXUbQqC8GTqm+hD
84foMP1r8R96gnCijJutKP4h+mM1ebrZQxDU58pTF9ceopRtfM/sKgTB0owt
6+ZwAepziw28d+IAbF+smnj0rAgZiDgu7dISglDCLy7iTSlave5XP2QuBNFf
OGVnWcpQAfXq1VwnIeg+LbKryaAM0Vfm75GOEoILyTkeT9+VoTrlaRWDFiHw
Kuo/vuBRjg6R3ZMuqx2E7V2oq/ByBaIJ9zq2iA7BFa+yH0KDT1DpyKX1aqND
wLHlanMmXSWyUk9qC7M9BM+5aknmopWomvmJ1bbwQ7Cz2i8xPLgSnUtevnyo
4RDIdoz+fcFXhQYKA/qtFYXh+5bK2/s9q9Hj/jC/jhOH4ZCWf2auRi0quHrW
flTnMAT2lV4TD6pFmXJ6Rn9PHYavGy9OM5XUotg73CJHww4DdX4kJJ+rDjlY
P/mS2HQYOt+qGGbN1iHO8Wk1iq4I9M0K0t158Az5/zBln7IShSUatRlZkUZ0
Lld+c/OcKPDZhhzZot2I7M32z3NfFAX2gmfB/zk3IsMaaotutijU9Ypb+uU1
IuGQa0Gl46KgZbTJoynUhD7RvRj28zgCIypkmTSRZqTALlpGHy4Gcz/kNwdI
r1A37amOrhtikGHPk8bn/wrZLV0bS8kWg+2vf7ZGp71CV97N7BZpFoMYJqbE
t8O4fUJhhAHDUcjMsasQ9WpBdttESCnXj0Kd53vhtTut6Ar94Z/Cd8Th5dB/
jJr0Hcj5b9K9PIok+J4Ncj+h0o0utE4dKzOQhojjfwUf3+xHsacYD66fk4GV
vZHBb4c+I4e2ECcpFzmwieODk6bDqIlpj4m75QloPzd/VerHKJJii0iZ8ZWH
t18faDT5TaC6LR8Pt4XKg7K1fPPZixNIlUa8PveKPMxnO3TQRU8gMjH4zTZZ
Hoyjs/3E70wg/67jIh+eyEP8bKSqet0EenaNqG/+Lg+qo9dfu65PIG0625EM
TwXYmi2vkhk+iex+KIkZnlOEqIWMhn6fKcTKTvOu31cRjggZfq8Lwe9NyWYf
qzBFyAlT/JV+eQpxntesd0lQhG9/L/tr35pC7dOGupfLFWH3lcYEy8dTSPKr
rcvTZUV4k3KRzpyYQjQdl3IFw5RASmGwvv3sNLqf2cL7O14Z+CuC7oooz6C7
1mIfzVKUIXkqUCtIfQbd4bl1szJTGfZxyma/1J1BCSl2jN5lynB/G4OztsUM
Ck74S8y/U4betOlMds8ZRLoo9XKUA+H3xZRNcfYMore559qdhiA81yZq68YM
epIgP9hLAiiRdtHZXzSL7DO2M9SZA7BtN7YaKp1F7AWj4vdPARgXFwTffjKL
PJtiIy/YA/hxs86vPJtFYsufRVi8AWRpdUZvvZ1FuZYhgRo3AYosOs9sX55F
yULPuJ6+BYhqetcsIT+HfOuUjO/pq8B0LL/ek/o5VHWqjW7AWAWSGdjLBl7M
oV+rxlWcZiowWMIsvvZyDgUpnOWJO60CSksp12TfzKGLz2LHg8+rgJPIgR3B
X+ZQdMPHQEqiCsjGk3YarM2h9Gav+xz9KhAxtk6SPDmPXnTmfb9mpQorcfYf
kgrm0WPud15htqqQl8t8MPvRPMp1Wl30dFCFdtHxJ0Wl8yiWzoiwcFcF5SK1
jJrKeUSW/zN3MEQVVOP43pU3zqPZQt2JpnRVOCjb1Cn4aR5xXiM+rgyoApwQ
5ORkWECMH/dYLAypwqk5o0ddTAtoRUj9w/CIKvSs/m27snUBfW280982owqb
tTrpczsWUOEflZ7bK6rgWs75NYNnASm7JHdK7VEDwzfTJTESC8hV6+RzV4oa
RO6nqN63WEDUw3taKqzVIFCD2Vrt1ALy3rryZsVODa4/5vk0ar2AQruefrnm
qgayIY60PPYLKNH0xFphsBrsi1Cxdj23gKptjyvM3lUDhdJchYSIBUQXKFvr
NqIGa00SX2geLqBoS66mxxNqMLcjsdu0cAGxKPxsX51Rg1dkf4/cRwuIa6Py
U+x33J8A21rl8gV0+IrMn6L/1EFux4UWi9oFZJR47PjcQXXo/f05ju/1Arpb
IFXl7qYOd9COBsaFBdQ+4NCedV4digy73jMTC2h5a8pgn7c6uEtNE1uXFpCe
xyqtYog63DqVJc30cwGtSr00ZIlTh5epmwen1xaQZT15urhEHR5nzToYsFDR
ru6AvdRFddieH71WIUJFqpuF4oI/1aEwhmMm8AgVnZf8omK+og56s3vYlI9S
UWsSuDTQakC0qS3PS0kq8rNgrkpg14ADX/RVnh6nov7hdEMJGQ2oG0m3Ntag
ops/nl/yDNCAjR0Du9Vscb3exDPWIRqw2G7VUGtHRfoVDira4RqwyZ7JJGFP
RYwXmGkFojWgWMsumsuRikJnyRFvUzTgRVmfTa8bFTmNzF0Ur9aAGq+yKyz+
VKT4dk/o/LIGaD/aHIq9TkV7SuetPv3B3jYl8SmOin7FvVB4taYBlmzrOkIJ
VFSh6/g3g14TXu2WHnyaSEWHWsuD9Tg1wVrzyM2+21TE9lwrqOiYJuQeCtV8
l0VFk0V+/i7emkBJZ1CiPqYic76NrwX+mlDtEJ4iUUlFLTeitGaCNWHTZG/h
hSoqyvVN5Xa7rAneVp835mqoyF65ts49WROqyKcS3z+joq89axvnqzUhi43f
zaOVit7/uRztt6oJd4O17Z9+oiJ1d5bFqg1N0P5vq1rfABVVDiVTftFpwVbQ
+2/hMxUlNeeJBGzTAnnjsUN8Q1RkHNf2OpBXC7iFonk8R6jozb5tO0OVtWAw
q+DxyAwVvdJMuhMZqQXxJqe3/l2hogmn+q7gKC0I1D0XNraK844ep/OJ1YLi
m1nsr/9SkXabnIdDkhZ49Lbnp67jelqDKuo5WvDt5sX4Q7QE6tMWmmNo1oL8
6UssvFsINKpbrXSNVhugzWW/OxeBaI0+j96I0AYbWVJn81ECtTeYHfC9og1x
6LmIvziBEsV7HCgx2kBbVTt8WIJAAtvbxwUStUFFatIiTpJA0FU1WZGlDTcz
YkL1jhEoQu/mbF+DNjB0l4o8OkEgGm3t77vXtWHmpSjnsiquX/NSeo1GB5rp
+q7fUsP1hZHPML0O9NBc9pBWx/WZ5JYLWHRgIU7K67wGrt964NdJXh3wP6h/
7ZsWrq++uWKloAPsdH6B+fq4vko1bXaQDihX+f/oNCPQKfWpzk9hOpAenF55
1pxAlVrcyWyROkB3uPLTOraLYfChy7E68DleR1+cQqAeK2U9pwwdoO28+D36
FIFy/FuTxZ7rQG/HgTZ+WwKpF38QrqXRBbW17Jqv+JyYWca0tESvC3yvHtI5
uRDoz+MTdaLMusC/3/LlPHZxbbr+XTZd4BBbevjHlUBcbTZe4YL4/xEerFvP
EfgcO1mnoa4LXbEGLRyeBIrZ/dugN1oX7ByOJ7UGECi5vX2s+bouHPTrLpIN
JFBWUHrQkxu60JihZZmLXT2olJecqgt+7/2CIoIINJF1Zc38oS5kPhvoORZC
INXD7I8GW3H/XMIUoi8SaO3E0S0TDHrAqLAlbewKgbbMbtx7z6wHyWn8YppX
CcSR8e5YK6se9N9ftSvAFl33sX3IpQdXo1wr3KMIZNlUV+16UA/8I+d+LUTj
6+toO1LV9aCd1GY/Eksgz1MOzb8v6wHpbw1/VCKBtmfNDivG6MGNN57j49jF
Y16bl+L0oGiaqqV2k0BT5yIUWW7rgX7xm5kNbJvwe9UC+XqwzrI11+sWgfRz
PxbptOvBx5uuuhopBDpM1buVwaIP17ZeYSnIIFCrdF/F8E59eHJNTucv9tmA
U+8OculD2vBtCcO7OC8aV9ZyPn0wrn2++h17F0dU9CtxfdBIPJt8IpNA9Cca
QxaM9UHuQY5gZTaBRi7JnEW39SHVUoz+Qh6BDu3anuCZpg++1ovt1dhuRVM1
9+/pA6JPVd/AXu5N30afrw/dDFVn4vJxnkK0T9qr9WG7sIlC3kMCibd20ZI+
6QNX8nJxRyGBgrc6Z53dawDfGvXCvpUQ6EUmdNzeZwBcWsuF/KW4P8d4frQe
MIDYmJMpp7Hjrbo0RcQM4EJ6duln7OziY9QFRQPIj2Kd7CkjUJshjVKAjQHs
nmgtqKwgEOettM/X7huA4nEfGYMqAm19z9HjnWcAPT9aOC5h0+xOaLMqNICO
sOamSuyF9MjKoxUGUHzIL3ZvNc4zxz2hp9EAXjFM9k1iBz5WUt0zbACBLfs8
fZ8SaKhnpLCA3xAUpaOYPeoJ1M9hnX1T0BAUvNx3ZWB3mn1ICT5kCHVJEb/b
sasHOi/rixuCXtuwnNAz/HyPPDm9qGQI5uv0ZZ+wVZeusp04bQjvehQLTzYQ
KH+naFBbhiE4H/f69qUR5zdp+Yc+2xCOPBuWZm4iUE39tQDVXENgsblFkcVu
d5rxe15sCAZWYXvjsWefFXg/eW4IPbOXr8g3E+ioq/C5rG+GwPGBwhL/Ej//
TUK2AQeMII1xQI69lUCKqeSvlcJG0LS19chJ7JZzV05/P2IEcwqhf2yxP+we
t/KQMYKU/NE9Jdi/PR5QHDSMIOnQQoRGG4HkeQRJRs5G4L43j+5CO4GavPdp
CD8ygnHR/2bzOgm0+pNI5C0zAjLv3m8t2DJBjV/YnhiB9mf/qgnsgvAzvmt1
RvCuKJjx4GucT9yDBz2dRtAnLK+Ug22XL0wXOmsEMc6iu1PfEGhzPtV2mtMY
XGqOH3PvJtBd8QiGsV3GMPPJPToa+4Sny6MhbmOo3KHT+ADb+8eJ3728xrDp
5jQ8iD25MpDwXMgYVNPohnTfEqibkbchScYY/AfPfz3wDq9nAtm8SmRj2Cce
XdPcg5/fWKn2o+bGcODUM/IgdviPZh9+ijG89W77/APbrnWic9PKGDLDyu4L
9RJI8NyRoGYHY+gMo/Jexc6vqX6v5WMM5tnOn1X6CFRq2JVASjIGVnHVv0X9
BOJ/aiOvlmwMF2u8Bhqxb+xfnDiWYgw3zKg5H7A9l9mVuNKNIamA7w/tewJJ
p1PmPt43Br600BIL7OqJMa3TFcaAeEPMNrGfh67SuLwzhtyrYkLwkUC/yiYX
I3txHvyOJ8ywJcd6h+/1G8MxVZbjbti5Oo8a+z4Zw+WLv3/cwo7dZR2BRowh
4VDI+Uls8/Lnm7u+G0MsA11g9CcCEWMRGy0cJnh/dda9bgCvR7s9qMNcJiDH
07/8Btte1/Lr390mcHpS0f0b9odyqQYpXhO4dEVvH/1nAj0LGw27J2QCqtIp
+fqf/6336uu+siYwJFSs9hl7vx7T2gELE9i9s0JpehDPl/dqvTyWJsDq+8r3
N7ambUQBm5UJ5FzTvMf4Ba9HPivkTRt8feY3zULYlRlzJZ+dTOD9LpMzdtia
829tb/qbQDpp5nf/v/bxd15u3DYB7UuXpp8MESh09/u0n6kmsDws69yEnXCf
zXM+zQSyqHQD3dhPqmJ5P98zgXBT3pQZ7LWhUL+qPBNQoGkK4P+K75f4GeFz
VSaQe33b+FXsyrci1wf6TcCXZXup3jc8nw805a1+MIFEb74CCrZ7AKVx74AJ
CHyqSHbEFtwX/fP0kAmsW2drhGPfOD9uOzphAj4eHFseY7uxZsnM/TIB0kPd
vVzDeD+gx/l1jZsE7BdaPvdgr2U++sO3lwQ2Mb/REPbH76ociI8ERsEOadPY
Cele2pf2k+B6EYfIJvbfme7HDKIk8C1mfn5kBN+fmGvR2xVwe9PFxkjsuNYN
SYHTJFja1XH18Cjeb3hNSvHZkuBHvthXKezlvd3SPGdIMB1y8agCtrXXPRlO
RxKsfthZYYB9lFfxxBYPEjBEzul7Y3d7BaHFUBJMHCV9q8Xeybds0HiXBApw
tlh1jECv2gYNn2eSoFAu5ocudqD3S6O6bDy+u/nSptjDbUkmlbkk2Ma8dMcB
u8JbyqygmAScjYmMV7BJ7eetE5+RQEcz89xL7Fs+M252X3AeNm/vKI4TiEcz
2Mv0KwmOePB1qGHncG8L1BwmQWtI6ndd7MfPxa6KjZPA49FhKUvsd0yeWX/m
SBA/cP60H/b2u7/6Ev+S4E0aY2Axdsyr/5SaeExh3PX4CNcEHk9qslolryk0
agqo8WKnuh7UfchvCjd9VjIFsfO3a1nEC5qCwZckdQnsFkqsl6WoKTx7taal
jU23sDN/6aQp/G25LBOEHcrFv0PQ0hTMhthff8DuqmA+haxMYUifsvgFm9/w
Z671aVPo6tHZMYb9IuqNfOoZU2je1JEn/tX7E+zE4mYKu4U9NJgmCRT9+ePz
X8GmcDS0XFYOOynr5rnXd03hy/nqwhvYYwphNdOZplDGHLPzNrbMJxc6xvum
INTY4ZWO/X4n3IE8U8i0f3IgD5s7kvqyqsQU7MqfatRhZ57V25vdYAol/5lF
j2EXijB0+g6bwusXvMLSUwTq5VX56zFqCk66mbflsNd2hIk5j5vCoPzQpjy2
4a/lBMtpU1j5m9Omhr3cPG6qvGgKqS31QmbYYP1qiImGDG+KErkDsD8lXF5K
30eGG9QTdE+x6SJfCCbvJ8P2mA2iHvuI31/T+ANkuPdwfeAF9kUrn+pwYTJc
VKnOacMWOuwQclaCDF7WXkwfsS80qTKIIzJQd3Ds/4nNuEy7p8mGDIy+B0rE
p/F+tvxOwrgdGSZDT/pIY895SNBvcSBDmKW9rBz2uylrwtCZDNnCayVK2OmD
NS1fLpBh1bHeUx9b/KWH958IMjAMNSNXbPOkgdcSD8hgpd7Bn42tbeSpYppH
BtrgwvMPsBVYmGr8H5IBfHbX52MLRMnkPH9EhlOninRKsGeDbgTqVZIhQHmr
ch32xTMaB51byGAZnBvVh/1QsuJi5hQZWrP7Sv+bIdB5rqWVmhky8Ci5X2PE
llmV9OuZIwN7APcZZuzGl+Xu9Itk4N5oYNqB/cm8nOL2B/enPlaaB3tLWJm0
HLMZBNIn0khiu3SUTHaJmkF4wOxNS2zx0oUzU2JmEFmQw2mNvZx0dIhGwgy2
KHYm22BHWJf0HTtmBpDoFe+AfYcobkxTMAODDkc7D+x2ruJ0R30zkD697UYE
toh9keG6hxmsMEYK5P37/Z58+fcLZrB4ll7yIbbTQCfbtJcZ/PW4qVSInWs8
19/rZwYaWe9JJdgCSMyqIMwMbIVlnKqwd/GWOpvGm0E1R41UCzbdh4qIwmIz
YI5Xdh7Dvs+mOppZagZhamcVJrDBoFctudwMjBg7Waeww159ZwyvNIMvctYl
szP/zjfH4snPzMBmvv3jEjb1RlXa5msz2EZIDm5iD+rUPjabM4O9l/Me8szi
/Z1RLsVvwQzK7CddebGLyDc2kgmcB6+5KD92sK2jbv8PM/hg05W3H5vHj22U
tGYGp13Mog9jU7Jd2YxZzcHI/MQvWewPv/Z46kqYA/1McYIRtvIa/S43KXO4
Gw48Jtj5tIv1146Zw1TeyVwStj9LK1PHcXPwO+DwxAybS9A7SwvM4cGFxgYr
bLJBZ7e6iTkUV+287ozd+yD4KPIxh4rn5xguYrPTVNfK+5mDY02/Tji2qfWS
hlwArvcfQ3wEdj+ni83REHPYXtu84zL2x6tmN/ZeNofZ/LeMMdhfnCWXfieZ
g++P3c9uYk8cmawsf2wOspfydHOxD8XsVymuNIdwWx63PGynceuuh9V4vC8D
Y/Kxp+/2TWTWmcOMyq+mAuxZ1qZd8c3m0CHMdrgEm0pkBLr2moPLWmlTFfaf
JyaKgt/NgcegW6oVm+WEXDfHsjmwXgg80oYt8IzHjuGXOdBFHxdqx9Z+NXZ5
esUcvuf/Zu/ETuv3e11KawE/ttye6MKW/5l2SoHNAvocCdv32KFyo4FkSQuo
ZwgpHcNOrGvdqiltARnlynHj2LnKj+4el7GAmCYJ1wnsN5q+jTwnLCD+wD2B
KWw+C8YtI8gC9HXrrs5iNwSIpnoYWcBv6UKRJezNp95VUectoORHxdD6v/wY
H1/P8bSAsE+GTzaw68hLZxq8LYC6ky1mE9t38cL2X/4WYHdvqwTtHM5L2MPZ
MdwC3t+Z8qbH7k1x3qOeaAG8sNy7FTvP1zqM9rEFcF6qWNmFHdmcYcpXaQHt
dteqdmPb7RwUOVltAWa1WZ7c2DzFlh886yzAaix2fA92wpi5xHCzBYyGe77k
xQ4kmYw09FnACo2QjSC2nqSmRuhPC7hUcZXlKDbN+/e0vr8tgDick//P1UGO
De4rFsB6/AiIYwu+vHLcat0CDu6+6iWBvWr2UkSegQLGE45dUthFIbD9DycF
5kr03OSwmdvkP/rIUOBTkrAiwm5w77zlLkeBS63dr/7Zd+cpY4cTFJC48V0f
sIctgzpIihRw+VZhpYL9dL6mXkqdAu+D+HzUsF3YZbMJUwp8j+WO1cJuOy3h
6u5DgYlGPmsjbHYHl/p7fhS4qWk39s82LvdZ3wVQwIeZw80Y+5c3x2OZUAoE
tXX6mWALxfxeXb9CgYGz8VGm2BGPX8QlplDgqPlAvAW2PJNxeVUt7u8vu+O2
2FEs1+im6ymg3Jdf8s89bM1kngYK7Gv3OGD3r3+8MisXmynQJXqJ9Qx2qhS3
qvZrCpwT7hq0x162Gu77/IUC/Om+Z5yw4cyeQ6zfKGBSwPrun687kQLRCAXK
EiWVnf/l7fWKN3eCAhcEdu1xwTaJKnD0oFIg4caFDlfsu9dHarIWKVDY7CTj
9m8+JfJs7f1OgWXJ+cx/jsiIK5X7TYE04oG3O/ab7BYa1xUKyFA+Dv7z7vwN
UsZfPD6xDPVz2PaPjud1rVMg6w9R/M+l5Z6/NzcpUK79gdMD+39tfiCg
         "]]},
       Annotation[#, "Charting`Private`Tag$20009#1"]& ]}, {}}, InsetBox[
     TemplateBox[{
       StyleBox["\"Numerical(RK-4)\"", Bold, 
        GrayLevel[0], FontSize -> 28, StripOnInput -> False]},
      "LineLegend",
      DisplayFunction->(FormBox[
        StyleBox[
         StyleBox[
          PaneBox[
           TagBox[
            GridBox[{{
               TagBox[
                GridBox[{{
                   GraphicsBox[{{
                    Directive[
                    EdgeForm[
                    Directive[
                    Opacity[0.3], 
                    GrayLevel[0]]], 
                    PointSize[0.5], 
                    AbsoluteThickness[5]], {
                    LineBox[{{0, 50}, {50, 50}}]}}, {
                    Directive[
                    EdgeForm[
                    Directive[
                    Opacity[0.3], 
                    GrayLevel[0]]], 
                    PointSize[0.5], 
                    AbsoluteThickness[5]], {}}}, AspectRatio -> Full, 
                    ImageSize -> {50, 50}, PlotRangePadding -> None, 
                    ImagePadding -> Automatic, 
                    BaselinePosition -> (Scaled[0.42000000000000004`] -> 
                    Baseline)], #}}, 
                 GridBoxAlignment -> {
                  "Columns" -> {Center, Left}, "Rows" -> {{Baseline}}}, 
                 AutoDelete -> False, 
                 GridBoxDividers -> {
                  "Columns" -> {{False}}, "Rows" -> {{False}}}, 
                 GridBoxItemSize -> {"Columns" -> {{All}}, "Rows" -> {{All}}},
                  GridBoxSpacings -> {
                  "Columns" -> {{0.5}}, "Rows" -> {{0.8}}}], "Grid"]}}, 
             GridBoxAlignment -> {"Columns" -> {{Left}}, "Rows" -> {{Top}}}, 
             AutoDelete -> False, 
             GridBoxItemSize -> {
              "Columns" -> {{Automatic}}, "Rows" -> {{Automatic}}}, 
             GridBoxSpacings -> {"Columns" -> {{1}}, "Rows" -> {{0}}}], 
            "Grid"], Alignment -> Left, AppearanceElements -> None, 
           ImageMargins -> {{5, 5}, {5, 5}}, ImageSizeAction -> 
           "ResizeToFit"], LineIndent -> 0, StripOnInput -> False], {
         FontFamily -> "Arial"}, Background -> Automatic, StripOnInput -> 
         False], TraditionalForm]& ),
      Editable->True,
      InterpretationFunction:>(RowBox[{"LineLegend", "[", 
         RowBox[{
           RowBox[{"{", 
             RowBox[{"Directive", "[", 
               RowBox[{"AbsoluteThickness", "[", "5", "]"}], "]"}], "}"}], 
           ",", 
           RowBox[{"{", #, "}"}], ",", 
           RowBox[{"LabelStyle", "\[Rule]", 
             RowBox[{"{", "}"}]}], ",", 
           RowBox[{"LegendLayout", "\[Rule]", "\"Column\""}], ",", 
           RowBox[{"LegendMarkerSize", "\[Rule]", "50"}]}], "]"}]& )], 
     Scaled[{0.99, 0.99}], ImageScaled[{1, 1}],
     BaseStyle->{FontSize -> Larger},
     FormatType->StandardForm]},
   AspectRatio->NCache[GoldenRatio^(-1), 0.6180339887498948],
   Axes->{True, True},
   AxesLabel->{None, None},
   AxesOrigin->{0, 0},
   DisplayFunction->Identity,
   Frame->{{True, True}, {True, True}},
   FrameLabel->{{
      FormBox[
       StyleBox["\"Fraction of recovered cases\"", Bold, 
        GrayLevel[0], FontSize -> 28, StripOnInput -> False], 
       TraditionalForm], None}, {
      FormBox[
       StyleBox["\"Time (Days)\"", Bold, 
        GrayLevel[0], FontSize -> 28, StripOnInput -> False], 
       TraditionalForm], None}},
   FrameStyle->Directive[
     Thickness[Large], 
     GrayLevel[0], 20],
   FrameTicks->{{{{0., 
        FormBox["0", TraditionalForm], {0.01, 0.}}, {0.2, 
        FormBox[
         TagBox[
          InterpretationBox[
           StyleBox["\"0.2\"", ShowStringCharacters -> False], 
           0.2`15.954589770191003, AutoDelete -> True], NumberForm[#, {
            DirectedInfinity[1], 1}]& ], TraditionalForm], {0.01, 0.}}, {0.4, 
        FormBox[
         TagBox[
          InterpretationBox[
           StyleBox["\"0.4\"", ShowStringCharacters -> False], 
           0.4`15.954589770191003, AutoDelete -> True], NumberForm[#, {
            DirectedInfinity[1], 1}]& ], TraditionalForm], {0.01, 0.}}, {0.6, 
        FormBox[
         TagBox[
          InterpretationBox[
           StyleBox["\"0.6\"", ShowStringCharacters -> False], 
           0.6`15.954589770191003, AutoDelete -> True], NumberForm[#, {
            DirectedInfinity[1], 1}]& ], TraditionalForm], {0.01, 0.}}, {0.8, 
        FormBox[
         TagBox[
          InterpretationBox[
           StyleBox["\"0.8\"", ShowStringCharacters -> False], 
           0.8`15.954589770191003, AutoDelete -> True], NumberForm[#, {
            DirectedInfinity[1], 1}]& ], TraditionalForm], {0.01, 0.}}, {1., 
        FormBox[
         TagBox[
          InterpretationBox[
           StyleBox["\"1.0\"", ShowStringCharacters -> False], 
           1.`15.954589770191003, AutoDelete -> True], NumberForm[#, {
            DirectedInfinity[1], 1}]& ], TraditionalForm], {0.01, 0.}}, {0.05, 
        FormBox[
         TemplateBox[{0, 0}, "Spacer2"], TraditionalForm], {0.005, 0.}}, {0.1, 
        FormBox[
         TemplateBox[{0, 0}, "Spacer2"], TraditionalForm], {0.005, 0.}}, {
       0.15, 
        FormBox[
         TemplateBox[{0, 0}, "Spacer2"], TraditionalForm], {0.005, 0.}}, {
       0.25, 
        FormBox[
         TemplateBox[{0, 0}, "Spacer2"], TraditionalForm], {0.005, 0.}}, {0.3, 
        FormBox[
         TemplateBox[{0, 0}, "Spacer2"], TraditionalForm], {0.005, 0.}}, {
       0.35, 
        FormBox[
         TemplateBox[{0, 0}, "Spacer2"], TraditionalForm], {0.005, 0.}}, {
       0.45, 
        FormBox[
         TemplateBox[{0, 0}, "Spacer2"], TraditionalForm], {0.005, 0.}}, {0.5, 
        FormBox[
         TemplateBox[{0, 0}, "Spacer2"], TraditionalForm], {0.005, 0.}}, {
       0.55, 
        FormBox[
         TemplateBox[{0, 0}, "Spacer2"], TraditionalForm], {0.005, 0.}}, {
       0.65, 
        FormBox[
         TemplateBox[{0, 0}, "Spacer2"], TraditionalForm], {0.005, 0.}}, {0.7, 
        FormBox[
         TemplateBox[{0, 0}, "Spacer2"], TraditionalForm], {0.005, 0.}}, {
       0.75, 
        FormBox[
         TemplateBox[{0, 0}, "Spacer2"], TraditionalForm], {0.005, 0.}}, {
       0.85, 
        FormBox[
         TemplateBox[{0, 0}, "Spacer2"], TraditionalForm], {0.005, 0.}}, {0.9, 
        FormBox[
         TemplateBox[{0, 0}, "Spacer2"], TraditionalForm], {0.005, 0.}}, {
       0.95, 
        FormBox[
         TemplateBox[{0, 0}, "Spacer2"], TraditionalForm], {0.005, 0.}}}, {{
       0., 
        FormBox[
         TemplateBox[{0}, "Spacer1"], TraditionalForm], {0.01, 0.}}, {0.2, 
        FormBox[
         TemplateBox[{0}, "Spacer1"], TraditionalForm], {0.01, 0.}}, {0.4, 
        FormBox[
         TemplateBox[{0}, "Spacer1"], TraditionalForm], {0.01, 0.}}, {0.6, 
        FormBox[
         TemplateBox[{0}, "Spacer1"], TraditionalForm], {0.01, 0.}}, {0.8, 
        FormBox[
         TemplateBox[{0}, "Spacer1"], TraditionalForm], {0.01, 0.}}, {1., 
        FormBox[
         TemplateBox[{0}, "Spacer1"], TraditionalForm], {0.01, 0.}}, {0.05, 
        FormBox[
         TemplateBox[{0}, "Spacer1"], TraditionalForm], {0.005, 0.}}, {0.1, 
        FormBox[
         TemplateBox[{0}, "Spacer1"], TraditionalForm], {0.005, 0.}}, {0.15, 
        FormBox[
         TemplateBox[{0}, "Spacer1"], TraditionalForm], {0.005, 0.}}, {0.25, 
        FormBox[
         TemplateBox[{0}, "Spacer1"], TraditionalForm], {0.005, 0.}}, {0.3, 
        FormBox[
         TemplateBox[{0}, "Spacer1"], TraditionalForm], {0.005, 0.}}, {0.35, 
        FormBox[
         TemplateBox[{0}, "Spacer1"], TraditionalForm], {0.005, 0.}}, {0.45, 
        FormBox[
         TemplateBox[{0}, "Spacer1"], TraditionalForm], {0.005, 0.}}, {0.5, 
        FormBox[
         TemplateBox[{0}, "Spacer1"], TraditionalForm], {0.005, 0.}}, {0.55, 
        FormBox[
         TemplateBox[{0}, "Spacer1"], TraditionalForm], {0.005, 0.}}, {0.65, 
        FormBox[
         TemplateBox[{0}, "Spacer1"], TraditionalForm], {0.005, 0.}}, {0.7, 
        FormBox[
         TemplateBox[{0}, "Spacer1"], TraditionalForm], {0.005, 0.}}, {0.75, 
        FormBox[
         TemplateBox[{0}, "Spacer1"], TraditionalForm], {0.005, 0.}}, {0.85, 
        FormBox[
         TemplateBox[{0}, "Spacer1"], TraditionalForm], {0.005, 0.}}, {0.9, 
        FormBox[
         TemplateBox[{0}, "Spacer1"], TraditionalForm], {0.005, 0.}}, {0.95, 
        FormBox[
         TemplateBox[{0}, "Spacer1"], TraditionalForm], {0.005, 0.}}}}, {{{0., 
        FormBox["0", TraditionalForm], {0.01, 0.}}, {20., 
        FormBox["20", TraditionalForm], {0.01, 0.}}, {40., 
        FormBox["40", TraditionalForm], {0.01, 0.}}, {60., 
        FormBox["60", TraditionalForm], {0.01, 0.}}, {80., 
        FormBox["80", TraditionalForm], {0.01, 0.}}, {100., 
        FormBox["100", TraditionalForm], {0.01, 0.}}, {5., 
        FormBox[
         TemplateBox[{0, 0}, "Spacer2"], TraditionalForm], {0.005, 0.}}, {10., 
        FormBox[
         TemplateBox[{0, 0}, "Spacer2"], TraditionalForm], {0.005, 0.}}, {15., 
        FormBox[
         TemplateBox[{0, 0}, "Spacer2"], TraditionalForm], {0.005, 0.}}, {25., 
        FormBox[
         TemplateBox[{0, 0}, "Spacer2"], TraditionalForm], {0.005, 0.}}, {30., 
        FormBox[
         TemplateBox[{0, 0}, "Spacer2"], TraditionalForm], {0.005, 0.}}, {35., 
        FormBox[
         TemplateBox[{0, 0}, "Spacer2"], TraditionalForm], {0.005, 0.}}, {45., 
        FormBox[
         TemplateBox[{0, 0}, "Spacer2"], TraditionalForm], {0.005, 0.}}, {50., 
        FormBox[
         TemplateBox[{0, 0}, "Spacer2"], TraditionalForm], {0.005, 0.}}, {55., 
        FormBox[
         TemplateBox[{0, 0}, "Spacer2"], TraditionalForm], {0.005, 0.}}, {65., 
        FormBox[
         TemplateBox[{0, 0}, "Spacer2"], TraditionalForm], {0.005, 0.}}, {70., 
        FormBox[
         TemplateBox[{0, 0}, "Spacer2"], TraditionalForm], {0.005, 0.}}, {75., 
        FormBox[
         TemplateBox[{0, 0}, "Spacer2"], TraditionalForm], {0.005, 0.}}, {85., 
        FormBox[
         TemplateBox[{0, 0}, "Spacer2"], TraditionalForm], {0.005, 0.}}, {90., 
        FormBox[
         TemplateBox[{0, 0}, "Spacer2"], TraditionalForm], {0.005, 0.}}, {95., 
        FormBox[
         TemplateBox[{0, 0}, "Spacer2"], TraditionalForm], {0.005, 0.}}, {
       105., 
        FormBox[
         TemplateBox[{0, 0}, "Spacer2"], TraditionalForm], {0.005, 0.}}, {
       110., 
        FormBox[
         TemplateBox[{0, 0}, "Spacer2"], TraditionalForm], {0.005, 0.}}, {
       115., 
        FormBox[
         TemplateBox[{0, 0}, "Spacer2"], TraditionalForm], {0.005, 0.}}, {
       120., 
        FormBox[
         TemplateBox[{0, 0}, "Spacer2"], TraditionalForm], {0.005, 0.}}}, {{
       0., 
        FormBox[
         TemplateBox[{0}, "Spacer1"], TraditionalForm], {0.01, 0.}}, {20., 
        FormBox[
         TemplateBox[{0}, "Spacer1"], TraditionalForm], {0.01, 0.}}, {40., 
        FormBox[
         TemplateBox[{0}, "Spacer1"], TraditionalForm], {0.01, 0.}}, {60., 
        FormBox[
         TemplateBox[{0}, "Spacer1"], TraditionalForm], {0.01, 0.}}, {80., 
        FormBox[
         TemplateBox[{0}, "Spacer1"], TraditionalForm], {0.01, 0.}}, {100., 
        FormBox[
         TemplateBox[{0}, "Spacer1"], TraditionalForm], {0.01, 0.}}, {5., 
        FormBox[
         TemplateBox[{0}, "Spacer1"], TraditionalForm], {0.005, 0.}}, {10., 
        FormBox[
         TemplateBox[{0}, "Spacer1"], TraditionalForm], {0.005, 0.}}, {15., 
        FormBox[
         TemplateBox[{0}, "Spacer1"], TraditionalForm], {0.005, 0.}}, {25., 
        FormBox[
         TemplateBox[{0}, "Spacer1"], TraditionalForm], {0.005, 0.}}, {30., 
        FormBox[
         TemplateBox[{0}, "Spacer1"], TraditionalForm], {0.005, 0.}}, {35., 
        FormBox[
         TemplateBox[{0}, "Spacer1"], TraditionalForm], {0.005, 0.}}, {45., 
        FormBox[
         TemplateBox[{0}, "Spacer1"], TraditionalForm], {0.005, 0.}}, {50., 
        FormBox[
         TemplateBox[{0}, "Spacer1"], TraditionalForm], {0.005, 0.}}, {55., 
        FormBox[
         TemplateBox[{0}, "Spacer1"], TraditionalForm], {0.005, 0.}}, {65., 
        FormBox[
         TemplateBox[{0}, "Spacer1"], TraditionalForm], {0.005, 0.}}, {70., 
        FormBox[
         TemplateBox[{0}, "Spacer1"], TraditionalForm], {0.005, 0.}}, {75., 
        FormBox[
         TemplateBox[{0}, "Spacer1"], TraditionalForm], {0.005, 0.}}, {85., 
        FormBox[
         TemplateBox[{0}, "Spacer1"], TraditionalForm], {0.005, 0.}}, {90., 
        FormBox[
         TemplateBox[{0}, "Spacer1"], TraditionalForm], {0.005, 0.}}, {95., 
        FormBox[
         TemplateBox[{0}, "Spacer1"], TraditionalForm], {0.005, 0.}}, {105., 
        FormBox[
         TemplateBox[{0}, "Spacer1"], TraditionalForm], {0.005, 0.}}, {110., 
        FormBox[
         TemplateBox[{0}, "Spacer1"], TraditionalForm], {0.005, 0.}}, {115., 
        FormBox[
         TemplateBox[{0}, "Spacer1"], TraditionalForm], {0.005, 0.}}, {120., 
        FormBox[
         TemplateBox[{0}, "Spacer1"], TraditionalForm], {0.005, 0.}}}}},
   FrameTicksStyle->Directive[
     Thickness[0.004], 
     GrayLevel[0], 36],
   GridLines->{None, None},
   GridLinesStyle->Directive[
     GrayLevel[0.5, 0.4]],
   ImagePadding->All,
   ImageSize->1000,
   Method->{
    "DefaultBoundaryStyle" -> Automatic, 
     "DefaultGraphicsInteraction" -> {
      "Version" -> 1.2, "TrackMousePosition" -> {True, False}, 
       "Effects" -> {
        "Highlight" -> {"ratio" -> 2}, "HighlightPoint" -> {"ratio" -> 2}, 
         "Droplines" -> {
          "freeformCursorMode" -> True, 
           "placement" -> {"x" -> "All", "y" -> "None"}}}}, 
     "DefaultMeshStyle" -> AbsolutePointSize[6], "ScalingFunctions" -> None, 
     "CoordinatesToolOptions" -> {"DisplayFunction" -> ({
         (Identity[#]& )[
          Part[#, 1]], 
         (Identity[#]& )[
          Part[#, 2]]}& ), "CopiedValueFunction" -> ({
         (Identity[#]& )[
          Part[#, 1]], 
         (Identity[#]& )[
          Part[#, 2]]}& )}},
   PlotRange->{{0., 99.99999795918367}, {0, 1}},
   PlotRangeClipping->True,
   PlotRangePadding->{{
      Scaled[0.02], 
      Scaled[0.02]}, {0, 0}},
   Ticks->{Automatic, Automatic}],
  InterpretTemplate[Legended[
    Graphics[{{{{}, {}, 
        Annotation[{
          Directive[
           Opacity[1.], 
           AbsoluteThickness[1.6], 
           GrayLevel[0], 
           Thickness[0.007]], 
          Line[CompressedData["
1:eJwV13c8lV8cB3D8jBSVVRKSlEhWqKzztfe6Lq4IkZ2yt0iFhCQRCgkhs4xQ
QplFGQ1J2dt9KA0yfqd/7n29X/fc73PO5znPec7Zb3+B5EhHQ0PDhj/+fQve
WH+Qyd+kTEM5vq155qByzRaRfR4uWeg+J1Ok+BF61BRYmnvYpQwRZat8JAVO
1Crp5czo8gLRBPu5/bAWQu1xvdo/nd+iyZFb5XU5MqhD/nLtvPM3JCv669oz
OQ30SJHjomzZMKqIYHrxIFMTLQ2ezfItGkFKiTuMDzJro4s8W0a/Z4+hS709
dtyTuig11dCZiJ9CdSw2FSQ7Y9R5c9Br2plAX4TGNrvDzVHMnZSOW1KL6GcF
x9UoXQsk5oJOHStbRB92/hjo2kVB3kw3Q7yLlpBwJfGFt9ISbWjINCxm/0CS
7ySqZehOI+6XwWoL8b+RTXCe+LY/Z5DucybDSedNlPnK4cDKHVcktWn/c9fi
JmK7w/z9/iE3FCdg231AkQa+3z6/73qVG/K1r/Mjv6IBx4QewyMf3ZH6pOer
qn5aqPkWsnVN5DwaXRg6E/jzPyDztqlTYrzQh4TrVYkn6WGTdHv30oAX6pQ4
yVwYRg9+J7md1MW80WOv5PIBBgZor1/T39/njS791N2U38UIPWwj2eMivkhg
vebuutwWeHD0rL7ouj/izHRc5ArZAmtnamhUrALQFsShLv5iC+yb8wKJugBE
RJyfs9Fihns7fc6kBweiBvqD8o0WW8FbI8Z7jCEYnWZJ+hgZyAJno/Ps6LXD
UBerHDP96Z0wscbNWKseiXr12O90h+4Epajf9TzhkejTNeqhtLs74YIRW+Gf
2kg0zvBQXfzLTlh2q2c4KnUZra3vjqBYsYG/TU3trYNXkCh15VexJTtIFn9d
VBWOQpJiH64GBLGD3KMS71HXKCTn9phTNY0dXjcWN2wviUKqk27SHz+xQ/Lu
O8rsstHI8uugBy2FA0KKenPH9WJQTPfzcTNzTtiaVetcdTsWJbCk+wj4c4Kj
ardQ0UgsStb1p5u7zQmXV+aklMWvo6xWcYGI97i9ibmMTsd1VN2QZVVE5gIn
Z88cVqZ4NFF6qXeDtAvcxpeeOOXcQKo3NBofGnEDN7+UZlt5EorQrSzsPc8N
IwUslhvDSaiB4cCt9XhuEFSUvpDCdgvJh9I4mb7hhqJ9WkHzPrfQMdf6bZva
e2AXmfmdmlIyElKTsjBX5QEOBcdxpbHbyH4jCy6d4YHK58Gsn/ekoOza7aLF
ETwQ18SfO2qcgngl59doX/AAK5uRmGJjCuLie5hTorAX0sVWhQ/lpiLG37xU
elle6EctHZcupSH1x9c/SpB54cpqHgEv0lCkx2rjKR9eCDET+RC4noY2xj7e
Kq/gBcGwFSnzkHT0+13SSWtxPrBnJ8PX0Aw0XbTl6hNhfijXT0n+knoPOUqs
skqxCsAUzxueuj33kf5gdB43vwDUGA2s6anfRzLRXEo0EgLAjor+yFy4j+i/
SZ57aywA1iftIre33kc5Cc6dHskCcGtvi+JiQA76ttAfVbR3PyQ8vBS3NP8A
tabZ8yeJ7YfTZSOEPF8uKtVYrApS2g+Ho1taxg1y0cV72ya0bfeDWJX7Eevy
XMRroKo2lbMf0sLTWmeD8pBlcdnmAVFBuGr512q7wEMEFKXUbQqC8GTqm+hD
84foMP1r8R96gnCijJutKP4h+mM1ebrZQxDU58pTF9ceopRtfM/sKgTB0owt
6+ZwAepziw28d+IAbF+smnj0rAgZiDgu7dISglDCLy7iTSlave5XP2QuBNFf
OGVnWcpQAfXq1VwnIeg+LbKryaAM0Vfm75GOEoILyTkeT9+VoTrlaRWDFiHw
Kuo/vuBRjg6R3ZMuqx2E7V2oq/ByBaIJ9zq2iA7BFa+yH0KDT1DpyKX1aqND
wLHlanMmXSWyUk9qC7M9BM+5aknmopWomvmJ1bbwQ7Cz2i8xPLgSnUtevnyo
4RDIdoz+fcFXhQYKA/qtFYXh+5bK2/s9q9Hj/jC/jhOH4ZCWf2auRi0quHrW
flTnMAT2lV4TD6pFmXJ6Rn9PHYavGy9OM5XUotg73CJHww4DdX4kJJ+rDjlY
P/mS2HQYOt+qGGbN1iHO8Wk1iq4I9M0K0t158Az5/zBln7IShSUatRlZkUZ0
Lld+c/OcKPDZhhzZot2I7M32z3NfFAX2gmfB/zk3IsMaaotutijU9Ypb+uU1
IuGQa0Gl46KgZbTJoynUhD7RvRj28zgCIypkmTSRZqTALlpGHy4Gcz/kNwdI
r1A37amOrhtikGHPk8bn/wrZLV0bS8kWg+2vf7ZGp71CV97N7BZpFoMYJqbE
t8O4fUJhhAHDUcjMsasQ9WpBdttESCnXj0Kd53vhtTut6Ar94Z/Cd8Th5dB/
jJr0Hcj5b9K9PIok+J4Ncj+h0o0utE4dKzOQhojjfwUf3+xHsacYD66fk4GV
vZHBb4c+I4e2ECcpFzmwieODk6bDqIlpj4m75QloPzd/VerHKJJii0iZ8ZWH
t18faDT5TaC6LR8Pt4XKg7K1fPPZixNIlUa8PveKPMxnO3TQRU8gMjH4zTZZ
Hoyjs/3E70wg/67jIh+eyEP8bKSqet0EenaNqG/+Lg+qo9dfu65PIG0625EM
TwXYmi2vkhk+iex+KIkZnlOEqIWMhn6fKcTKTvOu31cRjggZfq8Lwe9NyWYf
qzBFyAlT/JV+eQpxntesd0lQhG9/L/tr35pC7dOGupfLFWH3lcYEy8dTSPKr
rcvTZUV4k3KRzpyYQjQdl3IFw5RASmGwvv3sNLqf2cL7O14Z+CuC7oooz6C7
1mIfzVKUIXkqUCtIfQbd4bl1szJTGfZxyma/1J1BCSl2jN5lynB/G4OztsUM
Ck74S8y/U4betOlMds8ZRLoo9XKUA+H3xZRNcfYMore559qdhiA81yZq68YM
epIgP9hLAiiRdtHZXzSL7DO2M9SZA7BtN7YaKp1F7AWj4vdPARgXFwTffjKL
PJtiIy/YA/hxs86vPJtFYsufRVi8AWRpdUZvvZ1FuZYhgRo3AYosOs9sX55F
yULPuJ6+BYhqetcsIT+HfOuUjO/pq8B0LL/ek/o5VHWqjW7AWAWSGdjLBl7M
oV+rxlWcZiowWMIsvvZyDgUpnOWJO60CSksp12TfzKGLz2LHg8+rgJPIgR3B
X+ZQdMPHQEqiCsjGk3YarM2h9Gav+xz9KhAxtk6SPDmPXnTmfb9mpQorcfYf
kgrm0WPud15htqqQl8t8MPvRPMp1Wl30dFCFdtHxJ0Wl8yiWzoiwcFcF5SK1
jJrKeUSW/zN3MEQVVOP43pU3zqPZQt2JpnRVOCjb1Cn4aR5xXiM+rgyoApwQ
5ORkWECMH/dYLAypwqk5o0ddTAtoRUj9w/CIKvSs/m27snUBfW280982owqb
tTrpczsWUOEflZ7bK6rgWs75NYNnASm7JHdK7VEDwzfTJTESC8hV6+RzV4oa
RO6nqN63WEDUw3taKqzVIFCD2Vrt1ALy3rryZsVODa4/5vk0ar2AQruefrnm
qgayIY60PPYLKNH0xFphsBrsi1Cxdj23gKptjyvM3lUDhdJchYSIBUQXKFvr
NqIGa00SX2geLqBoS66mxxNqMLcjsdu0cAGxKPxsX51Rg1dkf4/cRwuIa6Py
U+x33J8A21rl8gV0+IrMn6L/1EFux4UWi9oFZJR47PjcQXXo/f05ju/1Arpb
IFXl7qYOd9COBsaFBdQ+4NCedV4digy73jMTC2h5a8pgn7c6uEtNE1uXFpCe
xyqtYog63DqVJc30cwGtSr00ZIlTh5epmwen1xaQZT15urhEHR5nzToYsFDR
ru6AvdRFddieH71WIUJFqpuF4oI/1aEwhmMm8AgVnZf8omK+og56s3vYlI9S
UWsSuDTQakC0qS3PS0kq8rNgrkpg14ADX/RVnh6nov7hdEMJGQ2oG0m3Ntag
ops/nl/yDNCAjR0Du9Vscb3exDPWIRqw2G7VUGtHRfoVDira4RqwyZ7JJGFP
RYwXmGkFojWgWMsumsuRikJnyRFvUzTgRVmfTa8bFTmNzF0Ur9aAGq+yKyz+
VKT4dk/o/LIGaD/aHIq9TkV7SuetPv3B3jYl8SmOin7FvVB4taYBlmzrOkIJ
VFSh6/g3g14TXu2WHnyaSEWHWsuD9Tg1wVrzyM2+21TE9lwrqOiYJuQeCtV8
l0VFk0V+/i7emkBJZ1CiPqYic76NrwX+mlDtEJ4iUUlFLTeitGaCNWHTZG/h
hSoqyvVN5Xa7rAneVp835mqoyF65ts49WROqyKcS3z+joq89axvnqzUhi43f
zaOVit7/uRztt6oJd4O17Z9+oiJ1d5bFqg1N0P5vq1rfABVVDiVTftFpwVbQ
+2/hMxUlNeeJBGzTAnnjsUN8Q1RkHNf2OpBXC7iFonk8R6jozb5tO0OVtWAw
q+DxyAwVvdJMuhMZqQXxJqe3/l2hogmn+q7gKC0I1D0XNraK844ep/OJ1YLi
m1nsr/9SkXabnIdDkhZ49Lbnp67jelqDKuo5WvDt5sX4Q7QE6tMWmmNo1oL8
6UssvFsINKpbrXSNVhugzWW/OxeBaI0+j96I0AYbWVJn81ECtTeYHfC9og1x
6LmIvziBEsV7HCgx2kBbVTt8WIJAAtvbxwUStUFFatIiTpJA0FU1WZGlDTcz
YkL1jhEoQu/mbF+DNjB0l4o8OkEgGm3t77vXtWHmpSjnsiquX/NSeo1GB5rp
+q7fUsP1hZHPML0O9NBc9pBWx/WZ5JYLWHRgIU7K67wGrt964NdJXh3wP6h/
7ZsWrq++uWKloAPsdH6B+fq4vko1bXaQDihX+f/oNCPQKfWpzk9hOpAenF55
1pxAlVrcyWyROkB3uPLTOraLYfChy7E68DleR1+cQqAeK2U9pwwdoO28+D36
FIFy/FuTxZ7rQG/HgTZ+WwKpF38QrqXRBbW17Jqv+JyYWca0tESvC3yvHtI5
uRDoz+MTdaLMusC/3/LlPHZxbbr+XTZd4BBbevjHlUBcbTZe4YL4/xEerFvP
EfgcO1mnoa4LXbEGLRyeBIrZ/dugN1oX7ByOJ7UGECi5vX2s+bouHPTrLpIN
JFBWUHrQkxu60JihZZmLXT2olJecqgt+7/2CIoIINJF1Zc38oS5kPhvoORZC
INXD7I8GW3H/XMIUoi8SaO3E0S0TDHrAqLAlbewKgbbMbtx7z6wHyWn8YppX
CcSR8e5YK6se9N9ftSvAFl33sX3IpQdXo1wr3KMIZNlUV+16UA/8I+d+LUTj
6+toO1LV9aCd1GY/Eksgz1MOzb8v6wHpbw1/VCKBtmfNDivG6MGNN57j49jF
Y16bl+L0oGiaqqV2k0BT5yIUWW7rgX7xm5kNbJvwe9UC+XqwzrI11+sWgfRz
PxbptOvBx5uuuhopBDpM1buVwaIP17ZeYSnIIFCrdF/F8E59eHJNTucv9tmA
U+8OculD2vBtCcO7OC8aV9ZyPn0wrn2++h17F0dU9CtxfdBIPJt8IpNA9Cca
QxaM9UHuQY5gZTaBRi7JnEW39SHVUoz+Qh6BDu3anuCZpg++1ovt1dhuRVM1
9+/pA6JPVd/AXu5N30afrw/dDFVn4vJxnkK0T9qr9WG7sIlC3kMCibd20ZI+
6QNX8nJxRyGBgrc6Z53dawDfGvXCvpUQ6EUmdNzeZwBcWsuF/KW4P8d4frQe
MIDYmJMpp7Hjrbo0RcQM4EJ6duln7OziY9QFRQPIj2Kd7CkjUJshjVKAjQHs
nmgtqKwgEOettM/X7huA4nEfGYMqAm19z9HjnWcAPT9aOC5h0+xOaLMqNICO
sOamSuyF9MjKoxUGUHzIL3ZvNc4zxz2hp9EAXjFM9k1iBz5WUt0zbACBLfs8
fZ8SaKhnpLCA3xAUpaOYPeoJ1M9hnX1T0BAUvNx3ZWB3mn1ICT5kCHVJEb/b
sasHOi/rixuCXtuwnNAz/HyPPDm9qGQI5uv0ZZ+wVZeusp04bQjvehQLTzYQ
KH+naFBbhiE4H/f69qUR5zdp+Yc+2xCOPBuWZm4iUE39tQDVXENgsblFkcVu
d5rxe15sCAZWYXvjsWefFXg/eW4IPbOXr8g3E+ioq/C5rG+GwPGBwhL/Ej//
TUK2AQeMII1xQI69lUCKqeSvlcJG0LS19chJ7JZzV05/P2IEcwqhf2yxP+we
t/KQMYKU/NE9Jdi/PR5QHDSMIOnQQoRGG4HkeQRJRs5G4L43j+5CO4GavPdp
CD8ygnHR/2bzOgm0+pNI5C0zAjLv3m8t2DJBjV/YnhiB9mf/qgnsgvAzvmt1
RvCuKJjx4GucT9yDBz2dRtAnLK+Ug22XL0wXOmsEMc6iu1PfEGhzPtV2mtMY
XGqOH3PvJtBd8QiGsV3GMPPJPToa+4Sny6MhbmOo3KHT+ADb+8eJ3728xrDp
5jQ8iD25MpDwXMgYVNPohnTfEqibkbchScYY/AfPfz3wDq9nAtm8SmRj2Cce
XdPcg5/fWKn2o+bGcODUM/IgdviPZh9+ijG89W77/APbrnWic9PKGDLDyu4L
9RJI8NyRoGYHY+gMo/Jexc6vqX6v5WMM5tnOn1X6CFRq2JVASjIGVnHVv0X9
BOJ/aiOvlmwMF2u8Bhqxb+xfnDiWYgw3zKg5H7A9l9mVuNKNIamA7w/tewJJ
p1PmPt43Br600BIL7OqJMa3TFcaAeEPMNrGfh67SuLwzhtyrYkLwkUC/yiYX
I3txHvyOJ8ywJcd6h+/1G8MxVZbjbti5Oo8a+z4Zw+WLv3/cwo7dZR2BRowh
4VDI+Uls8/Lnm7u+G0MsA11g9CcCEWMRGy0cJnh/dda9bgCvR7s9qMNcJiDH
07/8Btte1/Lr390mcHpS0f0b9odyqQYpXhO4dEVvH/1nAj0LGw27J2QCqtIp
+fqf/6336uu+siYwJFSs9hl7vx7T2gELE9i9s0JpehDPl/dqvTyWJsDq+8r3
N7ambUQBm5UJ5FzTvMf4Ba9HPivkTRt8feY3zULYlRlzJZ+dTOD9LpMzdtia
829tb/qbQDpp5nf/v/bxd15u3DYB7UuXpp8MESh09/u0n6kmsDws69yEnXCf
zXM+zQSyqHQD3dhPqmJ5P98zgXBT3pQZ7LWhUL+qPBNQoGkK4P+K75f4GeFz
VSaQe33b+FXsyrci1wf6TcCXZXup3jc8nw805a1+MIFEb74CCrZ7AKVx74AJ
CHyqSHbEFtwX/fP0kAmsW2drhGPfOD9uOzphAj4eHFseY7uxZsnM/TIB0kPd
vVzDeD+gx/l1jZsE7BdaPvdgr2U++sO3lwQ2Mb/REPbH76ociI8ERsEOadPY
Cele2pf2k+B6EYfIJvbfme7HDKIk8C1mfn5kBN+fmGvR2xVwe9PFxkjsuNYN
SYHTJFja1XH18Cjeb3hNSvHZkuBHvthXKezlvd3SPGdIMB1y8agCtrXXPRlO
RxKsfthZYYB9lFfxxBYPEjBEzul7Y3d7BaHFUBJMHCV9q8Xeybds0HiXBApw
tlh1jECv2gYNn2eSoFAu5ocudqD3S6O6bDy+u/nSptjDbUkmlbkk2Ma8dMcB
u8JbyqygmAScjYmMV7BJ7eetE5+RQEcz89xL7Fs+M252X3AeNm/vKI4TiEcz
2Mv0KwmOePB1qGHncG8L1BwmQWtI6ndd7MfPxa6KjZPA49FhKUvsd0yeWX/m
SBA/cP60H/b2u7/6Ev+S4E0aY2Axdsyr/5SaeExh3PX4CNcEHk9qslolryk0
agqo8WKnuh7UfchvCjd9VjIFsfO3a1nEC5qCwZckdQnsFkqsl6WoKTx7taal
jU23sDN/6aQp/G25LBOEHcrFv0PQ0hTMhthff8DuqmA+haxMYUifsvgFm9/w
Z671aVPo6tHZMYb9IuqNfOoZU2je1JEn/tX7E+zE4mYKu4U9NJgmCRT9+ePz
X8GmcDS0XFYOOynr5rnXd03hy/nqwhvYYwphNdOZplDGHLPzNrbMJxc6xvum
INTY4ZWO/X4n3IE8U8i0f3IgD5s7kvqyqsQU7MqfatRhZ57V25vdYAol/5lF
j2EXijB0+g6bwusXvMLSUwTq5VX56zFqCk66mbflsNd2hIk5j5vCoPzQpjy2
4a/lBMtpU1j5m9Omhr3cPG6qvGgKqS31QmbYYP1qiImGDG+KErkDsD8lXF5K
30eGG9QTdE+x6SJfCCbvJ8P2mA2iHvuI31/T+ANkuPdwfeAF9kUrn+pwYTJc
VKnOacMWOuwQclaCDF7WXkwfsS80qTKIIzJQd3Ds/4nNuEy7p8mGDIy+B0rE
p/F+tvxOwrgdGSZDT/pIY895SNBvcSBDmKW9rBz2uylrwtCZDNnCayVK2OmD
NS1fLpBh1bHeUx9b/KWH958IMjAMNSNXbPOkgdcSD8hgpd7Bn42tbeSpYppH
BtrgwvMPsBVYmGr8H5IBfHbX52MLRMnkPH9EhlOninRKsGeDbgTqVZIhQHmr
ch32xTMaB51byGAZnBvVh/1QsuJi5hQZWrP7Sv+bIdB5rqWVmhky8Ci5X2PE
llmV9OuZIwN7APcZZuzGl+Xu9Itk4N5oYNqB/cm8nOL2B/enPlaaB3tLWJm0
HLMZBNIn0khiu3SUTHaJmkF4wOxNS2zx0oUzU2JmEFmQw2mNvZx0dIhGwgy2
KHYm22BHWJf0HTtmBpDoFe+AfYcobkxTMAODDkc7D+x2ruJ0R30zkD697UYE
toh9keG6hxmsMEYK5P37/Z58+fcLZrB4ll7yIbbTQCfbtJcZ/PW4qVSInWs8
19/rZwYaWe9JJdgCSMyqIMwMbIVlnKqwd/GWOpvGm0E1R41UCzbdh4qIwmIz
YI5Xdh7Dvs+mOppZagZhamcVJrDBoFctudwMjBg7Waeww159ZwyvNIMvctYl
szP/zjfH4snPzMBmvv3jEjb1RlXa5msz2EZIDm5iD+rUPjabM4O9l/Me8szi
/Z1RLsVvwQzK7CddebGLyDc2kgmcB6+5KD92sK2jbv8PM/hg05W3H5vHj22U
tGYGp13Mog9jU7Jd2YxZzcHI/MQvWewPv/Z46kqYA/1McYIRtvIa/S43KXO4
Gw48Jtj5tIv1146Zw1TeyVwStj9LK1PHcXPwO+DwxAybS9A7SwvM4cGFxgYr
bLJBZ7e6iTkUV+287ozd+yD4KPIxh4rn5xguYrPTVNfK+5mDY02/Tji2qfWS
hlwArvcfQ3wEdj+ni83REHPYXtu84zL2x6tmN/ZeNofZ/LeMMdhfnCWXfieZ
g++P3c9uYk8cmawsf2wOspfydHOxD8XsVymuNIdwWx63PGynceuuh9V4vC8D
Y/Kxp+/2TWTWmcOMyq+mAuxZ1qZd8c3m0CHMdrgEm0pkBLr2moPLWmlTFfaf
JyaKgt/NgcegW6oVm+WEXDfHsjmwXgg80oYt8IzHjuGXOdBFHxdqx9Z+NXZ5
esUcvuf/Zu/ETuv3e11KawE/ttye6MKW/5l2SoHNAvocCdv32KFyo4FkSQuo
ZwgpHcNOrGvdqiltARnlynHj2LnKj+4el7GAmCYJ1wnsN5q+jTwnLCD+wD2B
KWw+C8YtI8gC9HXrrs5iNwSIpnoYWcBv6UKRJezNp95VUectoORHxdD6v/wY
H1/P8bSAsE+GTzaw68hLZxq8LYC6ky1mE9t38cL2X/4WYHdvqwTtHM5L2MPZ
MdwC3t+Z8qbH7k1x3qOeaAG8sNy7FTvP1zqM9rEFcF6qWNmFHdmcYcpXaQHt
dteqdmPb7RwUOVltAWa1WZ7c2DzFlh886yzAaix2fA92wpi5xHCzBYyGe77k
xQ4kmYw09FnACo2QjSC2nqSmRuhPC7hUcZXlKDbN+/e0vr8tgDick//P1UGO
De4rFsB6/AiIYwu+vHLcat0CDu6+6iWBvWr2UkSegQLGE45dUthFIbD9DycF
5kr03OSwmdvkP/rIUOBTkrAiwm5w77zlLkeBS63dr/7Zd+cpY4cTFJC48V0f
sIctgzpIihRw+VZhpYL9dL6mXkqdAu+D+HzUsF3YZbMJUwp8j+WO1cJuOy3h
6u5DgYlGPmsjbHYHl/p7fhS4qWk39s82LvdZ3wVQwIeZw80Y+5c3x2OZUAoE
tXX6mWALxfxeXb9CgYGz8VGm2BGPX8QlplDgqPlAvAW2PJNxeVUt7u8vu+O2
2FEs1+im6ymg3Jdf8s89bM1kngYK7Gv3OGD3r3+8MisXmynQJXqJ9Qx2qhS3
qvZrCpwT7hq0x162Gu77/IUC/Om+Z5yw4cyeQ6zfKGBSwPrun687kQLRCAXK
EiWVnf/l7fWKN3eCAhcEdu1xwTaJKnD0oFIg4caFDlfsu9dHarIWKVDY7CTj
9m8+JfJs7f1OgWXJ+cx/jsiIK5X7TYE04oG3O/ab7BYa1xUKyFA+Dv7z7vwN
UsZfPD6xDPVz2PaPjud1rVMg6w9R/M+l5Z6/NzcpUK79gdMD+39tfiCg
           "]]}, "Charting`Private`Tag$20009#1"]}}, {}}, {
     DisplayFunction -> Identity, Ticks -> {Automatic, Automatic}, 
      AxesOrigin -> {0, 0}, FrameTicks -> {{{{0., 0, {0.01, 0.}}, {0.2, 
           NumberForm[0.2`15.954589770191003, {
             DirectedInfinity[1], 1}], {0.01, 0.}}, {0.4, 
           NumberForm[0.4`15.954589770191003, {
             DirectedInfinity[1], 1}], {0.01, 0.}}, {0.6, 
           NumberForm[0.6`15.954589770191003, {
             DirectedInfinity[1], 1}], {0.01, 0.}}, {0.8, 
           NumberForm[0.8`15.954589770191003, {
             DirectedInfinity[1], 1}], {0.01, 0.}}, {1., 
           NumberForm[1.`15.954589770191003, {
             DirectedInfinity[1], 1}], {0.01, 0.}}, {0.05, 
           Spacer[{0, 0}], {0.005, 0.}}, {0.1, 
           Spacer[{0, 0}], {0.005, 0.}}, {0.15, 
           Spacer[{0, 0}], {0.005, 0.}}, {0.25, 
           Spacer[{0, 0}], {0.005, 0.}}, {0.3, 
           Spacer[{0, 0}], {0.005, 0.}}, {0.35, 
           Spacer[{0, 0}], {0.005, 0.}}, {0.45, 
           Spacer[{0, 0}], {0.005, 0.}}, {0.5, 
           Spacer[{0, 0}], {0.005, 0.}}, {0.55, 
           Spacer[{0, 0}], {0.005, 0.}}, {0.65, 
           Spacer[{0, 0}], {0.005, 0.}}, {0.7, 
           Spacer[{0, 0}], {0.005, 0.}}, {0.75, 
           Spacer[{0, 0}], {0.005, 0.}}, {0.85, 
           Spacer[{0, 0}], {0.005, 0.}}, {0.9, 
           Spacer[{0, 0}], {0.005, 0.}}, {0.95, 
           Spacer[{0, 0}], {0.005, 0.}}}, {{0., 
           Spacer[0], {0.01, 0.}}, {0.2, 
           Spacer[0], {0.01, 0.}}, {0.4, 
           Spacer[0], {0.01, 0.}}, {0.6, 
           Spacer[0], {0.01, 0.}}, {0.8, 
           Spacer[0], {0.01, 0.}}, {1., 
           Spacer[0], {0.01, 0.}}, {0.05, 
           Spacer[0], {0.005, 0.}}, {0.1, 
           Spacer[0], {0.005, 0.}}, {0.15, 
           Spacer[0], {0.005, 0.}}, {0.25, 
           Spacer[0], {0.005, 0.}}, {0.3, 
           Spacer[0], {0.005, 0.}}, {0.35, 
           Spacer[0], {0.005, 0.}}, {0.45, 
           Spacer[0], {0.005, 0.}}, {0.5, 
           Spacer[0], {0.005, 0.}}, {0.55, 
           Spacer[0], {0.005, 0.}}, {0.65, 
           Spacer[0], {0.005, 0.}}, {0.7, 
           Spacer[0], {0.005, 0.}}, {0.75, 
           Spacer[0], {0.005, 0.}}, {0.85, 
           Spacer[0], {0.005, 0.}}, {0.9, 
           Spacer[0], {0.005, 0.}}, {0.95, 
           Spacer[0], {0.005, 0.}}}}, {{{0., 0, {0.01, 0.}}, {
          20., 20, {0.01, 0.}}, {40., 40, {0.01, 0.}}, {
          60., 60, {0.01, 0.}}, {80., 80, {0.01, 0.}}, {
          100., 100, {0.01, 0.}}, {5., 
           Spacer[{0, 0}], {0.005, 0.}}, {10., 
           Spacer[{0, 0}], {0.005, 0.}}, {15., 
           Spacer[{0, 0}], {0.005, 0.}}, {25., 
           Spacer[{0, 0}], {0.005, 0.}}, {30., 
           Spacer[{0, 0}], {0.005, 0.}}, {35., 
           Spacer[{0, 0}], {0.005, 0.}}, {45., 
           Spacer[{0, 0}], {0.005, 0.}}, {50., 
           Spacer[{0, 0}], {0.005, 0.}}, {55., 
           Spacer[{0, 0}], {0.005, 0.}}, {65., 
           Spacer[{0, 0}], {0.005, 0.}}, {70., 
           Spacer[{0, 0}], {0.005, 0.}}, {75., 
           Spacer[{0, 0}], {0.005, 0.}}, {85., 
           Spacer[{0, 0}], {0.005, 0.}}, {90., 
           Spacer[{0, 0}], {0.005, 0.}}, {95., 
           Spacer[{0, 0}], {0.005, 0.}}, {105., 
           Spacer[{0, 0}], {0.005, 0.}}, {110., 
           Spacer[{0, 0}], {0.005, 0.}}, {115., 
           Spacer[{0, 0}], {0.005, 0.}}, {120., 
           Spacer[{0, 0}], {0.005, 0.}}}, {{0., 
           Spacer[0], {0.01, 0.}}, {20., 
           Spacer[0], {0.01, 0.}}, {40., 
           Spacer[0], {0.01, 0.}}, {60., 
           Spacer[0], {0.01, 0.}}, {80., 
           Spacer[0], {0.01, 0.}}, {100., 
           Spacer[0], {0.01, 0.}}, {5., 
           Spacer[0], {0.005, 0.}}, {10., 
           Spacer[0], {0.005, 0.}}, {15., 
           Spacer[0], {0.005, 0.}}, {25., 
           Spacer[0], {0.005, 0.}}, {30., 
           Spacer[0], {0.005, 0.}}, {35., 
           Spacer[0], {0.005, 0.}}, {45., 
           Spacer[0], {0.005, 0.}}, {50., 
           Spacer[0], {0.005, 0.}}, {55., 
           Spacer[0], {0.005, 0.}}, {65., 
           Spacer[0], {0.005, 0.}}, {70., 
           Spacer[0], {0.005, 0.}}, {75., 
           Spacer[0], {0.005, 0.}}, {85., 
           Spacer[0], {0.005, 0.}}, {90., 
           Spacer[0], {0.005, 0.}}, {95., 
           Spacer[0], {0.005, 0.}}, {105., 
           Spacer[0], {0.005, 0.}}, {110., 
           Spacer[0], {0.005, 0.}}, {115., 
           Spacer[0], {0.005, 0.}}, {120., 
           Spacer[0], {0.005, 0.}}}}}, GridLines -> {None, None}, 
      DisplayFunction -> Identity, PlotRangePadding -> {{
         Scaled[0.02], 
         Scaled[0.02]}, {0, 0}}, PlotRangeClipping -> True, ImagePadding -> 
      All, DisplayFunction -> Identity, AspectRatio -> GoldenRatio^(-1), 
      Axes -> {True, True}, AxesLabel -> {None, None}, AxesOrigin -> {0, 0}, 
      DisplayFunction :> Identity, Frame -> {{True, True}, {True, True}}, 
      FrameLabel -> {{
         Style["Fraction of recovered cases", Bold, 
          GrayLevel[0], FontSize -> 28], None}, {
         Style["Time (Days)", Bold, 
          GrayLevel[0], FontSize -> 28], None}}, FrameStyle -> Directive[
        Thickness[Large], 
        GrayLevel[0], 20], FrameTicks -> {{All, Automatic}, {All, Automatic}},
       FrameTicksStyle -> Directive[
        Thickness[0.004], 
        GrayLevel[0], 36], GridLines -> {None, None}, GridLinesStyle -> 
      Directive[
        GrayLevel[0.5, 0.4]], ImageSize -> 1000, 
      Method -> {
       "DefaultBoundaryStyle" -> Automatic, 
        "DefaultGraphicsInteraction" -> {
         "Version" -> 1.2, "TrackMousePosition" -> {True, False}, 
          "Effects" -> {
           "Highlight" -> {"ratio" -> 2}, "HighlightPoint" -> {"ratio" -> 2}, 
            "Droplines" -> {
             "freeformCursorMode" -> True, 
              "placement" -> {"x" -> "All", "y" -> "None"}}}}, 
        "DefaultMeshStyle" -> AbsolutePointSize[6], "ScalingFunctions" -> 
        None, "CoordinatesToolOptions" -> {"DisplayFunction" -> ({
            (Identity[#]& )[
             Part[#, 1]], 
            (Identity[#]& )[
             Part[#, 2]]}& ), "CopiedValueFunction" -> ({
            (Identity[#]& )[
             Part[#, 1]], 
            (Identity[#]& )[
             Part[#, 2]]}& )}}, 
      PlotRange -> {{0., 99.99999795918367}, {0, 1}}, PlotRangeClipping -> 
      True, PlotRangePadding -> {{
         Scaled[0.02], 
         Scaled[0.02]}, {Automatic, Automatic}}, 
      Ticks -> {Automatic, Automatic}}], 
    Placed[
     Unevaluated[
      LineLegend[{
        Directive[
         AbsoluteThickness[5]]}, {
        Style["Numerical(RK-4)", Bold, 
         GrayLevel[0], FontSize -> 28]}, LabelStyle -> {}, LegendLayout -> 
       "Column", LegendMarkerSize -> 50]], {Right, Top}, Identity]]& ],
  AutoDelete->True,
  Editable->True,
  SelectWithContents->False,
  Selectable->True]], "Output",
 CellChangeTimes->{
  3.881895592234548*^9, 3.8818975212645025`*^9, 3.8818975695273314`*^9, 
   3.8818981969472456`*^9, 3.8818983022610474`*^9, 3.881899098775939*^9, {
   3.8818994808751163`*^9, 3.881899485190974*^9}, 3.881904385389324*^9, 
   3.8821438641884804`*^9, 3.8850075266575756`*^9, 3.8946123803687572`*^9, 
   3.894612493889583*^9, 3.8946130026380014`*^9, 3.8946152078378863`*^9, 
   3.895619182462943*^9},
 CellLabel->
  "Out[107]=",ExpressionUUID->"2f0d021c-2de8-4c34-80bf-b97ea37efcac"]
}, Open  ]],

Cell[BoxData[
 RowBox[{
  RowBox[{
   RowBox[{"f", "[", 
    RowBox[{"i_", ",", "j_"}], "]"}], ":=", 
   RowBox[{
    RowBox[{"(", "j", ")"}], "^", 
    RowBox[{"(", 
     RowBox[{"i", "-", "1"}], ")"}]}]}], ";"}]], "Input",
 CellChangeTimes->{{3.8818957035891542`*^9, 3.8818957618857517`*^9}, {
  3.881895873893821*^9, 3.881895925189722*^9}},
 CellLabel->
  "In[108]:=",ExpressionUUID->"80738cd2-b848-468f-b678-2efacad2a00a"],

Cell[CellGroupData[{

Cell[BoxData[{
 RowBox[{
  RowBox[{"Mn", "=", 
   RowBox[{"Table", "[", 
    RowBox[{
     RowBox[{"f", "[", 
      RowBox[{"i", ",", "j"}], "]"}], ",", 
     RowBox[{"{", 
      RowBox[{"i", ",", "4"}], "}"}], ",", 
     RowBox[{"{", 
      RowBox[{"j", ",", "4"}], "}"}]}], "]"}]}], ";"}], "\[IndentingNewLine]", 
 RowBox[{
  RowBox[{"SolRty", "=", 
   RowBox[{"Solve", "[", 
    RowBox[{
     RowBox[{
      RowBox[{
       RowBox[{"x", "+", 
        RowBox[{
         RowBox[{"(", 
          RowBox[{"gamma", "/", "beta"}], ")"}], "*", 
         RowBox[{"Log", "[", 
          RowBox[{
           RowBox[{"(", 
            RowBox[{"1", "-", "x"}], ")"}], "/", "S0"}], " ", "]"}]}]}], 
       "\[Equal]", "0"}], "&&", 
      RowBox[{"0", "<=", "x", "\[LessEqual]", "1"}]}], ",", "x"}], "]"}]}], 
  ";"}], "\[IndentingNewLine]", 
 RowBox[{
  RowBox[{"Rfty", "=", 
   RowBox[{"x", "/.", "SolRty"}]}], ";"}], "\[IndentingNewLine]", 
 RowBox[{
  RowBox[{
   RowBox[{"e", "[", "0", "]"}], "=", "E0"}], ";", 
  RowBox[{
   RowBox[{"s", "[", "0", "]"}], "=", "S0"}], ";", 
  RowBox[{
   RowBox[{"i", "[", "0", "]"}], "=", "I0"}], ";"}], "\[IndentingNewLine]", 
 RowBox[{
  RowBox[{
   RowBox[{"s", "[", "1", "]"}], "=", 
   RowBox[{
    RowBox[{"-", "beta"}], "*", 
    RowBox[{"i", "[", "0", "]"}], "*", 
    RowBox[{"s", "[", "0", "]"}]}]}], ";"}], "\[IndentingNewLine]", 
 RowBox[{
  RowBox[{
   RowBox[{"s", "[", "n_", "]"}], ":=", 
   RowBox[{
    RowBox[{"-", "beta"}], "*", 
    RowBox[{"Sum", "[", 
     RowBox[{
      RowBox[{
       RowBox[{"Binomial", "[", 
        RowBox[{
         RowBox[{"n", "-", "1"}], ",", "k"}], "]"}], 
       RowBox[{"i", "[", 
        RowBox[{"n", "-", "1", "-", "k"}], "]"}], "*", 
       RowBox[{"s", "[", "k", "]"}]}], ",", 
      RowBox[{"{", 
       RowBox[{"k", ",", "0", ",", 
        RowBox[{"n", "-", "1"}]}], "}"}]}], "]"}]}]}], 
  ";"}], "\[IndentingNewLine]", 
 RowBox[{
  RowBox[{
   RowBox[{"i", "[", "n_", "]"}], ":=", 
   RowBox[{
    RowBox[{"sigma", "*", 
     RowBox[{"e", "[", 
      RowBox[{"n", "-", "1"}], "]"}]}], "-", 
    RowBox[{"gamma", "*", 
     RowBox[{"i", "[", 
      RowBox[{"n", "-", "1"}], "]"}]}]}]}], ";"}], "\[IndentingNewLine]", 
 RowBox[{
  RowBox[{
   RowBox[{"e", "[", "n_", "]"}], ":=", 
   RowBox[{
    RowBox[{"beta", "*", 
     RowBox[{"Sum", "[", 
      RowBox[{
       RowBox[{
        RowBox[{"Binomial", "[", 
         RowBox[{
          RowBox[{"n", "-", "1"}], ",", "k"}], "]"}], 
        RowBox[{"i", "[", 
         RowBox[{"n", "-", "1", "-", "k"}], "]"}], "*", 
        RowBox[{"s", "[", "k", "]"}]}], ",", 
       RowBox[{"{", 
        RowBox[{"k", ",", "0", ",", 
         RowBox[{"n", "-", "1"}]}], "}"}]}], "]"}]}], "-", 
    RowBox[{"sigma", "*", 
     RowBox[{"e", "[", 
      RowBox[{"n", "-", "1"}], "]"}]}]}]}], ";"}], "\[IndentingNewLine]", 
 RowBox[{
  RowBox[{
   RowBox[{"d", "[", 
    RowBox[{"-", "2"}], "]"}], "=", 
   RowBox[{"-", 
    RowBox[{"Rfty", "[", 
     RowBox[{"[", "1", "]"}], "]"}]}]}], ";"}], "\[IndentingNewLine]", 
 RowBox[{
  RowBox[{
   RowBox[{"d", "[", 
    RowBox[{"-", "1"}], "]"}], "=", 
   RowBox[{"gamma", "*", "I0"}]}], ";"}], "\[IndentingNewLine]", 
 RowBox[{
  RowBox[{
   RowBox[{"d", "[", "n_", "]"}], ":=", 
   RowBox[{"gamma", "*", 
    RowBox[{"(", 
     RowBox[{
      RowBox[{"sigma", "*", 
       RowBox[{"e", "[", "n", "]"}]}], "-", 
      RowBox[{"gamma", "*", 
       RowBox[{"i", "[", "n", "]"}]}]}], ")"}]}]}], 
  ";"}], "\[IndentingNewLine]", 
 RowBox[{
  RowBox[{
   RowBox[{"F", "[", "n_", "]"}], ":=", 
   RowBox[{
    RowBox[{
     RowBox[{"(", 
      RowBox[{"-", "1"}], ")"}], "^", 
     RowBox[{"(", "n", ")"}]}], "*", 
    RowBox[{
     RowBox[{"d", "[", 
      RowBox[{"n", "-", "2"}], "]"}], "/", 
     RowBox[{"Lam1", "^", 
      RowBox[{"(", "n", ")"}]}]}]}]}], ";"}], "\[IndentingNewLine]", 
 RowBox[{
  RowBox[{"Lam1", "=", "0.1"}], ";"}], "\[IndentingNewLine]", 
 RowBox[{
  RowBox[{"Nn", "=", 
   RowBox[{"Table", "[", 
    RowBox[{
     RowBox[{"F", "[", "n", "]"}], ",", 
     RowBox[{"{", 
      RowBox[{"n", ",", "0", ",", 
       RowBox[{"4", "-", "1"}]}], "}"}]}], "]"}]}], 
  ";"}], "\[IndentingNewLine]", 
 RowBox[{
  RowBox[{"Soln", "=", 
   RowBox[{
    RowBox[{"Inverse", "[", "Mn", "]"}], ".", "Nn"}]}], 
  ";"}], "\[IndentingNewLine]", 
 RowBox[{
  RowBox[{
   RowBox[{"R4", "[", "x_", "]"}], ":=", 
   RowBox[{
    RowBox[{"-", 
     RowBox[{"d", "[", 
      RowBox[{"-", "2"}], "]"}]}], "+", 
    RowBox[{"Sum", "[", 
     RowBox[{
      RowBox[{
       RowBox[{"Soln", "[", 
        RowBox[{"[", "i", "]"}], "]"}], "*", 
       RowBox[{"Exp", "[", 
        RowBox[{
         RowBox[{"-", 
          RowBox[{"(", "i", ")"}]}], "*", "Lam1", "*", "x"}], "]"}]}], ",", 
      RowBox[{"{", 
       RowBox[{"i", ",", "4"}], "}"}]}], "]"}]}]}], 
  ";"}], "\[IndentingNewLine]", 
 RowBox[{"PR4", "=", 
  RowBox[{"Plot", "[", 
   RowBox[{
    RowBox[{"R4", "[", "x", "]"}], ",", 
    RowBox[{"{", 
     RowBox[{"x", ",", "0", ",", "100"}], "}"}], ",", 
    RowBox[{"PlotRange", "\[Rule]", 
     RowBox[{"{", 
      RowBox[{"0", ",", "1"}], "}"}]}], ",", "\[IndentingNewLine]", 
    RowBox[{"PlotStyle", "\[Rule]", 
     RowBox[{"{", 
      RowBox[{"Green", ",", "Dashed", ",", 
       RowBox[{"Thickness", "[", "0.007", "]"}]}], "}"}]}], ",", 
    RowBox[{"PlotLegends", "\[Rule]", " ", 
     RowBox[{"Placed", "[", 
      RowBox[{
       RowBox[{"LineLegend", "[", 
        RowBox[{
         RowBox[{"{", 
          RowBox[{"Directive", "[", 
           RowBox[{"Green", ",", "Dashed", ",", 
            RowBox[{"AbsoluteThickness", "[", "5", "]"}]}], "]"}], "}"}], ",", 
         RowBox[{"{", 
          RowBox[{"Style", "[", 
           RowBox[{
           "\"\<\!\(\*SubscriptBox[\(R\), \(4\)]\)(t)\>\"", ",", "Bold", ",", 
            "Italic", ",", "Green", ",", 
            RowBox[{"FontSize", "\[Rule]", "28"}]}], "]"}], "}"}], ",", 
         RowBox[{"LegendMarkerSize", "\[Rule]", "50"}]}], "]"}], 
       "\[IndentingNewLine]", ",", 
       RowBox[{"{", 
        RowBox[{"Right", ",", "Top"}], "}"}]}], "]"}]}], ",", 
    "\[IndentingNewLine]", 
    RowBox[{"Frame", "\[Rule]", " ", "True"}], ",", "\[IndentingNewLine]", 
    RowBox[{"FrameTicksStyle", "\[Rule]", 
     RowBox[{"Directive", "[", 
      RowBox[{"Black", ",", "36"}], "]"}]}], ",", "\[IndentingNewLine]", 
    RowBox[{"FrameStyle", "->", 
     RowBox[{"Directive", "[", 
      RowBox[{"Thick", ",", "Black", ",", "10"}], "]"}]}], ",", 
    "\[IndentingNewLine]", 
    RowBox[{"TicksStyle", "\[Rule]", 
     RowBox[{"Directive", "[", "100", "]"}]}], ",", "\[IndentingNewLine]", 
    RowBox[{"ImageSize", "\[Rule]", "1000"}]}], "]"}]}]}], "Input",
 CellChangeTimes->{{3.8818987671437306`*^9, 3.8818988034318733`*^9}, {
  3.881898866233199*^9, 3.8818988666153293`*^9}, {3.8818992441841583`*^9, 
  3.881899263431288*^9}, {3.8818993070712156`*^9, 3.881899330070567*^9}, {
  3.881899399743243*^9, 3.881899400022496*^9}, {3.8818995248072224`*^9, 
  3.8818995250545607`*^9}, {3.881900631367777*^9, 3.881900664595884*^9}, {
  3.8819013776280785`*^9, 3.8819014074106455`*^9}, {3.8946130246841183`*^9, 
  3.8946130614008055`*^9}, {3.894613156722538*^9, 3.8946131576601353`*^9}, {
  3.8956192061226482`*^9, 3.8956192072477207`*^9}},
 CellLabel->
  "In[126]:=",ExpressionUUID->"23a3325c-bf4a-412e-9064-4171fc4ee5c1"],

Cell[BoxData[
 TemplateBox[{
  "Solve", "ratnz", 
   "\"Solve was unable to solve the system with inexact coefficients. The \
answer was obtained by solving a corresponding exact system and numericizing \
the result.\"", 2, 127, 4, 23898366462100008957, "Local"},
  "MessageTemplate"]], "Message", "MSG",
 CellChangeTimes->{
  3.8818988074912777`*^9, 3.881898871123565*^9, 3.88189912239682*^9, {
   3.8818993114525385`*^9, 3.8818993305805964`*^9}, 3.88189940140779*^9, 
   3.8818995271664476`*^9, 3.8819006673719435`*^9, 3.881901410917104*^9, 
   3.885007617501399*^9, 3.8946125919740396`*^9, 3.894612650931594*^9, 
   3.894613159254187*^9, 3.894615236546502*^9, {3.895619198575285*^9, 
   3.895619208357112*^9}},
 CellLabel->
  "During evaluation of \
In[126]:=",ExpressionUUID->"78ea887c-494b-44e8-a9f4-0b41dd555958"],

Cell[BoxData[
 TagBox[
  GraphicsBox[{{{{}, {}, 
      TagBox[
       {RGBColor[0, 1, 0], Thickness[0.007], Opacity[1.], 
        Dashing[{Small, Small}], LineBox[CompressedData["
1:eJwV1nk4VV0XAPBLSKL3DRVCKqV6KUoqYS2zCBcX10zKGGXMWDcpFEpEhkJl
SIpUmpAGUpHIkChD5uEeRCHx7e+vc37PWmc/a5299zl7/aFjpkc4aTTaEQ4a
7f/XDRf/3rwu+VKN3HZVDm1Se8y7dZ2XWybQaAXgvo0LXgbdu7XFrQhoWYnz
nPuFoVrex5XH7QXQ6OsdPOykoSa2UW/atR5o0a9fPc1ThHfKZ56OunYCrfhD
gLedNtxRETq5u6gLaG9me/PqdWCi/XCmf0E30Ar9Yx119OCkGG/PZNYPoJVV
i+hoGEBKipErFTcAtBU/oqLL6fA+od1n0JUC2tFNMJ5iCdFXk98lKowD7ZP8
I5uzTJB1A+tdRcS8J4wtT1iB79KEUN+CCaDdOqFQ4G4DC9qKFeNZP4Gmxmo9
G+sA2au+GV2SnAJaVclsmokjaPWd7dyRQdz8Jnmk0xEuRLbSjqVMA41n5GsD
9yEQeR2iORb3G2gbgmBv8GF4fnljU+zyGaAJ7g9okzwC9odqD8vGEIt4B8rW
HIFbHJLnPCNngSZk+0x7syso4MuaoZA/QEvju9Yq6AFN/3hYxcwQb34kk/rF
A4I6BYe3BM4D7XFCZM0NT6g4eXi5m89foCXr+X/U8gL98qVG/a6LpL49dE6n
46CweGh69TjxwHXNoa7jECvl8HGjCg1Zdj/Hvjj7gP+hZwGMNzSkdSfl8/v5
glb/8TePmjiQNg5GVk/8YW+UpMhHEU6kFW5aFDUNANkttZ79tpzIUjFsNqcC
QMhDRmhNH4mLlHkGKp6AnrFvTkHTS5A1+O1y23AwtMRfeHRpHxfS5gS8J7ND
4P2OfctuhxMfXRM+aRsKJT5JxW3c3EiLbJ9u/x4Gp6f1F5VX8yAt5lNi+zIW
SP19nPFXiRdZE99oIrlnQPj6kfFVobxY2TFf83JjJPCCkNb2FyR+czai4mYk
UCzvEXvdZciKC16sKjgLFVyblCst+Ui/7xcymqOgJKcx7ks6H1YamL/1domG
XB1W93gniT+uqX0+Gw3x0e3R692WI43HQPqrzHmw47/cGhHEj6ylHcdybsQC
/S78l17Gj7jdVrJeNw60jMZOPqAJIO08/9IUKg5kL+lt7o0WwMqABY+Vuhdh
XmjRXzt1BVZa84QJLE+AOgGlZVx2/yJrcqa1em0SNBoIXv0Y9i86Nkik7ghP
gi8x7M2pGf8itmz+/rkzCXq587S2d5D8Fl+Vz/lXYP7vGhbTZiV2Mfgj3h1I
gW3s2V+FVoLIKjv8xqYmDeRlW86eCBZEGtvn0ahqOih5lAhrpAqi1OOv96sf
poNGv8fO1i/EWW6SzNwMsPre7sXBFEJa0Ta7xavXIfpjea+5hTCyjApm7eyz
IZ4/zU8qkNj/6XDMzWxI0g/kHLkijI4+ddZ2Q9mQWb1ditVM4qeU5+YCb0Bp
RaZNAWMVspLS9ATTbkLfvdONC6arsXLoyvC9xRzQuKhdmWcsglmhe64P694B
lv7D243eIuio+fyMdNYdqODemPg3jsSzZwv+zNwB5TCai1mtCNL9IIVVWAi7
3J8vX9QTRXxdY9ohdg+kNRUsLTTEkJ4X90z3fDHw/BZnc+0Wxy9Lqrtjyx6A
VsmF1h0McaRl8dM3TD6ACK+5Sms/cYwWLfmwKPMQFn60JhbfF0e3mhcdCUkP
4feny/tst0ug/LW7rXw+j2CwgPfsAxlJ1Ps87Llyz2M4smNOQEFACplyhs5W
08/gYHtUjoikFPL6PM3I2fscFKNWqdJ2SOHV3EjF/WHPgatT/mg9XQrHJWur
kasMbsS7vvdKksIgDvmDt9eUQ+dY07mCtesx/5hoV6zBC7AqLFrcuG0D9q6L
WL538iUYbj0ysVpXGrOuWHRu6aqGkqbwgHd7t6DHtbKUX36fYL/gtiKuU7JY
C7q/Mje1gOufy9dymPIo3ZXi4prXDseqB3YVGe7EoBgjDzPsgvPWPJv+HlXE
K3yKqhZ5PeD8NtRFwU0Jt7o19mrn9cLLpaImnlZ78dz+2cGtTv2gsJKVPOSv
jC7cP0qqFgfA8aeqrNFRFcwofNmwW38IBARpn5r8VdBgx5iNvfEQPJN/5WcT
roIaCTsNzzCGQNhb57lbvAreC9539JX9ENQMGumfKVZB+5Ckj6v8hkD+u4Pb
kykV7EhKfyKYPgS0d6dvbQhXxbzF8EafwSHIvl4l/jtODfvUD8j9FzwMGbay
rebJapiWknfNNXwYroolJjy8roYVDXk82aeHIT7Zkce3SA3Vgrzf8Z0fhpD4
P9ToJzU0jZTTeJY2DKYnFV73CAF2dEazzj8fBi77a+4fUwE3jNKl5+eG4UG8
cnujKeLktjupET4jcCh9BfczC8TYjX1P6/xHQDC/Z3u2NSL3Jd0rq4NG4PjL
8xHHDiEaF9dHZJ8cAdmpr1v5fRFr5L7ZZVwYgVtWoUHaCYhB32SUZXJGIEm6
bNWTekT39F35aS0j4P9MlX7toDpKcO9ug12j8Mj6LWcbXR2V60afg9Io/Jqj
PxI2V0df881mqvtGIXj/YbFYO3UcHzDMUYBROFl2vjfEWx11BhOXLOqPQlRF
axDzkjomKfUuyB0ahbRXPtlCTep4YzD2zED8KLx4nzMZY6OB4u8al6/tGYUS
kU8+4Q4aOPxI/4F77yjccpkbP+6sgbsK9QtL+0fhPKcxZempgZbGFikGI6PA
UJ4Z2RSqgR3RucedpkZh+LZ+38s0DbxwIn+zGs8YCMdQrbNtGvhUbFDp9ZYx
cNfdV+7O1MS62Nb3Su5jwN4iWnXfVhNzK8+ggecY+PLN1s46amLITufl9l5j
EFb3pCPGXRMNPhTnnPQZg0tme+dvh2hiH+uffwqDx6DUYc/+4QxNzKbfrn4S
MwacQbufenRr4h+Js/I38scgI1/hkaeHFr6+EVs23T0GNW3ONZneWiifsr07
68cYTPElt3/21cJt73Xv6/eNgYHXHIdKqBbuWNVlmTY4BnMKr434Y7Xwwmzk
163UGFg9ZwwW3tVCYW2Xy3zzY7D644m17HEtbFYTTGgTZkPCz/LTx09o49fp
6O/dGmzwbrzkZBuqjW77esZltNhw8L6zut4pbTwcobLCS5sNPMeWcUhFaWOk
3oOjU7psCBtmsOqTtVHox/sPvw+ywaV75OT2Um18qrm/oMGCDSr1omGjU9oY
0yYW3+LOhv6CgEA3Xx3s/CJTrhfHBguJhe/5gTpo3r/uiFc8G6ountMdCtHB
0PAB8YSLbLjlnyLicUYH1Xi/VTQnsOGQ2tNnnkk6GJe+rNssmQ3fG+YXvEt1
cD56QF06kw3NM2eiAuZ0kCtzJkCsmA1vdC5fjYjQRQeqbC6ing19Ls/rQs7p
4qnBcobTJ9JPVC+n33ldFB5RWgINbNB7q+TlfFkXd41fdphpZEOtbru61g1d
VAkb3ejcwobPetIj3K9IfH3tAdFvbOjRL1WN4dDDgFpbr+XDbOAw/tpzkaWH
gkZVQus5KaipMN/oH6mHrnWS95uIL21vcGZG62GL7WRV1BIKpFbU9Epd0kPG
UIblKBcFWPeo/36mHq54x7W5aCkFLIOE4c8Veuj71qF6rQA5F+rpTa75q4dS
w9OViWuI1Us5soIPoPTl/RJC/1FgrTXw/kv4AawIzZd8SPxQVyRpZcQB/FD0
MY0hS4GbUcjmM+cPIG/eb64kOQoabNQMXNIPYP3uk4X88hTcCKxOki0/gBNS
Djl9ihRoFbbIPKXpY61e/qp9ahREr/lt2Bilj3p8ormhxhQk1dT8eHVBH624
RcqniTOD04IfXNRHi9/HAo7RKShtV81JStHHdbkGH5xMKOjLjJy3yNNHwU+x
QhpmFGhsEbzTXk3G+23HmLCgYH6vHG8ftwE68H8K57en4Li186vfZwzwsHX+
oqYnBSsyh7tUog1wmdZrdjFx4Q+fxdOxBqj5QixC4igFA0dZKvxXDNAoqTh5
mtj+1LVSqVwDVLN7dSrbm4KDt1oLDtQYYNs0X+KgDwVb2AaJ6fwHUWmtTsXu
IAq6TysehisHcdtnpkf7GQo2r14Rfzz1IFpyltF2RlLgUTDwOPvaQXymxzSO
Jp5qTFvOlXsQ8xJlViuepYBXmuNBTelBvCMSRY8+R8H26joO0y8H0WZVV8HG
GApC+FwzD681xMWfeFomngLhxNSvMdmGiOX14cdSKOBrFmrwzTHE+5HU2vvE
tDXxb21uG6J7x76oSeKxtIiHcvcN0fnwcJX/VQqqb3jGN1Qa4vrQ2YHAVAqC
SlQ1RLsMMXDzkS6fdAq+NXTfzpc0wrn9Krc1MynI/Xdb8Nt0I7Tf7RJon0vq
67ea4coywkNbtf9JJX78POaExi0j9D3RFviZuMZlKKC80Ajp1dUlunkUDJfl
+z4oN8KXOnI9cvkUyLnLHM3sNMKTFyM1Jm6T9fZS2uHERmM0HfCTML9LwUvf
ddoyd4xRabdeQOoDCuamqUviRcbYyHZ+U0WsGFzZsfKBMS6Lzx+fIM4/5eQ/
/8wYDd1Fuw88JPsl9ubNhvfG+MXrovQMsWOuDGfYsDHqy+0xNCqlYHE0xWFQ
mI67OlM6up9QcF0qS1yVQUfd64ued8rJejmvUCNnQUfNLmpNPfGpn6/8JJl0
tFO3zp8kdqzue79oQ8dnvROB+yoo2HD0v+BXznR8/Daoroo493Fps64fHV3P
r/Rte0HBPaO6eNPLdKzVzJQZe0lBedgcze0THdW5VSPfV1Hwq6h/PKKRjj+v
TngME8v/aOy61kRHE9aoEl81BbcO3Kn8/IWOGwNWnDpAfH61LQu6yfPixxqr
iS2KyxdXT9Ix+k7N1bK3FFA/WAtVQiYowGm778o7CtYbLJ3faGmCLXsuqi7W
kvfXrNkoZmWCe1TPOaypo0DHgZW/0sYE9ZMyvHcQe/jNMhbtTVBD8BDDgfhh
+sjdry4myPdhCCr+nz9a75AQaII7xRNvBn0k+XFXXy9cMcGhE0Drqif59Vsv
tDWZ4PXhi0vCGsl8bHyZM9digmkPEiMTiD1PMCvXtpng50Crn7nEG9ZFTdt9
M8ErWW5pDcQXvXsdevpMMD5d49/Nn8n4ApmKI79M0GpoY/4HYikD4e/zIqYo
UviXWtZMQWz1gryUnSkuexT607yVfA99+hUkHEzRf9he3oV4au3HnWJOpijg
6+wYSGzrc01R+Igp7t46m5pMLCeuspfXyxTPmfj6txB/9AmG8TBTNLWzrjf7
QsG/ElOGlRmmODrg4KTdRkGi35CHY4cp7jfKofG0UyCmE+Jj9t0UzXn8VwgR
3xBZHqTTZYrzyyQEpYhLymXPyvaaYoi3xJ99xJ+WHs+cGTHFF/dLGF7EKzJ+
fb70xxRPXfwp20gc/WaJ6ksxM/RdUpab1EFB2CrJfzZYmWHjl02MhW8U1N1f
Zg02ZphY6/Nn2XcKJI2mb9nameH2iaGrq4hfnKtVTnEyw9Pdp0pliTlnQlz4
yUnYzGNLuDVx1NfW8l8hZug4exYeEl/OTDj6IcMMFYS76x07Kbi9lfu9f5cZ
BhgxqzK7KGgUV//j1WOGHus+J+YTz/8TLuvaa4Yjg/Y294mNfk3FWw2aYZHC
i+ZXxFOves3Uxs1QEpWD+ojR9s23pTQGdma/C9raTcGX+DMTaesYGGXIji0k
5pniEH1pz8Ak0/2iWT0UzBRfje91ZOC+xiF2HvGI1w4uXmcGWv4aLC8i/jRg
Sxm5MlDiJ6X7gjit/XFVxzEGNq1/wf+dePtrL98ZFgMFnmnbi/0g++Ny24cd
Nxl4Y15EN544T/7+yesDDIybVDU93EuB96qJ2cdDDDzyMT7ag1hxTj6gYYSB
uQp3nh4nrnxd7Mk1zkCPWUv+cOIvFsVMjxkGfima87tCzBtetFNpmTk++LOe
XkXs9u5uf902c1Tfu9VqfR8FWw8VGP31MsdfHdGxH4hrrikXTx4zx/DbTvCJ
2KXt/cpBH3O0E4tnNxHfoo80NQaYY5/TmPp3YimQtckPN8dNzFXl48Srxe+5
msWZo7ZUxNJV/WR+W+6zbheao5D0GpoNcfuBpyXmI+a4RjpR6BuxhvEtZsCY
OWbK12t2ExcwLi4kUeaoZX3yeB9xiMMR/aaf5pjLp/FijFgsYGWP6bw5dgaX
7FwgZma5r6QLWOCRTbV+kgMUtPwSPa6/wwJHxHn8bIkbb4bIgZ8F5p+gFj4S
C9JKnyoHWGCPbdqWRmIz2wltpRMWSB16Y9xM3CTsZi8XaoHqZdeS24lbz5pf
XHvGAq88zuAZJO5wlZ/4fdkCuexO+dAGyf//v/6HxSUWKLFBmrWDeOaBicqG
SQucXxrVf46Yf6/SR6EpC2waTvaJIZYqE3Pk/mWBb+Puzl0g1nvz48zgrAU+
3TnNk0Cc2hTw4R6HJZ6KE+FNJ1aeTrXev9IS88xo9+4Rhyn1BDHkLVFz0/XL
TcSLT3wfnfO2RJffLwTWDpH6eEou3DhuierNB80kiJ8xJpwqfC2RV2Q8eR2x
//ixFb8CLdFuP0tEmnhQxsv1yClLfFv6k0uOuDHZVVTrkiWeXh4TqUac428b
zlFiiVx1ilsdiQ3kdbTDpi1RovOu9XViWnMzh/9vS9wcoiKYRVwafKTCc9YS
s0t9arKJN7yO3GPz1xKt6E3yOcRz5q+3KnMzcduplIk7xAWhuGJGmIna7Qu7
nhIve6vc6qfIRJNXx143Er+12+Hu6cfEqUHQ5Bwm8+fs9vxaABO/G+9rWUJs
75Yt8OkEE8voDa7cxL98hUoUw5j45lf3OV5i6ejfc38jSTwg7+EKYlbJi9hL
yUx89b22XoxYeSm9+NFTJhYlX+XfSXyOP4Zz8DkTS+NuB+wiblj5iiFWwcTu
b+HfFIndxBVnT75iolmn/+09xCkKIhp6H5joGvNspyrxlE3X568dTBQNv7xc
jxidRDcLdDJxVtLK6QDxBRfTIOhmojrX1CN94g0+b8Rv9THR/0GBjSGxybn8
I15sJsr9tzfVlDjjQvfjzHEmOgeU95kRD14S42ucZGK21DoF8//3kx57T+k3
E3deDX1jSVybVUVznyX1OQXxWxGvyV0wTf/DRImz5mbWxIfu7Mmp+8vE94tC
qTbE94qP/15cZOKT2offbIn/B4c85LU=
         "]]},
       Annotation[#, "Charting`Private`Tag$20826#1"]& ]}, {}}, InsetBox[
     TemplateBox[{
       StyleBox[
       "\"\\!\\(\\*SubscriptBox[\\(R\\), \\(4\\)]\\)(t)\"", Bold, Italic, 
        RGBColor[0, 1, 0], FontSize -> 28, StripOnInput -> False]},
      "LineLegend",
      DisplayFunction->(FormBox[
        StyleBox[
         StyleBox[
          PaneBox[
           TagBox[
            GridBox[{{
               TagBox[
                GridBox[{{
                   GraphicsBox[{{
                    Directive[
                    EdgeForm[
                    Directive[
                    Opacity[0.3], 
                    GrayLevel[0]]], 
                    PointSize[0.5], 
                    RGBColor[0, 1, 0], 
                    Dashing[{Small, Small}], 
                    AbsoluteThickness[5]], {
                    LineBox[{{0, 50}, {50, 50}}]}}, {
                    Directive[
                    EdgeForm[
                    Directive[
                    Opacity[0.3], 
                    GrayLevel[0]]], 
                    PointSize[0.5], 
                    RGBColor[0, 1, 0], 
                    Dashing[{Small, Small}], 
                    AbsoluteThickness[5]], {}}}, AspectRatio -> Full, 
                    ImageSize -> {50, 50}, PlotRangePadding -> None, 
                    ImagePadding -> Automatic, 
                    BaselinePosition -> (Scaled[0.42000000000000004`] -> 
                    Baseline)], #}}, 
                 GridBoxAlignment -> {
                  "Columns" -> {Center, Left}, "Rows" -> {{Baseline}}}, 
                 AutoDelete -> False, 
                 GridBoxDividers -> {
                  "Columns" -> {{False}}, "Rows" -> {{False}}}, 
                 GridBoxItemSize -> {"Columns" -> {{All}}, "Rows" -> {{All}}},
                  GridBoxSpacings -> {
                  "Columns" -> {{0.5}}, "Rows" -> {{0.8}}}], "Grid"]}}, 
             GridBoxAlignment -> {"Columns" -> {{Left}}, "Rows" -> {{Top}}}, 
             AutoDelete -> False, 
             GridBoxItemSize -> {
              "Columns" -> {{Automatic}}, "Rows" -> {{Automatic}}}, 
             GridBoxSpacings -> {"Columns" -> {{1}}, "Rows" -> {{0}}}], 
            "Grid"], Alignment -> Left, AppearanceElements -> None, 
           ImageMargins -> {{5, 5}, {5, 5}}, ImageSizeAction -> 
           "ResizeToFit"], LineIndent -> 0, StripOnInput -> False], {
         FontFamily -> "Arial"}, Background -> Automatic, StripOnInput -> 
         False], TraditionalForm]& ),
      Editable->True,
      InterpretationFunction:>(RowBox[{"LineLegend", "[", 
         RowBox[{
           RowBox[{"{", 
             RowBox[{"Directive", "[", 
               RowBox[{
                 InterpretationBox[
                  ButtonBox[
                   TooltipBox[
                    GraphicsBox[{{
                    GrayLevel[0], 
                    RectangleBox[{0, 0}]}, {
                    GrayLevel[0], 
                    RectangleBox[{1, -1}]}, {
                    RGBColor[0, 1, 0], 
                    RectangleBox[{0, -1}, {2, 1}]}}, DefaultBaseStyle -> 
                    "ColorSwatchGraphics", AspectRatio -> 1, Frame -> True, 
                    FrameStyle -> RGBColor[0., 0.6666666666666666, 0.], 
                    FrameTicks -> None, PlotRangePadding -> None, ImageSize -> 
                    Dynamic[{
                    Automatic, 1.35 CurrentValue["FontCapHeight"]/
                    AbsoluteCurrentValue[Magnification]}]], 
                    StyleBox[
                    RowBox[{"RGBColor", "[", 
                    RowBox[{"0", ",", "1", ",", "0"}], "]"}], NumberMarks -> 
                    False]], Appearance -> None, BaseStyle -> {}, 
                   BaselinePosition -> Baseline, DefaultBaseStyle -> {}, 
                   ButtonFunction :> With[{Typeset`box$ = EvaluationBox[]}, 
                    If[
                    Not[
                    AbsoluteCurrentValue["Deployed"]], 
                    SelectionMove[Typeset`box$, All, Expression]; 
                    FrontEnd`Private`$ColorSelectorInitialAlpha = 1; 
                    FrontEnd`Private`$ColorSelectorInitialColor = 
                    RGBColor[0, 1, 0]; 
                    FrontEnd`Private`$ColorSelectorUseMakeBoxes = True; 
                    MathLink`CallFrontEnd[
                    FrontEnd`AttachCell[Typeset`box$, 
                    FrontEndResource["RGBColorValueSelector"], {
                    0, {Left, Bottom}}, {Left, Top}, 
                    "ClosingActions" -> {
                    "SelectionDeparture", "ParentChanged", 
                    "EvaluatorQuit"}]]]], BaseStyle -> Inherited, Evaluator -> 
                   Automatic, Method -> "Preemptive"], 
                  RGBColor[0, 1, 0], Editable -> False, Selectable -> False], 
                 ",", 
                 RowBox[{"Dashing", "[", 
                   RowBox[{"{", 
                    RowBox[{"Small", ",", "Small"}], "}"}], "]"}], ",", 
                 RowBox[{"AbsoluteThickness", "[", "5", "]"}]}], "]"}], "}"}],
            ",", 
           RowBox[{"{", #, "}"}], ",", 
           RowBox[{"LabelStyle", "\[Rule]", 
             RowBox[{"{", "}"}]}], ",", 
           RowBox[{"LegendLayout", "\[Rule]", "\"Column\""}], ",", 
           RowBox[{"LegendMarkerSize", "\[Rule]", "50"}]}], "]"}]& )], 
     Scaled[{0.99, 0.99}], ImageScaled[{1, 1}],
     BaseStyle->{FontSize -> Larger},
     FormatType->StandardForm]},
   AspectRatio->NCache[GoldenRatio^(-1), 0.6180339887498948],
   Axes->{True, True},
   AxesLabel->{None, None},
   AxesOrigin->{0, 0},
   DisplayFunction->Identity,
   Frame->{{True, True}, {True, True}},
   FrameLabel->{{None, None}, {None, None}},
   FrameStyle->Directive[
     Thickness[Large], 
     GrayLevel[0], 10],
   FrameTicks->{{Automatic, Automatic}, {Automatic, Automatic}},
   FrameTicksStyle->Directive[
     GrayLevel[0], 36],
   GridLines->{None, None},
   GridLinesStyle->Directive[
     GrayLevel[0.5, 0.4]],
   ImagePadding->All,
   ImageSize->1000,
   Method->{
    "DefaultBoundaryStyle" -> Automatic, 
     "DefaultGraphicsInteraction" -> {
      "Version" -> 1.2, "TrackMousePosition" -> {True, False}, 
       "Effects" -> {
        "Highlight" -> {"ratio" -> 2}, "HighlightPoint" -> {"ratio" -> 2}, 
         "Droplines" -> {
          "freeformCursorMode" -> True, 
           "placement" -> {"x" -> "All", "y" -> "None"}}}}, 
     "DefaultMeshStyle" -> AbsolutePointSize[6], "ScalingFunctions" -> None, 
     "CoordinatesToolOptions" -> {"DisplayFunction" -> ({
         (Identity[#]& )[
          Part[#, 1]], 
         (Identity[#]& )[
          Part[#, 2]]}& ), "CopiedValueFunction" -> ({
         (Identity[#]& )[
          Part[#, 1]], 
         (Identity[#]& )[
          Part[#, 2]]}& )}},
   PlotRange->{{0., 99.99999795918367}, {0, 1}},
   PlotRangeClipping->True,
   PlotRangePadding->{{
      Scaled[0.02], 
      Scaled[0.02]}, {0, 0}},
   Ticks->{Automatic, Automatic},
   TicksStyle->Directive[100]],
  InterpretTemplate[Legended[
    Graphics[{{{{}, {}, 
        Annotation[{
          Directive[
           Opacity[1.], 
           AbsoluteThickness[1.6], 
           RGBColor[0, 1, 0], 
           Dashing[{Small, Small}], 
           Thickness[0.007]], 
          Line[CompressedData["
1:eJwV1nk4VV0XAPBLSKL3DRVCKqV6KUoqYS2zCBcX10zKGGXMWDcpFEpEhkJl
SIpUmpAGUpHIkChD5uEeRCHx7e+vc37PWmc/a5299zl7/aFjpkc4aTTaEQ4a
7f/XDRf/3rwu+VKN3HZVDm1Se8y7dZ2XWybQaAXgvo0LXgbdu7XFrQhoWYnz
nPuFoVrex5XH7QXQ6OsdPOykoSa2UW/atR5o0a9fPc1ThHfKZ56OunYCrfhD
gLedNtxRETq5u6gLaG9me/PqdWCi/XCmf0E30Ar9Yx119OCkGG/PZNYPoJVV
i+hoGEBKipErFTcAtBU/oqLL6fA+od1n0JUC2tFNMJ5iCdFXk98lKowD7ZP8
I5uzTJB1A+tdRcS8J4wtT1iB79KEUN+CCaDdOqFQ4G4DC9qKFeNZP4Gmxmo9
G+sA2au+GV2SnAJaVclsmokjaPWd7dyRQdz8Jnmk0xEuRLbSjqVMA41n5GsD
9yEQeR2iORb3G2gbgmBv8GF4fnljU+zyGaAJ7g9okzwC9odqD8vGEIt4B8rW
HIFbHJLnPCNngSZk+0x7syso4MuaoZA/QEvju9Yq6AFN/3hYxcwQb34kk/rF
A4I6BYe3BM4D7XFCZM0NT6g4eXi5m89foCXr+X/U8gL98qVG/a6LpL49dE6n
46CweGh69TjxwHXNoa7jECvl8HGjCg1Zdj/Hvjj7gP+hZwGMNzSkdSfl8/v5
glb/8TePmjiQNg5GVk/8YW+UpMhHEU6kFW5aFDUNANkttZ79tpzIUjFsNqcC
QMhDRmhNH4mLlHkGKp6AnrFvTkHTS5A1+O1y23AwtMRfeHRpHxfS5gS8J7ND
4P2OfctuhxMfXRM+aRsKJT5JxW3c3EiLbJ9u/x4Gp6f1F5VX8yAt5lNi+zIW
SP19nPFXiRdZE99oIrlnQPj6kfFVobxY2TFf83JjJPCCkNb2FyR+czai4mYk
UCzvEXvdZciKC16sKjgLFVyblCst+Ui/7xcymqOgJKcx7ks6H1YamL/1domG
XB1W93gniT+uqX0+Gw3x0e3R692WI43HQPqrzHmw47/cGhHEj6ylHcdybsQC
/S78l17Gj7jdVrJeNw60jMZOPqAJIO08/9IUKg5kL+lt7o0WwMqABY+Vuhdh
XmjRXzt1BVZa84QJLE+AOgGlZVx2/yJrcqa1em0SNBoIXv0Y9i86Nkik7ghP
gi8x7M2pGf8itmz+/rkzCXq587S2d5D8Fl+Vz/lXYP7vGhbTZiV2Mfgj3h1I
gW3s2V+FVoLIKjv8xqYmDeRlW86eCBZEGtvn0ahqOih5lAhrpAqi1OOv96sf
poNGv8fO1i/EWW6SzNwMsPre7sXBFEJa0Ta7xavXIfpjea+5hTCyjApm7eyz
IZ4/zU8qkNj/6XDMzWxI0g/kHLkijI4+ddZ2Q9mQWb1ditVM4qeU5+YCb0Bp
RaZNAWMVspLS9ATTbkLfvdONC6arsXLoyvC9xRzQuKhdmWcsglmhe64P694B
lv7D243eIuio+fyMdNYdqODemPg3jsSzZwv+zNwB5TCai1mtCNL9IIVVWAi7
3J8vX9QTRXxdY9ohdg+kNRUsLTTEkJ4X90z3fDHw/BZnc+0Wxy9Lqrtjyx6A
VsmF1h0McaRl8dM3TD6ACK+5Sms/cYwWLfmwKPMQFn60JhbfF0e3mhcdCUkP
4feny/tst0ug/LW7rXw+j2CwgPfsAxlJ1Ps87Llyz2M4smNOQEFACplyhs5W
08/gYHtUjoikFPL6PM3I2fscFKNWqdJ2SOHV3EjF/WHPgatT/mg9XQrHJWur
kasMbsS7vvdKksIgDvmDt9eUQ+dY07mCtesx/5hoV6zBC7AqLFrcuG0D9q6L
WL538iUYbj0ysVpXGrOuWHRu6aqGkqbwgHd7t6DHtbKUX36fYL/gtiKuU7JY
C7q/Mje1gOufy9dymPIo3ZXi4prXDseqB3YVGe7EoBgjDzPsgvPWPJv+HlXE
K3yKqhZ5PeD8NtRFwU0Jt7o19mrn9cLLpaImnlZ78dz+2cGtTv2gsJKVPOSv
jC7cP0qqFgfA8aeqrNFRFcwofNmwW38IBARpn5r8VdBgx5iNvfEQPJN/5WcT
roIaCTsNzzCGQNhb57lbvAreC9539JX9ENQMGumfKVZB+5Ckj6v8hkD+u4Pb
kykV7EhKfyKYPgS0d6dvbQhXxbzF8EafwSHIvl4l/jtODfvUD8j9FzwMGbay
rebJapiWknfNNXwYroolJjy8roYVDXk82aeHIT7Zkce3SA3Vgrzf8Z0fhpD4
P9ToJzU0jZTTeJY2DKYnFV73CAF2dEazzj8fBi77a+4fUwE3jNKl5+eG4UG8
cnujKeLktjupET4jcCh9BfczC8TYjX1P6/xHQDC/Z3u2NSL3Jd0rq4NG4PjL
8xHHDiEaF9dHZJ8cAdmpr1v5fRFr5L7ZZVwYgVtWoUHaCYhB32SUZXJGIEm6
bNWTekT39F35aS0j4P9MlX7toDpKcO9ug12j8Mj6LWcbXR2V60afg9Io/Jqj
PxI2V0df881mqvtGIXj/YbFYO3UcHzDMUYBROFl2vjfEWx11BhOXLOqPQlRF
axDzkjomKfUuyB0ahbRXPtlCTep4YzD2zED8KLx4nzMZY6OB4u8al6/tGYUS
kU8+4Q4aOPxI/4F77yjccpkbP+6sgbsK9QtL+0fhPKcxZempgZbGFikGI6PA
UJ4Z2RSqgR3RucedpkZh+LZ+38s0DbxwIn+zGs8YCMdQrbNtGvhUbFDp9ZYx
cNfdV+7O1MS62Nb3Su5jwN4iWnXfVhNzK8+ggecY+PLN1s46amLITufl9l5j
EFb3pCPGXRMNPhTnnPQZg0tme+dvh2hiH+uffwqDx6DUYc/+4QxNzKbfrn4S
MwacQbufenRr4h+Js/I38scgI1/hkaeHFr6+EVs23T0GNW3ONZneWiifsr07
68cYTPElt3/21cJt73Xv6/eNgYHXHIdKqBbuWNVlmTY4BnMKr434Y7Xwwmzk
163UGFg9ZwwW3tVCYW2Xy3zzY7D644m17HEtbFYTTGgTZkPCz/LTx09o49fp
6O/dGmzwbrzkZBuqjW77esZltNhw8L6zut4pbTwcobLCS5sNPMeWcUhFaWOk
3oOjU7psCBtmsOqTtVHox/sPvw+ywaV75OT2Um18qrm/oMGCDSr1omGjU9oY
0yYW3+LOhv6CgEA3Xx3s/CJTrhfHBguJhe/5gTpo3r/uiFc8G6ountMdCtHB
0PAB8YSLbLjlnyLicUYH1Xi/VTQnsOGQ2tNnnkk6GJe+rNssmQ3fG+YXvEt1
cD56QF06kw3NM2eiAuZ0kCtzJkCsmA1vdC5fjYjQRQeqbC6ing19Ls/rQs7p
4qnBcobTJ9JPVC+n33ldFB5RWgINbNB7q+TlfFkXd41fdphpZEOtbru61g1d
VAkb3ejcwobPetIj3K9IfH3tAdFvbOjRL1WN4dDDgFpbr+XDbOAw/tpzkaWH
gkZVQus5KaipMN/oH6mHrnWS95uIL21vcGZG62GL7WRV1BIKpFbU9Epd0kPG
UIblKBcFWPeo/36mHq54x7W5aCkFLIOE4c8Veuj71qF6rQA5F+rpTa75q4dS
w9OViWuI1Us5soIPoPTl/RJC/1FgrTXw/kv4AawIzZd8SPxQVyRpZcQB/FD0
MY0hS4GbUcjmM+cPIG/eb64kOQoabNQMXNIPYP3uk4X88hTcCKxOki0/gBNS
Djl9ihRoFbbIPKXpY61e/qp9ahREr/lt2Bilj3p8ormhxhQk1dT8eHVBH624
RcqniTOD04IfXNRHi9/HAo7RKShtV81JStHHdbkGH5xMKOjLjJy3yNNHwU+x
QhpmFGhsEbzTXk3G+23HmLCgYH6vHG8ftwE68H8K57en4Li186vfZwzwsHX+
oqYnBSsyh7tUog1wmdZrdjFx4Q+fxdOxBqj5QixC4igFA0dZKvxXDNAoqTh5
mtj+1LVSqVwDVLN7dSrbm4KDt1oLDtQYYNs0X+KgDwVb2AaJ6fwHUWmtTsXu
IAq6TysehisHcdtnpkf7GQo2r14Rfzz1IFpyltF2RlLgUTDwOPvaQXymxzSO
Jp5qTFvOlXsQ8xJlViuepYBXmuNBTelBvCMSRY8+R8H26joO0y8H0WZVV8HG
GApC+FwzD681xMWfeFomngLhxNSvMdmGiOX14cdSKOBrFmrwzTHE+5HU2vvE
tDXxb21uG6J7x76oSeKxtIiHcvcN0fnwcJX/VQqqb3jGN1Qa4vrQ2YHAVAqC
SlQ1RLsMMXDzkS6fdAq+NXTfzpc0wrn9Krc1MynI/Xdb8Nt0I7Tf7RJon0vq
67ea4coywkNbtf9JJX78POaExi0j9D3RFviZuMZlKKC80Ajp1dUlunkUDJfl
+z4oN8KXOnI9cvkUyLnLHM3sNMKTFyM1Jm6T9fZS2uHERmM0HfCTML9LwUvf
ddoyd4xRabdeQOoDCuamqUviRcbYyHZ+U0WsGFzZsfKBMS6Lzx+fIM4/5eQ/
/8wYDd1Fuw88JPsl9ubNhvfG+MXrovQMsWOuDGfYsDHqy+0xNCqlYHE0xWFQ
mI67OlM6up9QcF0qS1yVQUfd64ued8rJejmvUCNnQUfNLmpNPfGpn6/8JJl0
tFO3zp8kdqzue79oQ8dnvROB+yoo2HD0v+BXznR8/Daoroo493Fps64fHV3P
r/Rte0HBPaO6eNPLdKzVzJQZe0lBedgcze0THdW5VSPfV1Hwq6h/PKKRjj+v
TngME8v/aOy61kRHE9aoEl81BbcO3Kn8/IWOGwNWnDpAfH61LQu6yfPixxqr
iS2KyxdXT9Ix+k7N1bK3FFA/WAtVQiYowGm778o7CtYbLJ3faGmCLXsuqi7W
kvfXrNkoZmWCe1TPOaypo0DHgZW/0sYE9ZMyvHcQe/jNMhbtTVBD8BDDgfhh
+sjdry4myPdhCCr+nz9a75AQaII7xRNvBn0k+XFXXy9cMcGhE0Drqif59Vsv
tDWZ4PXhi0vCGsl8bHyZM9digmkPEiMTiD1PMCvXtpng50Crn7nEG9ZFTdt9
M8ErWW5pDcQXvXsdevpMMD5d49/Nn8n4ApmKI79M0GpoY/4HYikD4e/zIqYo
UviXWtZMQWz1gryUnSkuexT607yVfA99+hUkHEzRf9he3oV4au3HnWJOpijg
6+wYSGzrc01R+Igp7t46m5pMLCeuspfXyxTPmfj6txB/9AmG8TBTNLWzrjf7
QsG/ElOGlRmmODrg4KTdRkGi35CHY4cp7jfKofG0UyCmE+Jj9t0UzXn8VwgR
3xBZHqTTZYrzyyQEpYhLymXPyvaaYoi3xJ99xJ+WHs+cGTHFF/dLGF7EKzJ+
fb70xxRPXfwp20gc/WaJ6ksxM/RdUpab1EFB2CrJfzZYmWHjl02MhW8U1N1f
Zg02ZphY6/Nn2XcKJI2mb9nameH2iaGrq4hfnKtVTnEyw9Pdp0pliTlnQlz4
yUnYzGNLuDVx1NfW8l8hZug4exYeEl/OTDj6IcMMFYS76x07Kbi9lfu9f5cZ
BhgxqzK7KGgUV//j1WOGHus+J+YTz/8TLuvaa4Yjg/Y294mNfk3FWw2aYZHC
i+ZXxFOves3Uxs1QEpWD+ojR9s23pTQGdma/C9raTcGX+DMTaesYGGXIji0k
5pniEH1pz8Ak0/2iWT0UzBRfje91ZOC+xiF2HvGI1w4uXmcGWv4aLC8i/jRg
Sxm5MlDiJ6X7gjit/XFVxzEGNq1/wf+dePtrL98ZFgMFnmnbi/0g++Ny24cd
Nxl4Y15EN544T/7+yesDDIybVDU93EuB96qJ2cdDDDzyMT7ag1hxTj6gYYSB
uQp3nh4nrnxd7Mk1zkCPWUv+cOIvFsVMjxkGfima87tCzBtetFNpmTk++LOe
XkXs9u5uf902c1Tfu9VqfR8FWw8VGP31MsdfHdGxH4hrrikXTx4zx/DbTvCJ
2KXt/cpBH3O0E4tnNxHfoo80NQaYY5/TmPp3YimQtckPN8dNzFXl48Srxe+5
msWZo7ZUxNJV/WR+W+6zbheao5D0GpoNcfuBpyXmI+a4RjpR6BuxhvEtZsCY
OWbK12t2ExcwLi4kUeaoZX3yeB9xiMMR/aaf5pjLp/FijFgsYGWP6bw5dgaX
7FwgZma5r6QLWOCRTbV+kgMUtPwSPa6/wwJHxHn8bIkbb4bIgZ8F5p+gFj4S
C9JKnyoHWGCPbdqWRmIz2wltpRMWSB16Y9xM3CTsZi8XaoHqZdeS24lbz5pf
XHvGAq88zuAZJO5wlZ/4fdkCuexO+dAGyf//v/6HxSUWKLFBmrWDeOaBicqG
SQucXxrVf46Yf6/SR6EpC2waTvaJIZYqE3Pk/mWBb+Puzl0g1nvz48zgrAU+
3TnNk0Cc2hTw4R6HJZ6KE+FNJ1aeTrXev9IS88xo9+4Rhyn1BDHkLVFz0/XL
TcSLT3wfnfO2RJffLwTWDpH6eEou3DhuierNB80kiJ8xJpwqfC2RV2Q8eR2x
//ixFb8CLdFuP0tEmnhQxsv1yClLfFv6k0uOuDHZVVTrkiWeXh4TqUac428b
zlFiiVx1ilsdiQ3kdbTDpi1RovOu9XViWnMzh/9vS9wcoiKYRVwafKTCc9YS
s0t9arKJN7yO3GPz1xKt6E3yOcRz5q+3KnMzcduplIk7xAWhuGJGmIna7Qu7
nhIve6vc6qfIRJNXx143Er+12+Hu6cfEqUHQ5Bwm8+fs9vxaABO/G+9rWUJs
75Yt8OkEE8voDa7cxL98hUoUw5j45lf3OV5i6ejfc38jSTwg7+EKYlbJi9hL
yUx89b22XoxYeSm9+NFTJhYlX+XfSXyOP4Zz8DkTS+NuB+wiblj5iiFWwcTu
b+HfFIndxBVnT75iolmn/+09xCkKIhp6H5joGvNspyrxlE3X568dTBQNv7xc
jxidRDcLdDJxVtLK6QDxBRfTIOhmojrX1CN94g0+b8Rv9THR/0GBjSGxybn8
I15sJsr9tzfVlDjjQvfjzHEmOgeU95kRD14S42ucZGK21DoF8//3kx57T+k3
E3deDX1jSVybVUVznyX1OQXxWxGvyV0wTf/DRImz5mbWxIfu7Mmp+8vE94tC
qTbE94qP/15cZOKT2offbIn/B4c85LU=
           "]]}, "Charting`Private`Tag$20826#1"]}}, {}}, {
     DisplayFunction -> Identity, Ticks -> {Automatic, Automatic}, 
      AxesOrigin -> {0, 0}, 
      FrameTicks -> {{Automatic, Automatic}, {Automatic, Automatic}}, 
      GridLines -> {None, None}, DisplayFunction -> Identity, 
      PlotRangePadding -> {{
         Scaled[0.02], 
         Scaled[0.02]}, {0, 0}}, PlotRangeClipping -> True, ImagePadding -> 
      All, DisplayFunction -> Identity, AspectRatio -> GoldenRatio^(-1), 
      Axes -> {True, True}, AxesLabel -> {None, None}, AxesOrigin -> {0, 0}, 
      DisplayFunction :> Identity, Frame -> {{True, True}, {True, True}}, 
      FrameLabel -> {{None, None}, {None, None}}, FrameStyle -> Directive[
        Thickness[Large], 
        GrayLevel[0], 10], 
      FrameTicks -> {{Automatic, Automatic}, {Automatic, Automatic}}, 
      FrameTicksStyle -> Directive[
        GrayLevel[0], 36], GridLines -> {None, None}, GridLinesStyle -> 
      Directive[
        GrayLevel[0.5, 0.4]], ImageSize -> 1000, 
      Method -> {
       "DefaultBoundaryStyle" -> Automatic, 
        "DefaultGraphicsInteraction" -> {
         "Version" -> 1.2, "TrackMousePosition" -> {True, False}, 
          "Effects" -> {
           "Highlight" -> {"ratio" -> 2}, "HighlightPoint" -> {"ratio" -> 2}, 
            "Droplines" -> {
             "freeformCursorMode" -> True, 
              "placement" -> {"x" -> "All", "y" -> "None"}}}}, 
        "DefaultMeshStyle" -> AbsolutePointSize[6], "ScalingFunctions" -> 
        None, "CoordinatesToolOptions" -> {"DisplayFunction" -> ({
            (Identity[#]& )[
             Part[#, 1]], 
            (Identity[#]& )[
             Part[#, 2]]}& ), "CopiedValueFunction" -> ({
            (Identity[#]& )[
             Part[#, 1]], 
            (Identity[#]& )[
             Part[#, 2]]}& )}}, 
      PlotRange -> {{0., 99.99999795918367}, {0, 1}}, PlotRangeClipping -> 
      True, PlotRangePadding -> {{
         Scaled[0.02], 
         Scaled[0.02]}, {Automatic, Automatic}}, 
      Ticks -> {Automatic, Automatic}, TicksStyle -> Directive[100]}], 
    Placed[
     Unevaluated[
      LineLegend[{
        Directive[
         RGBColor[0, 1, 0], 
         Dashing[{Small, Small}], 
         AbsoluteThickness[5]]}, {
        Style["\!\(\*SubscriptBox[\(R\), \(4\)]\)(t)", Bold, Italic, 
         RGBColor[0, 1, 0], FontSize -> 28]}, LabelStyle -> {}, LegendLayout -> 
       "Column", LegendMarkerSize -> 50]], {Right, Top}, Identity]]& ],
  AutoDelete->True,
  Editable->True,
  SelectWithContents->False,
  Selectable->True]], "Output",
 CellChangeTimes->{
  3.881898809179386*^9, 3.8818988712133527`*^9, 3.8818991224855824`*^9, {
   3.881899311537281*^9, 3.881899330667364*^9}, 3.88189940149356*^9, 
   3.8818995272512207`*^9, 3.881900667456715*^9, 3.881901411002875*^9, 
   3.885007617595121*^9, 3.894612592208329*^9, 3.894612651025296*^9, 
   3.8946131593947487`*^9, 3.894615236687795*^9, {3.8956191986533923`*^9, 
   3.89561920846646*^9}},
 CellLabel->
  "Out[142]=",ExpressionUUID->"50c7ac99-b8f2-4773-9935-225bb3edf953"]
}, Open  ]],

Cell[CellGroupData[{

Cell[BoxData[{
 RowBox[{
  RowBox[{"I4", "=", 
   RowBox[{
    RowBox[{"(", 
     RowBox[{"1", "/", "gamma"}], ")"}], "*", 
    RowBox[{"D", "[", 
     RowBox[{
      RowBox[{"R4", "[", "x", "]"}], ",", "x"}], "]"}]}]}], 
  ";"}], "\[IndentingNewLine]", 
 RowBox[{"PI4", "=", 
  RowBox[{"Plot", "[", 
   RowBox[{"I4", ",", 
    RowBox[{"{", 
     RowBox[{"x", ",", "0", ",", "100"}], "}"}], ",", 
    RowBox[{"PlotRange", "\[Rule]", 
     RowBox[{"{", 
      RowBox[{"0", ",", "1"}], "}"}]}], ",", "\[IndentingNewLine]", 
    RowBox[{"PlotStyle", "\[Rule]", 
     RowBox[{"{", 
      RowBox[{"Green", ",", "Dashed", ",", 
       RowBox[{"Thickness", "[", "0.007", "]"}]}], "}"}]}], ",", 
    RowBox[{"PlotLegends", "\[Rule]", " ", 
     RowBox[{"Placed", "[", 
      RowBox[{
       RowBox[{"LineLegend", "[", 
        RowBox[{
         RowBox[{"{", 
          RowBox[{"Directive", "[", 
           RowBox[{"Green", ",", "Dashed", ",", 
            RowBox[{"AbsoluteThickness", "[", "5", "]"}]}], "]"}], "}"}], ",", 
         RowBox[{"{", 
          RowBox[{"Style", "[", 
           RowBox[{
           "\"\<\!\(\*SubscriptBox[\(I\), \(4\)]\)(t)\>\"", ",", "Bold", ",", 
            "Italic", ",", "Green", ",", 
            RowBox[{"FontSize", "\[Rule]", "28"}]}], "]"}], "}"}], ",", 
         RowBox[{"LegendMarkerSize", "\[Rule]", "50"}]}], "]"}], 
       "\[IndentingNewLine]", ",", 
       RowBox[{"{", 
        RowBox[{"Right", ",", "Top"}], "}"}]}], "]"}]}], ",", 
    "\[IndentingNewLine]", 
    RowBox[{"Frame", "\[Rule]", " ", "True"}], ",", "\[IndentingNewLine]", 
    RowBox[{"FrameTicksStyle", "\[Rule]", 
     RowBox[{"Directive", "[", 
      RowBox[{"Black", ",", "36"}], "]"}]}], ",", "\[IndentingNewLine]", 
    RowBox[{"FrameStyle", "->", 
     RowBox[{"Directive", "[", 
      RowBox[{"Thick", ",", "Black", ",", "10"}], "]"}]}], ",", 
    "\[IndentingNewLine]", 
    RowBox[{"TicksStyle", "\[Rule]", 
     RowBox[{"Directive", "[", "100", "]"}]}], ",", "\[IndentingNewLine]", 
    RowBox[{"ImageSize", "\[Rule]", "1000"}]}], "]"}]}]}], "Input",
 CellChangeTimes->{{3.894615328911813*^9, 3.8946153532894*^9}, {
  3.895619214391979*^9, 3.895619215626387*^9}},
 CellLabel->
  "In[143]:=",ExpressionUUID->"2167abf5-c550-4583-8d92-57e5f14acea1"],

Cell[BoxData[
 TagBox[
  GraphicsBox[{{{{}, {}, 
      TagBox[
       {RGBColor[0, 1, 0], Thickness[0.007], Opacity[1.], 
        Dashing[{Small, Small}], LineBox[CompressedData["
1:eJwVl3k4VV8Xxy8iQ3MqJMl8zcqvJFor8zy7rlkIZZYpVFeGSJlCZQhFURki
ChESEjLcWymVIRFCMmd47/vXeT7PWmfttb/ftfd5ziFHb5MzjAQCoZ6BQPj/
UyBh7f5dvoaThAtNfYMhkfCclXjQ0y0bCJe3ZJZmRkJDcHGemFsJELxYEjVf
RUKzrK8ri9srIIiLdzVtjoKwPRsvNnJeA4EvPvWQdBSkJaufXL3RAgRWo5tH
SFHQer1Ha971PRDy2N0Nn0TBTOSW0eBH3UCIYOqr/xwFF1+XEBdzeoFgrFpd
yRENabhQ/PfGRyB8aR+eCIgGwct3/vhG9gEBLrFFlURDaa2S/EzIFyDcn/Ui
TUbDW8WIqknX70A4biSg5nMVHivtvvRfyQAQ2KeeFj2/Cn++OGf7PxoEwsyJ
PeOMMXCJh3VoNmcYCMUcL87kx0BTlSXT4cwfQDAYzP+5GgPslo+FfG+NACE9
pLeWHAu3bhm4Tt8YBQLP+cvDB67Bt6M5MdKxY0AoyNh+9uo1EPrwp9Az8hcQ
bl/eWT5/DUo5UycnQiaAICPAND8QB21JX3zHXKeB4EbuvDl3A2Jup729KTcD
hH0LzQXR8SDpBlZHSujcYvRPmC8B/DYnhfo9+gOErBNO76QTYc/H41t2ic0C
RcT5dO+VRHjxYCjzaT6dfd+MPe5LhHV1+bqZnL9AEK2ijSQkQe6erwaJfHNA
CZl/ZTydBGojUd9lMueAECypct84GeIiPxK8b80DReel5+aDN4HrdYjq7xuL
QOFWr5b9mgI1yYLU6xxL9H4jqsTMUsHOsd1ZMnYJKEVvmA50pkIeA1+0e+Qy
ED7fXlhvSwM5bGj9FfIPKLjvbsXYbdCp3Wzw03UDCBUHD9mVZ4HchuP83hk6
t7+9I+J2F67z23cKKhGQ0HJCzI4/G/wdqwPMmgiIwgf/RerngNpPn6YKKgPW
X72l7dafC0O/v54OnmdCglur6k2tfPgQH1eReHwT1h8IvH24Nh/aZI6zFV6k
84XUEcsjD6DMN6W0j5kZ68XWJ2SFHkL4vM6G4l4WJDBp/kjYVwj8a88z146y
ImHfiTyTU0XAeffMzJ5QVqR8LXsR2l4ErLBbTfoVPV7AITVKLoZpiteEnSYb
Yuwgm19ACdRtElast2DHAV/1JtdvpWC7JfnjleAtSCEmZBOxHDq2HmXbZLsD
KVeyN0VZv4Ae3V23O8N2YM5XVWLLoxfwKXZK5E7mDnQw9es2XHkBP5gfqkn3
0/P/FEdJplfB6to+Ctl6JxK0mlo/91eD+NTywhPLXbgjs+aErkctxHTW/jAn
caLbGaxfNWkAlQT1+oeGXDjwyrhiR1Iz3ddnhT1eXCj2aYM/qKoZ6pgFb67d
4EI3KpX93WAzKIYRXEzbubD+FNuCwuEWOHK2hmNDixtjXN7QeHtaQEhVzoKk
woMv9g4+vLr1LbAs8k5t+o8XS1m4JCy934FaWdxHGTNenJEtM3VNeQdXPFfq
rc7zIvn0f3tMq97B+vDHm6VPeVH2jHRvA2M7LHYlH7eRPoBabDz3/9xsh7FH
rFHlonzYFaTWq1PSAWdkVrbKbeVHBRfh8rKW96D35Wo+Fx8/dpVuPhk1/h7k
r+5RJsjwozNtfCaJpQs2fZf1eG/Ej2rp+TJDYl1wL961zTOFH5f+JlDUPbrg
+29q9KP9h3DOfueFtd9d0HzHkS9Z8hCqefPvqlrrgmL1mYoLyodQQY4wQ97a
DZeyOEa07A9hmPl1IXXJbuDVV1EdvXcIZeMbVTvcusHyScmGoLgASq4pWN/o
7wYkK9/iOCGAn1YN6yPHu0Fs0zvpv7oCSOgku9kvdcOS9U/bRk8BfHGMYFm3
uwfSOA68dHgqgMG2s82HtHug99y14CwFQYxxLpa7UNwD+sQzf/ZqCqFe1rPr
1k69sBIXUPOVJIRat15ZMXn2QsFUVFSeixCqpB3cSArshU3PHnAfjhbCH8t5
Q06xvVB9cuyU/hshdFyu7Phc1AsiZu7JEarCmFnAxcI72wvUylAbHVNh5NTL
eCK/0gvh3NdFdjoJY7DjriJ5Rir0f3tSffeKMF66wjo6vpMKN89ODVU1CGOn
tliYnCyV/h3wPTIDInil2uWXnBsVigfD1yoNRVBEO7T5jRcVrNWSWy7aiyDr
2LmWUwFUqGQrt+a4TOc/wd6z4VTwSJmLEKmj87L++rF0KvAsbjL43SGC0WOl
d7flUKHFcg/Xs68iKN0T9rUjnwoCB48+ObUmgv1/DYJYnlKhrzCIaqMkipzl
W3+fbqZC9JaYu4J6okjhSDa6/I4K8t633catRbHAR7AvqosKifJVq0Ghovhg
4F+2wWcqaLxaEbpZLYp1ycr/uiapMHeIY9qyTRRj9leHHf9DhdzI/VX8n0VR
p9HpWdw8FVa1lfSLl0XxNtutpN9rVCijXgx4qyCGTboBPIVbaVAQ5ew4pC2G
u3xPHyrdSYO7R3UN/1mJYWAlc1nWHhpcu81FlLoohmJtuTTJAzSgaG/s0YgX
Q3HhlIxOfhoEroww2meLYXOjnLGFEA2cbMr7ExvEMJiN4+8BCRpYbU1/W9gj
hnx8PrttpGlgVEepbBwWw7mz3XHhcjRQ4jdInGMmovM4eerKMRpw/hhTJesQ
UXz1hIujCg3YU9/L+loTcUuugdw3NRoQNCoPXPMgIiuXuISKJg0mH0Ys1sQT
8bBPM9drXRoMkc/9oNJvrlmHG6oD+jT4xGbc/buUiKQMUY6fhjR44873+GAv
Eev9Jr8/NqXBS17m2wo/iFjX+FnIw5wGZR0TkcbzRDwpJRC4x4Kuz6Ue33Ms
4njNp2/6IZmuj0yVXcQ+cezcJlEsaEWDlIFs3UwxcUyJM+uIsabrlRStUHFc
HKMf55/9aEPX56/prlFrcUytMYuTs6eBR57ixoaHOH77+EBb2YEGjuaHJrku
iePLS5sXD5+mAZmFtU8uQRwnm/aW7nKkgcHzqTc6OeJoVnQlqZ/Oam60Mqen
4mgSzPIi0YkGitwvs8MaxXFs7izKONNAtu3e9dRecTxIpWi+oLNoaOyF4h/i
mLtOHJc4QwM+SR+XlnlxPDFpoH6NzpxfSaYDLBL4aG0ooJfO7PHKuLxPAhU+
Dd3e7ELXG4SkdhElMOO16TsROi9Ms/NIKEpgO5uquBydJ3P+sKjpSmAf+U3P
/+NDxp/+2thIYJPIwuD/3//E+GogwFMCbfct+lPp9TvL8zviL0ngdufpgut0
bnK+Xv0wQQLr1DkyZOlcvef8w/ocCSQ7hLrV0/t/2myZ0vdUAgtk/aWV6FwQ
hOGzjRL4IVSKPY++/7tiol4cVAkcqh/kWqLrk9K31VpoRAIZn3QEKdD52rU5
TeUFCRyJk1E7Q9eXcuKLPGmzJL5u1ci4RNc/cLLhkDeXJBrZmqZH/t+frIJt
MURJpBin2gXZ0f0xSPiXoyiJPMf0mC1s6f5sBIxV6Uri/oLKx4J0fw1KbWg9
NpJIa97p/ZU+Dyd2iZdsuiyJS/qRDVz0eelksHrbkSCJW1O6i3JJNHD4Ezuc
liOJ/XlTNC76vEV2/dpHbJTEiMtsWj3GNNhbz314tkcSJW7895bTiAaFJdp6
NcOSaLX/xpy6Ab1efCFFn1kK7R7/eO6vQ693qS99714phOO/ov20aDDryVbx
XUQKq+8c8rLXoME+/bO/fLWk8KvI9CwL/Tw5cBBN0uKk8FjMPWqCAj1/hexh
nymFh2v3ObMdpfczHhMtViSFB7MCfvodoa//dqy6ulMKn0Zkye6ln9/ZqwWC
33dK4/r4ye4cAXr+JrF50dvS+OjWaO9XVnr/cxbb/xRIo6gEQcGJme7X8FVi
dZU0uphnKX1moEFH46it3hdpZExgScpaocLe8IfNPnwy2MRZrxE2QYXCNZHb
VXkyqLd86FlpGxWUfpPKrlTI4ImY1NM29Puysz+6XbdZBudZFg3+NVBhtuYn
4duoDH4l7TDcXUUFPuVe+fA9sthZFPSw+AEVXP8lZ+WTZTH2Hjm54DIVUgwm
X19wkMXrIoUNEyFUqM9VH9d3k0XphlA54UAqcGktHV0IkkU1RelDoR5UaE2x
7dK4JYv7hbc6VZCpQJQWYxqjyeKCY6aBvwwVJhxq3cRN5dDtQb5F9ode8G4e
PVKifxib5kfvxW/vhXp84i5JOoxzSYmcTqy9sKPG536h3WG8EPbkhBxDL5SW
LO/K8z6M/D3KS9WzPTB7m2P2dtJhfM6gpxlN64FAd5nSKzR6fprF+y3pPRC2
I0iSZHsE0xXebpAP9sA1KxbhNQ95zDFsOHWHrxucWkJd5NyO4qWebydnLDqh
YTO3sbulApZ+ZsrxjG8DuZ2UtF/+ijh22tjduLgZHP4qSxp4KGFVAp83p9Nr
yL37hnfxxknMhWnBt8fqoTxe8UuPCSLxrpD9KlsN+FcrG2XpncKlOjt2+4pK
eNWWPxtrrYL38nnLAyvLoIyry/eivQrONO361ltQBnkuKzM+Tip4VPPtdsWM
MrjGaDht4a6CQb3BAYcoZWCmuDQhHKqCwTs/v7PWKYPxQp2RhnQVVI69Ux4y
8BQ4Y6c/Lvep4JDt94FTu5/CWc3jtWfJqigt+9bur2AJTIlxv3lqo4pH9dN2
r7OXgB/7cvuygyrmy0hb7J8thrCOF/2xZ1VRxK7A9kZ9MSSaKqwWhqhiQECh
pIFdMVTaHzsxnqmKQbP5DMezioAx+L+qc4OqGNasGnlG7AlkFshVuJ9TQ1N2
xahy30Jo7XNqzfZSw1TjGSZ320KYY0/70uunhtS7YU1y2oWg67nCoBSqhtWd
HsOT/IWwIvfaYMt1Nfyy0RXB1V0AljVmY0+K1FD5A98zJfkC2NsZtH9qRg1H
tJdb/JkfQtLf2nCfIHX8zvE9PLE7D7x6Ek/bhKqjnqG43WRDHug9dTqldVkd
Q+Z7/U3L8oDFm42B/6o6uoZayavezIOwcTPK+zR1/C8x9XCBeR64DE5ckq5U
R4+TBb/C+++D0nvusMk5dQx6vnNAZfYe/HwUEOjmp4EozfMtRCkXSAfWvxUE
aqA/i0aBuXQuvEmI1vwVooEcas/un+DPhTz/W1znIjSQiO+2EjflguPJqmr3
FA38r3h7e0x7DnzrXl33qtTAlpc5v8zsc4C2FHE1YEUDmW5Tm7q4s6FJI/n2
lSua2JD96cK9LZkw4lLTERKtiXfUAjU3FjKA5eoPxvPXNLH60yk9j8EM0Go5
6umUrIkM/J86AiszoF3zyym1e5r4vK70vN7pDOjVEppgbtTEWtYHATNV6TCk
U6kcy6CFF+ZFt3UG3gEGw89DCRQttFXuYI7jvQWtdeaC/pFaWBeqt3uF/RYk
Snc7kWO00CphTCJwOQ34t7X+4E/UwqbMJ5apH9IAOyp+Ps3WwnhXnodeSWlA
0U0a763TQvPIX9xRbGlA0NKa3bemhY9jmdiZmFKBcKqSIeeCNorIM0U5ct8E
K7XRtk8XtfFgnR/pJttNeKbJlbLzijbqlzNtdC0ng5tBiEjENW10noso8vuc
DN3WJ3VdMrSxrdPhrEFmMtwLbE6RrNXGDwGVdXYCyaD25INoFUEHCQ5RttnH
kiBm36J+z1UddJGx4/iPLQFSWluHG+N0cOk39Yrwn3jIvpB+oTxBBw+Swy3F
+uKh8otyfsotHZxUlZ5yLoyHkezIVdJDHfz9rEXxhU48qIjtevylWQddS9uL
axJvwKqCFOsIsy6a/ldh+Jl4HXysnBoXI3TxVcu19YobsbAte3xAKUYXO9hc
o2WCY+HJsO9G+HVdDPBjXax2jIVRD4rSllRd3OycRN6sEAt2l7Mq+R/oopjD
aIz/cAzo5X18pN1Kr1/JKZSiHANiU7o3M7booacfY0H0ejQMhss7Q6oern/h
cjAojQSRvdvife7oYRTPza1i2ZFw7tHo89wsPXRRudC5PT4S5nrSOTY90MPN
kXq2bB6RwCrEUN5aqYeT1rr+98UiQbq5g8Hkkx5K7nnXcTYvAkLYXbOd9+uj
zeW9vH/zrwDnzTufY3P1kVa06lrWSQF22u5uv3x9DDTXFS9qoABhX3yLdaE+
Lm5TmXr6jAK/0688k3qqj4f3Tdj0pVOg+Z57fHe9PhJCnzNmu1IguExZhXtA
H9OcIqfWGSnwtXuwsIDPAMtFMh+8DL8ED3aIX2jJMMDfo0lXiSWhIP3TcmlT
jgHGf7r36/utUHheExukkmeAC797GwopodDq8iug9okB+lb5pQSZhML4ywK/
8loDXAsN3LSyEAJSZ0U9sr8bYO6pEc3rqiHwrEHIPkjQEDWGPxWFjAdDg99B
ddHHhsi5prii5REIK/PTibwlhvjxg5n7Q6tAkL9Q37+z3BAlBRse7NYOhILL
p/1Xqw3xJe+48R6RQEi8fv9+d5shVleUGL0cCACHB6KMYeOGKCj19nUCOQA2
Jm/Zj3EaoXVkf9UmE3+4y5/Dq2xmhCpFHnEM5/xg2zW5VimSETJ41Lm1W/vB
5b+N5/nIRugfDLL39P3AoXmkbcPaCBtl0my85PxAwEPiQqOTEV6UdlCNWfaF
B88raZrnjXD9ynfBmjhfKDboiDdJNsLfWVqnRp77QG3YCsGtywgPvZwXV7b2
goWSnzNXeoxwi2sPrfOUF8gO9wxkUY2Q45NrTYCYF+RpP67v/WSEIj1nZxgX
POHaXhsKDBrh5nf5XNzJnkAqrd3YO2uEPjNnNIU7PWB6mLL+ZrcxWhI+CGqa
u8Mh3c2rghbG+KuRdVky0w3kaao9PJbG+BLXKidj3EDDnlKw09oYry5sBNcE
uMG588tmG3bG6FWQ9znK0A2eZUwUfXYxxpK2G13tTPT8yff2SYHGqGk2GMnt
7Qrnbtx+vZ5qjM6pws32Ri7w7D0xro9qjNGaRs1aJ5whUbAhf+WDMXKtTu87
KO4M7kHk+v19xvjh5dYZJm5n+v/n1Xnbr8ao1N7PuLzgBAleP+yHRoyRseOZ
XUK5E5zbmi0/sWCMvwMrvB1lnIBfl/PbKpcJ+u3PIxjJOcL15nVZflsTrO+u
MPpk7QDo+1PugL0JMk9x8g4aOMDc/s7DPKdN8HypPHHulAPY+GbJc54xwbPn
XMcUxBxAildJgdXTBO98fnAkeNweOn0vwEyYCdoP8BarCdjDjgNz+vWZJuhy
au6rd44t3Dz/65xDvwkytMkLd/daAY9GiK/pNxMsD6lNWKizgntcHMEaAyZI
2f+UKPnICspqJaMkf5hg1N13VS0UK+ja7JO9NGGCTKYxU3XSVrAtc6E38Z8J
OvEQR+/dsISYJiblBh5TvLTmNTpJIkPYHr7tApam+OVYCDDvIUHHUzYrsDZF
F6WTu10YScBnMJ9nY2uKRTLMaR+mzeFVdLvirdOmWHzm7/mfbebAuBTisuWc
KSpr8grWh5vD1c8faxdCTHFK8y7BaNYMkrOTPN5lmqLlNCko9pspFBKZ2/wH
TJHDs/Zr44Ax9PCe+uc5ZIo881ZeJT3GsLr9oqTrD3q9XcI7HzYZg8HCXLzl
mCmO1kWce15gDHONP0xPzpgidbk5xNrXGNCm6etmghkWjmqkF24yhk/xEX/S
D5ph6OCbAMEjRsAyx8DdYGeG7/LeD9211oel0tvxPxzMsORqt2iyij5MeMps
YnUyQ+cvAy3pRH3oGrWZNnA1w+noiK6JRT1I//L8Tb+3Gbqfes4el6oH0q89
/ZYoZujWVhxXTNUFUnLfO5n7ZngsoJpzh6MOPJR9eunuqBm+Obb8+W6FJnjt
+bP8/JcZqnNlmDfkaoL8imxA94QZui7p+83d0IT616Xum2bMsPaDkdV1F034
RColn1syQ90Txx3DuTSB9WLJ4aNs5qg1l+Dof1kD3N4W/ewQN0en8sFlfkt1
IDo+MljzNEcDw6bwTgVVaM1SLJ31NseBs2diW4iq4NLXtnPM1xy79KkG7Tyq
kGc0Qe0JMMeclyFTS6sqwA+S1gUXzdGjdPeVrw0qsJe32NX0hjnyRw7wtOur
AOOHp5TCJ+b4108rnMHrFHzRrioznzDHbxXJA5MZACqGeeSA3+Zomnui8lA4
wCOzhPWUaXP8Ue4Pni4AIfZndKh/zXFzztuDWnIAPAE7h0xWzTGP7xcDR+tJ
IOec3Wm0lYSWJ7+/f7asDB8WuH10ZEiYKx3+a5+nEvTcD5GC8yT8WLV+Qivx
OOwiVFYpBpAw5PcvjS1hx8HU5o/60SASsjo7mg24Hgcqp5udVCgJwxid1F7A
cfgYZZ6wP4KEZnoFXCIzCtDvKvtnMZmEotLtZVOmCjAi8fNZaRkJfbb/Lvom
cgyWyo2VBGZJyC5kY1G6KA9bFI527p4jodNURue5UXngf8njwLxAwjeBl0fk
PsqDVtNwxNgyCUlju96NVMrDHWrAu2IGC6RcUzwzHCgPivN3rE7stMBRxVQP
qeUjEHZ0KNhM1gITxB0YaliOwMYLv4poLwtkoLrpvlGVg36Wsrh7Phb4ZPqo
vtJ/clBt9ud0nR897j197ZWIHPjPeG9bCLTAb1xrieNscjAm6ul65rIFVrqF
FXZ3yUJPmiu3WqIFamxLOfbFQRby/W0uMpRZ4BKhulJqtwzoymqoh81bYHpg
qavGogQQaDQG/0ULHM9UOqo/KAGVF87UuS9bYOyxas0z7yRA4HXkMes1C/S5
abPWmi0BK+aviYrMZGQgmiraakvAo1DctsRJxk1GwqSibHFga1H8eF6ejPNL
RI4kMhFabGXOup8no/vi4wfFSyKwy8mtJiuAjNv3D3vH/hABO7fcrV1BZIxn
3j8c0CUCC367y+TDyNj+5XFsRIEICMUsrqxFkjFX7gDRx1IEKGWvriemkfH7
rhD38DphUNxsVFpRRUadIrnLvKlCEL0llnGshoxeaTKx2yOEoHtnoxlPHRnN
CXyuu3yFwI1XfvlSIxmlXpFdNfWF4JYcl4rWOzJ2iL1e9GARgjnrgd7P/WRM
r3pwPj1UEPA0t8jW72R8ZkkgRZ4ThDgXk2AYJCOX4OiRi5aCIODbxJs3QsZp
9W9FGccEwTi64IznFH1/NyOkrs0JQGbc4PPsGfr64iyXx4cFYCyRh71nlowh
u1WdLXsFgJJxvfjoIhlrw/oqHcsEoD3nDeHsMhlJDW/Y13IFYN+DdZOMf2S0
7Uh6lZ8kAI6Pj+V3rJFxrO1eq024ABSX+ixubJDRb9qNW8BXAP4HpHnnjw==

         "]]},
       Annotation[#, "Charting`Private`Tag$21060#1"]& ]}, {}}, InsetBox[
     TemplateBox[{
       StyleBox[
       "\"\\!\\(\\*SubscriptBox[\\(I\\), \\(4\\)]\\)(t)\"", Bold, Italic, 
        RGBColor[0, 1, 0], FontSize -> 28, StripOnInput -> False]},
      "LineLegend",
      DisplayFunction->(FormBox[
        StyleBox[
         StyleBox[
          PaneBox[
           TagBox[
            GridBox[{{
               TagBox[
                GridBox[{{
                   GraphicsBox[{{
                    Directive[
                    EdgeForm[
                    Directive[
                    Opacity[0.3], 
                    GrayLevel[0]]], 
                    PointSize[0.5], 
                    RGBColor[0, 1, 0], 
                    Dashing[{Small, Small}], 
                    AbsoluteThickness[5]], {
                    LineBox[{{0, 50}, {50, 50}}]}}, {
                    Directive[
                    EdgeForm[
                    Directive[
                    Opacity[0.3], 
                    GrayLevel[0]]], 
                    PointSize[0.5], 
                    RGBColor[0, 1, 0], 
                    Dashing[{Small, Small}], 
                    AbsoluteThickness[5]], {}}}, AspectRatio -> Full, 
                    ImageSize -> {50, 50}, PlotRangePadding -> None, 
                    ImagePadding -> Automatic, 
                    BaselinePosition -> (Scaled[0.42000000000000004`] -> 
                    Baseline)], #}}, 
                 GridBoxAlignment -> {
                  "Columns" -> {Center, Left}, "Rows" -> {{Baseline}}}, 
                 AutoDelete -> False, 
                 GridBoxDividers -> {
                  "Columns" -> {{False}}, "Rows" -> {{False}}}, 
                 GridBoxItemSize -> {"Columns" -> {{All}}, "Rows" -> {{All}}},
                  GridBoxSpacings -> {
                  "Columns" -> {{0.5}}, "Rows" -> {{0.8}}}], "Grid"]}}, 
             GridBoxAlignment -> {"Columns" -> {{Left}}, "Rows" -> {{Top}}}, 
             AutoDelete -> False, 
             GridBoxItemSize -> {
              "Columns" -> {{Automatic}}, "Rows" -> {{Automatic}}}, 
             GridBoxSpacings -> {"Columns" -> {{1}}, "Rows" -> {{0}}}], 
            "Grid"], Alignment -> Left, AppearanceElements -> None, 
           ImageMargins -> {{5, 5}, {5, 5}}, ImageSizeAction -> 
           "ResizeToFit"], LineIndent -> 0, StripOnInput -> False], {
         FontFamily -> "Arial"}, Background -> Automatic, StripOnInput -> 
         False], TraditionalForm]& ),
      Editable->True,
      InterpretationFunction:>(RowBox[{"LineLegend", "[", 
         RowBox[{
           RowBox[{"{", 
             RowBox[{"Directive", "[", 
               RowBox[{
                 InterpretationBox[
                  ButtonBox[
                   TooltipBox[
                    GraphicsBox[{{
                    GrayLevel[0], 
                    RectangleBox[{0, 0}]}, {
                    GrayLevel[0], 
                    RectangleBox[{1, -1}]}, {
                    RGBColor[0, 1, 0], 
                    RectangleBox[{0, -1}, {2, 1}]}}, DefaultBaseStyle -> 
                    "ColorSwatchGraphics", AspectRatio -> 1, Frame -> True, 
                    FrameStyle -> RGBColor[0., 0.6666666666666666, 0.], 
                    FrameTicks -> None, PlotRangePadding -> None, ImageSize -> 
                    Dynamic[{
                    Automatic, 1.35 CurrentValue["FontCapHeight"]/
                    AbsoluteCurrentValue[Magnification]}]], 
                    StyleBox[
                    RowBox[{"RGBColor", "[", 
                    RowBox[{"0", ",", "1", ",", "0"}], "]"}], NumberMarks -> 
                    False]], Appearance -> None, BaseStyle -> {}, 
                   BaselinePosition -> Baseline, DefaultBaseStyle -> {}, 
                   ButtonFunction :> With[{Typeset`box$ = EvaluationBox[]}, 
                    If[
                    Not[
                    AbsoluteCurrentValue["Deployed"]], 
                    SelectionMove[Typeset`box$, All, Expression]; 
                    FrontEnd`Private`$ColorSelectorInitialAlpha = 1; 
                    FrontEnd`Private`$ColorSelectorInitialColor = 
                    RGBColor[0, 1, 0]; 
                    FrontEnd`Private`$ColorSelectorUseMakeBoxes = True; 
                    MathLink`CallFrontEnd[
                    FrontEnd`AttachCell[Typeset`box$, 
                    FrontEndResource["RGBColorValueSelector"], {
                    0, {Left, Bottom}}, {Left, Top}, 
                    "ClosingActions" -> {
                    "SelectionDeparture", "ParentChanged", 
                    "EvaluatorQuit"}]]]], BaseStyle -> Inherited, Evaluator -> 
                   Automatic, Method -> "Preemptive"], 
                  RGBColor[0, 1, 0], Editable -> False, Selectable -> False], 
                 ",", 
                 RowBox[{"Dashing", "[", 
                   RowBox[{"{", 
                    RowBox[{"Small", ",", "Small"}], "}"}], "]"}], ",", 
                 RowBox[{"AbsoluteThickness", "[", "5", "]"}]}], "]"}], "}"}],
            ",", 
           RowBox[{"{", #, "}"}], ",", 
           RowBox[{"LabelStyle", "\[Rule]", 
             RowBox[{"{", "}"}]}], ",", 
           RowBox[{"LegendLayout", "\[Rule]", "\"Column\""}], ",", 
           RowBox[{"LegendMarkerSize", "\[Rule]", "50"}]}], "]"}]& )], 
     Scaled[{0.99, 0.99}], ImageScaled[{1, 1}],
     BaseStyle->{FontSize -> Larger},
     FormatType->StandardForm]},
   AspectRatio->NCache[GoldenRatio^(-1), 0.6180339887498948],
   Axes->{True, True},
   AxesLabel->{None, None},
   AxesOrigin->{0, 0},
   DisplayFunction->Identity,
   Frame->{{True, True}, {True, True}},
   FrameLabel->{{None, None}, {None, None}},
   FrameStyle->Directive[
     Thickness[Large], 
     GrayLevel[0], 10],
   FrameTicks->{{Automatic, Automatic}, {Automatic, Automatic}},
   FrameTicksStyle->Directive[
     GrayLevel[0], 36],
   GridLines->{None, None},
   GridLinesStyle->Directive[
     GrayLevel[0.5, 0.4]],
   ImagePadding->All,
   ImageSize->1000,
   Method->{
    "DefaultBoundaryStyle" -> Automatic, 
     "DefaultGraphicsInteraction" -> {
      "Version" -> 1.2, "TrackMousePosition" -> {True, False}, 
       "Effects" -> {
        "Highlight" -> {"ratio" -> 2}, "HighlightPoint" -> {"ratio" -> 2}, 
         "Droplines" -> {
          "freeformCursorMode" -> True, 
           "placement" -> {"x" -> "All", "y" -> "None"}}}}, 
     "DefaultMeshStyle" -> AbsolutePointSize[6], "ScalingFunctions" -> None, 
     "CoordinatesToolOptions" -> {"DisplayFunction" -> ({
         (Identity[#]& )[
          Part[#, 1]], 
         (Identity[#]& )[
          Part[#, 2]]}& ), "CopiedValueFunction" -> ({
         (Identity[#]& )[
          Part[#, 1]], 
         (Identity[#]& )[
          Part[#, 2]]}& )}},
   PlotRange->{{0., 99.99999795918367}, {0, 1}},
   PlotRangeClipping->True,
   PlotRangePadding->{{
      Scaled[0.02], 
      Scaled[0.02]}, {0, 0}},
   Ticks->{Automatic, Automatic},
   TicksStyle->Directive[100]],
  InterpretTemplate[Legended[
    Graphics[{{{{}, {}, 
        Annotation[{
          Directive[
           Opacity[1.], 
           AbsoluteThickness[1.6], 
           RGBColor[0, 1, 0], 
           Dashing[{Small, Small}], 
           Thickness[0.007]], 
          Line[CompressedData["
1:eJwVl3k4VV8Xxy8iQ3MqJMl8zcqvJFor8zy7rlkIZZYpVFeGSJlCZQhFURki
ChESEjLcWymVIRFCMmd47/vXeT7PWmfttb/ftfd5ziFHb5MzjAQCoZ6BQPj/
UyBh7f5dvoaThAtNfYMhkfCclXjQ0y0bCJe3ZJZmRkJDcHGemFsJELxYEjVf
RUKzrK8ri9srIIiLdzVtjoKwPRsvNnJeA4EvPvWQdBSkJaufXL3RAgRWo5tH
SFHQer1Ha971PRDy2N0Nn0TBTOSW0eBH3UCIYOqr/xwFF1+XEBdzeoFgrFpd
yRENabhQ/PfGRyB8aR+eCIgGwct3/vhG9gEBLrFFlURDaa2S/EzIFyDcn/Ui
TUbDW8WIqknX70A4biSg5nMVHivtvvRfyQAQ2KeeFj2/Cn++OGf7PxoEwsyJ
PeOMMXCJh3VoNmcYCMUcL87kx0BTlSXT4cwfQDAYzP+5GgPslo+FfG+NACE9
pLeWHAu3bhm4Tt8YBQLP+cvDB67Bt6M5MdKxY0AoyNh+9uo1EPrwp9Az8hcQ
bl/eWT5/DUo5UycnQiaAICPAND8QB21JX3zHXKeB4EbuvDl3A2Jup729KTcD
hH0LzQXR8SDpBlZHSujcYvRPmC8B/DYnhfo9+gOErBNO76QTYc/H41t2ic0C
RcT5dO+VRHjxYCjzaT6dfd+MPe5LhHV1+bqZnL9AEK2ijSQkQe6erwaJfHNA
CZl/ZTydBGojUd9lMueAECypct84GeIiPxK8b80DReel5+aDN4HrdYjq7xuL
QOFWr5b9mgI1yYLU6xxL9H4jqsTMUsHOsd1ZMnYJKEVvmA50pkIeA1+0e+Qy
ED7fXlhvSwM5bGj9FfIPKLjvbsXYbdCp3Wzw03UDCBUHD9mVZ4HchuP83hk6
t7+9I+J2F67z23cKKhGQ0HJCzI4/G/wdqwPMmgiIwgf/RerngNpPn6YKKgPW
X72l7dafC0O/v54OnmdCglur6k2tfPgQH1eReHwT1h8IvH24Nh/aZI6zFV6k
84XUEcsjD6DMN6W0j5kZ68XWJ2SFHkL4vM6G4l4WJDBp/kjYVwj8a88z146y
ImHfiTyTU0XAeffMzJ5QVqR8LXsR2l4ErLBbTfoVPV7AITVKLoZpiteEnSYb
Yuwgm19ACdRtElast2DHAV/1JtdvpWC7JfnjleAtSCEmZBOxHDq2HmXbZLsD
KVeyN0VZv4Ae3V23O8N2YM5XVWLLoxfwKXZK5E7mDnQw9es2XHkBP5gfqkn3
0/P/FEdJplfB6to+Ctl6JxK0mlo/91eD+NTywhPLXbgjs+aErkctxHTW/jAn
caLbGaxfNWkAlQT1+oeGXDjwyrhiR1Iz3ddnhT1eXCj2aYM/qKoZ6pgFb67d
4EI3KpX93WAzKIYRXEzbubD+FNuCwuEWOHK2hmNDixtjXN7QeHtaQEhVzoKk
woMv9g4+vLr1LbAs8k5t+o8XS1m4JCy934FaWdxHGTNenJEtM3VNeQdXPFfq
rc7zIvn0f3tMq97B+vDHm6VPeVH2jHRvA2M7LHYlH7eRPoBabDz3/9xsh7FH
rFHlonzYFaTWq1PSAWdkVrbKbeVHBRfh8rKW96D35Wo+Fx8/dpVuPhk1/h7k
r+5RJsjwozNtfCaJpQs2fZf1eG/Ej2rp+TJDYl1wL961zTOFH5f+JlDUPbrg
+29q9KP9h3DOfueFtd9d0HzHkS9Z8hCqefPvqlrrgmL1mYoLyodQQY4wQ97a
DZeyOEa07A9hmPl1IXXJbuDVV1EdvXcIZeMbVTvcusHyScmGoLgASq4pWN/o
7wYkK9/iOCGAn1YN6yPHu0Fs0zvpv7oCSOgku9kvdcOS9U/bRk8BfHGMYFm3
uwfSOA68dHgqgMG2s82HtHug99y14CwFQYxxLpa7UNwD+sQzf/ZqCqFe1rPr
1k69sBIXUPOVJIRat15ZMXn2QsFUVFSeixCqpB3cSArshU3PHnAfjhbCH8t5
Q06xvVB9cuyU/hshdFyu7Phc1AsiZu7JEarCmFnAxcI72wvUylAbHVNh5NTL
eCK/0gvh3NdFdjoJY7DjriJ5Rir0f3tSffeKMF66wjo6vpMKN89ODVU1CGOn
tliYnCyV/h3wPTIDInil2uWXnBsVigfD1yoNRVBEO7T5jRcVrNWSWy7aiyDr
2LmWUwFUqGQrt+a4TOc/wd6z4VTwSJmLEKmj87L++rF0KvAsbjL43SGC0WOl
d7flUKHFcg/Xs68iKN0T9rUjnwoCB48+ObUmgv1/DYJYnlKhrzCIaqMkipzl
W3+fbqZC9JaYu4J6okjhSDa6/I4K8t633catRbHAR7AvqosKifJVq0Ghovhg
4F+2wWcqaLxaEbpZLYp1ycr/uiapMHeIY9qyTRRj9leHHf9DhdzI/VX8n0VR
p9HpWdw8FVa1lfSLl0XxNtutpN9rVCijXgx4qyCGTboBPIVbaVAQ5ew4pC2G
u3xPHyrdSYO7R3UN/1mJYWAlc1nWHhpcu81FlLoohmJtuTTJAzSgaG/s0YgX
Q3HhlIxOfhoEroww2meLYXOjnLGFEA2cbMr7ExvEMJiN4+8BCRpYbU1/W9gj
hnx8PrttpGlgVEepbBwWw7mz3XHhcjRQ4jdInGMmovM4eerKMRpw/hhTJesQ
UXz1hIujCg3YU9/L+loTcUuugdw3NRoQNCoPXPMgIiuXuISKJg0mH0Ys1sQT
8bBPM9drXRoMkc/9oNJvrlmHG6oD+jT4xGbc/buUiKQMUY6fhjR44873+GAv
Eev9Jr8/NqXBS17m2wo/iFjX+FnIw5wGZR0TkcbzRDwpJRC4x4Kuz6Ue33Ms
4njNp2/6IZmuj0yVXcQ+cezcJlEsaEWDlIFs3UwxcUyJM+uIsabrlRStUHFc
HKMf55/9aEPX56/prlFrcUytMYuTs6eBR57ixoaHOH77+EBb2YEGjuaHJrku
iePLS5sXD5+mAZmFtU8uQRwnm/aW7nKkgcHzqTc6OeJoVnQlqZ/Oam60Mqen
4mgSzPIi0YkGitwvs8MaxXFs7izKONNAtu3e9dRecTxIpWi+oLNoaOyF4h/i
mLtOHJc4QwM+SR+XlnlxPDFpoH6NzpxfSaYDLBL4aG0ooJfO7PHKuLxPAhU+
Dd3e7ELXG4SkdhElMOO16TsROi9Ms/NIKEpgO5uquBydJ3P+sKjpSmAf+U3P
/+NDxp/+2thIYJPIwuD/3//E+GogwFMCbfct+lPp9TvL8zviL0ngdufpgut0
bnK+Xv0wQQLr1DkyZOlcvef8w/ocCSQ7hLrV0/t/2myZ0vdUAgtk/aWV6FwQ
hOGzjRL4IVSKPY++/7tiol4cVAkcqh/kWqLrk9K31VpoRAIZn3QEKdD52rU5
TeUFCRyJk1E7Q9eXcuKLPGmzJL5u1ci4RNc/cLLhkDeXJBrZmqZH/t+frIJt
MURJpBin2gXZ0f0xSPiXoyiJPMf0mC1s6f5sBIxV6Uri/oLKx4J0fw1KbWg9
NpJIa97p/ZU+Dyd2iZdsuiyJS/qRDVz0eelksHrbkSCJW1O6i3JJNHD4Ezuc
liOJ/XlTNC76vEV2/dpHbJTEiMtsWj3GNNhbz314tkcSJW7895bTiAaFJdp6
NcOSaLX/xpy6Ab1efCFFn1kK7R7/eO6vQ693qS99714phOO/ov20aDDryVbx
XUQKq+8c8rLXoME+/bO/fLWk8KvI9CwL/Tw5cBBN0uKk8FjMPWqCAj1/hexh
nymFh2v3ObMdpfczHhMtViSFB7MCfvodoa//dqy6ulMKn0Zkye6ln9/ZqwWC
33dK4/r4ye4cAXr+JrF50dvS+OjWaO9XVnr/cxbb/xRIo6gEQcGJme7X8FVi
dZU0uphnKX1moEFH46it3hdpZExgScpaocLe8IfNPnwy2MRZrxE2QYXCNZHb
VXkyqLd86FlpGxWUfpPKrlTI4ImY1NM29Puysz+6XbdZBudZFg3+NVBhtuYn
4duoDH4l7TDcXUUFPuVe+fA9sthZFPSw+AEVXP8lZ+WTZTH2Hjm54DIVUgwm
X19wkMXrIoUNEyFUqM9VH9d3k0XphlA54UAqcGktHV0IkkU1RelDoR5UaE2x
7dK4JYv7hbc6VZCpQJQWYxqjyeKCY6aBvwwVJhxq3cRN5dDtQb5F9ode8G4e
PVKifxib5kfvxW/vhXp84i5JOoxzSYmcTqy9sKPG536h3WG8EPbkhBxDL5SW
LO/K8z6M/D3KS9WzPTB7m2P2dtJhfM6gpxlN64FAd5nSKzR6fprF+y3pPRC2
I0iSZHsE0xXebpAP9sA1KxbhNQ95zDFsOHWHrxucWkJd5NyO4qWebydnLDqh
YTO3sbulApZ+ZsrxjG8DuZ2UtF/+ijh22tjduLgZHP4qSxp4KGFVAp83p9Nr
yL37hnfxxknMhWnBt8fqoTxe8UuPCSLxrpD9KlsN+FcrG2XpncKlOjt2+4pK
eNWWPxtrrYL38nnLAyvLoIyry/eivQrONO361ltQBnkuKzM+Tip4VPPtdsWM
MrjGaDht4a6CQb3BAYcoZWCmuDQhHKqCwTs/v7PWKYPxQp2RhnQVVI69Ux4y
8BQ4Y6c/Lvep4JDt94FTu5/CWc3jtWfJqigt+9bur2AJTIlxv3lqo4pH9dN2
r7OXgB/7cvuygyrmy0hb7J8thrCOF/2xZ1VRxK7A9kZ9MSSaKqwWhqhiQECh
pIFdMVTaHzsxnqmKQbP5DMezioAx+L+qc4OqGNasGnlG7AlkFshVuJ9TQ1N2
xahy30Jo7XNqzfZSw1TjGSZ320KYY0/70uunhtS7YU1y2oWg67nCoBSqhtWd
HsOT/IWwIvfaYMt1Nfyy0RXB1V0AljVmY0+K1FD5A98zJfkC2NsZtH9qRg1H
tJdb/JkfQtLf2nCfIHX8zvE9PLE7D7x6Ek/bhKqjnqG43WRDHug9dTqldVkd
Q+Z7/U3L8oDFm42B/6o6uoZayavezIOwcTPK+zR1/C8x9XCBeR64DE5ckq5U
R4+TBb/C+++D0nvusMk5dQx6vnNAZfYe/HwUEOjmp4EozfMtRCkXSAfWvxUE
aqA/i0aBuXQuvEmI1vwVooEcas/un+DPhTz/W1znIjSQiO+2EjflguPJqmr3
FA38r3h7e0x7DnzrXl33qtTAlpc5v8zsc4C2FHE1YEUDmW5Tm7q4s6FJI/n2
lSua2JD96cK9LZkw4lLTERKtiXfUAjU3FjKA5eoPxvPXNLH60yk9j8EM0Go5
6umUrIkM/J86AiszoF3zyym1e5r4vK70vN7pDOjVEppgbtTEWtYHATNV6TCk
U6kcy6CFF+ZFt3UG3gEGw89DCRQttFXuYI7jvQWtdeaC/pFaWBeqt3uF/RYk
Snc7kWO00CphTCJwOQ34t7X+4E/UwqbMJ5apH9IAOyp+Ps3WwnhXnodeSWlA
0U0a763TQvPIX9xRbGlA0NKa3bemhY9jmdiZmFKBcKqSIeeCNorIM0U5ct8E
K7XRtk8XtfFgnR/pJttNeKbJlbLzijbqlzNtdC0ng5tBiEjENW10noso8vuc
DN3WJ3VdMrSxrdPhrEFmMtwLbE6RrNXGDwGVdXYCyaD25INoFUEHCQ5RttnH
kiBm36J+z1UddJGx4/iPLQFSWluHG+N0cOk39Yrwn3jIvpB+oTxBBw+Swy3F
+uKh8otyfsotHZxUlZ5yLoyHkezIVdJDHfz9rEXxhU48qIjtevylWQddS9uL
axJvwKqCFOsIsy6a/ldh+Jl4HXysnBoXI3TxVcu19YobsbAte3xAKUYXO9hc
o2WCY+HJsO9G+HVdDPBjXax2jIVRD4rSllRd3OycRN6sEAt2l7Mq+R/oopjD
aIz/cAzo5X18pN1Kr1/JKZSiHANiU7o3M7booacfY0H0ejQMhss7Q6oern/h
cjAojQSRvdvife7oYRTPza1i2ZFw7tHo89wsPXRRudC5PT4S5nrSOTY90MPN
kXq2bB6RwCrEUN5aqYeT1rr+98UiQbq5g8Hkkx5K7nnXcTYvAkLYXbOd9+uj
zeW9vH/zrwDnzTufY3P1kVa06lrWSQF22u5uv3x9DDTXFS9qoABhX3yLdaE+
Lm5TmXr6jAK/0688k3qqj4f3Tdj0pVOg+Z57fHe9PhJCnzNmu1IguExZhXtA
H9OcIqfWGSnwtXuwsIDPAMtFMh+8DL8ED3aIX2jJMMDfo0lXiSWhIP3TcmlT
jgHGf7r36/utUHheExukkmeAC797GwopodDq8iug9okB+lb5pQSZhML4ywK/
8loDXAsN3LSyEAJSZ0U9sr8bYO6pEc3rqiHwrEHIPkjQEDWGPxWFjAdDg99B
ddHHhsi5prii5REIK/PTibwlhvjxg5n7Q6tAkL9Q37+z3BAlBRse7NYOhILL
p/1Xqw3xJe+48R6RQEi8fv9+d5shVleUGL0cCACHB6KMYeOGKCj19nUCOQA2
Jm/Zj3EaoXVkf9UmE3+4y5/Dq2xmhCpFHnEM5/xg2zW5VimSETJ41Lm1W/vB
5b+N5/nIRugfDLL39P3AoXmkbcPaCBtl0my85PxAwEPiQqOTEV6UdlCNWfaF
B88raZrnjXD9ynfBmjhfKDboiDdJNsLfWVqnRp77QG3YCsGtywgPvZwXV7b2
goWSnzNXeoxwi2sPrfOUF8gO9wxkUY2Q45NrTYCYF+RpP67v/WSEIj1nZxgX
POHaXhsKDBrh5nf5XNzJnkAqrd3YO2uEPjNnNIU7PWB6mLL+ZrcxWhI+CGqa
u8Mh3c2rghbG+KuRdVky0w3kaao9PJbG+BLXKidj3EDDnlKw09oYry5sBNcE
uMG588tmG3bG6FWQ9znK0A2eZUwUfXYxxpK2G13tTPT8yff2SYHGqGk2GMnt
7Qrnbtx+vZ5qjM6pws32Ri7w7D0xro9qjNGaRs1aJ5whUbAhf+WDMXKtTu87
KO4M7kHk+v19xvjh5dYZJm5n+v/n1Xnbr8ao1N7PuLzgBAleP+yHRoyRseOZ
XUK5E5zbmi0/sWCMvwMrvB1lnIBfl/PbKpcJ+u3PIxjJOcL15nVZflsTrO+u
MPpk7QDo+1PugL0JMk9x8g4aOMDc/s7DPKdN8HypPHHulAPY+GbJc54xwbPn
XMcUxBxAildJgdXTBO98fnAkeNweOn0vwEyYCdoP8BarCdjDjgNz+vWZJuhy
au6rd44t3Dz/65xDvwkytMkLd/daAY9GiK/pNxMsD6lNWKizgntcHMEaAyZI
2f+UKPnICspqJaMkf5hg1N13VS0UK+ja7JO9NGGCTKYxU3XSVrAtc6E38Z8J
OvEQR+/dsISYJiblBh5TvLTmNTpJIkPYHr7tApam+OVYCDDvIUHHUzYrsDZF
F6WTu10YScBnMJ9nY2uKRTLMaR+mzeFVdLvirdOmWHzm7/mfbebAuBTisuWc
KSpr8grWh5vD1c8faxdCTHFK8y7BaNYMkrOTPN5lmqLlNCko9pspFBKZ2/wH
TJHDs/Zr44Ax9PCe+uc5ZIo881ZeJT3GsLr9oqTrD3q9XcI7HzYZg8HCXLzl
mCmO1kWce15gDHONP0xPzpgidbk5xNrXGNCm6etmghkWjmqkF24yhk/xEX/S
D5ph6OCbAMEjRsAyx8DdYGeG7/LeD9211oel0tvxPxzMsORqt2iyij5MeMps
YnUyQ+cvAy3pRH3oGrWZNnA1w+noiK6JRT1I//L8Tb+3Gbqfes4el6oH0q89
/ZYoZujWVhxXTNUFUnLfO5n7ZngsoJpzh6MOPJR9eunuqBm+Obb8+W6FJnjt
+bP8/JcZqnNlmDfkaoL8imxA94QZui7p+83d0IT616Xum2bMsPaDkdV1F034
RColn1syQ90Txx3DuTSB9WLJ4aNs5qg1l+Dof1kD3N4W/ewQN0en8sFlfkt1
IDo+MljzNEcDw6bwTgVVaM1SLJ31NseBs2diW4iq4NLXtnPM1xy79KkG7Tyq
kGc0Qe0JMMeclyFTS6sqwA+S1gUXzdGjdPeVrw0qsJe32NX0hjnyRw7wtOur
AOOHp5TCJ+b4108rnMHrFHzRrioznzDHbxXJA5MZACqGeeSA3+Zomnui8lA4
wCOzhPWUaXP8Ue4Pni4AIfZndKh/zXFzztuDWnIAPAE7h0xWzTGP7xcDR+tJ
IOec3Wm0lYSWJ7+/f7asDB8WuH10ZEiYKx3+a5+nEvTcD5GC8yT8WLV+Qivx
OOwiVFYpBpAw5PcvjS1hx8HU5o/60SASsjo7mg24Hgcqp5udVCgJwxid1F7A
cfgYZZ6wP4KEZnoFXCIzCtDvKvtnMZmEotLtZVOmCjAi8fNZaRkJfbb/Lvom
cgyWyo2VBGZJyC5kY1G6KA9bFI527p4jodNURue5UXngf8njwLxAwjeBl0fk
PsqDVtNwxNgyCUlju96NVMrDHWrAu2IGC6RcUzwzHCgPivN3rE7stMBRxVQP
qeUjEHZ0KNhM1gITxB0YaliOwMYLv4poLwtkoLrpvlGVg36Wsrh7Phb4ZPqo
vtJ/clBt9ud0nR897j197ZWIHPjPeG9bCLTAb1xrieNscjAm6ul65rIFVrqF
FXZ3yUJPmiu3WqIFamxLOfbFQRby/W0uMpRZ4BKhulJqtwzoymqoh81bYHpg
qavGogQQaDQG/0ULHM9UOqo/KAGVF87UuS9bYOyxas0z7yRA4HXkMes1C/S5
abPWmi0BK+aviYrMZGQgmiraakvAo1DctsRJxk1GwqSibHFga1H8eF6ejPNL
RI4kMhFabGXOup8no/vi4wfFSyKwy8mtJiuAjNv3D3vH/hABO7fcrV1BZIxn
3j8c0CUCC367y+TDyNj+5XFsRIEICMUsrqxFkjFX7gDRx1IEKGWvriemkfH7
rhD38DphUNxsVFpRRUadIrnLvKlCEL0llnGshoxeaTKx2yOEoHtnoxlPHRnN
CXyuu3yFwI1XfvlSIxmlXpFdNfWF4JYcl4rWOzJ2iL1e9GARgjnrgd7P/WRM
r3pwPj1UEPA0t8jW72R8ZkkgRZ4ThDgXk2AYJCOX4OiRi5aCIODbxJs3QsZp
9W9FGccEwTi64IznFH1/NyOkrs0JQGbc4PPsGfr64iyXx4cFYCyRh71nlowh
u1WdLXsFgJJxvfjoIhlrw/oqHcsEoD3nDeHsMhlJDW/Y13IFYN+DdZOMf2S0
7Uh6lZ8kAI6Pj+V3rJFxrO1eq024ABSX+ixubJDRb9qNW8BXAP4HpHnnjw==

           "]]}, "Charting`Private`Tag$21060#1"]}}, {}}, {
     DisplayFunction -> Identity, Ticks -> {Automatic, Automatic}, 
      AxesOrigin -> {0, 0}, 
      FrameTicks -> {{Automatic, Automatic}, {Automatic, Automatic}}, 
      GridLines -> {None, None}, DisplayFunction -> Identity, 
      PlotRangePadding -> {{
         Scaled[0.02], 
         Scaled[0.02]}, {0, 0}}, PlotRangeClipping -> True, ImagePadding -> 
      All, DisplayFunction -> Identity, AspectRatio -> GoldenRatio^(-1), 
      Axes -> {True, True}, AxesLabel -> {None, None}, AxesOrigin -> {0, 0}, 
      DisplayFunction :> Identity, Frame -> {{True, True}, {True, True}}, 
      FrameLabel -> {{None, None}, {None, None}}, FrameStyle -> Directive[
        Thickness[Large], 
        GrayLevel[0], 10], 
      FrameTicks -> {{Automatic, Automatic}, {Automatic, Automatic}}, 
      FrameTicksStyle -> Directive[
        GrayLevel[0], 36], GridLines -> {None, None}, GridLinesStyle -> 
      Directive[
        GrayLevel[0.5, 0.4]], ImageSize -> 1000, 
      Method -> {
       "DefaultBoundaryStyle" -> Automatic, 
        "DefaultGraphicsInteraction" -> {
         "Version" -> 1.2, "TrackMousePosition" -> {True, False}, 
          "Effects" -> {
           "Highlight" -> {"ratio" -> 2}, "HighlightPoint" -> {"ratio" -> 2}, 
            "Droplines" -> {
             "freeformCursorMode" -> True, 
              "placement" -> {"x" -> "All", "y" -> "None"}}}}, 
        "DefaultMeshStyle" -> AbsolutePointSize[6], "ScalingFunctions" -> 
        None, "CoordinatesToolOptions" -> {"DisplayFunction" -> ({
            (Identity[#]& )[
             Part[#, 1]], 
            (Identity[#]& )[
             Part[#, 2]]}& ), "CopiedValueFunction" -> ({
            (Identity[#]& )[
             Part[#, 1]], 
            (Identity[#]& )[
             Part[#, 2]]}& )}}, 
      PlotRange -> {{0., 99.99999795918367}, {0, 1}}, PlotRangeClipping -> 
      True, PlotRangePadding -> {{
         Scaled[0.02], 
         Scaled[0.02]}, {Automatic, Automatic}}, 
      Ticks -> {Automatic, Automatic}, TicksStyle -> Directive[100]}], 
    Placed[
     Unevaluated[
      LineLegend[{
        Directive[
         RGBColor[0, 1, 0], 
         Dashing[{Small, Small}], 
         AbsoluteThickness[5]]}, {
        Style["\!\(\*SubscriptBox[\(I\), \(4\)]\)(t)", Bold, Italic, 
         RGBColor[0, 1, 0], FontSize -> 28]}, LabelStyle -> {}, LegendLayout -> 
       "Column", LegendMarkerSize -> 50]], {Right, Top}, Identity]]& ],
  AutoDelete->True,
  Editable->True,
  SelectWithContents->False,
  Selectable->True]], "Output",
 CellChangeTimes->{3.89461535656126*^9, 3.895619216220261*^9},
 CellLabel->
  "Out[144]=",ExpressionUUID->"d805a5dc-a39b-4a1e-a685-3d97c3028d27"]
}, Open  ]],

Cell[CellGroupData[{

Cell[BoxData[{
 RowBox[{
  RowBox[{"E4", "=", 
   RowBox[{
    RowBox[{"(", 
     RowBox[{"1", "/", "sigma"}], ")"}], "*", 
    RowBox[{"(", 
     RowBox[{
      RowBox[{"gamma", "*", "I4"}], " ", "+", 
      RowBox[{"D", "[", 
       RowBox[{"I4", ",", "x"}], "]"}]}], ")"}]}]}], 
  ";"}], "\[IndentingNewLine]", 
 RowBox[{"PE4", "=", 
  RowBox[{"Plot", "[", 
   RowBox[{"E4", ",", 
    RowBox[{"{", 
     RowBox[{"x", ",", "0", ",", "100"}], "}"}], ",", 
    RowBox[{"PlotRange", "\[Rule]", 
     RowBox[{"{", 
      RowBox[{"0", ",", "1"}], "}"}]}], ",", "\[IndentingNewLine]", 
    RowBox[{"PlotStyle", "\[Rule]", 
     RowBox[{"{", 
      RowBox[{"Green", ",", "Dashed", ",", 
       RowBox[{"Thickness", "[", "0.007", "]"}]}], "}"}]}], ",", 
    RowBox[{"PlotLegends", "\[Rule]", " ", 
     RowBox[{"Placed", "[", 
      RowBox[{
       RowBox[{"LineLegend", "[", 
        RowBox[{
         RowBox[{"{", 
          RowBox[{"Directive", "[", 
           RowBox[{"Green", ",", "Dashed", ",", 
            RowBox[{"AbsoluteThickness", "[", "5", "]"}]}], "]"}], "}"}], ",", 
         RowBox[{"{", 
          RowBox[{"Style", "[", 
           RowBox[{
           "\"\<\!\(\*SubscriptBox[\(E\), \(4\)]\)(t)\>\"", ",", "Bold", ",", 
            "Italic", ",", "Green", ",", 
            RowBox[{"FontSize", "\[Rule]", "28"}]}], "]"}], "}"}], ",", 
         RowBox[{"LegendMarkerSize", "\[Rule]", "50"}]}], "]"}], 
       "\[IndentingNewLine]", ",", 
       RowBox[{"{", 
        RowBox[{"Right", ",", "Top"}], "}"}]}], "]"}]}], ",", 
    "\[IndentingNewLine]", 
    RowBox[{"Frame", "\[Rule]", " ", "True"}], ",", "\[IndentingNewLine]", 
    RowBox[{"FrameTicksStyle", "\[Rule]", 
     RowBox[{"Directive", "[", 
      RowBox[{"Black", ",", "36"}], "]"}]}], ",", "\[IndentingNewLine]", 
    RowBox[{"FrameStyle", "->", 
     RowBox[{"Directive", "[", 
      RowBox[{"Thick", ",", "Black", ",", "10"}], "]"}]}], ",", 
    "\[IndentingNewLine]", 
    RowBox[{"TicksStyle", "\[Rule]", 
     RowBox[{"Directive", "[", "100", "]"}]}], ",", "\[IndentingNewLine]", 
    RowBox[{"ImageSize", "\[Rule]", "1000"}]}], "]"}]}]}], "Input",
 CellChangeTimes->{{3.894615450622613*^9, 3.894615470030873*^9}, {
  3.8956192280178933`*^9, 3.8956192291741495`*^9}},
 CellLabel->
  "In[145]:=",ExpressionUUID->"d5706bd2-2214-4efa-8d4a-c1f419b1f883"],

Cell[BoxData[
 TagBox[
  GraphicsBox[{{{{}, {}, 
      TagBox[
       {RGBColor[0, 1, 0], Thickness[0.007], Opacity[1.], 
        Dashing[{Small, Small}], LineBox[CompressedData["
1:eJwVVnc4Ft4XR0hIdrY3VBRCVsZ7jpmRvV4ro7KVmZGVZJaERNmjkKykha8R
3hRZoZSUQkkkO+Pn98+9z+e553zOPZ9znnvPAecLpueoKCgo6HeW/+9CNzaL
cgVaiBR7rJy+hsbAEzoxQW+3PHBkpzw50xkDLcGVxaJuVTB+r4rtrMRVSJP/
Zrc3+QkQNKuS88uvQoeUryut239AcHtauUKMhTCO7afb+W0wbiB8ve1HLGSk
ahE3rndC/jM9a6fyOKjad61tNfQ1EE7zn5KOigfytX6dJde34Lj48W6GRwLM
xzBOBZf3AeEJvc+KWyKEt1WJreQPABpHvWsITYIMXK78e30YopgkGg4PXQfh
yKw/vjHvgTDC6f5Q4AZUN6rIzoeOQj737sWjKinwSunKs1+un4GZvbkurPIm
PFBhi5CrGofm7x2bfv6p8Gf0bF5A+ReQYm6Q/QNpEMFD93UhfwKM79H8jP+d
DrdvG7rOXZ8CYzm3oct3M2FMPj9eMmEaxjfdGRkyskBk6E+Zd8wPiKKfEVHP
uAPV7Ld+zYTOQDXhdNHXe9nQdXPUd9p1DvCi4JXCy/kQn5nxKk16Hko744c7
WAtA3A1sjlfNw7SDg81qSQH47b55ya/8D1AkPUs83F8IW1qyTfP5f4Fu2pTd
BEqAqy1UY/b6Ckg9LLrOZVsOeo27DSddtwGbbHJHbtSC9LbzEuf8NvwKYjD2
+l0L1wgOPcIqFEg4L7h7/dQjCHB+Hmj+kgLH+efdp/bUgeakz8vHg5QoVTtS
aBT9GL7OfnIKXtqFPsekrTjcnsJQctLjlBPUyNxXtm7b9hS6jp3YUxZOjR5T
cfIo8AxqfdOr39PQoKVk1Ju3/c/g8pLethInLWZn0pBuy78AwuaT7E15OiQs
Ctfd/N4I7Lnn5jku0SGfovrRb4pNQAdsmpL/0SHZ/xNvdlITzEWdnzl9cg/W
D6CJzLH/oIn6oFKzFT3yrt93t1VoBnvG1OHoYEbM4w80q3FpAeOHcPRuAyNm
TLu67E5qAU3D2YhHFHuR0Y7rBGVVC4in6Bz6Fr8XM3OEX35aaoENtu0ArSwm
TOIJmzoa2Qrde+X3UNszo/V5YmtrZBv067Nm9oQx42YAi5tgdhuMJPw+lJXN
jB+sXO8eetoG32jua0p+ZMaxxlwt2bk22NjcH0WyZcHK4rJvetYvgUplkUn4
EgvumvvGvO73EuhCe3Nm77CgZDxPgNm1l8C2HP8i+gMLkm857qJpeglHfq8t
V1izIs/6U7Zz/O0gJT50NSiEFa9tfilzlW0HeY9advUsVvx5dL8Ah347qE96
yAyPsCJnmbacb1A7WI+NelOS2DCd6eKozJt2iO9p/GZhyY6MsQPyDC4dkMx4
x59wkR2tv+/nGAjqgHS9i1Qzt9hxkzrAVTehA/I6JAlR79gxoFuvUP1BB9Q3
5dmWm3Ogtcxpf5+ZDmjYuPQzIIADOaqMJuvWO6BViRQC6RxY53/ar3xPJ/TU
M98eHODAy2IRuuWHOuF75eX+LVNOTN59x2+3fSf8/GXv9MqPE48z3zrw2b0T
5o8ozael7uABxhWPi52wcW9hr1g/J+Zf9X2cn9wJ7HlndM1M9qPzrc+CKS86
gecTjPD77sdTxQ+z2Ds6gcDL5zqdsh9nk00yjHs74ejtwZjw3v04ZPh5ZH6i
E9RvaDXfN+JCVdt9y2O7yRClV1fWf54L+bu3Z6mYydBEI5y2eZ0Lwzm8y77t
J4NSGIWL2RsurPU5cHjiEBmCFS4YRcxw4VOzb2QKSTLUL3xSLKPnxp4ZxtlP
smQ47v6CYVuHG4/P3ooaUSODn8iRJTE3bmQU3ehfPkmG6s+ZY+Zx3DhwsMN7
yIAM4pYXa8rbufH1cV/tURIZPFi+33n3jRuVHtB5UJ4mQ+kbsxgKah5MUDxb
8NOZDCIa0laW6jz4Y38uN50XGZy38vCyEw/WZ/Kqq/qQd95RpiMVUTwowJ1i
oBBAhrGAcLbhPB58myJXvRxEBj6pXxuU//GgXZHL2KVLZLCZsZkUH+NBS7Os
U50RZMi89+qt1SYPBvdbX3h/mQwc/PcLHyrzYnMBTYlZHBnMRziujdjwYrGk
fkFDAhlS02ICd4Xy4k/vVyK/k8jQa/j3tGQWL3bcly6evk4GJnpnHeunvKiV
LJlecYMMp9p7pWOGeZGrz8Fd6SYZEqOAt2qZF9+8tshMTSUDWbmS+gMHH1oY
XL/1OI0MtCt8v6nl+HAr2PNdUToZNGuTho+Z8+Gv/068sb9Fhmjv9WYbfz50
+nvg98QObhZ1L7+ayocx549UyWeQYWtiOK26hg/brGSuWO5glTzt8NFePny+
NvtJYweH2jx2oZ3nQyOZCZntHf+nHCLG0vv4sXT13FL8Dl7pTT1hJ8mPlavp
mV924stfoxSOM+BHM03LG3t2cMBJH8ZaL348yWN+inLnvrVUn5c+JvEjoWVN
7dVOfvONBp93P+BH7iCfr04pZJAMaSDLdO34X8zOe51MBi/Zo7X2P/jRipFn
hnZHr/K5rLvxdALo1a4kz76j53Q53dVHhwWwvpxq4W88GQ65BJ0f0xZAl7SD
N+7FkuHsgUmrPS4CuD+eOkI8hgzjt9uOOBQLYFx0N3PdTj0FzGTYE9sEsISh
Pa1+p952TAWbdV8F0Phn8qHkYDK8j4nopT8giLNlNXJNvmTgwtlnciiIzP0H
kvefJ4PlP9siRwdBtC5JrjzpQYZ+3xMX63MEMVPs6D+JnX48d2x9r/ReAk6s
3c0QMN6p72hcCZcAAedLWnl79MggG8ehSnGMgPomoYImWmSg/izl9daYgOJZ
FQ0DJ8hQmOza5Z1OwIs/KcbfE3b6QWnJyaKEgD5Va3PHecjgOxm9plJPQELN
+YJzbGRAYq4o4wgBB5oMZk1oyPB5djC2nPcAurDnE+ymOqEjy1kgVfwA3mdi
P3H5cydUas0/DlE9gHSdZ35cHu6EiByG7zoOB7DLeWJrf2cn8Bmoa0wVHsA/
aZeMi4s7wbqialv4iBCWlO++X2LdCUhSvc2gLIR0U4dCG4w6QZT6teRffSGU
XB9Sq9fqhFXbSftW7x0cPeFhLt0JGQz8DY41Qph82ZD35O5OGPBIDM5RFMZC
9jDuM5UdYCB27g/nSRHMFAkUlPvVDutJgS8+WYrgf+qxBw3G26H099WrxS4i
SH80Kt9ysB2o6+5xy8SKYNbzF4zQ0A7PidNqBu0iWEucUfdOaodD5p6pVzQO
ouzWkGfI4XagiPQ9Pg+H8GexSBoN6SXUDoYHvlIUxUGdmoHhe62gzHqkijpS
fCee3cvs1UboobR51X1DHOOLvVzmPjaC45+EiYx8cUzLvTtu2NIIMb0/9ou1
iqOl4PNfsok79sllUQY0EshxNViigG/HnkHMNCNJAmvFP5RzajZADLXo0uFM
SdQL9+RVzn0Orv9Sc0pIUsjKejVv9coTSDf81RbiKIV7Fo3EP3k/geYCrZ8G
blJYHa2p0Wf1BLh0VuWXg6RQfEXl0PTRJ0BOt+/Vvi2F/7zDTPoG60FMUnTX
9Dsp5PGqpL8lVg8zjo1uR8ykkcOcnLI0VgcXOqaOVxnIIKvviypCSC00Y4Wn
uKUMmpzl+OJ1rhaYX/gUlZ2WwV+jMQavTWqhumqNtfiCDFp66P3XdKQWFjIZ
FjJvyqAkQco88lMNXPQ8Vh39TgZ97ALVnbRrIIw5SNzS/jhGaQ5O+R6shjeJ
ymcHzh1H8/BQkxW2auCnocg2Pn8c/VzerV6nqoamtXgG/cjjWGFaWvfpvyqg
mLjzEwqOY7HW1ap/8lVw5XFTqdj340jbPbxw42glJNrQHtz0ksUjlsHkWIkK
IEoxLv8IkMWIpnM6L5kr4A8Na+dQmCyqxQYm8C8+AFINv3v1NVls39NMLfzi
ARykk3t4pkIWdUrM3gXpPYDmx2fkumZkUbWmxEHxfDksM7do3faQQ4f4X1Q3
XpVC+WQHZ4yfHIqZ+L0XrC4F+4Y3Uz6hcuhzWIqhK6MUXrqOJOglyuEeqw5p
j7OlcLNprnuzTA6/23WcHaYoBXEvAcuzP+QwVcj7oDnxPpzpvOQi7SaPXeyV
G6del8BZlUOGyxd2RsHKunqzxyXgUtMr9yJIHmv5inx98krA7e5BGq2dUZFT
xSR/xr8Ezl94W0S6J4/Kfe4fJ/lLIHS/8JfIb/KoKGfydDywGFJdu2x7HBVQ
a0Fc01muCNI/BmikuSlgQ+yxIhqhIrhlIniU5KOArNl7GhuYiiBTOWD9S6QC
Vk8IfDg3XQi5+wSylnIVsFzO+1VBdiGUP/Ed4vukgJZsymw1dIXQspvbxNNa
Ee/qzzc9+p0Pk0WSeu+dFJE+nnFM6WM+MKKmxkkPReSO5CsfepUPpOALcsKX
FDFud99f/ZJ8mJtu5x7NVkShdzn/jtjnA3+X31e9cUXM1BJeNi7Ig5Brb/yP
uJ5Ap6eoJHQtB3JFv3plXjiByq5exxi8cuDly5VztMEn0K2twJHrVA4wbwqR
vsafwLOKiqO5jDlw3ztE5U75iR1+uUWrG9nwzvAQDf3vE3jk+i5Z67t3QZol
KuNHgBI+NhzTTH2TBc/phkU7w5TQT9Q09lZtFqhTSL4ojlFCknGkfl1mFpjP
jX52SFdC+ejt3xrnsuBit4LY0CMlPJ93/3LpdiY0JMy9aF1QQs8Ef7vzJzJB
h8rhy10fZTSRfUch2ZwBfWuP/UOClZFfpBe9yjLA5g8jrVWUMlJlVBe0pmaA
5/jzI6wpyniGZ8nhybkMSG7iDIivUkaSgSddE2MGDIb20Ab+VsbxEwSRIw63
wPGvqrihlwpubmdwDLCnw15Wit7BABX8Wm+oo7SdBs+lWv1tw1VwxTte6/mP
NGA/r/3CLVkFq17NHqX+Lw3I04Z6V6pV8L4fd2yDRxpIjTm4PV1UwebW2v/u
daQCxavLxULhqtgh2/Kx4MZNeDiloVN2VRXLD+7N+hV2E2xoaX8dS1bFBf/3
L0553IQ6jcTjqnmqmClD2XtK6ya4NaW2WrWoYnUl3UXdjRTofVQ0fo2GiJS5
7scEz6dAQW4738p1Ij7oWZU62pIM2XbiwxYZRKxVkKcxL0iGTJ60m3W5RDwu
c8A9/3IyJGc40vpVETHCUEipSD0ZQpP/zf3qJaL0g6XLpzqug2mEdNtXNkBl
Dktd+sFrQH06x70nC/C3hNg/Al0SbPNSi0gUAqqUMr8+/ysR1t97jCWVA3ax
vDEZ7U2EeQtFM90XgL7FlIv77iTCR4MBlZcfATMqje5NSCTCh1xquk/7EIs6
JAictgnwKFlptN8U0SlwMvF5Vxw432WieW6JyP+M7a1yXRywln6VLLBBjIrg
OjSYEwc+LYnRF5wRO8Mn7+v6xoH44gcxRj/E2BhT0OKOg2LrS8FaNxElL26p
uHvHQrpIA8fTt4gvElynGw9eBQ3pFMgbQFw9KPNkgeUqLKiedY8dRjxmW1qi
vBUDxlaMjeafERu8vifsGY4BxkS7s39+I24Fcu1LS4iBmLmN2iNMalhZxGil
t3AFAp6rGuecUsPkoAdUz/qi4bFNJ9V7YzUUlu051tsUDcvrxo/ZLdTwkUs1
1caDaAhRPstzzV4NGdtjFW/GRkNEQ+K30PNqWMT6Qr1KJRrimoaDSSlq+OXA
a6GSistwp9W3gG1QDc/Sb3uO3ImCUed/ZkYjalisUmNvtTPM8u26Spv0UQ3H
P5IPTIdEQa5GpifVdzXs0e3uJlpHQdHLJrk/S2o7/zH6N3FFQUUHQ1fPfnVc
2Pfc+6dcJPzXVbKQYKuOP4Nu+1+wCodarl7fcAd1pK/ZoIxSCYdil/V5nzPq
mO3M5/rgQDgkUhnNWXmqY8aShprprzAwV1qdOXhJHW0S4pk+RYfBzzK97y13
1DFyRFyjp+4SsCfMDa+9V8eu75SmDkdDgXaY22r2kzqyr+wjp7OFwpqI5tD4
F3UsFL1a9eVfCIw1Zw52/lBH41sL3i1vQqBsVa3v1po65m5r/b51IQSIbuld
0twauDpkcTX8WTC4nzzR6E7SQGX5E+v59kHwW5S7vcZOA1kS5XMHtYPAj37t
zZqjBoq2RpoSpIIgrPvpxwR3DdSMYA7fpgqCFDPFjbJQDfzMcfb9+7KLUO+g
oPwzWwOFVmD/1L9AoAqWe+bxRQMb3g3lPawOgDhrjpba7xrYw6+0pzo7ABiV
l8jrPzRwylVcrzM+ADi26kYSFzTwzJuOv8edAkA0Rna1fJcmWh71N9vFFgBG
KccVZg5qYgPHn30uof6QXSr92NNDE2evrl7Ps/ID8vsz5LzzmvhBo/SBs7Yf
LNJnjA74aSLBrUpBQc4P9L3XKVUuaaJSwlMDdjY/WJduM2S8polJ+wJss9/6
gvUL8+mKh5p4/8r+jAF9X+DsCeL9Pa+JQ2q/+hyMfeDm38bLPkFamG+5lHqJ
0RvO96c42V3Swlgxzg8+f73gVM0ZNZ1ILdT2+yoX/sELaC/soSTEaSHTwwc9
H0q9IOynedTbDC28tTFCcV/bC1y+zERI1mvh1tZQ5oVYT1B5yx32a1ELJ95E
CotyesBkeeBFNz9tpD1p0Frv6wqW/FtjpRe1cTx17DmfnSu034g9+SNUG5WW
Rodva7tCccBtLo8r2ki3KX6wm9cVnInPnnuma6OTp3OOdKcLjPVtbJ2v18bn
stkfeg64wLvVK3GB69rob3rpdMf3s/BSOzUzOvoknrl7L9Gi2Bm+u7zoDo09
iTD9Wik63Rlo475R+SeeRObLbJyNMc6g0ynvfSb1JNJPKO63P+cMb06OqmkW
nkSlw5admoedYUBHZIam9STWDjwSu//QCb7q1asmUOpgl0OumP1LR6A0+vD1
RpQOUo+2f2yXOA3kJgvhgBgdjH7aqj/LfhpSJPvOkOJ1UP74FbEjG/ZAYCJ/
I6TooJDN7JeJLnvA7seTNXk6+G2vkKCFuz1E6d/8OdCkg79z6fv5y+2AQkdn
Yf+mDo7RMOm8VLIFCrV6yvwQXbwSELQZnU4CG82prpFwXWQXpp5rjSBB3Umu
dJZoXXz05tEMpzsJ3AxDD11J1EVng+dP1lVJ0GdL1He5q4vrnI+DqqatoPBi
R7p4oy669At0NKhZgWbF0OFnFHp420BK4RulJcTvXzHoj9ND0bfLn2/Wm0E6
mTzRmqSHlrsOaHvfM4O8kDshj27oYbJ9kq1lhhnUj6qWpN/Wwz5eujMmF83g
e17MhuV9PXQITbvxQ94M1EVZH4x26OHigUOfbj83hQ1FCbrvNPo4vNs7485r
E/CxOdO6ckUfBZmvlPawGANT3s9xlXh9JM0HGhTvMoaKCd/ty9f00cfqcc7e
GSOY8opSYbylj26T3Z7fao3gdGROPeGePnJ1p0a1ahjBqeLhcl2yPvo5frt5
1MMQRH/rp91lPIWFI7yBTK9OwZfLsmfh1imsRqNA/S5dOMTJlOyTdQrrDb/T
89Xpgkf51JOCnFNIkFKQosjVhcX+OwzU906h9hTbVyo/XaAToXxErj+Fs9r1
v+d4dEGyo5vSdOQUpozv1bL20YFQete8s7wGyKZlKPlH9CSwp2V9SCgwwNYL
BscfdmsC/Tu2Pr8SA8znSathbtQEiv3JnbZlBpimIf78coUmzN6JrpOoMcD4
4DSVa0ma0FHomdzXbIAWNYxkNT1NCK5VVeceN0CPqCKxg10a8KnvS1mpgCGS
06pzowbU4R7zkZDOu4Y46l4Rq0WvBpKT1qvU+YaYVXGMMe0fwpMXCUHqxYaY
2p0cNPsLgezyI7CxwhCjBqX6yG8RfjaU+j1qNESKz0X6XBkIEu6HvfI+G+Je
O73TzAcR6lpEHIKEjdCH/oW7ZCYRWvwEtQ4/MELNqhMD54KVYX1pLoWvyghP
X45Ls3FWBtmQ5o8sj4xQnD5Jy+mUMpRGOgVsPDfCxd5m9WKCMqRcKyrq6zJC
tzEhyu1XSuB47zBV2E8jjI9jrF0XVILtX7cdptmNMTE0LPfeiCLkEvL5VM2N
cW9wJPdQiDwwJUqTJSyNMWRg6+5xN3mI/NvqL0AyxsG6XYJ5lvLg2PG9a9vW
GKeTJdbyjsuDkNfRkNYzxlh+jrb15G85uPek/t1Jf2P0uEn1/aCLHFQadieb
phrjkLyQca+DLDSGrVO49Rrj7grj4axgGViumpyP7jdGVSEjxR9uMiA10T+e
M2iMTymP7tO2loFi3QfNAyPGuLbgP3dYSQYSOe2i4IsxvlD3PJ60IQ2W1Y3b
nAvGuGFjVdd+RRrmJqK22tlM0ODCNlPDXSk4oL97Q9jKBAuXP3c/GpMA2Xca
/TzWJphJ0R3H2ikB2g5RpSy2Jjv/PYknpkoCPPzXzLdPm2DHAa1reVESUHd3
5uEHFxOMXxH491h4x/7XW4ebF01QZJ/CjJm3OHhcz2zbumWCrZG7u2f3HoW6
t2JJ7wdNcD41Yev6ZVFIEW4pWR/a4SulvJTqJQqeQaRm3vcmeOhN/d4yK1EQ
Eoxbsv+0w5f+VJ5RUhRunP/m8PW7CeoTTMZLRw+Dx9482ZllE4x4q7hHUukw
EPTZxza4TPHCUSeFrV2H4FrHlhTB3hT1g+9NpHcK7wyOk9L8DqZ4J6PR9tUT
YVjk7ZHhcTLFJ4nXo+lLhcHON0eW/Zwp+vLKPaqNFwYJPhVFOm9TvJ+XGJ2l
Jww9viEwH2aKo6YE6qe9QsDMv2jQnG2KKVwlWX+/H4A0/x8ejh9N0bTwt6SV
DAF4tEN9zcZM8azjc/GKgwQo5GII1h43RbacCAEGbgLUNopfFf9mih+7esO6
twWhd7dP3uqMKfbMvBMVzRYEpuzlgZR/pii0KXgvakQA4l/uUm3hMcOwvFvW
5g78EMYhsE/I2gybJ5UTThfyQHfNHhuwNUNSC8HxdRIPCBguFdvZ75xPVXvq
B/LAf7FvlG47mWHiL/rPMTo8QLUa6sLoYYaOG3reo3PcEPdhuHE51AxF1lwY
9qhzQ2reTa/X2WYYbdGnuvp3P5SJ0XQFjO/4X+Wx+ZLIAf18av+8v5rhzwAa
9/chHLCxL1zc9ZsZ7jmlvzbmxgGGy4vJ1tNmqKI04sd6kgMWW7+ZEefNUP2g
Ty43NQeg3ctPuynMsXn56u28KHYYSb7y546gOWpwH+1Su8IGtIuU3C2nzVFr
WC38SQULrFZnJn9zNMerVEM1t3JYYMb7GDXdGXM0pVWaiEpmgd4puzlDV3O0
9a/YF+HDAndGn7R/vGCOPvorVqxyLCDZ5u23GmWOwvrpDFnNzGCZ+v71sSJz
TBeYlSpt2Qf3pWoicqfM8Y22knVyHCOc5/iz9uTHDr/MY6WMC4wguy4V2Ddj
jqc3Z3RrrRihua3ak3reHF06nR8eEmWEEctqkseqOdodDqrcesUAdOFVMvJ7
LHD5gf6qHQsDuL16ONl9xALnr5RdcazcA2LO5Yab3hbIcfeTu4DAbiDnKFUv
XLDANuvRaErG3eDyvotl2tcCPyV+7V9Yo4Vi45nB/kALpFUwmdl+RwsEELct
DbfAgaDQjtZkWuDkq3Q1u26BpIMMCV+oaGFHpqiyCgvcDjfmUVyihlHdZ7UW
MxbonabrxECxC9SNikmBsxZY4Nw2OD1HBeXmN7bS5yywNPo+xeBnKgh1OKc3
+NcC3S7Nmg78RwU8gSxfTTcs8IajVXZAFBWQ8t1ZjPdaokmL/nMFaioYWub2
0TtmiaMpGh99OSihvyhUAvwtcboK/7U93SKyUtQ/Uwq0xIsySffc87eIZnZ/
tOSDLPGXtGiJUPwWcZDd7bTEJUvMrJw53WO1RRy+anGD94olyvJocjOsbhI/
ukr9WUm1RNNly4uMKpvE70cn66prLXFD4UF5Z98/4uojExWhBUvUYVVSZ5Re
IzIqyvewLVoio/TNiBD+NSKhgceRZnnH/0z536U9a0SdlxNXptcssWm8gcQ3
sUrMGgx8XUlphZwL2S/5M1aJSktZNsosVuihc/jv9NYKMUz+a7C5lBUGLb2i
NBldJm4/9Xsce94KjzC7rdA2LhI/0tYmFfpYYb3EoY/XHiwSn5v/cWrys8Kw
eomIA3cWiQHzF5iWL1rheq8V+WLQInH6sLfruUgr1D3Gx9srs0jsz3Dl1kyx
wvDRYsbjFX+JJQF24ZS1Vujkd4XsUrZA1JfS1gpbskJ7Utg2/et5IsW7d5QB
K1Y4SFfoNdQ4T6wPOdfkuWaFPEOPVSuq54lCbTEKtptWGJw+//Nixjxx3aJN
TImGhPps3MlxzvPE8kvItMpOQuf4mjH+tTnink6lYX9ZEubKXTLcuvCb2Gl/
zN3Tn4RUTYUb0bdmiKxn3F7kBJKQ3q+czzB8hnjarWBvbxAJa0PCwyXPzRCX
/dhqZcNIOG3wuV5SboYoEr+yvhlDQhv/bMqjQz+JUbX/XUvJIGGpxOVFKr6f
RKXdxtWPn5Ew+pBU+KP6aWIsYwLV9AsSek1RNu4qmCb2sbSa8zSRUHH3Y1rX
pGmiG5/sWkQrCSkmJwJcHKeJt6W51HVek7AwIGtGm2GauGg7PvDhIwlvXHo4
E3l2iohO3If2ft7J798Gy5rRFDHJxTQYvpCw772RaozyFFHI9yVf8XcSDr19
dqaXdYpoElt6zvs3Ce22mxSIrZPE7KQvT/LmSdiQO9WtVTlJnE7hoe9fIKGG
59zM6TuTxKi71yrlV3b06WKKbvebJL7Jb6dwXyOhucnlUVaHSeL+e1umd/+R
UHAkPtJXf5Lo/EChpHuThHwhi6e/KEwSK6t9Vra3Scj/MN/DWWSS+D85H+sz

         "]]},
       Annotation[#, "Charting`Private`Tag$21294#1"]& ]}, {}}, InsetBox[
     TemplateBox[{
       StyleBox[
       "\"\\!\\(\\*SubscriptBox[\\(E\\), \\(4\\)]\\)(t)\"", Bold, Italic, 
        RGBColor[0, 1, 0], FontSize -> 28, StripOnInput -> False]},
      "LineLegend",
      DisplayFunction->(FormBox[
        StyleBox[
         StyleBox[
          PaneBox[
           TagBox[
            GridBox[{{
               TagBox[
                GridBox[{{
                   GraphicsBox[{{
                    Directive[
                    EdgeForm[
                    Directive[
                    Opacity[0.3], 
                    GrayLevel[0]]], 
                    PointSize[0.5], 
                    RGBColor[0, 1, 0], 
                    Dashing[{Small, Small}], 
                    AbsoluteThickness[5]], {
                    LineBox[{{0, 50}, {50, 50}}]}}, {
                    Directive[
                    EdgeForm[
                    Directive[
                    Opacity[0.3], 
                    GrayLevel[0]]], 
                    PointSize[0.5], 
                    RGBColor[0, 1, 0], 
                    Dashing[{Small, Small}], 
                    AbsoluteThickness[5]], {}}}, AspectRatio -> Full, 
                    ImageSize -> {50, 50}, PlotRangePadding -> None, 
                    ImagePadding -> Automatic, 
                    BaselinePosition -> (Scaled[0.42000000000000004`] -> 
                    Baseline)], #}}, 
                 GridBoxAlignment -> {
                  "Columns" -> {Center, Left}, "Rows" -> {{Baseline}}}, 
                 AutoDelete -> False, 
                 GridBoxDividers -> {
                  "Columns" -> {{False}}, "Rows" -> {{False}}}, 
                 GridBoxItemSize -> {"Columns" -> {{All}}, "Rows" -> {{All}}},
                  GridBoxSpacings -> {
                  "Columns" -> {{0.5}}, "Rows" -> {{0.8}}}], "Grid"]}}, 
             GridBoxAlignment -> {"Columns" -> {{Left}}, "Rows" -> {{Top}}}, 
             AutoDelete -> False, 
             GridBoxItemSize -> {
              "Columns" -> {{Automatic}}, "Rows" -> {{Automatic}}}, 
             GridBoxSpacings -> {"Columns" -> {{1}}, "Rows" -> {{0}}}], 
            "Grid"], Alignment -> Left, AppearanceElements -> None, 
           ImageMargins -> {{5, 5}, {5, 5}}, ImageSizeAction -> 
           "ResizeToFit"], LineIndent -> 0, StripOnInput -> False], {
         FontFamily -> "Arial"}, Background -> Automatic, StripOnInput -> 
         False], TraditionalForm]& ),
      Editable->True,
      InterpretationFunction:>(RowBox[{"LineLegend", "[", 
         RowBox[{
           RowBox[{"{", 
             RowBox[{"Directive", "[", 
               RowBox[{
                 InterpretationBox[
                  ButtonBox[
                   TooltipBox[
                    GraphicsBox[{{
                    GrayLevel[0], 
                    RectangleBox[{0, 0}]}, {
                    GrayLevel[0], 
                    RectangleBox[{1, -1}]}, {
                    RGBColor[0, 1, 0], 
                    RectangleBox[{0, -1}, {2, 1}]}}, DefaultBaseStyle -> 
                    "ColorSwatchGraphics", AspectRatio -> 1, Frame -> True, 
                    FrameStyle -> RGBColor[0., 0.6666666666666666, 0.], 
                    FrameTicks -> None, PlotRangePadding -> None, ImageSize -> 
                    Dynamic[{
                    Automatic, 1.35 CurrentValue["FontCapHeight"]/
                    AbsoluteCurrentValue[Magnification]}]], 
                    StyleBox[
                    RowBox[{"RGBColor", "[", 
                    RowBox[{"0", ",", "1", ",", "0"}], "]"}], NumberMarks -> 
                    False]], Appearance -> None, BaseStyle -> {}, 
                   BaselinePosition -> Baseline, DefaultBaseStyle -> {}, 
                   ButtonFunction :> With[{Typeset`box$ = EvaluationBox[]}, 
                    If[
                    Not[
                    AbsoluteCurrentValue["Deployed"]], 
                    SelectionMove[Typeset`box$, All, Expression]; 
                    FrontEnd`Private`$ColorSelectorInitialAlpha = 1; 
                    FrontEnd`Private`$ColorSelectorInitialColor = 
                    RGBColor[0, 1, 0]; 
                    FrontEnd`Private`$ColorSelectorUseMakeBoxes = True; 
                    MathLink`CallFrontEnd[
                    FrontEnd`AttachCell[Typeset`box$, 
                    FrontEndResource["RGBColorValueSelector"], {
                    0, {Left, Bottom}}, {Left, Top}, 
                    "ClosingActions" -> {
                    "SelectionDeparture", "ParentChanged", 
                    "EvaluatorQuit"}]]]], BaseStyle -> Inherited, Evaluator -> 
                   Automatic, Method -> "Preemptive"], 
                  RGBColor[0, 1, 0], Editable -> False, Selectable -> False], 
                 ",", 
                 RowBox[{"Dashing", "[", 
                   RowBox[{"{", 
                    RowBox[{"Small", ",", "Small"}], "}"}], "]"}], ",", 
                 RowBox[{"AbsoluteThickness", "[", "5", "]"}]}], "]"}], "}"}],
            ",", 
           RowBox[{"{", #, "}"}], ",", 
           RowBox[{"LabelStyle", "\[Rule]", 
             RowBox[{"{", "}"}]}], ",", 
           RowBox[{"LegendLayout", "\[Rule]", "\"Column\""}], ",", 
           RowBox[{"LegendMarkerSize", "\[Rule]", "50"}]}], "]"}]& )], 
     Scaled[{0.99, 0.99}], ImageScaled[{1, 1}],
     BaseStyle->{FontSize -> Larger},
     FormatType->StandardForm]},
   AspectRatio->NCache[GoldenRatio^(-1), 0.6180339887498948],
   Axes->{True, True},
   AxesLabel->{None, None},
   AxesOrigin->{0, 0},
   DisplayFunction->Identity,
   Frame->{{True, True}, {True, True}},
   FrameLabel->{{None, None}, {None, None}},
   FrameStyle->Directive[
     Thickness[Large], 
     GrayLevel[0], 10],
   FrameTicks->{{Automatic, Automatic}, {Automatic, Automatic}},
   FrameTicksStyle->Directive[
     GrayLevel[0], 36],
   GridLines->{None, None},
   GridLinesStyle->Directive[
     GrayLevel[0.5, 0.4]],
   ImagePadding->All,
   ImageSize->1000,
   Method->{
    "DefaultBoundaryStyle" -> Automatic, 
     "DefaultGraphicsInteraction" -> {
      "Version" -> 1.2, "TrackMousePosition" -> {True, False}, 
       "Effects" -> {
        "Highlight" -> {"ratio" -> 2}, "HighlightPoint" -> {"ratio" -> 2}, 
         "Droplines" -> {
          "freeformCursorMode" -> True, 
           "placement" -> {"x" -> "All", "y" -> "None"}}}}, 
     "DefaultMeshStyle" -> AbsolutePointSize[6], "ScalingFunctions" -> None, 
     "CoordinatesToolOptions" -> {"DisplayFunction" -> ({
         (Identity[#]& )[
          Part[#, 1]], 
         (Identity[#]& )[
          Part[#, 2]]}& ), "CopiedValueFunction" -> ({
         (Identity[#]& )[
          Part[#, 1]], 
         (Identity[#]& )[
          Part[#, 2]]}& )}},
   PlotRange->{{0., 99.99999795918367}, {0, 1}},
   PlotRangeClipping->True,
   PlotRangePadding->{{
      Scaled[0.02], 
      Scaled[0.02]}, {0, 0}},
   Ticks->{Automatic, Automatic},
   TicksStyle->Directive[100]],
  InterpretTemplate[Legended[
    Graphics[{{{{}, {}, 
        Annotation[{
          Directive[
           Opacity[1.], 
           AbsoluteThickness[1.6], 
           RGBColor[0, 1, 0], 
           Dashing[{Small, Small}], 
           Thickness[0.007]], 
          Line[CompressedData["
1:eJwVVnc4Ft4XR0hIdrY3VBRCVsZ7jpmRvV4ro7KVmZGVZJaERNmjkKykha8R
3hRZoZSUQkkkO+Pn98+9z+e553zOPZ9znnvPAecLpueoKCgo6HeW/+9CNzaL
cgVaiBR7rJy+hsbAEzoxQW+3PHBkpzw50xkDLcGVxaJuVTB+r4rtrMRVSJP/
Zrc3+QkQNKuS88uvQoeUryut239AcHtauUKMhTCO7afb+W0wbiB8ve1HLGSk
ahE3rndC/jM9a6fyOKjad61tNfQ1EE7zn5KOigfytX6dJde34Lj48W6GRwLM
xzBOBZf3AeEJvc+KWyKEt1WJreQPABpHvWsITYIMXK78e30YopgkGg4PXQfh
yKw/vjHvgTDC6f5Q4AZUN6rIzoeOQj737sWjKinwSunKs1+un4GZvbkurPIm
PFBhi5CrGofm7x2bfv6p8Gf0bF5A+ReQYm6Q/QNpEMFD93UhfwKM79H8jP+d
DrdvG7rOXZ8CYzm3oct3M2FMPj9eMmEaxjfdGRkyskBk6E+Zd8wPiKKfEVHP
uAPV7Ld+zYTOQDXhdNHXe9nQdXPUd9p1DvCi4JXCy/kQn5nxKk16Hko744c7
WAtA3A1sjlfNw7SDg81qSQH47b55ya/8D1AkPUs83F8IW1qyTfP5f4Fu2pTd
BEqAqy1UY/b6Ckg9LLrOZVsOeo27DSddtwGbbHJHbtSC9LbzEuf8NvwKYjD2
+l0L1wgOPcIqFEg4L7h7/dQjCHB+Hmj+kgLH+efdp/bUgeakz8vHg5QoVTtS
aBT9GL7OfnIKXtqFPsekrTjcnsJQctLjlBPUyNxXtm7b9hS6jp3YUxZOjR5T
cfIo8AxqfdOr39PQoKVk1Ju3/c/g8pLethInLWZn0pBuy78AwuaT7E15OiQs
Ctfd/N4I7Lnn5jku0SGfovrRb4pNQAdsmpL/0SHZ/xNvdlITzEWdnzl9cg/W
D6CJzLH/oIn6oFKzFT3yrt93t1VoBnvG1OHoYEbM4w80q3FpAeOHcPRuAyNm
TLu67E5qAU3D2YhHFHuR0Y7rBGVVC4in6Bz6Fr8XM3OEX35aaoENtu0ArSwm
TOIJmzoa2Qrde+X3UNszo/V5YmtrZBv067Nm9oQx42YAi5tgdhuMJPw+lJXN
jB+sXO8eetoG32jua0p+ZMaxxlwt2bk22NjcH0WyZcHK4rJvetYvgUplkUn4
EgvumvvGvO73EuhCe3Nm77CgZDxPgNm1l8C2HP8i+gMLkm857qJpeglHfq8t
V1izIs/6U7Zz/O0gJT50NSiEFa9tfilzlW0HeY9advUsVvx5dL8Ah347qE96
yAyPsCJnmbacb1A7WI+NelOS2DCd6eKozJt2iO9p/GZhyY6MsQPyDC4dkMx4
x59wkR2tv+/nGAjqgHS9i1Qzt9hxkzrAVTehA/I6JAlR79gxoFuvUP1BB9Q3
5dmWm3Ogtcxpf5+ZDmjYuPQzIIADOaqMJuvWO6BViRQC6RxY53/ar3xPJ/TU
M98eHODAy2IRuuWHOuF75eX+LVNOTN59x2+3fSf8/GXv9MqPE48z3zrw2b0T
5o8ozael7uABxhWPi52wcW9hr1g/J+Zf9X2cn9wJ7HlndM1M9qPzrc+CKS86
gecTjPD77sdTxQ+z2Ds6gcDL5zqdsh9nk00yjHs74ejtwZjw3v04ZPh5ZH6i
E9RvaDXfN+JCVdt9y2O7yRClV1fWf54L+bu3Z6mYydBEI5y2eZ0Lwzm8y77t
J4NSGIWL2RsurPU5cHjiEBmCFS4YRcxw4VOzb2QKSTLUL3xSLKPnxp4ZxtlP
smQ47v6CYVuHG4/P3ooaUSODn8iRJTE3bmQU3ehfPkmG6s+ZY+Zx3DhwsMN7
yIAM4pYXa8rbufH1cV/tURIZPFi+33n3jRuVHtB5UJ4mQ+kbsxgKah5MUDxb
8NOZDCIa0laW6jz4Y38uN50XGZy38vCyEw/WZ/Kqq/qQd95RpiMVUTwowJ1i
oBBAhrGAcLbhPB58myJXvRxEBj6pXxuU//GgXZHL2KVLZLCZsZkUH+NBS7Os
U50RZMi89+qt1SYPBvdbX3h/mQwc/PcLHyrzYnMBTYlZHBnMRziujdjwYrGk
fkFDAhlS02ICd4Xy4k/vVyK/k8jQa/j3tGQWL3bcly6evk4GJnpnHeunvKiV
LJlecYMMp9p7pWOGeZGrz8Fd6SYZEqOAt2qZF9+8tshMTSUDWbmS+gMHH1oY
XL/1OI0MtCt8v6nl+HAr2PNdUToZNGuTho+Z8+Gv/068sb9Fhmjv9WYbfz50
+nvg98QObhZ1L7+ayocx549UyWeQYWtiOK26hg/brGSuWO5glTzt8NFePny+
NvtJYweH2jx2oZ3nQyOZCZntHf+nHCLG0vv4sXT13FL8Dl7pTT1hJ8mPlavp
mV924stfoxSOM+BHM03LG3t2cMBJH8ZaL348yWN+inLnvrVUn5c+JvEjoWVN
7dVOfvONBp93P+BH7iCfr04pZJAMaSDLdO34X8zOe51MBi/Zo7X2P/jRipFn
hnZHr/K5rLvxdALo1a4kz76j53Q53dVHhwWwvpxq4W88GQ65BJ0f0xZAl7SD
N+7FkuHsgUmrPS4CuD+eOkI8hgzjt9uOOBQLYFx0N3PdTj0FzGTYE9sEsISh
Pa1+p952TAWbdV8F0Phn8qHkYDK8j4nopT8giLNlNXJNvmTgwtlnciiIzP0H
kvefJ4PlP9siRwdBtC5JrjzpQYZ+3xMX63MEMVPs6D+JnX48d2x9r/ReAk6s
3c0QMN6p72hcCZcAAedLWnl79MggG8ehSnGMgPomoYImWmSg/izl9daYgOJZ
FQ0DJ8hQmOza5Z1OwIs/KcbfE3b6QWnJyaKEgD5Va3PHecjgOxm9plJPQELN
+YJzbGRAYq4o4wgBB5oMZk1oyPB5djC2nPcAurDnE+ymOqEjy1kgVfwA3mdi
P3H5cydUas0/DlE9gHSdZ35cHu6EiByG7zoOB7DLeWJrf2cn8Bmoa0wVHsA/
aZeMi4s7wbqialv4iBCWlO++X2LdCUhSvc2gLIR0U4dCG4w6QZT6teRffSGU
XB9Sq9fqhFXbSftW7x0cPeFhLt0JGQz8DY41Qph82ZD35O5OGPBIDM5RFMZC
9jDuM5UdYCB27g/nSRHMFAkUlPvVDutJgS8+WYrgf+qxBw3G26H099WrxS4i
SH80Kt9ysB2o6+5xy8SKYNbzF4zQ0A7PidNqBu0iWEucUfdOaodD5p6pVzQO
ouzWkGfI4XagiPQ9Pg+H8GexSBoN6SXUDoYHvlIUxUGdmoHhe62gzHqkijpS
fCee3cvs1UboobR51X1DHOOLvVzmPjaC45+EiYx8cUzLvTtu2NIIMb0/9ou1
iqOl4PNfsok79sllUQY0EshxNViigG/HnkHMNCNJAmvFP5RzajZADLXo0uFM
SdQL9+RVzn0Orv9Sc0pIUsjKejVv9coTSDf81RbiKIV7Fo3EP3k/geYCrZ8G
blJYHa2p0Wf1BLh0VuWXg6RQfEXl0PTRJ0BOt+/Vvi2F/7zDTPoG60FMUnTX
9Dsp5PGqpL8lVg8zjo1uR8ykkcOcnLI0VgcXOqaOVxnIIKvviypCSC00Y4Wn
uKUMmpzl+OJ1rhaYX/gUlZ2WwV+jMQavTWqhumqNtfiCDFp66P3XdKQWFjIZ
FjJvyqAkQco88lMNXPQ8Vh39TgZ97ALVnbRrIIw5SNzS/jhGaQ5O+R6shjeJ
ymcHzh1H8/BQkxW2auCnocg2Pn8c/VzerV6nqoamtXgG/cjjWGFaWvfpvyqg
mLjzEwqOY7HW1ap/8lVw5XFTqdj340jbPbxw42glJNrQHtz0ksUjlsHkWIkK
IEoxLv8IkMWIpnM6L5kr4A8Na+dQmCyqxQYm8C8+AFINv3v1NVls39NMLfzi
ARykk3t4pkIWdUrM3gXpPYDmx2fkumZkUbWmxEHxfDksM7do3faQQ4f4X1Q3
XpVC+WQHZ4yfHIqZ+L0XrC4F+4Y3Uz6hcuhzWIqhK6MUXrqOJOglyuEeqw5p
j7OlcLNprnuzTA6/23WcHaYoBXEvAcuzP+QwVcj7oDnxPpzpvOQi7SaPXeyV
G6del8BZlUOGyxd2RsHKunqzxyXgUtMr9yJIHmv5inx98krA7e5BGq2dUZFT
xSR/xr8Ezl94W0S6J4/Kfe4fJ/lLIHS/8JfIb/KoKGfydDywGFJdu2x7HBVQ
a0Fc01muCNI/BmikuSlgQ+yxIhqhIrhlIniU5KOArNl7GhuYiiBTOWD9S6QC
Vk8IfDg3XQi5+wSylnIVsFzO+1VBdiGUP/Ed4vukgJZsymw1dIXQspvbxNNa
Ee/qzzc9+p0Pk0WSeu+dFJE+nnFM6WM+MKKmxkkPReSO5CsfepUPpOALcsKX
FDFud99f/ZJ8mJtu5x7NVkShdzn/jtjnA3+X31e9cUXM1BJeNi7Ig5Brb/yP
uJ5Ap6eoJHQtB3JFv3plXjiByq5exxi8cuDly5VztMEn0K2twJHrVA4wbwqR
vsafwLOKiqO5jDlw3ztE5U75iR1+uUWrG9nwzvAQDf3vE3jk+i5Z67t3QZol
KuNHgBI+NhzTTH2TBc/phkU7w5TQT9Q09lZtFqhTSL4ojlFCknGkfl1mFpjP
jX52SFdC+ejt3xrnsuBit4LY0CMlPJ93/3LpdiY0JMy9aF1QQs8Ef7vzJzJB
h8rhy10fZTSRfUch2ZwBfWuP/UOClZFfpBe9yjLA5g8jrVWUMlJlVBe0pmaA
5/jzI6wpyniGZ8nhybkMSG7iDIivUkaSgSddE2MGDIb20Ab+VsbxEwSRIw63
wPGvqrihlwpubmdwDLCnw15Wit7BABX8Wm+oo7SdBs+lWv1tw1VwxTte6/mP
NGA/r/3CLVkFq17NHqX+Lw3I04Z6V6pV8L4fd2yDRxpIjTm4PV1UwebW2v/u
daQCxavLxULhqtgh2/Kx4MZNeDiloVN2VRXLD+7N+hV2E2xoaX8dS1bFBf/3
L0553IQ6jcTjqnmqmClD2XtK6ya4NaW2WrWoYnUl3UXdjRTofVQ0fo2GiJS5
7scEz6dAQW4738p1Ij7oWZU62pIM2XbiwxYZRKxVkKcxL0iGTJ60m3W5RDwu
c8A9/3IyJGc40vpVETHCUEipSD0ZQpP/zf3qJaL0g6XLpzqug2mEdNtXNkBl
Dktd+sFrQH06x70nC/C3hNg/Al0SbPNSi0gUAqqUMr8+/ysR1t97jCWVA3ax
vDEZ7U2EeQtFM90XgL7FlIv77iTCR4MBlZcfATMqje5NSCTCh1xquk/7EIs6
JAictgnwKFlptN8U0SlwMvF5Vxw432WieW6JyP+M7a1yXRywln6VLLBBjIrg
OjSYEwc+LYnRF5wRO8Mn7+v6xoH44gcxRj/E2BhT0OKOg2LrS8FaNxElL26p
uHvHQrpIA8fTt4gvElynGw9eBQ3pFMgbQFw9KPNkgeUqLKiedY8dRjxmW1qi
vBUDxlaMjeafERu8vifsGY4BxkS7s39+I24Fcu1LS4iBmLmN2iNMalhZxGil
t3AFAp6rGuecUsPkoAdUz/qi4bFNJ9V7YzUUlu051tsUDcvrxo/ZLdTwkUs1
1caDaAhRPstzzV4NGdtjFW/GRkNEQ+K30PNqWMT6Qr1KJRrimoaDSSlq+OXA
a6GSistwp9W3gG1QDc/Sb3uO3ImCUed/ZkYjalisUmNvtTPM8u26Spv0UQ3H
P5IPTIdEQa5GpifVdzXs0e3uJlpHQdHLJrk/S2o7/zH6N3FFQUUHQ1fPfnVc
2Pfc+6dcJPzXVbKQYKuOP4Nu+1+wCodarl7fcAd1pK/ZoIxSCYdil/V5nzPq
mO3M5/rgQDgkUhnNWXmqY8aShprprzAwV1qdOXhJHW0S4pk+RYfBzzK97y13
1DFyRFyjp+4SsCfMDa+9V8eu75SmDkdDgXaY22r2kzqyr+wjp7OFwpqI5tD4
F3UsFL1a9eVfCIw1Zw52/lBH41sL3i1vQqBsVa3v1po65m5r/b51IQSIbuld
0twauDpkcTX8WTC4nzzR6E7SQGX5E+v59kHwW5S7vcZOA1kS5XMHtYPAj37t
zZqjBoq2RpoSpIIgrPvpxwR3DdSMYA7fpgqCFDPFjbJQDfzMcfb9+7KLUO+g
oPwzWwOFVmD/1L9AoAqWe+bxRQMb3g3lPawOgDhrjpba7xrYw6+0pzo7ABiV
l8jrPzRwylVcrzM+ADi26kYSFzTwzJuOv8edAkA0Rna1fJcmWh71N9vFFgBG
KccVZg5qYgPHn30uof6QXSr92NNDE2evrl7Ps/ID8vsz5LzzmvhBo/SBs7Yf
LNJnjA74aSLBrUpBQc4P9L3XKVUuaaJSwlMDdjY/WJduM2S8polJ+wJss9/6
gvUL8+mKh5p4/8r+jAF9X+DsCeL9Pa+JQ2q/+hyMfeDm38bLPkFamG+5lHqJ
0RvO96c42V3Swlgxzg8+f73gVM0ZNZ1ILdT2+yoX/sELaC/soSTEaSHTwwc9
H0q9IOynedTbDC28tTFCcV/bC1y+zERI1mvh1tZQ5oVYT1B5yx32a1ELJ95E
CotyesBkeeBFNz9tpD1p0Frv6wqW/FtjpRe1cTx17DmfnSu034g9+SNUG5WW
Rodva7tCccBtLo8r2ki3KX6wm9cVnInPnnuma6OTp3OOdKcLjPVtbJ2v18bn
stkfeg64wLvVK3GB69rob3rpdMf3s/BSOzUzOvoknrl7L9Gi2Bm+u7zoDo09
iTD9Wik63Rlo475R+SeeRObLbJyNMc6g0ynvfSb1JNJPKO63P+cMb06OqmkW
nkSlw5admoedYUBHZIam9STWDjwSu//QCb7q1asmUOpgl0OumP1LR6A0+vD1
RpQOUo+2f2yXOA3kJgvhgBgdjH7aqj/LfhpSJPvOkOJ1UP74FbEjG/ZAYCJ/
I6TooJDN7JeJLnvA7seTNXk6+G2vkKCFuz1E6d/8OdCkg79z6fv5y+2AQkdn
Yf+mDo7RMOm8VLIFCrV6yvwQXbwSELQZnU4CG82prpFwXWQXpp5rjSBB3Umu
dJZoXXz05tEMpzsJ3AxDD11J1EVng+dP1lVJ0GdL1He5q4vrnI+DqqatoPBi
R7p4oy669At0NKhZgWbF0OFnFHp420BK4RulJcTvXzHoj9ND0bfLn2/Wm0E6
mTzRmqSHlrsOaHvfM4O8kDshj27oYbJ9kq1lhhnUj6qWpN/Wwz5eujMmF83g
e17MhuV9PXQITbvxQ94M1EVZH4x26OHigUOfbj83hQ1FCbrvNPo4vNs7485r
E/CxOdO6ckUfBZmvlPawGANT3s9xlXh9JM0HGhTvMoaKCd/ty9f00cfqcc7e
GSOY8opSYbylj26T3Z7fao3gdGROPeGePnJ1p0a1ahjBqeLhcl2yPvo5frt5
1MMQRH/rp91lPIWFI7yBTK9OwZfLsmfh1imsRqNA/S5dOMTJlOyTdQrrDb/T
89Xpgkf51JOCnFNIkFKQosjVhcX+OwzU906h9hTbVyo/XaAToXxErj+Fs9r1
v+d4dEGyo5vSdOQUpozv1bL20YFQete8s7wGyKZlKPlH9CSwp2V9SCgwwNYL
BscfdmsC/Tu2Pr8SA8znSathbtQEiv3JnbZlBpimIf78coUmzN6JrpOoMcD4
4DSVa0ma0FHomdzXbIAWNYxkNT1NCK5VVeceN0CPqCKxg10a8KnvS1mpgCGS
06pzowbU4R7zkZDOu4Y46l4Rq0WvBpKT1qvU+YaYVXGMMe0fwpMXCUHqxYaY
2p0cNPsLgezyI7CxwhCjBqX6yG8RfjaU+j1qNESKz0X6XBkIEu6HvfI+G+Je
O73TzAcR6lpEHIKEjdCH/oW7ZCYRWvwEtQ4/MELNqhMD54KVYX1pLoWvyghP
X45Ls3FWBtmQ5o8sj4xQnD5Jy+mUMpRGOgVsPDfCxd5m9WKCMqRcKyrq6zJC
tzEhyu1XSuB47zBV2E8jjI9jrF0XVILtX7cdptmNMTE0LPfeiCLkEvL5VM2N
cW9wJPdQiDwwJUqTJSyNMWRg6+5xN3mI/NvqL0AyxsG6XYJ5lvLg2PG9a9vW
GKeTJdbyjsuDkNfRkNYzxlh+jrb15G85uPek/t1Jf2P0uEn1/aCLHFQadieb
phrjkLyQca+DLDSGrVO49Rrj7grj4axgGViumpyP7jdGVSEjxR9uMiA10T+e
M2iMTymP7tO2loFi3QfNAyPGuLbgP3dYSQYSOe2i4IsxvlD3PJ60IQ2W1Y3b
nAvGuGFjVdd+RRrmJqK22tlM0ODCNlPDXSk4oL97Q9jKBAuXP3c/GpMA2Xca
/TzWJphJ0R3H2ikB2g5RpSy2Jjv/PYknpkoCPPzXzLdPm2DHAa1reVESUHd3
5uEHFxOMXxH491h4x/7XW4ebF01QZJ/CjJm3OHhcz2zbumWCrZG7u2f3HoW6
t2JJ7wdNcD41Yev6ZVFIEW4pWR/a4SulvJTqJQqeQaRm3vcmeOhN/d4yK1EQ
Eoxbsv+0w5f+VJ5RUhRunP/m8PW7CeoTTMZLRw+Dx9482ZllE4x4q7hHUukw
EPTZxza4TPHCUSeFrV2H4FrHlhTB3hT1g+9NpHcK7wyOk9L8DqZ4J6PR9tUT
YVjk7ZHhcTLFJ4nXo+lLhcHON0eW/Zwp+vLKPaqNFwYJPhVFOm9TvJ+XGJ2l
Jww9viEwH2aKo6YE6qe9QsDMv2jQnG2KKVwlWX+/H4A0/x8ejh9N0bTwt6SV
DAF4tEN9zcZM8azjc/GKgwQo5GII1h43RbacCAEGbgLUNopfFf9mih+7esO6
twWhd7dP3uqMKfbMvBMVzRYEpuzlgZR/pii0KXgvakQA4l/uUm3hMcOwvFvW
5g78EMYhsE/I2gybJ5UTThfyQHfNHhuwNUNSC8HxdRIPCBguFdvZ75xPVXvq
B/LAf7FvlG47mWHiL/rPMTo8QLUa6sLoYYaOG3reo3PcEPdhuHE51AxF1lwY
9qhzQ2reTa/X2WYYbdGnuvp3P5SJ0XQFjO/4X+Wx+ZLIAf18av+8v5rhzwAa
9/chHLCxL1zc9ZsZ7jmlvzbmxgGGy4vJ1tNmqKI04sd6kgMWW7+ZEefNUP2g
Ty43NQeg3ctPuynMsXn56u28KHYYSb7y546gOWpwH+1Su8IGtIuU3C2nzVFr
WC38SQULrFZnJn9zNMerVEM1t3JYYMb7GDXdGXM0pVWaiEpmgd4puzlDV3O0
9a/YF+HDAndGn7R/vGCOPvorVqxyLCDZ5u23GmWOwvrpDFnNzGCZ+v71sSJz
TBeYlSpt2Qf3pWoicqfM8Y22knVyHCOc5/iz9uTHDr/MY6WMC4wguy4V2Ddj
jqc3Z3RrrRihua3ak3reHF06nR8eEmWEEctqkseqOdodDqrcesUAdOFVMvJ7
LHD5gf6qHQsDuL16ONl9xALnr5RdcazcA2LO5Yab3hbIcfeTu4DAbiDnKFUv
XLDANuvRaErG3eDyvotl2tcCPyV+7V9Yo4Vi45nB/kALpFUwmdl+RwsEELct
DbfAgaDQjtZkWuDkq3Q1u26BpIMMCV+oaGFHpqiyCgvcDjfmUVyihlHdZ7UW
MxbonabrxECxC9SNikmBsxZY4Nw2OD1HBeXmN7bS5yywNPo+xeBnKgh1OKc3
+NcC3S7Nmg78RwU8gSxfTTcs8IajVXZAFBWQ8t1ZjPdaokmL/nMFaioYWub2
0TtmiaMpGh99OSihvyhUAvwtcboK/7U93SKyUtQ/Uwq0xIsySffc87eIZnZ/
tOSDLPGXtGiJUPwWcZDd7bTEJUvMrJw53WO1RRy+anGD94olyvJocjOsbhI/
ukr9WUm1RNNly4uMKpvE70cn66prLXFD4UF5Z98/4uojExWhBUvUYVVSZ5Re
IzIqyvewLVoio/TNiBD+NSKhgceRZnnH/0z536U9a0SdlxNXptcssWm8gcQ3
sUrMGgx8XUlphZwL2S/5M1aJSktZNsosVuihc/jv9NYKMUz+a7C5lBUGLb2i
NBldJm4/9Xsce94KjzC7rdA2LhI/0tYmFfpYYb3EoY/XHiwSn5v/cWrys8Kw
eomIA3cWiQHzF5iWL1rheq8V+WLQInH6sLfruUgr1D3Gx9srs0jsz3Dl1kyx
wvDRYsbjFX+JJQF24ZS1Vujkd4XsUrZA1JfS1gpbskJ7Utg2/et5IsW7d5QB
K1Y4SFfoNdQ4T6wPOdfkuWaFPEOPVSuq54lCbTEKtptWGJw+//Nixjxx3aJN
TImGhPps3MlxzvPE8kvItMpOQuf4mjH+tTnink6lYX9ZEubKXTLcuvCb2Gl/
zN3Tn4RUTYUb0bdmiKxn3F7kBJKQ3q+czzB8hnjarWBvbxAJa0PCwyXPzRCX
/dhqZcNIOG3wuV5SboYoEr+yvhlDQhv/bMqjQz+JUbX/XUvJIGGpxOVFKr6f
RKXdxtWPn5Ew+pBU+KP6aWIsYwLV9AsSek1RNu4qmCb2sbSa8zSRUHH3Y1rX
pGmiG5/sWkQrCSkmJwJcHKeJt6W51HVek7AwIGtGm2GauGg7PvDhIwlvXHo4
E3l2iohO3If2ft7J798Gy5rRFDHJxTQYvpCw772RaozyFFHI9yVf8XcSDr19
dqaXdYpoElt6zvs3Ce22mxSIrZPE7KQvT/LmSdiQO9WtVTlJnE7hoe9fIKGG
59zM6TuTxKi71yrlV3b06WKKbvebJL7Jb6dwXyOhucnlUVaHSeL+e1umd/+R
UHAkPtJXf5Lo/EChpHuThHwhi6e/KEwSK6t9Vra3Scj/MN/DWWSS+D85H+sz

           "]]}, "Charting`Private`Tag$21294#1"]}}, {}}, {
     DisplayFunction -> Identity, Ticks -> {Automatic, Automatic}, 
      AxesOrigin -> {0, 0}, 
      FrameTicks -> {{Automatic, Automatic}, {Automatic, Automatic}}, 
      GridLines -> {None, None}, DisplayFunction -> Identity, 
      PlotRangePadding -> {{
         Scaled[0.02], 
         Scaled[0.02]}, {0, 0}}, PlotRangeClipping -> True, ImagePadding -> 
      All, DisplayFunction -> Identity, AspectRatio -> GoldenRatio^(-1), 
      Axes -> {True, True}, AxesLabel -> {None, None}, AxesOrigin -> {0, 0}, 
      DisplayFunction :> Identity, Frame -> {{True, True}, {True, True}}, 
      FrameLabel -> {{None, None}, {None, None}}, FrameStyle -> Directive[
        Thickness[Large], 
        GrayLevel[0], 10], 
      FrameTicks -> {{Automatic, Automatic}, {Automatic, Automatic}}, 
      FrameTicksStyle -> Directive[
        GrayLevel[0], 36], GridLines -> {None, None}, GridLinesStyle -> 
      Directive[
        GrayLevel[0.5, 0.4]], ImageSize -> 1000, 
      Method -> {
       "DefaultBoundaryStyle" -> Automatic, 
        "DefaultGraphicsInteraction" -> {
         "Version" -> 1.2, "TrackMousePosition" -> {True, False}, 
          "Effects" -> {
           "Highlight" -> {"ratio" -> 2}, "HighlightPoint" -> {"ratio" -> 2}, 
            "Droplines" -> {
             "freeformCursorMode" -> True, 
              "placement" -> {"x" -> "All", "y" -> "None"}}}}, 
        "DefaultMeshStyle" -> AbsolutePointSize[6], "ScalingFunctions" -> 
        None, "CoordinatesToolOptions" -> {"DisplayFunction" -> ({
            (Identity[#]& )[
             Part[#, 1]], 
            (Identity[#]& )[
             Part[#, 2]]}& ), "CopiedValueFunction" -> ({
            (Identity[#]& )[
             Part[#, 1]], 
            (Identity[#]& )[
             Part[#, 2]]}& )}}, 
      PlotRange -> {{0., 99.99999795918367}, {0, 1}}, PlotRangeClipping -> 
      True, PlotRangePadding -> {{
         Scaled[0.02], 
         Scaled[0.02]}, {Automatic, Automatic}}, 
      Ticks -> {Automatic, Automatic}, TicksStyle -> Directive[100]}], 
    Placed[
     Unevaluated[
      LineLegend[{
        Directive[
         RGBColor[0, 1, 0], 
         Dashing[{Small, Small}], 
         AbsoluteThickness[5]]}, {
        Style["\!\(\*SubscriptBox[\(E\), \(4\)]\)(t)", Bold, Italic, 
         RGBColor[0, 1, 0], FontSize -> 28]}, LabelStyle -> {}, LegendLayout -> 
       "Column", LegendMarkerSize -> 50]], {Right, Top}, Identity]]& ],
  AutoDelete->True,
  Editable->True,
  SelectWithContents->False,
  Selectable->True]], "Output",
 CellChangeTimes->{3.89461547329593*^9, 3.8956192296584034`*^9},
 CellLabel->
  "Out[146]=",ExpressionUUID->"4e046af5-fe19-4a2d-a631-e35e51b7f167"]
}, Open  ]],

Cell[CellGroupData[{

Cell[BoxData[{
 RowBox[{
  RowBox[{"S4", "=", 
   RowBox[{"1", "-", "E4", "-", "I4", "-", 
    RowBox[{"R4", "[", "x", "]"}]}]}], ";"}], "\[IndentingNewLine]", 
 RowBox[{"PS4", "=", 
  RowBox[{"Plot", "[", 
   RowBox[{"S4", ",", 
    RowBox[{"{", 
     RowBox[{"x", ",", "0", ",", "100"}], "}"}], ",", 
    RowBox[{"PlotRange", "\[Rule]", 
     RowBox[{"{", 
      RowBox[{"0", ",", "1"}], "}"}]}], ",", "\[IndentingNewLine]", 
    RowBox[{"PlotStyle", "\[Rule]", 
     RowBox[{"{", 
      RowBox[{"Green", ",", "Dashed", ",", 
       RowBox[{"Thickness", "[", "0.007", "]"}]}], "}"}]}], ",", 
    RowBox[{"PlotLegends", "\[Rule]", " ", 
     RowBox[{"Placed", "[", 
      RowBox[{
       RowBox[{"LineLegend", "[", 
        RowBox[{
         RowBox[{"{", 
          RowBox[{"Directive", "[", 
           RowBox[{"Green", ",", "Dashed", ",", 
            RowBox[{"AbsoluteThickness", "[", "5", "]"}]}], "]"}], "}"}], ",", 
         RowBox[{"{", 
          RowBox[{"Style", "[", 
           RowBox[{
           "\"\<\!\(\*SubscriptBox[\(S\), \(4\)]\)(t)\>\"", ",", "Bold", ",", 
            "Italic", ",", "Green", ",", 
            RowBox[{"FontSize", "\[Rule]", "28"}]}], "]"}], "}"}], ",", 
         RowBox[{"LegendMarkerSize", "\[Rule]", "50"}]}], "]"}], 
       "\[IndentingNewLine]", ",", 
       RowBox[{"{", 
        RowBox[{"Right", ",", "Top"}], "}"}]}], "]"}]}], ",", 
    "\[IndentingNewLine]", 
    RowBox[{"Frame", "\[Rule]", " ", "True"}], ",", "\[IndentingNewLine]", 
    RowBox[{"FrameTicksStyle", "\[Rule]", 
     RowBox[{"Directive", "[", 
      RowBox[{"Black", ",", "36"}], "]"}]}], ",", "\[IndentingNewLine]", 
    RowBox[{"FrameStyle", "->", 
     RowBox[{"Directive", "[", 
      RowBox[{"Thick", ",", "Black", ",", "10"}], "]"}]}], ",", 
    "\[IndentingNewLine]", 
    RowBox[{"TicksStyle", "\[Rule]", 
     RowBox[{"Directive", "[", "100", "]"}]}], ",", "\[IndentingNewLine]", 
    RowBox[{"ImageSize", "\[Rule]", "1000"}]}], "]"}]}]}], "Input",
 CellChangeTimes->{{3.894615534879161*^9, 3.894615562711067*^9}, {
  3.895619242003322*^9, 3.895619243159604*^9}},
 CellLabel->
  "In[147]:=",ExpressionUUID->"4b83775e-dd97-4bd0-9180-e380d73e3e00"],

Cell[BoxData[
 TagBox[
  GraphicsBox[{{{{}, {}, 
      TagBox[
       {RGBColor[0, 1, 0], Thickness[0.007], Opacity[1.], 
        Dashing[{Small, Small}], LineBox[CompressedData["
1:eJwV13c0Ft4fB3CEhLYkSUKFZIXK+nzsJ2Q81pMdj733yIxsspKWEQrJygiR
EdkhUVEZFV9klKyS3/P7657Xue97z72fe849956wdCVa01BRUZVTU1H9v+W+
uZWbydksN/+78gefySLUMPAfd7bLAsbuvu8cRovQ7FeSx2dXCvsUr/g/MVyE
VMmvJrsTa2BmeP7KsN4itIu429LbvYS8cLPzWTqLEHho+/l2dit0fBuo26m5
COkpynJ/E15DJGd31H61RSjdG9+6HtAN/aEo06i8CB3xg4Tftm9AaFex2175
RViKYJ72KxoA8SyO5/QyixDUWsq/lv0WWrlVs/MlKfPhasmvhBFoOYuu4wKL
wBNyZ9k94gNYzGsYhvAuQlmDjPhSwCiE15ZNdh9bhE6p8Np52y+QpH6uxHPv
IjyRORgsUToOUoParwd2LsLyKDnLq2gCUg5MSkxtL0AwO8Pkz+wpsPG4lHRy
cQFu39a0XUyYBhsqpqzLXQvwWTI7WihmBp4qxM46Ni0A7/ByoXPEf6BncG83
oXoBylhuzc8FzEEd07d2uZwF6EoedZ+xXQQCi3eSqtcCRGekd6aKLkELTbK8
j90CCNqB0bnSJbBkapN0MlkAj53J1zyKliGj74RhheIC/FMWb1zK/gV8hBNB
bXsXgK01QPFHwhrI8rLUzmX+gPoUnqF4pnX4ydBmypT0A8wse8iCMevQTuxQ
pgn7AXnUnJGOERtQqLDXzt/yB4hic8d/AX+gwl2TKp/nB6g17NT8brsNX6Xi
Vh9nzYPotuVv1qVtGKYtdBFOmId4LvM+HhkqJFz+dzQ9YB68LOu89V5Roch4
YyGt/jwofXd7VTVEjWbLLkPBDPMw+ePTVb/fO7Dldo1zpsMccG3V3N+SZEAV
kjhkc81C727JXbSm+zCymMOvyXMaFG4qNz3WYsMgeSVH5fxJCFWrLBx0YUN/
S1rxrNRJaKTjSd1KYEPXOSDRXp8EqUAqG90eNhQxkV9cMpuEc/b1TNuEI/gp
U+ab3pFJ4FUUNTRQYEeXEE023aQJoF/jWKCV4MC75o94XKPGwVp4c7fobi7M
pNWgaZb8BBqjUflsnFxo4jc/J3j4E4hHHZKlEuZC7feSFdVrY0D7RcTpjTYX
OuzXaeKpHYOHibZdzmlc6J5uJWMlOwZffgxFFh09gT8uZsi5q4/CleLSbR4B
bkw8dr07POgDIEn2NpM0N35e77x+9+oH4KPtFvqlzo0hDH5dvcofYN34u2mL
Mzdu/fjUF7PnA6QzHXthUc6Na8vfN/Vz3sNbh1i/Bxd4sJbpcqVIzwhc5rde
ZlXlxYwb3zy9JYdhM867/pMBL/ZETLzLPD4MBQs3buTZ8OKuOnGhLwzDQFv5
6IhYJC92cIeF5Y2+gzq5GfnLbbwoLU6ch+vv4JSeY0q44klk7Zl3evJ2CKhC
3M8twSlcTI4jfYl8CyUTYVvVWqfw87Kr5muPt2CslPI6yPwU5u4wPP7K7C1U
73pmzBRyClt6spj/Sr4Fp7SV8FONpzD6mPdZq5lB+FDoO2Qicxq/tkUobGsO
QsVQkHfnBT508PhttSIwAAU3yJaTl/jQ4+wg96fDA5Apqa71x4gPAxiG+0Zp
ByA2g43/bBAfagrzpLN/6Qcrk2djSc18uBI85X8vrR9Yvs4oktT4Uazzh/Pt
Hf3g80v3wLSxAD4xK2FvnugFpzyp7W0nASSoTD2obeoFS/0T82zBAviedTDj
fVYvaNYstKllC2C7Ip9WjFkvnL4W41/yVQCF2UzFyz/1wHual+Pezmdw2mFu
fnWyG6QPCJTShggiW6uUEDJ0QR+1UWfvTUFU4+Lvk53vBIvlmKn0bEE0W2Au
M+7vhIj+/w7ztwji7emEwrWMTuhLLAy9THcWS3I6o4vPUPJM/MT0uLPYmZi1
Y86gAyJo+X6fzhDCNS9Bh87WdmBdMdy7XCCEnLWCj+OetEPBVBR/Xa0QHuX8
+Mk+tR16W6ZNNUaFMHXfqRp/K0o+7HG7G6cwEkPuZUzRtkPh1qmM2jxhZPHW
8Xql0Qa2f1Ie5JNE8IG7SePUYiukac63+luIIMMV/hM6Y63QlKM8e9lOBN/r
cSS87WgFNsK65KqvCHJHbvIcfki519NM+1VuiyDLAbHudP1W4Bfi2zHzTgQN
5Q9KkptaYM6iwU5AVxS5dyy/fJDXDGyVrDf/GYli0PoZ7rDUZlDa6VY1aCmK
tPtYhnyuN8P9p9w01zxE8f6a07sMi2bQ2Iy6150sinJfHNiqjjXD01Rin1O/
KDbtLpOQvdcEru3T50oviyG7k4jHLpWX0ITFjoIGYnhv6eyh1JMvYV+9W26h
mRjmSfXyKNC9hLLSjQN5rmL4KIy3b29bI/zMYPqZkSyGkZoEB7JKI/g4Cpdd
fyeG+zR30/doNUDgPl9BA9NzyMUxm2AfWA89sdLkt9bnMHD/CVcNi3o4Rkd1
X9vlHEb+o3PTUqqHxo1oJvWQcyi320i8irkeqKbuzkLOOXwowBj7J7MOwqsa
C/i/ncPedCp2YmctxBrRn9xyEsdWec4nJ8Wfg5wI8+p/XuKoP7G5efXYc1im
O/B6OFAcZb490qumfw6k8mP2ZfHiqHJL9PmjDzVwkkHiqVWxOM63G6jlhtZA
U5WVRNecOCrQCequDFbD6r5m5dsOEljMlP1TProKir63s0Z4SGCgxOKIhlcV
mL7omXYLkECnvRy3nSyq4JXt+xi1WAm0mH6iNHuhCpIbF3u3CiXw88J67+hs
JQg6cRqQ/5PAESXZoHBiJVi9vmYjaieJhntJny6JPAOyzCnNVVdJPNkzTuQ4
/gxsyvsl6n0lUbEy/yzVnmdgd+8knXKUJNpmn27/M1cBLq5vckmPJHGTudGl
qaACAg7zTIR8lUSHBn9F15MVkGLbZdxncR4Juq1hXwXKIW3MSzHV7jwGHM5k
bDpaDrd0jp8huZ3H6b329UXM5ZAh7bU5EXIeg7/5EJ8ulEHmXs47vzPPI8/j
i7HWz8qgqMZ9mOPTeXRkavubCmXQvPOIjuOVC6ic7CS69qoEvucKqX24egFZ
jSW4Vx+XADMqKao6XMCDN3xEWOJKgOTnKsFz7QLyR24eeKpTAoszbUdG719A
mwbljcvjT+FYl8ek2vgFTJIh85/d8RT843s8BWwvIm/7GLO72RPI5Jt0ynC9
iCr295n3KT+BV6/WrOn9LmKBq8ts55knsG+LmzQZfRHTV5VbEzaK4LGzv8zd
oov48qR0FDG9CN5pnqJjXLiIPK+CW6qGCkF0f2j6f15S+GiTnYaVXAB1DCN8
rwOlcMRln5muVgEoUAnV50VIoV0ncS1PqgD0Fke/mKdJ4a2rs7ER+wvAp/c8
//AzKbTWPjEm1vQYXsQs1rf8lMLBIslHF088BgKN+cQ9N2nUln3fabGcDwMb
VZ7+ftLIGDx2c+tzPhgtM9Mbhkqj8NMyxuKefHAcrxM4kCSNd880vpUtyIfE
Rlav6FJpNDGdKBKzyIehgD567wVpnPm14aLzNg8sfskKajrJoIFv1v3ptlzY
fYCqf8hLBl0JHVpSlblQJ9LiaRwkg3rTzjJZD3OBxUWl3i5RBjvS41yzQnKh
Y0ZTLbxMBjFZlMpXKhdEPpvbPV+RQULWhqT7s4dA1RmWxx0kiwMzVCaMFTnw
dFqRUHhDFlUvyzEHP8wBI3r6eeFEWTwcfv0mdWoOVCrGnpPNkkUGP4uO8145
YNeY0mLYLIsrY5ts5udzoP9Z7ng8nRyWHWHmi23KhpzMNo61BDlkNJ/IrK/P
gvsmgiP66XL4ZqRUZzg7CzLYU5MrM+Xw0b6WRKbILEhMt6D3KJXD8rAv4m3a
WRCQ+Gdxvl8OTXzrWDymM4EYLNo6eRAwxUml9M6RTKA1e2DfdwdwQsHByirp
PjxLlBodJCJ6LaQxmLXcAct7e+jqDBDbnxcyPi+5AwcKJoVyjBDLMq4+57l3
B9yaY6+7WiLSrjkMCHvdAcGVj/zMHogNzQNsR07fgbwr1/yUkxFvvWYQPZGU
AWm8Lw49f4MYTCc7kuZyG7zqZLUfaMhjW16iUPGVW1Bl9Jrmg7Y8Bq9Mv80i
3ILVTe0qFn15PHA0oj33/C3wlyazx5vKo9HymtbYoVsQ/CL2a4CLPMZ+OHN8
z9s0iGoc8SMlyWNl9G6CjXYa3G1xzzk4JI+rkkn6/gap8LIr/2eMsQIy2mmO
TccnQwVbv3uQuQLW0Xw5ZhSaDHk2m0tuVgp4UqnRdMQzGWJptBYNHRXwcyd1
6U+jZNCTWp87eU0BNQN5/Z7wJ8Nsodq35rsKmPTsZTdHZxKwxCyObHxQwJ81
/7pq9yaBverFBnuSIm66jeqUeibAAt+RtnITRQw1uSffa5oAHowbPRsWivi8
WSpnWzUBAnufj8XYK6KLd65ZDkcCJOle+FsYoIgs31/fH26Ph2rz89Kz9xXR
8YBX6ypnPND4SdQ6TCgi8W/DVuSnWLhfIFrl6KCEe6Z+Uv26GQ0dH6w6slyU
sKb7leZscDSsMKaPvvVQQj4VRapl52hQd96klrmmhE/EHXUFNaJhU7RVkzle
CYXSW09c2RUNV+r1ZoqfKiEpe7orODIKWPt8jy4sKaE8za2KjLhISP7VEObm
q4wk2hj3040R4DKYdNXkmjLafFZg8ymPAI1yK3lCiDImrrBqv8mLAHrXXdRc
UcrIQH9EMycuAgJn9ULfpCujen3d9ZYrEWAzMRcsVK2MFiTS1+W1cJB5cyRw
fkUZb/dwL7VLh8P3Im8fOw8VjG3YneD7JQwMjv37XOCjgrzFkjOEoTBouxmp
+l+ACnalkuR5O8Mgz+s2m0O4ChaVKXesV4SBpVxtnWMaJd9JfYotKgw+D/z9
51KtghVNv/j4RMPg3Xp4lPemCl6SSrLQig+FVyopGdevq2Jd+OBKb20wfLOp
7w2IVMW/tT3WhwuDgT7qK41nrCr2E/0LXDKCgfBa0tkqRRXP/471VPENhh7V
UXmlh6qo9VZ35I5EMLwl8M7Rtaji6JWgkrbKIJhUq5aNoSZg1EuBiMkXgUCt
9XHyZigB42J/Jr5fDoCORn0erwgCZpf69Id/DYAkoQErUjQBU2L7ei6OBADX
no6vXEkE5Is3HWx7EQDYW/W9PIuAWob2R0yjAyBUPXn2bSMBnyf8+hV6IgCo
CISfh7cIWKC6oWZp7A9U8tXU2f6XMBx7EtvnfMFIabrrfdAlHDkumf7ziy9U
qrKl7b9+CaWNiif4hnzBTjPgVHjsJVxiFeKqfOELA8Zy6jb3LmHXbS9ZpURf
eOjTnibYcAnb/+zmVTznC0rFw6drqdTwEf3m4+AIH4g+vHZ5MEoNbTqbyJwK
3pDW0THVEqeGk5LdHNIXvSHL/67/s5tqqNnL+c9MxBuqR2Xz026r4fjVPSdf
cHrDt6yIvwaP1ZBYwmPR/ccLFPgOPBltV8MYjxOBF2q84O+Fswzf6NSxg2dl
8OQ5L3AzsmpZC1fH6wH3I7jkPGFP1uy4TLQ65RUnFoySnlA85b4dFq+O2X3v
tW2FPGHaKVSG+ZY6Kusdse/k9ASzkAfVXI/UcZfq0ovP2x6gkTdSdKlDHcfZ
jzcRWj2Ab0E99R6zBm7SqjUua3rARJg4GW5pIE13XR7Zzx1Ose5JdLujga2/
r9EJeriDQ9F0Tc4DDRS8MFm27ugOK4N3mWgfaWDzY6N3OebuwMBL/ayjWgNL
+OmHxVTdQai9l5r4XgPVnBq61Q+7QwCjbRb56GUkXLxJLV3vBiypdz7G5FxG
IYPGnFP73YDx3cEBj3yK73g98GZ2A6rDia+NCy8j1UmCVsdON/hx93rl2fLL
+PBqV8ryX1dof+iYONB0GcPbc2OY3ruCX4WswpHxyxhw1Dz97k1X+DQwUVjA
qYm0aV80t3a4wqN9Av6v72ni3ud/+PKpXEDo+5V12mxNpKe5waux7gw19TG+
CnmaKPPvr9LmojN02Pzn3VCsiacYGMYcvzjD7IsCj2cNmiikNVWd2+gMZ+1P
O2V90cQQ24NDFsHOUNnMa+7Lo4V9N4StpmmcodnjuPLpJ1o4fucHwzynE2z+
XkziKNXCzKRVjxw2JxD3bxrb/0wLH2rJTRgfcIKCkKtef+u0UMDcoe4LnRMk
xefmDnRpYanFnkXuH45g8eg0TeCsFhZ2/ZtNfeEI2/O3zWdYtPE/8QwuOnNH
yOTK5pDV08ZVV9Ipg3IH2BMr2nHWQBuFGXm6CcUOEPKrxZOTpI2S0uZX4bED
WLR/69o21qbcn536Fx44ALfTGf8WK23sPH6e4UqMAzyqqX6n6qmN9cg6S7R0
gBLN3kRiijYeLT81dPCwAzQEblLZ9WujzQ920zNx9rBa+n3p+qA2LjTH7i+M
tAeRqcHxB0PaqOIjli5w3R7yLj1pevteG3fGi+246G8PsawmoTChjXVx/fvD
be3BoKxhm/WnNr66Z3WxU8keFqdC/7Ud1MGLdIR/O2ns4YT6zr88hjr4wHZC
qijSDsTfKQ6yX9FBtueEuwrhdqBiHlqw31gH26XaCz6F2IGD54betpkOvmiN
6DrqbweV9+aefrTRwUnp399qHCn5+TfmyT46eI1Bq9BZh5JPyGj9d0sHv+5K
OdbMScm/4Y/7MKSDU6FjnXebbCGJpzl/c1gH5bSKBVMbbMHRl9R09IMO7tmR
fTKxzha4j0f9Nv2kgwqHDg/EVdrCTZev5pPfdFA0tag/v8AWHHZnic+t6qBj
bm8cMdkWuNRZPv9lI+LpuoucoWRbiG//J8JlSsSoBqNvdfttAd2/ix4zJ6Ly
K6VF9722sHK0T4z9KhFVHES6BXbbgon7A3EWayK+2iPzK4fBFs5yyFxgcCai
mFXFaP62DfS5+8NSIBF9LhD7aBZsYN+xlctN94lolxPuu7PHBlI9/3OwGCPi
YR8+/eV4G2BXCXDX/UxES1WtsKNxNvCQjclPZZyIPPESHKoxNlDRIHhD8CsR
n4i03Xl4wwb6d7plrc8Rccm2Nc0h2Ab23F99m/SHiPd+FaXKutlA9Ksdss3s
unjL0u/sjJ4NBB7i3Mt9RReLxbhUWLltoLd8lxEY6+IwIZXfk8sGODV/55mY
UvorSlwHOG3gZWSP1O2ruljlJXg85agN0KwH2DA76GKt6INZnkM2EPVxpGE1
QBcDlUxEoxlsICUr2an7vi729OjkqC9ZQyE/XZfXuC7+26YWut5qDYMc8n+c
J3XRdtGhSLnFGv7uDRK0/aqLZNE6LsZma9BcXUm8MqOLImW/1241WsNKy1dd
uSVd/DhlJ11baw1o8urTTio9/BgU7HS2zBreJ4Yv3z2uh0ThYMLrB9ZAv0J9
pNlMD2s992rfuWYN62UZiV8t9FCpquhzSIA1zDkL0zJY6eG/nDVTW39r6J82
WdS01cMdmS5nLvpaw93RmrYxVz1czXabm/awBqFWZ4/1UD30yNzSdHewBoOU
D93CuXrIyLxfXsjIGh6LlAdnTuthr/TswGkZa3A5tLxR858e7qMabyFIW4P4
poj3wJweagsedHWQsoam1jJH2iU9dH/3YrX0AmX9BmUkh3U9HPu7s0JRwhoY
gkrFJHfpY8CJEJ0EIWuw63z6vVdAHw8WI2v+CWvgtyzS3HLWx+wQRtPXu6yh
44FU2U9XfVytW67ipNjmQ9f+GXdKnu5big+DNeRpzw0Neusj52niyOmd1sAF
gsYFQfooQLcrJInWGlg5Smx1E/RR2HnHsv82GWiGy0MLi/VxKYGroOg3GUYv
1Vboz+ljtaNSrssUGRS08kjeP/Qx6EulwftJMhTp3fyXtqiPt6IqYxQoDjC3
Vhv6pY/BbmVObBNkYPfeP0n8q4982SPsXZ/JQMq236+92wANI37XKX0kw/Dq
ETc1YQNsH5eXSBsgw2BuwFnwNMDY7f1hkc1kOEBVXSvlbYAxnX67DlGsa7Ks
LOlrgL2e7XO5TWQYYrEzO3vNAMujNl60vCTDyA39m0fDKeM/UMXSNpJhzFZk
eS3FALdfmyRn1JHh25nvlWUVBtg02+VDVUmG9Wc6Mtw/DfAMU7R+82MyMF+Q
7Du4YoBbcUocNhRzvWC3oFs1wDnKv4SJYsKrqfCZDQP86FrLZvCIDHeGvLtL
qA1x36o8LOaRQer3HSPp/Yb4wvJcqNBDMgRKTvrpiRjiOs8T8y/3ybD93KMq
0sUQdUqLo7dTKOujr4h76GaI7mnde0sortNbvtroYYgnShNGTSj2WnLds+pj
iObaLFifTIaZ08621iGGWOY5JXktiVKvdNsjSkmGKPVspnBnIhnyvUyCqCsM
8ZOeJLdODBnURVSUA38b4p/JR+/uhpKB6t07aq81Q7zWQ1A0pbja37rRccMQ
i7WIE8cp5m6NOG+8ZYjbf3eU5IeQYVO/lV+KjoS73V/eeBZMOe9ruGedhYSO
lVO73weSYddrqRFPcRJqp8mEKfqT4bWpsL2jJ6W/sJR434NyflZ29Q+8Sbit
fGvCimIzu5zd/b4k/HOI6uEZilc9DlaIB5LQPaumut6dDLzRa5tbESQcHVoV
+OxGhtCKl/FJ6SQcPup9RNCVUt+d2mVVtSTsotuYm3UkQyRzDM1MPQkJmtxG
zyke2N+ix95IwmsxhSs3KLbjEN8IbiFhh4xkyQmKb4uyKRC6SRjbs0fY2IEM
K8bjbz+OkdCn10Rl2I4MePXIqd1fSDi7w9XuEcVxNkQ/mCBh/9+QSh+Kud1f
ceR9I+GVH4xdhynWiSywdl4g4cePr74b25LhftxETdYSCbWIPXpnKZ5JYmcc
/ElCZrnSuX82lP3ciy+RXCPh9Gm/1IcU92S3UdlvkND0DWueF8WHH/0j3vtD
wjRZmk8qFFs+OZ/fu0VC/UOH5Y5QXFLmtra9TUI3NrHXc9Zk+B+ozIY/
         "]]},
       Annotation[#, "Charting`Private`Tag$21528#1"]& ]}, {}}, InsetBox[
     TemplateBox[{
       StyleBox[
       "\"\\!\\(\\*SubscriptBox[\\(S\\), \\(4\\)]\\)(t)\"", Bold, Italic, 
        RGBColor[0, 1, 0], FontSize -> 28, StripOnInput -> False]},
      "LineLegend",
      DisplayFunction->(FormBox[
        StyleBox[
         StyleBox[
          PaneBox[
           TagBox[
            GridBox[{{
               TagBox[
                GridBox[{{
                   GraphicsBox[{{
                    Directive[
                    EdgeForm[
                    Directive[
                    Opacity[0.3], 
                    GrayLevel[0]]], 
                    PointSize[0.5], 
                    RGBColor[0, 1, 0], 
                    Dashing[{Small, Small}], 
                    AbsoluteThickness[5]], {
                    LineBox[{{0, 50}, {50, 50}}]}}, {
                    Directive[
                    EdgeForm[
                    Directive[
                    Opacity[0.3], 
                    GrayLevel[0]]], 
                    PointSize[0.5], 
                    RGBColor[0, 1, 0], 
                    Dashing[{Small, Small}], 
                    AbsoluteThickness[5]], {}}}, AspectRatio -> Full, 
                    ImageSize -> {50, 50}, PlotRangePadding -> None, 
                    ImagePadding -> Automatic, 
                    BaselinePosition -> (Scaled[0.42000000000000004`] -> 
                    Baseline)], #}}, 
                 GridBoxAlignment -> {
                  "Columns" -> {Center, Left}, "Rows" -> {{Baseline}}}, 
                 AutoDelete -> False, 
                 GridBoxDividers -> {
                  "Columns" -> {{False}}, "Rows" -> {{False}}}, 
                 GridBoxItemSize -> {"Columns" -> {{All}}, "Rows" -> {{All}}},
                  GridBoxSpacings -> {
                  "Columns" -> {{0.5}}, "Rows" -> {{0.8}}}], "Grid"]}}, 
             GridBoxAlignment -> {"Columns" -> {{Left}}, "Rows" -> {{Top}}}, 
             AutoDelete -> False, 
             GridBoxItemSize -> {
              "Columns" -> {{Automatic}}, "Rows" -> {{Automatic}}}, 
             GridBoxSpacings -> {"Columns" -> {{1}}, "Rows" -> {{0}}}], 
            "Grid"], Alignment -> Left, AppearanceElements -> None, 
           ImageMargins -> {{5, 5}, {5, 5}}, ImageSizeAction -> 
           "ResizeToFit"], LineIndent -> 0, StripOnInput -> False], {
         FontFamily -> "Arial"}, Background -> Automatic, StripOnInput -> 
         False], TraditionalForm]& ),
      Editable->True,
      InterpretationFunction:>(RowBox[{"LineLegend", "[", 
         RowBox[{
           RowBox[{"{", 
             RowBox[{"Directive", "[", 
               RowBox[{
                 InterpretationBox[
                  ButtonBox[
                   TooltipBox[
                    GraphicsBox[{{
                    GrayLevel[0], 
                    RectangleBox[{0, 0}]}, {
                    GrayLevel[0], 
                    RectangleBox[{1, -1}]}, {
                    RGBColor[0, 1, 0], 
                    RectangleBox[{0, -1}, {2, 1}]}}, DefaultBaseStyle -> 
                    "ColorSwatchGraphics", AspectRatio -> 1, Frame -> True, 
                    FrameStyle -> RGBColor[0., 0.6666666666666666, 0.], 
                    FrameTicks -> None, PlotRangePadding -> None, ImageSize -> 
                    Dynamic[{
                    Automatic, 1.35 CurrentValue["FontCapHeight"]/
                    AbsoluteCurrentValue[Magnification]}]], 
                    StyleBox[
                    RowBox[{"RGBColor", "[", 
                    RowBox[{"0", ",", "1", ",", "0"}], "]"}], NumberMarks -> 
                    False]], Appearance -> None, BaseStyle -> {}, 
                   BaselinePosition -> Baseline, DefaultBaseStyle -> {}, 
                   ButtonFunction :> With[{Typeset`box$ = EvaluationBox[]}, 
                    If[
                    Not[
                    AbsoluteCurrentValue["Deployed"]], 
                    SelectionMove[Typeset`box$, All, Expression]; 
                    FrontEnd`Private`$ColorSelectorInitialAlpha = 1; 
                    FrontEnd`Private`$ColorSelectorInitialColor = 
                    RGBColor[0, 1, 0]; 
                    FrontEnd`Private`$ColorSelectorUseMakeBoxes = True; 
                    MathLink`CallFrontEnd[
                    FrontEnd`AttachCell[Typeset`box$, 
                    FrontEndResource["RGBColorValueSelector"], {
                    0, {Left, Bottom}}, {Left, Top}, 
                    "ClosingActions" -> {
                    "SelectionDeparture", "ParentChanged", 
                    "EvaluatorQuit"}]]]], BaseStyle -> Inherited, Evaluator -> 
                   Automatic, Method -> "Preemptive"], 
                  RGBColor[0, 1, 0], Editable -> False, Selectable -> False], 
                 ",", 
                 RowBox[{"Dashing", "[", 
                   RowBox[{"{", 
                    RowBox[{"Small", ",", "Small"}], "}"}], "]"}], ",", 
                 RowBox[{"AbsoluteThickness", "[", "5", "]"}]}], "]"}], "}"}],
            ",", 
           RowBox[{"{", #, "}"}], ",", 
           RowBox[{"LabelStyle", "\[Rule]", 
             RowBox[{"{", "}"}]}], ",", 
           RowBox[{"LegendLayout", "\[Rule]", "\"Column\""}], ",", 
           RowBox[{"LegendMarkerSize", "\[Rule]", "50"}]}], "]"}]& )], 
     Scaled[{0.99, 0.99}], ImageScaled[{1, 1}],
     BaseStyle->{FontSize -> Larger},
     FormatType->StandardForm]},
   AspectRatio->NCache[GoldenRatio^(-1), 0.6180339887498948],
   Axes->{True, True},
   AxesLabel->{None, None},
   AxesOrigin->{0, 0},
   DisplayFunction->Identity,
   Frame->{{True, True}, {True, True}},
   FrameLabel->{{None, None}, {None, None}},
   FrameStyle->Directive[
     Thickness[Large], 
     GrayLevel[0], 10],
   FrameTicks->{{Automatic, Automatic}, {Automatic, Automatic}},
   FrameTicksStyle->Directive[
     GrayLevel[0], 36],
   GridLines->{None, None},
   GridLinesStyle->Directive[
     GrayLevel[0.5, 0.4]],
   ImagePadding->All,
   ImageSize->1000,
   Method->{
    "DefaultBoundaryStyle" -> Automatic, 
     "DefaultGraphicsInteraction" -> {
      "Version" -> 1.2, "TrackMousePosition" -> {True, False}, 
       "Effects" -> {
        "Highlight" -> {"ratio" -> 2}, "HighlightPoint" -> {"ratio" -> 2}, 
         "Droplines" -> {
          "freeformCursorMode" -> True, 
           "placement" -> {"x" -> "All", "y" -> "None"}}}}, 
     "DefaultMeshStyle" -> AbsolutePointSize[6], "ScalingFunctions" -> None, 
     "CoordinatesToolOptions" -> {"DisplayFunction" -> ({
         (Identity[#]& )[
          Part[#, 1]], 
         (Identity[#]& )[
          Part[#, 2]]}& ), "CopiedValueFunction" -> ({
         (Identity[#]& )[
          Part[#, 1]], 
         (Identity[#]& )[
          Part[#, 2]]}& )}},
   PlotRange->{{0., 99.99999795918367}, {0, 1}},
   PlotRangeClipping->True,
   PlotRangePadding->{{
      Scaled[0.02], 
      Scaled[0.02]}, {0, 0}},
   Ticks->{Automatic, Automatic},
   TicksStyle->Directive[100]],
  InterpretTemplate[Legended[
    Graphics[{{{{}, {}, 
        Annotation[{
          Directive[
           Opacity[1.], 
           AbsoluteThickness[1.6], 
           RGBColor[0, 1, 0], 
           Dashing[{Small, Small}], 
           Thickness[0.007]], 
          Line[CompressedData["
1:eJwV13c0Ft4fB3CEhLYkSUKFZIXK+nzsJ2Q81pMdj733yIxsspKWEQrJygiR
EdkhUVEZFV9klKyS3/P7657Xue97z72fe849956wdCVa01BRUZVTU1H9v+W+
uZWbydksN/+78gefySLUMPAfd7bLAsbuvu8cRovQ7FeSx2dXCvsUr/g/MVyE
VMmvJrsTa2BmeP7KsN4itIu429LbvYS8cLPzWTqLEHho+/l2dit0fBuo26m5
COkpynJ/E15DJGd31H61RSjdG9+6HtAN/aEo06i8CB3xg4Tftm9AaFex2175
RViKYJ72KxoA8SyO5/QyixDUWsq/lv0WWrlVs/MlKfPhasmvhBFoOYuu4wKL
wBNyZ9k94gNYzGsYhvAuQlmDjPhSwCiE15ZNdh9bhE6p8Np52y+QpH6uxHPv
IjyRORgsUToOUoParwd2LsLyKDnLq2gCUg5MSkxtL0AwO8Pkz+wpsPG4lHRy
cQFu39a0XUyYBhsqpqzLXQvwWTI7WihmBp4qxM46Ni0A7/ByoXPEf6BncG83
oXoBylhuzc8FzEEd07d2uZwF6EoedZ+xXQQCi3eSqtcCRGekd6aKLkELTbK8
j90CCNqB0bnSJbBkapN0MlkAj53J1zyKliGj74RhheIC/FMWb1zK/gV8hBNB
bXsXgK01QPFHwhrI8rLUzmX+gPoUnqF4pnX4ydBmypT0A8wse8iCMevQTuxQ
pgn7AXnUnJGOERtQqLDXzt/yB4hic8d/AX+gwl2TKp/nB6g17NT8brsNX6Xi
Vh9nzYPotuVv1qVtGKYtdBFOmId4LvM+HhkqJFz+dzQ9YB68LOu89V5Roch4
YyGt/jwofXd7VTVEjWbLLkPBDPMw+ePTVb/fO7Dldo1zpsMccG3V3N+SZEAV
kjhkc81C727JXbSm+zCymMOvyXMaFG4qNz3WYsMgeSVH5fxJCFWrLBx0YUN/
S1rxrNRJaKTjSd1KYEPXOSDRXp8EqUAqG90eNhQxkV9cMpuEc/b1TNuEI/gp
U+ab3pFJ4FUUNTRQYEeXEE023aQJoF/jWKCV4MC75o94XKPGwVp4c7fobi7M
pNWgaZb8BBqjUflsnFxo4jc/J3j4E4hHHZKlEuZC7feSFdVrY0D7RcTpjTYX
OuzXaeKpHYOHibZdzmlc6J5uJWMlOwZffgxFFh09gT8uZsi5q4/CleLSbR4B
bkw8dr07POgDIEn2NpM0N35e77x+9+oH4KPtFvqlzo0hDH5dvcofYN34u2mL
Mzdu/fjUF7PnA6QzHXthUc6Na8vfN/Vz3sNbh1i/Bxd4sJbpcqVIzwhc5rde
ZlXlxYwb3zy9JYdhM867/pMBL/ZETLzLPD4MBQs3buTZ8OKuOnGhLwzDQFv5
6IhYJC92cIeF5Y2+gzq5GfnLbbwoLU6ch+vv4JSeY0q44klk7Zl3evJ2CKhC
3M8twSlcTI4jfYl8CyUTYVvVWqfw87Kr5muPt2CslPI6yPwU5u4wPP7K7C1U
73pmzBRyClt6spj/Sr4Fp7SV8FONpzD6mPdZq5lB+FDoO2Qicxq/tkUobGsO
QsVQkHfnBT508PhttSIwAAU3yJaTl/jQ4+wg96fDA5Apqa71x4gPAxiG+0Zp
ByA2g43/bBAfagrzpLN/6Qcrk2djSc18uBI85X8vrR9Yvs4oktT4Uazzh/Pt
Hf3g80v3wLSxAD4xK2FvnugFpzyp7W0nASSoTD2obeoFS/0T82zBAviedTDj
fVYvaNYstKllC2C7Ip9WjFkvnL4W41/yVQCF2UzFyz/1wHual+Pezmdw2mFu
fnWyG6QPCJTShggiW6uUEDJ0QR+1UWfvTUFU4+Lvk53vBIvlmKn0bEE0W2Au
M+7vhIj+/w7ztwji7emEwrWMTuhLLAy9THcWS3I6o4vPUPJM/MT0uLPYmZi1
Y86gAyJo+X6fzhDCNS9Bh87WdmBdMdy7XCCEnLWCj+OetEPBVBR/Xa0QHuX8
+Mk+tR16W6ZNNUaFMHXfqRp/K0o+7HG7G6cwEkPuZUzRtkPh1qmM2jxhZPHW
8Xql0Qa2f1Ie5JNE8IG7SePUYiukac63+luIIMMV/hM6Y63QlKM8e9lOBN/r
cSS87WgFNsK65KqvCHJHbvIcfki519NM+1VuiyDLAbHudP1W4Bfi2zHzTgQN
5Q9KkptaYM6iwU5AVxS5dyy/fJDXDGyVrDf/GYli0PoZ7rDUZlDa6VY1aCmK
tPtYhnyuN8P9p9w01zxE8f6a07sMi2bQ2Iy6150sinJfHNiqjjXD01Rin1O/
KDbtLpOQvdcEru3T50oviyG7k4jHLpWX0ITFjoIGYnhv6eyh1JMvYV+9W26h
mRjmSfXyKNC9hLLSjQN5rmL4KIy3b29bI/zMYPqZkSyGkZoEB7JKI/g4Cpdd
fyeG+zR30/doNUDgPl9BA9NzyMUxm2AfWA89sdLkt9bnMHD/CVcNi3o4Rkd1
X9vlHEb+o3PTUqqHxo1oJvWQcyi320i8irkeqKbuzkLOOXwowBj7J7MOwqsa
C/i/ncPedCp2YmctxBrRn9xyEsdWec4nJ8Wfg5wI8+p/XuKoP7G5efXYc1im
O/B6OFAcZb490qumfw6k8mP2ZfHiqHJL9PmjDzVwkkHiqVWxOM63G6jlhtZA
U5WVRNecOCrQCequDFbD6r5m5dsOEljMlP1TProKir63s0Z4SGCgxOKIhlcV
mL7omXYLkECnvRy3nSyq4JXt+xi1WAm0mH6iNHuhCpIbF3u3CiXw88J67+hs
JQg6cRqQ/5PAESXZoHBiJVi9vmYjaieJhntJny6JPAOyzCnNVVdJPNkzTuQ4
/gxsyvsl6n0lUbEy/yzVnmdgd+8knXKUJNpmn27/M1cBLq5vckmPJHGTudGl
qaACAg7zTIR8lUSHBn9F15MVkGLbZdxncR4Juq1hXwXKIW3MSzHV7jwGHM5k
bDpaDrd0jp8huZ3H6b329UXM5ZAh7bU5EXIeg7/5EJ8ulEHmXs47vzPPI8/j
i7HWz8qgqMZ9mOPTeXRkavubCmXQvPOIjuOVC6ic7CS69qoEvucKqX24egFZ
jSW4Vx+XADMqKao6XMCDN3xEWOJKgOTnKsFz7QLyR24eeKpTAoszbUdG719A
mwbljcvjT+FYl8ek2vgFTJIh85/d8RT843s8BWwvIm/7GLO72RPI5Jt0ynC9
iCr295n3KT+BV6/WrOn9LmKBq8ts55knsG+LmzQZfRHTV5VbEzaK4LGzv8zd
oov48qR0FDG9CN5pnqJjXLiIPK+CW6qGCkF0f2j6f15S+GiTnYaVXAB1DCN8
rwOlcMRln5muVgEoUAnV50VIoV0ncS1PqgD0Fke/mKdJ4a2rs7ER+wvAp/c8
//AzKbTWPjEm1vQYXsQs1rf8lMLBIslHF088BgKN+cQ9N2nUln3fabGcDwMb
VZ7+ftLIGDx2c+tzPhgtM9Mbhkqj8NMyxuKefHAcrxM4kCSNd880vpUtyIfE
Rlav6FJpNDGdKBKzyIehgD567wVpnPm14aLzNg8sfskKajrJoIFv1v3ptlzY
fYCqf8hLBl0JHVpSlblQJ9LiaRwkg3rTzjJZD3OBxUWl3i5RBjvS41yzQnKh
Y0ZTLbxMBjFZlMpXKhdEPpvbPV+RQULWhqT7s4dA1RmWxx0kiwMzVCaMFTnw
dFqRUHhDFlUvyzEHP8wBI3r6eeFEWTwcfv0mdWoOVCrGnpPNkkUGP4uO8145
YNeY0mLYLIsrY5ts5udzoP9Z7ng8nRyWHWHmi23KhpzMNo61BDlkNJ/IrK/P
gvsmgiP66XL4ZqRUZzg7CzLYU5MrM+Xw0b6WRKbILEhMt6D3KJXD8rAv4m3a
WRCQ+Gdxvl8OTXzrWDymM4EYLNo6eRAwxUml9M6RTKA1e2DfdwdwQsHByirp
PjxLlBodJCJ6LaQxmLXcAct7e+jqDBDbnxcyPi+5AwcKJoVyjBDLMq4+57l3
B9yaY6+7WiLSrjkMCHvdAcGVj/zMHogNzQNsR07fgbwr1/yUkxFvvWYQPZGU
AWm8Lw49f4MYTCc7kuZyG7zqZLUfaMhjW16iUPGVW1Bl9Jrmg7Y8Bq9Mv80i
3ILVTe0qFn15PHA0oj33/C3wlyazx5vKo9HymtbYoVsQ/CL2a4CLPMZ+OHN8
z9s0iGoc8SMlyWNl9G6CjXYa3G1xzzk4JI+rkkn6/gap8LIr/2eMsQIy2mmO
TccnQwVbv3uQuQLW0Xw5ZhSaDHk2m0tuVgp4UqnRdMQzGWJptBYNHRXwcyd1
6U+jZNCTWp87eU0BNQN5/Z7wJ8Nsodq35rsKmPTsZTdHZxKwxCyObHxQwJ81
/7pq9yaBverFBnuSIm66jeqUeibAAt+RtnITRQw1uSffa5oAHowbPRsWivi8
WSpnWzUBAnufj8XYK6KLd65ZDkcCJOle+FsYoIgs31/fH26Ph2rz89Kz9xXR
8YBX6ypnPND4SdQ6TCgi8W/DVuSnWLhfIFrl6KCEe6Z+Uv26GQ0dH6w6slyU
sKb7leZscDSsMKaPvvVQQj4VRapl52hQd96klrmmhE/EHXUFNaJhU7RVkzle
CYXSW09c2RUNV+r1ZoqfKiEpe7orODIKWPt8jy4sKaE8za2KjLhISP7VEObm
q4wk2hj3040R4DKYdNXkmjLafFZg8ymPAI1yK3lCiDImrrBqv8mLAHrXXdRc
UcrIQH9EMycuAgJn9ULfpCujen3d9ZYrEWAzMRcsVK2MFiTS1+W1cJB5cyRw
fkUZb/dwL7VLh8P3Im8fOw8VjG3YneD7JQwMjv37XOCjgrzFkjOEoTBouxmp
+l+ACnalkuR5O8Mgz+s2m0O4ChaVKXesV4SBpVxtnWMaJd9JfYotKgw+D/z9
51KtghVNv/j4RMPg3Xp4lPemCl6SSrLQig+FVyopGdevq2Jd+OBKb20wfLOp
7w2IVMW/tT3WhwuDgT7qK41nrCr2E/0LXDKCgfBa0tkqRRXP/471VPENhh7V
UXmlh6qo9VZ35I5EMLwl8M7Rtaji6JWgkrbKIJhUq5aNoSZg1EuBiMkXgUCt
9XHyZigB42J/Jr5fDoCORn0erwgCZpf69Id/DYAkoQErUjQBU2L7ei6OBADX
no6vXEkE5Is3HWx7EQDYW/W9PIuAWob2R0yjAyBUPXn2bSMBnyf8+hV6IgCo
CISfh7cIWKC6oWZp7A9U8tXU2f6XMBx7EtvnfMFIabrrfdAlHDkumf7ziy9U
qrKl7b9+CaWNiif4hnzBTjPgVHjsJVxiFeKqfOELA8Zy6jb3LmHXbS9ZpURf
eOjTnibYcAnb/+zmVTznC0rFw6drqdTwEf3m4+AIH4g+vHZ5MEoNbTqbyJwK
3pDW0THVEqeGk5LdHNIXvSHL/67/s5tqqNnL+c9MxBuqR2Xz026r4fjVPSdf
cHrDt6yIvwaP1ZBYwmPR/ccLFPgOPBltV8MYjxOBF2q84O+Fswzf6NSxg2dl
8OQ5L3AzsmpZC1fH6wH3I7jkPGFP1uy4TLQ65RUnFoySnlA85b4dFq+O2X3v
tW2FPGHaKVSG+ZY6Kusdse/k9ASzkAfVXI/UcZfq0ovP2x6gkTdSdKlDHcfZ
jzcRWj2Ab0E99R6zBm7SqjUua3rARJg4GW5pIE13XR7Zzx1Ose5JdLujga2/
r9EJeriDQ9F0Tc4DDRS8MFm27ugOK4N3mWgfaWDzY6N3OebuwMBL/ayjWgNL
+OmHxVTdQai9l5r4XgPVnBq61Q+7QwCjbRb56GUkXLxJLV3vBiypdz7G5FxG
IYPGnFP73YDx3cEBj3yK73g98GZ2A6rDia+NCy8j1UmCVsdON/hx93rl2fLL
+PBqV8ryX1dof+iYONB0GcPbc2OY3ruCX4WswpHxyxhw1Dz97k1X+DQwUVjA
qYm0aV80t3a4wqN9Av6v72ni3ud/+PKpXEDo+5V12mxNpKe5waux7gw19TG+
CnmaKPPvr9LmojN02Pzn3VCsiacYGMYcvzjD7IsCj2cNmiikNVWd2+gMZ+1P
O2V90cQQ24NDFsHOUNnMa+7Lo4V9N4StpmmcodnjuPLpJ1o4fucHwzynE2z+
XkziKNXCzKRVjxw2JxD3bxrb/0wLH2rJTRgfcIKCkKtef+u0UMDcoe4LnRMk
xefmDnRpYanFnkXuH45g8eg0TeCsFhZ2/ZtNfeEI2/O3zWdYtPE/8QwuOnNH
yOTK5pDV08ZVV9Ipg3IH2BMr2nHWQBuFGXm6CcUOEPKrxZOTpI2S0uZX4bED
WLR/69o21qbcn536Fx44ALfTGf8WK23sPH6e4UqMAzyqqX6n6qmN9cg6S7R0
gBLN3kRiijYeLT81dPCwAzQEblLZ9WujzQ920zNx9rBa+n3p+qA2LjTH7i+M
tAeRqcHxB0PaqOIjli5w3R7yLj1pevteG3fGi+246G8PsawmoTChjXVx/fvD
be3BoKxhm/WnNr66Z3WxU8keFqdC/7Ud1MGLdIR/O2ns4YT6zr88hjr4wHZC
qijSDsTfKQ6yX9FBtueEuwrhdqBiHlqw31gH26XaCz6F2IGD54betpkOvmiN
6DrqbweV9+aefrTRwUnp399qHCn5+TfmyT46eI1Bq9BZh5JPyGj9d0sHv+5K
OdbMScm/4Y/7MKSDU6FjnXebbCGJpzl/c1gH5bSKBVMbbMHRl9R09IMO7tmR
fTKxzha4j0f9Nv2kgwqHDg/EVdrCTZev5pPfdFA0tag/v8AWHHZnic+t6qBj
bm8cMdkWuNRZPv9lI+LpuoucoWRbiG//J8JlSsSoBqNvdfttAd2/ix4zJ6Ly
K6VF9722sHK0T4z9KhFVHES6BXbbgon7A3EWayK+2iPzK4fBFs5yyFxgcCai
mFXFaP62DfS5+8NSIBF9LhD7aBZsYN+xlctN94lolxPuu7PHBlI9/3OwGCPi
YR8+/eV4G2BXCXDX/UxES1WtsKNxNvCQjclPZZyIPPESHKoxNlDRIHhD8CsR
n4i03Xl4wwb6d7plrc8Rccm2Nc0h2Ab23F99m/SHiPd+FaXKutlA9Ksdss3s
unjL0u/sjJ4NBB7i3Mt9RReLxbhUWLltoLd8lxEY6+IwIZXfk8sGODV/55mY
UvorSlwHOG3gZWSP1O2ruljlJXg85agN0KwH2DA76GKt6INZnkM2EPVxpGE1
QBcDlUxEoxlsICUr2an7vi729OjkqC9ZQyE/XZfXuC7+26YWut5qDYMc8n+c
J3XRdtGhSLnFGv7uDRK0/aqLZNE6LsZma9BcXUm8MqOLImW/1241WsNKy1dd
uSVd/DhlJ11baw1o8urTTio9/BgU7HS2zBreJ4Yv3z2uh0ThYMLrB9ZAv0J9
pNlMD2s992rfuWYN62UZiV8t9FCpquhzSIA1zDkL0zJY6eG/nDVTW39r6J82
WdS01cMdmS5nLvpaw93RmrYxVz1czXabm/awBqFWZ4/1UD30yNzSdHewBoOU
D93CuXrIyLxfXsjIGh6LlAdnTuthr/TswGkZa3A5tLxR858e7qMabyFIW4P4
poj3wJweagsedHWQsoam1jJH2iU9dH/3YrX0AmX9BmUkh3U9HPu7s0JRwhoY
gkrFJHfpY8CJEJ0EIWuw63z6vVdAHw8WI2v+CWvgtyzS3HLWx+wQRtPXu6yh
44FU2U9XfVytW67ipNjmQ9f+GXdKnu5big+DNeRpzw0Neusj52niyOmd1sAF
gsYFQfooQLcrJInWGlg5Smx1E/RR2HnHsv82GWiGy0MLi/VxKYGroOg3GUYv
1Vboz+ljtaNSrssUGRS08kjeP/Qx6EulwftJMhTp3fyXtqiPt6IqYxQoDjC3
Vhv6pY/BbmVObBNkYPfeP0n8q4982SPsXZ/JQMq236+92wANI37XKX0kw/Dq
ETc1YQNsH5eXSBsgw2BuwFnwNMDY7f1hkc1kOEBVXSvlbYAxnX67DlGsa7Ks
LOlrgL2e7XO5TWQYYrEzO3vNAMujNl60vCTDyA39m0fDKeM/UMXSNpJhzFZk
eS3FALdfmyRn1JHh25nvlWUVBtg02+VDVUmG9Wc6Mtw/DfAMU7R+82MyMF+Q
7Du4YoBbcUocNhRzvWC3oFs1wDnKv4SJYsKrqfCZDQP86FrLZvCIDHeGvLtL
qA1x36o8LOaRQer3HSPp/Yb4wvJcqNBDMgRKTvrpiRjiOs8T8y/3ybD93KMq
0sUQdUqLo7dTKOujr4h76GaI7mnde0sortNbvtroYYgnShNGTSj2WnLds+pj
iObaLFifTIaZ08621iGGWOY5JXktiVKvdNsjSkmGKPVspnBnIhnyvUyCqCsM
8ZOeJLdODBnURVSUA38b4p/JR+/uhpKB6t07aq81Q7zWQ1A0pbja37rRccMQ
i7WIE8cp5m6NOG+8ZYjbf3eU5IeQYVO/lV+KjoS73V/eeBZMOe9ruGedhYSO
lVO73weSYddrqRFPcRJqp8mEKfqT4bWpsL2jJ6W/sJR434NyflZ29Q+8Sbit
fGvCimIzu5zd/b4k/HOI6uEZilc9DlaIB5LQPaumut6dDLzRa5tbESQcHVoV
+OxGhtCKl/FJ6SQcPup9RNCVUt+d2mVVtSTsotuYm3UkQyRzDM1MPQkJmtxG
zyke2N+ix95IwmsxhSs3KLbjEN8IbiFhh4xkyQmKb4uyKRC6SRjbs0fY2IEM
K8bjbz+OkdCn10Rl2I4MePXIqd1fSDi7w9XuEcVxNkQ/mCBh/9+QSh+Kud1f
ceR9I+GVH4xdhynWiSywdl4g4cePr74b25LhftxETdYSCbWIPXpnKZ5JYmcc
/ElCZrnSuX82lP3ciy+RXCPh9Gm/1IcU92S3UdlvkND0DWueF8WHH/0j3vtD
wjRZmk8qFFs+OZ/fu0VC/UOH5Y5QXFLmtra9TUI3NrHXc9Zk+B+ozIY/
           "]]}, "Charting`Private`Tag$21528#1"]}}, {}}, {
     DisplayFunction -> Identity, Ticks -> {Automatic, Automatic}, 
      AxesOrigin -> {0, 0}, 
      FrameTicks -> {{Automatic, Automatic}, {Automatic, Automatic}}, 
      GridLines -> {None, None}, DisplayFunction -> Identity, 
      PlotRangePadding -> {{
         Scaled[0.02], 
         Scaled[0.02]}, {0, 0}}, PlotRangeClipping -> True, ImagePadding -> 
      All, DisplayFunction -> Identity, AspectRatio -> GoldenRatio^(-1), 
      Axes -> {True, True}, AxesLabel -> {None, None}, AxesOrigin -> {0, 0}, 
      DisplayFunction :> Identity, Frame -> {{True, True}, {True, True}}, 
      FrameLabel -> {{None, None}, {None, None}}, FrameStyle -> Directive[
        Thickness[Large], 
        GrayLevel[0], 10], 
      FrameTicks -> {{Automatic, Automatic}, {Automatic, Automatic}}, 
      FrameTicksStyle -> Directive[
        GrayLevel[0], 36], GridLines -> {None, None}, GridLinesStyle -> 
      Directive[
        GrayLevel[0.5, 0.4]], ImageSize -> 1000, 
      Method -> {
       "DefaultBoundaryStyle" -> Automatic, 
        "DefaultGraphicsInteraction" -> {
         "Version" -> 1.2, "TrackMousePosition" -> {True, False}, 
          "Effects" -> {
           "Highlight" -> {"ratio" -> 2}, "HighlightPoint" -> {"ratio" -> 2}, 
            "Droplines" -> {
             "freeformCursorMode" -> True, 
              "placement" -> {"x" -> "All", "y" -> "None"}}}}, 
        "DefaultMeshStyle" -> AbsolutePointSize[6], "ScalingFunctions" -> 
        None, "CoordinatesToolOptions" -> {"DisplayFunction" -> ({
            (Identity[#]& )[
             Part[#, 1]], 
            (Identity[#]& )[
             Part[#, 2]]}& ), "CopiedValueFunction" -> ({
            (Identity[#]& )[
             Part[#, 1]], 
            (Identity[#]& )[
             Part[#, 2]]}& )}}, 
      PlotRange -> {{0., 99.99999795918367}, {0, 1}}, PlotRangeClipping -> 
      True, PlotRangePadding -> {{
         Scaled[0.02], 
         Scaled[0.02]}, {Automatic, Automatic}}, 
      Ticks -> {Automatic, Automatic}, TicksStyle -> Directive[100]}], 
    Placed[
     Unevaluated[
      LineLegend[{
        Directive[
         RGBColor[0, 1, 0], 
         Dashing[{Small, Small}], 
         AbsoluteThickness[5]]}, {
        Style["\!\(\*SubscriptBox[\(S\), \(4\)]\)(t)", Bold, Italic, 
         RGBColor[0, 1, 0], FontSize -> 28]}, LabelStyle -> {}, LegendLayout -> 
       "Column", LegendMarkerSize -> 50]], {Right, Top}, Identity]]& ],
  AutoDelete->True,
  Editable->True,
  SelectWithContents->False,
  Selectable->True]], "Output",
 CellChangeTimes->{3.8946155641951*^9, 3.8956192437063437`*^9},
 CellLabel->
  "Out[148]=",ExpressionUUID->"4aacd29e-c468-4304-933b-a5c689b441ae"]
}, Open  ]],

Cell[CellGroupData[{

Cell[BoxData[{
 RowBox[{
  RowBox[{"Mn", "=", 
   RowBox[{"Table", "[", 
    RowBox[{
     RowBox[{"f", "[", 
      RowBox[{"i", ",", "j"}], "]"}], ",", 
     RowBox[{"{", 
      RowBox[{"i", ",", "12"}], "}"}], ",", 
     RowBox[{"{", 
      RowBox[{"j", ",", "12"}], "}"}]}], "]"}]}], 
  ";"}], "\[IndentingNewLine]", 
 RowBox[{
  RowBox[{"SolRty", "=", 
   RowBox[{"Solve", "[", 
    RowBox[{
     RowBox[{
      RowBox[{
       RowBox[{"x", "+", 
        RowBox[{
         RowBox[{"(", 
          RowBox[{"gamma", "/", "beta"}], ")"}], "*", 
         RowBox[{"Log", "[", 
          RowBox[{
           RowBox[{"(", 
            RowBox[{"1", "-", "x"}], ")"}], "/", "S0"}], " ", "]"}]}]}], 
       "\[Equal]", "0"}], "&&", 
      RowBox[{"0", "<=", "x", "\[LessEqual]", "1"}]}], ",", "x"}], "]"}]}], 
  ";"}], "\[IndentingNewLine]", 
 RowBox[{
  RowBox[{"Rfty", "=", 
   RowBox[{"x", "/.", "SolRty"}]}], ";"}], "\[IndentingNewLine]", 
 RowBox[{
  RowBox[{
   RowBox[{"e", "[", "0", "]"}], "=", "E0"}], ";", 
  RowBox[{
   RowBox[{"s", "[", "0", "]"}], "=", "S0"}], ";", 
  RowBox[{
   RowBox[{"i", "[", "0", "]"}], "=", "I0"}], ";"}], "\[IndentingNewLine]", 
 RowBox[{
  RowBox[{
   RowBox[{"s", "[", "1", "]"}], "=", 
   RowBox[{
    RowBox[{"-", "beta"}], "*", 
    RowBox[{"i", "[", "0", "]"}], "*", 
    RowBox[{"s", "[", "0", "]"}]}]}], ";"}], "\[IndentingNewLine]", 
 RowBox[{
  RowBox[{
   RowBox[{"s", "[", "n_", "]"}], ":=", 
   RowBox[{
    RowBox[{"-", "beta"}], "*", 
    RowBox[{"Sum", "[", 
     RowBox[{
      RowBox[{
       RowBox[{"Binomial", "[", 
        RowBox[{
         RowBox[{"n", "-", "1"}], ",", "k"}], "]"}], 
       RowBox[{"i", "[", 
        RowBox[{"n", "-", "1", "-", "k"}], "]"}], "*", 
       RowBox[{"s", "[", "k", "]"}]}], ",", 
      RowBox[{"{", 
       RowBox[{"k", ",", "0", ",", 
        RowBox[{"n", "-", "1"}]}], "}"}]}], "]"}]}]}], 
  ";"}], "\[IndentingNewLine]", 
 RowBox[{
  RowBox[{
   RowBox[{"i", "[", "n_", "]"}], ":=", 
   RowBox[{
    RowBox[{"sigma", "*", 
     RowBox[{"e", "[", 
      RowBox[{"n", "-", "1"}], "]"}]}], "-", 
    RowBox[{"gamma", "*", 
     RowBox[{"i", "[", 
      RowBox[{"n", "-", "1"}], "]"}]}]}]}], ";"}], "\[IndentingNewLine]", 
 RowBox[{
  RowBox[{
   RowBox[{"e", "[", "n_", "]"}], ":=", 
   RowBox[{
    RowBox[{"beta", "*", 
     RowBox[{"Sum", "[", 
      RowBox[{
       RowBox[{
        RowBox[{"Binomial", "[", 
         RowBox[{
          RowBox[{"n", "-", "1"}], ",", "k"}], "]"}], 
        RowBox[{"i", "[", 
         RowBox[{"n", "-", "1", "-", "k"}], "]"}], "*", 
        RowBox[{"s", "[", "k", "]"}]}], ",", 
       RowBox[{"{", 
        RowBox[{"k", ",", "0", ",", 
         RowBox[{"n", "-", "1"}]}], "}"}]}], "]"}]}], "-", 
    RowBox[{"sigma", "*", 
     RowBox[{"e", "[", 
      RowBox[{"n", "-", "1"}], "]"}]}]}]}], ";"}], "\[IndentingNewLine]", 
 RowBox[{
  RowBox[{
   RowBox[{"d", "[", 
    RowBox[{"-", "2"}], "]"}], "=", 
   RowBox[{"-", 
    RowBox[{"Rfty", "[", 
     RowBox[{"[", "1", "]"}], "]"}]}]}], ";"}], "\[IndentingNewLine]", 
 RowBox[{
  RowBox[{
   RowBox[{"d", "[", 
    RowBox[{"-", "1"}], "]"}], "=", 
   RowBox[{"gamma", "*", "I0"}]}], ";"}], "\[IndentingNewLine]", 
 RowBox[{
  RowBox[{
   RowBox[{"d", "[", "n_", "]"}], ":=", 
   RowBox[{"gamma", "*", 
    RowBox[{"(", 
     RowBox[{
      RowBox[{"sigma", "*", 
       RowBox[{"e", "[", "n", "]"}]}], "-", 
      RowBox[{"gamma", "*", 
       RowBox[{"i", "[", "n", "]"}]}]}], ")"}]}]}], 
  ";"}], "\[IndentingNewLine]", 
 RowBox[{
  RowBox[{
   RowBox[{"F", "[", "n_", "]"}], ":=", 
   RowBox[{
    RowBox[{
     RowBox[{"(", 
      RowBox[{"-", "1"}], ")"}], "^", 
     RowBox[{"(", "n", ")"}]}], "*", 
    RowBox[{
     RowBox[{"d", "[", 
      RowBox[{"n", "-", "2"}], "]"}], "/", 
     RowBox[{"Lam1", "^", 
      RowBox[{"(", "n", ")"}]}]}]}]}], ";"}], "\[IndentingNewLine]", 
 RowBox[{
  RowBox[{"Lam1", "=", "0.1"}], ";"}], "\[IndentingNewLine]", 
 RowBox[{
  RowBox[{"Nn", "=", 
   RowBox[{"Table", "[", 
    RowBox[{
     RowBox[{"F", "[", "n", "]"}], ",", 
     RowBox[{"{", 
      RowBox[{"n", ",", "0", ",", 
       RowBox[{"12", "-", "1"}]}], "}"}]}], "]"}]}], 
  ";"}], "\[IndentingNewLine]", 
 RowBox[{
  RowBox[{"Soln", "=", 
   RowBox[{
    RowBox[{"Inverse", "[", "Mn", "]"}], ".", "Nn"}]}], 
  ";"}], "\[IndentingNewLine]", 
 RowBox[{
  RowBox[{
   RowBox[{"R12", "[", "x_", "]"}], ":=", 
   RowBox[{
    RowBox[{"-", 
     RowBox[{"d", "[", 
      RowBox[{"-", "2"}], "]"}]}], "+", 
    RowBox[{"Sum", "[", 
     RowBox[{
      RowBox[{
       RowBox[{"Soln", "[", 
        RowBox[{"[", "i", "]"}], "]"}], "*", 
       RowBox[{"Exp", "[", 
        RowBox[{
         RowBox[{"-", 
          RowBox[{"(", "i", ")"}]}], "*", "Lam1", "*", "x"}], "]"}]}], ",", 
      RowBox[{"{", 
       RowBox[{"i", ",", "12"}], "}"}]}], "]"}]}]}], 
  ";"}], "\[IndentingNewLine]", 
 RowBox[{"PR12", "=", 
  RowBox[{"Plot", "[", 
   RowBox[{
    RowBox[{"R12", "[", "x", "]"}], ",", 
    RowBox[{"{", 
     RowBox[{"x", ",", "0", ",", "100"}], "}"}], ",", 
    RowBox[{"PlotRange", "\[Rule]", 
     RowBox[{"{", 
      RowBox[{"0", ",", "1"}], "}"}]}], ",", "\[IndentingNewLine]", 
    RowBox[{"PlotStyle", "\[Rule]", 
     RowBox[{"{", 
      RowBox[{"Blue", ",", "Dashed", ",", 
       RowBox[{"Thickness", "[", "0.007", "]"}]}], "}"}]}], ",", 
    RowBox[{"PlotLegends", "\[Rule]", " ", 
     RowBox[{"Placed", "[", 
      RowBox[{
       RowBox[{"LineLegend", "[", 
        RowBox[{
         RowBox[{"{", 
          RowBox[{"Directive", "[", 
           RowBox[{"Blue", ",", "Dashed", ",", 
            RowBox[{"AbsoluteThickness", "[", "5", "]"}]}], "]"}], "}"}], ",", 
         RowBox[{"{", 
          RowBox[{"Style", "[", 
           RowBox[{
           "\"\<\!\(\*SubscriptBox[\(R\), \(12\)]\)(t)\>\"", ",", "Bold", ",",
             "Italic", ",", "Blue", ",", 
            RowBox[{"FontSize", "\[Rule]", "28"}]}], "]"}], "}"}], ",", 
         RowBox[{"LegendMarkerSize", "\[Rule]", "50"}]}], "]"}], 
       "\[IndentingNewLine]", ",", 
       RowBox[{"{", 
        RowBox[{"Right", ",", "Top"}], "}"}]}], "]"}]}], ",", 
    "\[IndentingNewLine]", 
    RowBox[{"Frame", "\[Rule]", " ", "True"}], ",", "\[IndentingNewLine]", 
    RowBox[{"FrameTicksStyle", "\[Rule]", 
     RowBox[{"Directive", "[", 
      RowBox[{"Black", ",", "36"}], "]"}]}], ",", "\[IndentingNewLine]", 
    RowBox[{"FrameStyle", "->", 
     RowBox[{"Directive", "[", 
      RowBox[{"Thick", ",", "Black", ",", "10"}], "]"}]}], ",", 
    "\[IndentingNewLine]", 
    RowBox[{"TicksStyle", "\[Rule]", 
     RowBox[{"Directive", "[", "100", "]"}]}], ",", "\[IndentingNewLine]", 
    RowBox[{"ImageSize", "\[Rule]", "1000"}]}], "]"}]}]}], "Input",
 CellChangeTimes->{{3.8818988977994213`*^9, 3.8818989483370123`*^9}, {
  3.8818993414954653`*^9, 3.881899342047019*^9}, {3.8818994053519316`*^9, 
  3.8818994057667465`*^9}, {3.8818995314867754`*^9, 3.8818995319664927`*^9}, {
  3.8819006763406553`*^9, 3.8819007073320365`*^9}, {3.881900782060966*^9, 
  3.8819007929077387`*^9}, {3.8946131801680408`*^9, 3.89461323395257*^9}, {
  3.8956192521602106`*^9, 3.8956192533477044`*^9}},
 CellLabel->
  "In[149]:=",ExpressionUUID->"280f9169-6d94-4d52-ab34-2601720492d6"],

Cell[BoxData[
 TemplateBox[{
  "Solve", "ratnz", 
   "\"Solve was unable to solve the system with inexact coefficients. The \
answer was obtained by solving a corresponding exact system and numericizing \
the result.\"", 2, 150, 5, 23898366462100008957, "Local"},
  "MessageTemplate"]], "Message", "MSG",
 CellChangeTimes->{{3.8818989328278303`*^9, 3.881898950442172*^9}, 
   3.8818991298968244`*^9, 3.8818993446230135`*^9, 3.8818994067580943`*^9, 
   3.8818995334176097`*^9, 3.8819007157569265`*^9, 3.881900794561487*^9, 
   3.881902068689969*^9, 3.8850076225174513`*^9, 3.894612660666705*^9, 
   3.894613235100854*^9, 3.894615670820053*^9, 3.895619254378989*^9},
 CellLabel->
  "During evaluation of \
In[149]:=",ExpressionUUID->"3905cdab-9063-44d7-8f73-372ec4ff10b7"],

Cell[BoxData[
 TagBox[
  GraphicsBox[{{{{}, {}, 
      TagBox[
       {RGBColor[0, 0, 1], Thickness[0.007], Opacity[1.], 
        Dashing[{Small, Small}], LineBox[CompressedData["
1:eJwV1nlYTV0XAPAbTSiaEJIrNHiTIiRlLRo13uZLRRkaRaOS0k2GlAapRKVB
KkmzCI0ylVJJoUjzfE+hkerb31/n/J619rPW2Xufc/bG42eNTy2i0WiGHDTa
/68SEXP374lX7ie3yWKDW/Y/5ZXZ4OKQBDRa+y27rZxQ6ZOTJu2QCzRcVDeq
LAJv5N3suR3KiQWEXllthnc3mrQn7D8CbSx0WUqqIrxXDioZse8Amvol9uPd
GvBIRfjirtyfQLP51hB9TxPG204meWZ1Ai17Md+qJdpwcS1v16/kbqBVD/nz
9unA7dsG9lRYP9C4d27XsWFAzc02twF7CmgfdPxfB5hDcFzs+1sKY0DTPNLu
p2MBsg5wZGcucT2Tv3oVE9x5bl5wzxoHmqtln1DRYZjXUCwbS/5N6jMPbF1k
DaKvfNVGw6aA9mS/O9e0LeiU8hj02S8AbdvXgF9xjqCwcHxi1Rjx9qt34iWd
4Ab9WP0mFRrSRIv5rjxxAs/jz71Mq4lbk69taXUG9T7X6ifNHEiboN+bkDkD
XaPfbX0mFiNNlXPQNNgNWsJDn0Tu5UTa65Nho1/doGb73iUP/YlVr9xDWXco
cIvO+8rFhbRQgRmxT+4QOKGzoLyKG2lPWlo6ZDyBPvc0YW43L7JqJbIk5s6B
yL1TYysvEMt0/FCy9AZeEFaXKyeu+V4o+dwbKNaZ4aNaS5BVZDIf6esDZZxb
lCssliKL5SjSyuUL1nxRrZd8+JBlG9k0ouUPdfy7l3BaCyAaomaY+iVo0hWK
q/cTQBa6Xxm+eAm+XGdL3kkgvihb+rrkEvRwZajLtQtghV/0/Lh8EPybW81i
WgoiLTHtnMaWy7CVPTOZfVgIWbrJl59LXgV52ZYr3ueFEHvN4xiOV2G3U4HI
wTskzlk37p59FQ72Oe1o/ULiqV0vbRSvweEfbS4cTGFSP29iXicYgutLe8zM
RZDm0PFCJToEwvnuetDPiSCmufis/RkC0TrnFg3HiGBF6bRKrGwoJL2Ro7M+
E/ckBZx+GwrFZUmWWaYrkZVek1LEGQa9OYFN88arSD/KVqX3IuBghEZFhqEo
0ngOvE7OjgKWTtHDpjOimBzQY5nWHgVlXJtuzYWJIovm3cDNfwuU/Wh2Jh+I
M0TeDp25BTsdXyxb0F6DFRwNMrgnGjarKViYH1yLtOdOY4++xQD3lBibc5cY
JisPq4253gH1gtDW7aZiyCpNKufKuQOXXGYrjniQ+Jm/GuHDd2C+u/VWXr4Y
YlfS4r/2d2GqIWqvldx6xBeaymZ28TCQxXulUEocf7Z0KiecT4RT22f5Ffjp
mDd9oNlrIRn02q49EBWnIyu6rUtIJgUUr61UpW2no/yIRcKCcQpwdsif/sig
I71O+f77jBRIDbevcYmmY0X74MRWs1ToGG2+mrVuI7L8dHaeL78Ph7NzFzZt
lUCcfS/b1ZwOyFS9vWyfBDK8/VLkl2SANGet3G9dCTJ/kxHfVDNg2rLPuspF
AgUaDOUPZmZA7LL1L23yJZA+3l3oGJgJn5xCfBKVNqHNywgpW40s0Jc5Nb5K
azMmt4ULcK3KgdlQrxffzTejQCzdk884BzLZV66k2W1G+WVykc7hOcBZlL5m
x9XNOFYeXaTAmwvP9w8c0H+9GV2Pan7rWsgFSVPnqCC1LZjpLP12YSEPaAFu
O8dAEpWWZoqvkSiEnM7AuWJDSXRQ8Pau0CgES/Wot/7HiL2D5mMcC6F4SaHl
sgBJdA148qY2vxBOR/8JkiyTxLy2ZI8T6kXw9aF3s5WKFNJvqPrpuj+BgmZ/
r/dK0ujjUHVXZvwpZF45ebzrkDTGrdDroIs/g3u7dQ3/HpFG7Q0pUoa6zyAk
TlRmm780DkztLGGkP4MTVoXtkZVkPE+tZ//REhDpGVBj6sjgM6W5aetvz+Hc
bxOhfsutKLqoXmjLbCnsE9qayxkgi3FxqXNnT1dBPceR93URsugQrsyx9HoV
2Ixf745NlkXFST7ulw+q4HLD4GqZKlnUtneuse8g+eEPWfpc21AlrH1Hu8kr
sFkmYxwbug3FGFzuUgeq4TKn9IRUnBz+M5NQLZJ9A/Z/oxIfMOWxoTRE+uzB
Gjj7pn9nrv4O3B8qUaWv2wghR7i3zJ1WxB2OlZ+TJVrgxNsLdgoOu7G63i1q
Z9k3qORZY+R8WAkjNZYE6m3tAAVBVuygpzJqS04ZmX/rBJvfqrIGp1XQ1SQ8
g1XXDSn3XotNhe3HYkbBG96iXigMV25rMkYMexedO2HRD57PVRmJegfwd6v7
ANfjASivefDruuVBnPbhndw0PAiOWntLHZlqmHXH/syz/iFgS695nW+lhkrD
tyszhofAfenMhxkbNVw6UXAomhoCv7pn7dcd1XCzYer8yakhiDRR+vfQVw33
flTa0ss9DMXH9uwbSlDDJRG/Cm23DMMin10lTp1qGHZEW8/cZhgSMhWeODup
42Uh2QpW/TC8+3riXdIZdeyv0q4qaRyGP0tj2z65q+Pd0ZQzY83DoOsyy6Fy
QR17VkfUmrcNw6zCKwO+G+pYZDb0kmdgGA6/MB3IfqyOywdN8v/SRmBVvfc6
9pg68rw+67JLYQRu/i4NdPXWwMHtPSf3hY7AmaZIW6sLGqh3BO+/CBsBvfwT
B7QDNDD+YdUm5cgR4D67hIN+TQPVV5yiFGJGwG/IlPUxVgMfnVap50saAbvO
4YtyxRrYo9R107VgBFQ+rvEb+aOBJTlrLKdaR6Avy+ucg7sm/lD7zqksPgrm
6+d/ZJ7TxLSV1/oD6KPwOuKq1qCvJuaJblhSLTEKaZ63RZ2CNPFh3RC/ltQo
HN9f8tw5WhPFYoJBSX4UfjT+mz9TrImFwk/13x0Yhc/TQde8ZjXxwDMVg4wT
o1CtGRV36ZIWsn73FienjkKv3Ys636taOPqcr/RY2ihwX+tZ5BGiheMJnb7r
00dB++1ulxNRWqi9j2djzMNR+KDVdkA9VQsjfNS2e+WNwiftzcNcVVrINysk
NFM6Cl06xarXObRxXGtl/covo8Bh+K0rgqWNGxvfRzbwsuFdmdkmz8vaaBto
XaKylA2Rco0nmMHaaLphtjVjGRvoy9/10CO1se79xlnf5WzAuid9+Una2Dnx
vVdEhA0s3ZtDn8q0scPRZGr1BjbQtLV/rZ7TxuzI3I/HFIkPFHMknz+ES2v8
z6+zYsMR9f6aL/6HMPRCJf2kNRuKtESjBS8dwjP0/IpHR9ngYOArGRRyCHde
zB/dY8uGRsv9unbxhzD6ZJ+guh0bUs+9iZYtPYQVs7/kZF3ZoJ7dIlVC08Gr
eikLGMSG4NVT+k3XdPA/pcV+D9LZEP3uXXdVqA4OFbXtTM5gQ9L5u+cLI3RQ
ba2V3N1MNhS3qT6Ivq2D+Se9R0Oz2NCbdPmfeYYObvo1lWqXw4aD0kKP2t7o
4JnBeZuZJ2z4p7SNt5dLF5WeyL65Xc0G1yMnqqaCdHFLdgxXcwcblicN/VQJ
1kVxQXZ50U82ZHe7LQTe0MWT87MV0Z1s6D/NUuGL0cUTeQF3jLvZcDQgsZie
rovvw/cWve5jg15aa9ahd7r4vEhpRcgoG6TZurfi+fRwXfhSlYhZNnQGKp6E
GD18pFK+5aEQBZKrloe73tHDAbANsBKmwCmr/2lKoh5OfPmpuUKEgj9Nd5dx
puvhYyetjR4rKeDdzFH4rlgPR2I1BBRFKZB7U8dh/EUP/b6GKMevp8B3qX3S
yXX6+Eniv1oOaQpEbt35dj1FH0PWXZXR2kfB0s/Cje4P9PGg/uWgj8S01eFv
LR/q4+OP5l4WKhSM3r1UtC1fH/vLczfaqVLwJtU5vLFCHwX50x9cBAp8ClQP
rvmpj9zFsYkJahR8b+x8mClugNPC/EfCdSlIF9h6/m28Ab4a+13KPEL66zs8
zZlsgM41d+qaiJ++uO59MM0AJxJfeutZUvDObtCrNNsAOTyqE/ZbUTD0MtO9
sNQAS+2+7xA/SsE2R6nTSR0GuEPYrqXGloKiys3HvDcZotkjJ6l2Bwoq3Tdo
SD0yRIm5xjDKi4LZCSpSLNcQm77v59c7R4Hi+Yp2wUJDPGkdr55JnBlg6/nv
uSE2m9Haj3lTEHnj/v3GGkMcmfErrPWhwCZdapHfkCGKzzQqxl6gYGHk9rEB
EQa+dladmGJRcI+eLKZqykD3uZeRMyEULA9ReLfNnIEd3pFS6qEUBPyu8hBn
MrCzReNKOLHNm96aBUsG7ppbFCtxgwKJ0/+drzrBwFKB84LaYWS+nhZ/1vJg
YO7KizHBERTkGNSFG0cxMLDqx5+ftygo9ZulOTQwcLxW681UPAWTuX1jl5oY
+FLV86ZyAgXy3U0/E5sZeOEs5xZ/4rRDjyo+fWHgqD5POkciBSGrrFjQycCV
gTdFeO9RYJ5XurDqFwO51ovULk2mgOpmzb8WNkLVvYcbB+5TsFGX598mCyPU
/JvnIvCIzN9ntaa1h41wjY8opxqx5jFWpqClEf4ypnt4ETt5zJguHDXC3Rkh
bV+Ji+KHH3+zM8L1Nqu/JmeT/JGPx26eM8Kh3h0pUjkkPyzu1XyMEVbyDSis
ySf5H2VCvzYboUDbP7eoYrIemyofzLaQfuxWRJYTO3szK9Z9NUJBQc7gEWKJ
DdcmrL8bYfV9YW7NpxREnOk51tVrhA94NfZPETvxJykOTxphp/Wp58YlFNB1
RX78EzXGOYP5p+wXFNx4My9PtzZGjfaCrZUVFKBbn8L6Y8bokCyp1k38Z139
jrW2xphk9Qi5KimwcktUFDlljE5mKsPaxNvEVJR4XYwx6ts72kfierfzMOZn
jELuL6CligKB9X/0KxKMMW/PvvjGagpueQw62bQb46uhRh7WOwrWavq6mfww
xgjXxV7xxKmiy3w0fxpjAsevD8XEBaWyV2R7jNH6h5bqKHEDj2vS9LAxxv6+
t/Hwe7LfEiY/Rf4lB4zjK3m21VAQXL1YtXKtCdIDfQtf11Lgt1J8hcRhExRf
Z/qjtJ6CuvwlR8DSBI3LGdYtxOIGE2lW1iZYOJz3lk1cfvWD8m1bE3zM/nl0
w0cKFk372vE5meDhyY64AOJr31pLJ31N0AzldFQaKIhKunm6NsEEqxuaVmY0
UvBQhqvG86cJUhtuvtJopqBJ7MBfly4TtDGL0WYS/1vhL2vfY4JpocvKnYgN
Jv+EHx4wwaCbF1gRxH+qekz2j5lgwI4M8y/EaFX9nYdmiov8Zw7bf6bgS3jQ
+N0Npugc99+SCy0UcP/hWFN51BSV9WJMLnyhYDovLrzHxhRXBFXXhxIPu2zn
5D1hik+XDu5LIG7ot6IM7E1Rq+LAyEviu21PX7efNcW1F/zT54jlXrm4T7NM
0WKPZajfV/J+RH2t3X7fFMvTbtu5fqMgQz7/4r1+U+S2u/lqRzsFZ1aOzzwd
NMV+s/HPQKw4K+/VOGyK7Z9svusRV7zKc+YcM8WlC1G1dsRfzPOYTtOmaMV/
UPIuMa9/7o7dS8xwTC21fZ7Y4f3jvrqtZjjenRpS8Z0CmeNZBnMuZijRurNM
soN8HxOV836dNcNjNz6nyBPbfa0RHHAzQ/HFZf7KxGmM4eYmLzPk174gbkBM
B1nLTH8zzMgx4PQiXiWWY28SZkbOI1fsKokXteSzHmabodSv7MemPyloO1RS
YDZshi2W2n52nRQcNExjeo2aoRrdQf8scZZpxHw0ZYbPpQVW+xD7Hjul0/zb
DNdpCEVfJ17rJdhl/M8MfVTDd2UTM5MdBRn85jjo27BujLhlco2rznZztNtU
k+TeRfbHfd9t4GGOU9zFb090UyBEKy5R9jLH5P02rk7EJlbjGru9zXEt/xth
N+JmEYej2y6Yo4ngZ52LxK1XzCLWBZmjg4enbxxxu738+FQUGf9Tt7uWuPe/
vqK8AlIvmDEl10P2R6GRisQvcyxt2D/fR8yntLte+I85WnVsPjxCTH+51oZr
0hwTk7pzx4m1q7uDBmbMsVhomvGP+E6zV20OhwXOaLXYCvZSoDxx58g+QQvs
XSRbqUzst7vLx1TeAstSf4SGEC88c39y9YwFzu6qnxTvI/1xF4SmulqgyoRH
+Sbi56bjtmXuFlhAF74sTew5dnb55DkLXK6uy7GDeEDKxf5UgAUmN9M+qBM3
xdqvUY+0wMAshweOxA88rfw5CixQSL/1Yh6xrrymht+EBd61HfDZ2U/+558/
c3hOWeBm/Xur9hAXnz9V5jxjgS10/3xlYolXl/dYzpF6TmU/DhDPmr2SUeZi
YkJQ2GoGcdYFXD4twsRxKW3O08RL3iq3eigy0WFM+msK8Vvr7Y7OHkyc1+Tr
5hog63fC4UWiFxNZNdU7lxAfdUjhb/BmYvrumEA+4kl34QJFPyYOTl4TESbe
HDw1O3eZiX/b/66mE7MKym9ExjLRZbfe7b3EyjyMvCclTDzUGhPsRHyV7/qi
gRdM9E0XCHQhbhSsMl1bxkSRwrFzrsQOYoozF6uYSN0fPHKO+LaC6EHtWibe
YMwvvkT8x/Lnp2/tTKysyGiPI0bbNZL8HUysmgvKjicOtTP2gU4mlggOnr9H
LOFWLZbWy0QrW3P+NGKjq5mnXNhMDHw4syqXOCG082nSGBOTnjA/5RMPRK5d
2vSLif6PjcKK/v888Tdydk8x0e/tmtkS4g/Jr2mOM0wMFh3Nfkm8On3eOP4v
E/8rPG5dTnz80Z4HdXNM1MnyW1ZFnJPnOrWwwMTJ5apPq4n/BxxiJOc=
         "]]},
       Annotation[#, "Charting`Private`Tag$21846#1"]& ]}, {}}, InsetBox[
     TemplateBox[{
       StyleBox[
       "\"\\!\\(\\*SubscriptBox[\\(R\\), \\(12\\)]\\)(t)\"", Bold, Italic, 
        RGBColor[0, 0, 1], FontSize -> 28, StripOnInput -> False]},
      "LineLegend",
      DisplayFunction->(FormBox[
        StyleBox[
         StyleBox[
          PaneBox[
           TagBox[
            GridBox[{{
               TagBox[
                GridBox[{{
                   GraphicsBox[{{
                    Directive[
                    EdgeForm[
                    Directive[
                    Opacity[0.3], 
                    GrayLevel[0]]], 
                    PointSize[0.5], 
                    RGBColor[0, 0, 1], 
                    Dashing[{Small, Small}], 
                    AbsoluteThickness[5]], {
                    LineBox[{{0, 50}, {50, 50}}]}}, {
                    Directive[
                    EdgeForm[
                    Directive[
                    Opacity[0.3], 
                    GrayLevel[0]]], 
                    PointSize[0.5], 
                    RGBColor[0, 0, 1], 
                    Dashing[{Small, Small}], 
                    AbsoluteThickness[5]], {}}}, AspectRatio -> Full, 
                    ImageSize -> {50, 50}, PlotRangePadding -> None, 
                    ImagePadding -> Automatic, 
                    BaselinePosition -> (Scaled[0.42000000000000004`] -> 
                    Baseline)], #}}, 
                 GridBoxAlignment -> {
                  "Columns" -> {Center, Left}, "Rows" -> {{Baseline}}}, 
                 AutoDelete -> False, 
                 GridBoxDividers -> {
                  "Columns" -> {{False}}, "Rows" -> {{False}}}, 
                 GridBoxItemSize -> {"Columns" -> {{All}}, "Rows" -> {{All}}},
                  GridBoxSpacings -> {
                  "Columns" -> {{0.5}}, "Rows" -> {{0.8}}}], "Grid"]}}, 
             GridBoxAlignment -> {"Columns" -> {{Left}}, "Rows" -> {{Top}}}, 
             AutoDelete -> False, 
             GridBoxItemSize -> {
              "Columns" -> {{Automatic}}, "Rows" -> {{Automatic}}}, 
             GridBoxSpacings -> {"Columns" -> {{1}}, "Rows" -> {{0}}}], 
            "Grid"], Alignment -> Left, AppearanceElements -> None, 
           ImageMargins -> {{5, 5}, {5, 5}}, ImageSizeAction -> 
           "ResizeToFit"], LineIndent -> 0, StripOnInput -> False], {
         FontFamily -> "Arial"}, Background -> Automatic, StripOnInput -> 
         False], TraditionalForm]& ),
      Editable->True,
      InterpretationFunction:>(RowBox[{"LineLegend", "[", 
         RowBox[{
           RowBox[{"{", 
             RowBox[{"Directive", "[", 
               RowBox[{
                 InterpretationBox[
                  ButtonBox[
                   TooltipBox[
                    GraphicsBox[{{
                    GrayLevel[0], 
                    RectangleBox[{0, 0}]}, {
                    GrayLevel[0], 
                    RectangleBox[{1, -1}]}, {
                    RGBColor[0, 0, 1], 
                    RectangleBox[{0, -1}, {2, 1}]}}, DefaultBaseStyle -> 
                    "ColorSwatchGraphics", AspectRatio -> 1, Frame -> True, 
                    FrameStyle -> RGBColor[0., 0., 0.6666666666666666], 
                    FrameTicks -> None, PlotRangePadding -> None, ImageSize -> 
                    Dynamic[{
                    Automatic, 1.35 CurrentValue["FontCapHeight"]/
                    AbsoluteCurrentValue[Magnification]}]], 
                    StyleBox[
                    RowBox[{"RGBColor", "[", 
                    RowBox[{"0", ",", "0", ",", "1"}], "]"}], NumberMarks -> 
                    False]], Appearance -> None, BaseStyle -> {}, 
                   BaselinePosition -> Baseline, DefaultBaseStyle -> {}, 
                   ButtonFunction :> With[{Typeset`box$ = EvaluationBox[]}, 
                    If[
                    Not[
                    AbsoluteCurrentValue["Deployed"]], 
                    SelectionMove[Typeset`box$, All, Expression]; 
                    FrontEnd`Private`$ColorSelectorInitialAlpha = 1; 
                    FrontEnd`Private`$ColorSelectorInitialColor = 
                    RGBColor[0, 0, 1]; 
                    FrontEnd`Private`$ColorSelectorUseMakeBoxes = True; 
                    MathLink`CallFrontEnd[
                    FrontEnd`AttachCell[Typeset`box$, 
                    FrontEndResource["RGBColorValueSelector"], {
                    0, {Left, Bottom}}, {Left, Top}, 
                    "ClosingActions" -> {
                    "SelectionDeparture", "ParentChanged", 
                    "EvaluatorQuit"}]]]], BaseStyle -> Inherited, Evaluator -> 
                   Automatic, Method -> "Preemptive"], 
                  RGBColor[0, 0, 1], Editable -> False, Selectable -> False], 
                 ",", 
                 RowBox[{"Dashing", "[", 
                   RowBox[{"{", 
                    RowBox[{"Small", ",", "Small"}], "}"}], "]"}], ",", 
                 RowBox[{"AbsoluteThickness", "[", "5", "]"}]}], "]"}], "}"}],
            ",", 
           RowBox[{"{", #, "}"}], ",", 
           RowBox[{"LabelStyle", "\[Rule]", 
             RowBox[{"{", "}"}]}], ",", 
           RowBox[{"LegendLayout", "\[Rule]", "\"Column\""}], ",", 
           RowBox[{"LegendMarkerSize", "\[Rule]", "50"}]}], "]"}]& )], 
     Scaled[{0.99, 0.99}], ImageScaled[{1, 1}],
     BaseStyle->{FontSize -> Larger},
     FormatType->StandardForm]},
   AspectRatio->NCache[GoldenRatio^(-1), 0.6180339887498948],
   Axes->{True, True},
   AxesLabel->{None, None},
   AxesOrigin->{0, 0},
   DisplayFunction->Identity,
   Frame->{{True, True}, {True, True}},
   FrameLabel->{{None, None}, {None, None}},
   FrameStyle->Directive[
     Thickness[Large], 
     GrayLevel[0], 10],
   FrameTicks->{{Automatic, Automatic}, {Automatic, Automatic}},
   FrameTicksStyle->Directive[
     GrayLevel[0], 36],
   GridLines->{None, None},
   GridLinesStyle->Directive[
     GrayLevel[0.5, 0.4]],
   ImagePadding->All,
   ImageSize->1000,
   Method->{
    "DefaultBoundaryStyle" -> Automatic, 
     "DefaultGraphicsInteraction" -> {
      "Version" -> 1.2, "TrackMousePosition" -> {True, False}, 
       "Effects" -> {
        "Highlight" -> {"ratio" -> 2}, "HighlightPoint" -> {"ratio" -> 2}, 
         "Droplines" -> {
          "freeformCursorMode" -> True, 
           "placement" -> {"x" -> "All", "y" -> "None"}}}}, 
     "DefaultMeshStyle" -> AbsolutePointSize[6], "ScalingFunctions" -> None, 
     "CoordinatesToolOptions" -> {"DisplayFunction" -> ({
         (Identity[#]& )[
          Part[#, 1]], 
         (Identity[#]& )[
          Part[#, 2]]}& ), "CopiedValueFunction" -> ({
         (Identity[#]& )[
          Part[#, 1]], 
         (Identity[#]& )[
          Part[#, 2]]}& )}},
   PlotRange->{{0., 99.99999795918367}, {0, 1}},
   PlotRangeClipping->True,
   PlotRangePadding->{{
      Scaled[0.02], 
      Scaled[0.02]}, {0, 0}},
   Ticks->{Automatic, Automatic},
   TicksStyle->Directive[100]],
  InterpretTemplate[Legended[
    Graphics[{{{{}, {}, 
        Annotation[{
          Directive[
           Opacity[1.], 
           AbsoluteThickness[1.6], 
           RGBColor[0, 0, 1], 
           Dashing[{Small, Small}], 
           Thickness[0.007]], 
          Line[CompressedData["
1:eJwV1nlYTV0XAPAbTSiaEJIrNHiTIiRlLRo13uZLRRkaRaOS0k2GlAapRKVB
KkmzCI0ylVJJoUjzfE+hkerb31/n/J619rPW2Xufc/bG42eNTy2i0WiGHDTa
/68SEXP374lX7ie3yWKDW/Y/5ZXZ4OKQBDRa+y27rZxQ6ZOTJu2QCzRcVDeq
LAJv5N3suR3KiQWEXllthnc3mrQn7D8CbSx0WUqqIrxXDioZse8Amvol9uPd
GvBIRfjirtyfQLP51hB9TxPG204meWZ1Ai17Md+qJdpwcS1v16/kbqBVD/nz
9unA7dsG9lRYP9C4d27XsWFAzc02twF7CmgfdPxfB5hDcFzs+1sKY0DTPNLu
p2MBsg5wZGcucT2Tv3oVE9x5bl5wzxoHmqtln1DRYZjXUCwbS/5N6jMPbF1k
DaKvfNVGw6aA9mS/O9e0LeiU8hj02S8AbdvXgF9xjqCwcHxi1Rjx9qt34iWd
4Ab9WP0mFRrSRIv5rjxxAs/jz71Mq4lbk69taXUG9T7X6ifNHEiboN+bkDkD
XaPfbX0mFiNNlXPQNNgNWsJDn0Tu5UTa65Nho1/doGb73iUP/YlVr9xDWXco
cIvO+8rFhbRQgRmxT+4QOKGzoLyKG2lPWlo6ZDyBPvc0YW43L7JqJbIk5s6B
yL1TYysvEMt0/FCy9AZeEFaXKyeu+V4o+dwbKNaZ4aNaS5BVZDIf6esDZZxb
lCssliKL5SjSyuUL1nxRrZd8+JBlG9k0ouUPdfy7l3BaCyAaomaY+iVo0hWK
q/cTQBa6Xxm+eAm+XGdL3kkgvihb+rrkEvRwZajLtQtghV/0/Lh8EPybW81i
WgoiLTHtnMaWy7CVPTOZfVgIWbrJl59LXgV52ZYr3ueFEHvN4xiOV2G3U4HI
wTskzlk37p59FQ72Oe1o/ULiqV0vbRSvweEfbS4cTGFSP29iXicYgutLe8zM
RZDm0PFCJToEwvnuetDPiSCmufis/RkC0TrnFg3HiGBF6bRKrGwoJL2Ro7M+
E/ckBZx+GwrFZUmWWaYrkZVek1LEGQa9OYFN88arSD/KVqX3IuBghEZFhqEo
0ngOvE7OjgKWTtHDpjOimBzQY5nWHgVlXJtuzYWJIovm3cDNfwuU/Wh2Jh+I
M0TeDp25BTsdXyxb0F6DFRwNMrgnGjarKViYH1yLtOdOY4++xQD3lBibc5cY
JisPq4253gH1gtDW7aZiyCpNKufKuQOXXGYrjniQ+Jm/GuHDd2C+u/VWXr4Y
YlfS4r/2d2GqIWqvldx6xBeaymZ28TCQxXulUEocf7Z0KiecT4RT22f5Ffjp
mDd9oNlrIRn02q49EBWnIyu6rUtIJgUUr61UpW2no/yIRcKCcQpwdsif/sig
I71O+f77jBRIDbevcYmmY0X74MRWs1ToGG2+mrVuI7L8dHaeL78Ph7NzFzZt
lUCcfS/b1ZwOyFS9vWyfBDK8/VLkl2SANGet3G9dCTJ/kxHfVDNg2rLPuspF
AgUaDOUPZmZA7LL1L23yJZA+3l3oGJgJn5xCfBKVNqHNywgpW40s0Jc5Nb5K
azMmt4ULcK3KgdlQrxffzTejQCzdk884BzLZV66k2W1G+WVykc7hOcBZlL5m
x9XNOFYeXaTAmwvP9w8c0H+9GV2Pan7rWsgFSVPnqCC1LZjpLP12YSEPaAFu
O8dAEpWWZoqvkSiEnM7AuWJDSXRQ8Pau0CgES/Wot/7HiL2D5mMcC6F4SaHl
sgBJdA148qY2vxBOR/8JkiyTxLy2ZI8T6kXw9aF3s5WKFNJvqPrpuj+BgmZ/
r/dK0ujjUHVXZvwpZF45ebzrkDTGrdDroIs/g3u7dQ3/HpFG7Q0pUoa6zyAk
TlRmm780DkztLGGkP4MTVoXtkZVkPE+tZ//REhDpGVBj6sjgM6W5aetvz+Hc
bxOhfsutKLqoXmjLbCnsE9qayxkgi3FxqXNnT1dBPceR93URsugQrsyx9HoV
2Ixf745NlkXFST7ulw+q4HLD4GqZKlnUtneuse8g+eEPWfpc21AlrH1Hu8kr
sFkmYxwbug3FGFzuUgeq4TKn9IRUnBz+M5NQLZJ9A/Z/oxIfMOWxoTRE+uzB
Gjj7pn9nrv4O3B8qUaWv2wghR7i3zJ1WxB2OlZ+TJVrgxNsLdgoOu7G63i1q
Z9k3qORZY+R8WAkjNZYE6m3tAAVBVuygpzJqS04ZmX/rBJvfqrIGp1XQ1SQ8
g1XXDSn3XotNhe3HYkbBG96iXigMV25rMkYMexedO2HRD57PVRmJegfwd6v7
ANfjASivefDruuVBnPbhndw0PAiOWntLHZlqmHXH/syz/iFgS695nW+lhkrD
tyszhofAfenMhxkbNVw6UXAomhoCv7pn7dcd1XCzYer8yakhiDRR+vfQVw33
flTa0ss9DMXH9uwbSlDDJRG/Cm23DMMin10lTp1qGHZEW8/cZhgSMhWeODup
42Uh2QpW/TC8+3riXdIZdeyv0q4qaRyGP0tj2z65q+Pd0ZQzY83DoOsyy6Fy
QR17VkfUmrcNw6zCKwO+G+pYZDb0kmdgGA6/MB3IfqyOywdN8v/SRmBVvfc6
9pg68rw+67JLYQRu/i4NdPXWwMHtPSf3hY7AmaZIW6sLGqh3BO+/CBsBvfwT
B7QDNDD+YdUm5cgR4D67hIN+TQPVV5yiFGJGwG/IlPUxVgMfnVap50saAbvO
4YtyxRrYo9R107VgBFQ+rvEb+aOBJTlrLKdaR6Avy+ucg7sm/lD7zqksPgrm
6+d/ZJ7TxLSV1/oD6KPwOuKq1qCvJuaJblhSLTEKaZ63RZ2CNPFh3RC/ltQo
HN9f8tw5WhPFYoJBSX4UfjT+mz9TrImFwk/13x0Yhc/TQde8ZjXxwDMVg4wT
o1CtGRV36ZIWsn73FienjkKv3Ys636taOPqcr/RY2ihwX+tZ5BGiheMJnb7r
00dB++1ulxNRWqi9j2djzMNR+KDVdkA9VQsjfNS2e+WNwiftzcNcVVrINysk
NFM6Cl06xarXObRxXGtl/covo8Bh+K0rgqWNGxvfRzbwsuFdmdkmz8vaaBto
XaKylA2Rco0nmMHaaLphtjVjGRvoy9/10CO1se79xlnf5WzAuid9+Una2Dnx
vVdEhA0s3ZtDn8q0scPRZGr1BjbQtLV/rZ7TxuzI3I/HFIkPFHMknz+ES2v8
z6+zYsMR9f6aL/6HMPRCJf2kNRuKtESjBS8dwjP0/IpHR9ngYOArGRRyCHde
zB/dY8uGRsv9unbxhzD6ZJ+guh0bUs+9iZYtPYQVs7/kZF3ZoJ7dIlVC08Gr
eikLGMSG4NVT+k3XdPA/pcV+D9LZEP3uXXdVqA4OFbXtTM5gQ9L5u+cLI3RQ
ba2V3N1MNhS3qT6Ivq2D+Se9R0Oz2NCbdPmfeYYObvo1lWqXw4aD0kKP2t7o
4JnBeZuZJ2z4p7SNt5dLF5WeyL65Xc0G1yMnqqaCdHFLdgxXcwcblicN/VQJ
1kVxQXZ50U82ZHe7LQTe0MWT87MV0Z1s6D/NUuGL0cUTeQF3jLvZcDQgsZie
rovvw/cWve5jg15aa9ahd7r4vEhpRcgoG6TZurfi+fRwXfhSlYhZNnQGKp6E
GD18pFK+5aEQBZKrloe73tHDAbANsBKmwCmr/2lKoh5OfPmpuUKEgj9Nd5dx
puvhYyetjR4rKeDdzFH4rlgPR2I1BBRFKZB7U8dh/EUP/b6GKMevp8B3qX3S
yXX6+Eniv1oOaQpEbt35dj1FH0PWXZXR2kfB0s/Cje4P9PGg/uWgj8S01eFv
LR/q4+OP5l4WKhSM3r1UtC1fH/vLczfaqVLwJtU5vLFCHwX50x9cBAp8ClQP
rvmpj9zFsYkJahR8b+x8mClugNPC/EfCdSlIF9h6/m28Ab4a+13KPEL66zs8
zZlsgM41d+qaiJ++uO59MM0AJxJfeutZUvDObtCrNNsAOTyqE/ZbUTD0MtO9
sNQAS+2+7xA/SsE2R6nTSR0GuEPYrqXGloKiys3HvDcZotkjJ6l2Bwoq3Tdo
SD0yRIm5xjDKi4LZCSpSLNcQm77v59c7R4Hi+Yp2wUJDPGkdr55JnBlg6/nv
uSE2m9Haj3lTEHnj/v3GGkMcmfErrPWhwCZdapHfkCGKzzQqxl6gYGHk9rEB
EQa+dladmGJRcI+eLKZqykD3uZeRMyEULA9ReLfNnIEd3pFS6qEUBPyu8hBn
MrCzReNKOLHNm96aBUsG7ppbFCtxgwKJ0/+drzrBwFKB84LaYWS+nhZ/1vJg
YO7KizHBERTkGNSFG0cxMLDqx5+ftygo9ZulOTQwcLxW681UPAWTuX1jl5oY
+FLV86ZyAgXy3U0/E5sZeOEs5xZ/4rRDjyo+fWHgqD5POkciBSGrrFjQycCV
gTdFeO9RYJ5XurDqFwO51ovULk2mgOpmzb8WNkLVvYcbB+5TsFGX598mCyPU
/JvnIvCIzN9ntaa1h41wjY8opxqx5jFWpqClEf4ypnt4ETt5zJguHDXC3Rkh
bV+Ji+KHH3+zM8L1Nqu/JmeT/JGPx26eM8Kh3h0pUjkkPyzu1XyMEVbyDSis
ySf5H2VCvzYboUDbP7eoYrIemyofzLaQfuxWRJYTO3szK9Z9NUJBQc7gEWKJ
DdcmrL8bYfV9YW7NpxREnOk51tVrhA94NfZPETvxJykOTxphp/Wp58YlFNB1
RX78EzXGOYP5p+wXFNx4My9PtzZGjfaCrZUVFKBbn8L6Y8bokCyp1k38Z139
jrW2xphk9Qi5KimwcktUFDlljE5mKsPaxNvEVJR4XYwx6ts72kfierfzMOZn
jELuL6CligKB9X/0KxKMMW/PvvjGagpueQw62bQb46uhRh7WOwrWavq6mfww
xgjXxV7xxKmiy3w0fxpjAsevD8XEBaWyV2R7jNH6h5bqKHEDj2vS9LAxxv6+
t/Hwe7LfEiY/Rf4lB4zjK3m21VAQXL1YtXKtCdIDfQtf11Lgt1J8hcRhExRf
Z/qjtJ6CuvwlR8DSBI3LGdYtxOIGE2lW1iZYOJz3lk1cfvWD8m1bE3zM/nl0
w0cKFk372vE5meDhyY64AOJr31pLJ31N0AzldFQaKIhKunm6NsEEqxuaVmY0
UvBQhqvG86cJUhtuvtJopqBJ7MBfly4TtDGL0WYS/1vhL2vfY4JpocvKnYgN
Jv+EHx4wwaCbF1gRxH+qekz2j5lgwI4M8y/EaFX9nYdmiov8Zw7bf6bgS3jQ
+N0Npugc99+SCy0UcP/hWFN51BSV9WJMLnyhYDovLrzHxhRXBFXXhxIPu2zn
5D1hik+XDu5LIG7ot6IM7E1Rq+LAyEviu21PX7efNcW1F/zT54jlXrm4T7NM
0WKPZajfV/J+RH2t3X7fFMvTbtu5fqMgQz7/4r1+U+S2u/lqRzsFZ1aOzzwd
NMV+s/HPQKw4K+/VOGyK7Z9svusRV7zKc+YcM8WlC1G1dsRfzPOYTtOmaMV/
UPIuMa9/7o7dS8xwTC21fZ7Y4f3jvrqtZjjenRpS8Z0CmeNZBnMuZijRurNM
soN8HxOV836dNcNjNz6nyBPbfa0RHHAzQ/HFZf7KxGmM4eYmLzPk174gbkBM
B1nLTH8zzMgx4PQiXiWWY28SZkbOI1fsKokXteSzHmabodSv7MemPyloO1RS
YDZshi2W2n52nRQcNExjeo2aoRrdQf8scZZpxHw0ZYbPpQVW+xD7Hjul0/zb
DNdpCEVfJ17rJdhl/M8MfVTDd2UTM5MdBRn85jjo27BujLhlco2rznZztNtU
k+TeRfbHfd9t4GGOU9zFb090UyBEKy5R9jLH5P02rk7EJlbjGru9zXEt/xth
N+JmEYej2y6Yo4ngZ52LxK1XzCLWBZmjg4enbxxxu738+FQUGf9Tt7uWuPe/
vqK8AlIvmDEl10P2R6GRisQvcyxt2D/fR8yntLte+I85WnVsPjxCTH+51oZr
0hwTk7pzx4m1q7uDBmbMsVhomvGP+E6zV20OhwXOaLXYCvZSoDxx58g+QQvs
XSRbqUzst7vLx1TeAstSf4SGEC88c39y9YwFzu6qnxTvI/1xF4SmulqgyoRH
+Sbi56bjtmXuFlhAF74sTew5dnb55DkLXK6uy7GDeEDKxf5UgAUmN9M+qBM3
xdqvUY+0wMAshweOxA88rfw5CixQSL/1Yh6xrrymht+EBd61HfDZ2U/+558/
c3hOWeBm/Xur9hAXnz9V5jxjgS10/3xlYolXl/dYzpF6TmU/DhDPmr2SUeZi
YkJQ2GoGcdYFXD4twsRxKW3O08RL3iq3eigy0WFM+msK8Vvr7Y7OHkyc1+Tr
5hog63fC4UWiFxNZNdU7lxAfdUjhb/BmYvrumEA+4kl34QJFPyYOTl4TESbe
HDw1O3eZiX/b/66mE7MKym9ExjLRZbfe7b3EyjyMvCclTDzUGhPsRHyV7/qi
gRdM9E0XCHQhbhSsMl1bxkSRwrFzrsQOYoozF6uYSN0fPHKO+LaC6EHtWibe
YMwvvkT8x/Lnp2/tTKysyGiPI0bbNZL8HUysmgvKjicOtTP2gU4mlggOnr9H
LOFWLZbWy0QrW3P+NGKjq5mnXNhMDHw4syqXOCG082nSGBOTnjA/5RMPRK5d
2vSLif6PjcKK/v888Tdydk8x0e/tmtkS4g/Jr2mOM0wMFh3Nfkm8On3eOP4v
E/8rPG5dTnz80Z4HdXNM1MnyW1ZFnJPnOrWwwMTJ5apPq4n/BxxiJOc=
           "]]}, "Charting`Private`Tag$21846#1"]}}, {}}, {
     DisplayFunction -> Identity, Ticks -> {Automatic, Automatic}, 
      AxesOrigin -> {0, 0}, 
      FrameTicks -> {{Automatic, Automatic}, {Automatic, Automatic}}, 
      GridLines -> {None, None}, DisplayFunction -> Identity, 
      PlotRangePadding -> {{
         Scaled[0.02], 
         Scaled[0.02]}, {0, 0}}, PlotRangeClipping -> True, ImagePadding -> 
      All, DisplayFunction -> Identity, AspectRatio -> GoldenRatio^(-1), 
      Axes -> {True, True}, AxesLabel -> {None, None}, AxesOrigin -> {0, 0}, 
      DisplayFunction :> Identity, Frame -> {{True, True}, {True, True}}, 
      FrameLabel -> {{None, None}, {None, None}}, FrameStyle -> Directive[
        Thickness[Large], 
        GrayLevel[0], 10], 
      FrameTicks -> {{Automatic, Automatic}, {Automatic, Automatic}}, 
      FrameTicksStyle -> Directive[
        GrayLevel[0], 36], GridLines -> {None, None}, GridLinesStyle -> 
      Directive[
        GrayLevel[0.5, 0.4]], ImageSize -> 1000, 
      Method -> {
       "DefaultBoundaryStyle" -> Automatic, 
        "DefaultGraphicsInteraction" -> {
         "Version" -> 1.2, "TrackMousePosition" -> {True, False}, 
          "Effects" -> {
           "Highlight" -> {"ratio" -> 2}, "HighlightPoint" -> {"ratio" -> 2}, 
            "Droplines" -> {
             "freeformCursorMode" -> True, 
              "placement" -> {"x" -> "All", "y" -> "None"}}}}, 
        "DefaultMeshStyle" -> AbsolutePointSize[6], "ScalingFunctions" -> 
        None, "CoordinatesToolOptions" -> {"DisplayFunction" -> ({
            (Identity[#]& )[
             Part[#, 1]], 
            (Identity[#]& )[
             Part[#, 2]]}& ), "CopiedValueFunction" -> ({
            (Identity[#]& )[
             Part[#, 1]], 
            (Identity[#]& )[
             Part[#, 2]]}& )}}, 
      PlotRange -> {{0., 99.99999795918367}, {0, 1}}, PlotRangeClipping -> 
      True, PlotRangePadding -> {{
         Scaled[0.02], 
         Scaled[0.02]}, {Automatic, Automatic}}, 
      Ticks -> {Automatic, Automatic}, TicksStyle -> Directive[100]}], 
    Placed[
     Unevaluated[
      LineLegend[{
        Directive[
         RGBColor[0, 0, 1], 
         Dashing[{Small, Small}], 
         AbsoluteThickness[5]]}, {
        Style["\!\(\*SubscriptBox[\(R\), \(12\)]\)(t)", Bold, Italic, 
         RGBColor[0, 0, 1], FontSize -> 28]}, LabelStyle -> {}, LegendLayout -> 
       "Column", LegendMarkerSize -> 50]], {Right, Top}, Identity]]& ],
  AutoDelete->True,
  Editable->True,
  SelectWithContents->False,
  Selectable->True]], "Output",
 CellChangeTimes->{{3.881898932916563*^9, 3.8818989505249786`*^9}, 
   3.8818991299845886`*^9, 3.881899344711775*^9, 3.8818994068438635`*^9, 
   3.881899533500387*^9, 3.881900715865636*^9, 3.8819007946672025`*^9, 
   3.881902068783717*^9, 3.8850076226268015`*^9, 3.8946126607604327`*^9, 
   3.8946132352101755`*^9, 3.894615670918888*^9, 3.8956192544883366`*^9},
 CellLabel->
  "Out[165]=",ExpressionUUID->"bd798027-d89e-4834-bfa5-322db2b1c220"]
}, Open  ]],

Cell[CellGroupData[{

Cell[BoxData[{
 RowBox[{
  RowBox[{"I12", "=", 
   RowBox[{
    RowBox[{"(", 
     RowBox[{"1", "/", "gamma"}], ")"}], "*", 
    RowBox[{"D", "[", 
     RowBox[{
      RowBox[{"R12", "[", "x", "]"}], ",", "x"}], "]"}]}]}], 
  ";"}], "\[IndentingNewLine]", 
 RowBox[{"PI12", "=", 
  RowBox[{"Plot", "[", 
   RowBox[{"I12", ",", 
    RowBox[{"{", 
     RowBox[{"x", ",", "0", ",", "100"}], "}"}], ",", 
    RowBox[{"PlotRange", "\[Rule]", 
     RowBox[{"{", 
      RowBox[{"0", ",", "1"}], "}"}]}], ",", "\[IndentingNewLine]", 
    RowBox[{"PlotStyle", "\[Rule]", 
     RowBox[{"{", 
      RowBox[{"Blue", ",", "Dashed", ",", 
       RowBox[{"Thickness", "[", "0.007", "]"}]}], "}"}]}], ",", 
    RowBox[{"PlotLegends", "\[Rule]", " ", 
     RowBox[{"Placed", "[", 
      RowBox[{
       RowBox[{"LineLegend", "[", 
        RowBox[{
         RowBox[{"{", 
          RowBox[{"Directive", "[", 
           RowBox[{"Blue", ",", "Dashed", ",", 
            RowBox[{"AbsoluteThickness", "[", "5", "]"}]}], "]"}], "}"}], ",", 
         RowBox[{"{", 
          RowBox[{"Style", "[", 
           RowBox[{
           "\"\<\!\(\*SubscriptBox[\(I\), \(12\)]\)(t)\>\"", ",", "Bold", ",",
             "Italic", ",", "Blue", ",", 
            RowBox[{"FontSize", "\[Rule]", "28"}]}], "]"}], "}"}], ",", 
         RowBox[{"LegendMarkerSize", "\[Rule]", "50"}]}], "]"}], 
       "\[IndentingNewLine]", ",", 
       RowBox[{"{", 
        RowBox[{"Right", ",", "Top"}], "}"}]}], "]"}]}], ",", 
    "\[IndentingNewLine]", 
    RowBox[{"Frame", "\[Rule]", " ", "True"}], ",", "\[IndentingNewLine]", 
    RowBox[{"FrameTicksStyle", "\[Rule]", 
     RowBox[{"Directive", "[", 
      RowBox[{"Black", ",", "36"}], "]"}]}], ",", "\[IndentingNewLine]", 
    RowBox[{"FrameStyle", "->", 
     RowBox[{"Directive", "[", 
      RowBox[{"Thick", ",", "Black", ",", "10"}], "]"}]}], ",", 
    "\[IndentingNewLine]", 
    RowBox[{"TicksStyle", "\[Rule]", 
     RowBox[{"Directive", "[", "100", "]"}]}], ",", "\[IndentingNewLine]", 
    RowBox[{"ImageSize", "\[Rule]", "1000"}]}], "]"}]}]}], "Input",
 CellChangeTimes->{
  3.8946157108785615`*^9, {3.8956192652702923`*^9, 3.895619266473463*^9}},
 CellLabel->
  "In[166]:=",ExpressionUUID->"1656d2c3-9ecb-420c-8ecf-8c3e0f47066f"],

Cell[BoxData[
 TagBox[
  GraphicsBox[{{{{}, {}, 
      TagBox[
       {RGBColor[0, 0, 1], Thickness[0.007], Opacity[1.], 
        Dashing[{Small, Small}], LineBox[CompressedData["
1:eJwV13k4VG8bB/BJhBZFhSKJSmQ3M5bovhOyL2Ob7JTs2YXIpLLvJMmaNRXK
VokQkqVmJkVRSUjpV7bQ6p33r3N9ruc+5zznub/nOdfZ4+JLcWUjEAhlawiE
/x/FUv+WFIi0HyaM019/CL8ITVySu33cC4GwKNRZlncR2kOrSw+41wBhY0n0
XOtF6Jb3d1vn/ggIjcdMdnNcgp4kpu4Pt+dAIBtHDly5BE/VLtz/6vYeCKV5
RMtXMXBTfes5Us0YENr4XM4TYmFu5GRhUNUHIGhOtygdjIVzO7nG54s+AkG9
2fdgdCxcuWLs9j35ExDmf/32JMdBb/qI/7TbdyDQogUc7sVDXE7200yFWSCE
WOhwzMSDtDvYKNWwLO/YThZJgADO9LMBVXNAyDlprBaTAP+0ia2zRQtASDmY
T7dLBMHH4Uf/S14Ggt3L8eq9yaDfwmk85bYKhHdfJF6mp4HCqssP/lmW+Q9x
6DWlQZKo4zNxdQISHoXc3vk2DYJcHgRbdLIsOHfjtWQ6aE35dTYMrkGCw77R
V0/SYfy/t86hP9Yi4eBZx+P8mfAqJbEhTZUdCQ82SywcyYReOVXuG5Esj5u9
WfTJhLv+WbWvOTiQsOkcQ/FJJpz/ob+qxr8OCXVmXLfPZYHo36a8v2QuJJiz
JSBbNmwrcJ3dfpblXWyMWmI2cMFWLdlHLJMW1152y4bvtNMzDse4kZD+xfXh
s2xoZd+n1ma9Hgkphgv516+A/caMoejQjUi4tpvi5nwVBjaRudnttyAhQVp9
/5F8YBrw5TyLYJmySdgwKh+G47/tv5rH8oC1/veWfJjgqNCSHWU5/2hyrXoB
/PkrQKPa8iKhTyxNCQtB6tvPpVvH+ZA2cNNorqYI4p61TFhabUOa82B/7NoS
SNmYGygasg0J4fN8EgdLIEs/hG3m8jZse3r99hbzEijslhWlvWTVK2Qd7iwp
gcbWQtsqi+2IuT7qjbqlMFl9nvmPwo9tKve7eIrLQDNVu63CRBBxXZ9hdXIl
0PTrbzBPs+zl76zaWgmtHOKZf5MFkeayMrLteyWoRRBOmfcLIkF14FWL2Q1Q
8mjesKq7A9s+PvZ4u7MK9h5VsLbS3ImYEjka/vAmrFsW/sZOEsY2ZqiU2OEa
0LqbOCRnIYzY8yJ3XVgNRPv8arMJFEbCvm1UqK+Bfx+HMmvvCCMtV2vy1fZa
WKZnqNrJ7kK8pUWB1FqYruK6VCchgmNw3/9H/B1wlfu1SWGTKDqpeEbXFtSB
4UhsmaCIKI49uG5q2FkHxNjtGgQ5UdZ8LnwX+FIH7O/lvZ+bimLRI1Wew+R6
uJ7i1uuTJYo0sZzEdno9vP9vMKZKaA86pR2fPsfTCMdv1ayKS4khSnGNW928
B0aSrnP8x/Yirb50rYVNK9wdjAx+qnIAK/u1y6h/O6Hy0kmXcb0DOFzRsUlA
oAsKyAYmv21Y4xHfAgbluyAhR1BSJvIAxnV78xqc7IITdnWjae2s+vKZu7v7
umDbxPRRqr4kujduMpbI6YaQBXO+T7ZSOEYTW3wg0wOH+KRq2KOkUUXikPO4
ch88W2PzdCBVGtO6Fq/1G/eB01z8x+wiaezZvJxX5toHF+mfBSQ7pJHOcZZf
PJNVn3KDZsQhg7qblv9o/8eq3yBJyU6UwbRe/Zi/+f1wkf3AD4kcWeQSaxce
/j4A/IvWm+cqZXH2PcVYhf0ZVH6MlXxwXxZpvB2y5wWfwUDHJ3vDEVkcLn1t
2Y/PgP98RbefiBzKlwQ9PZr2DG783Z9zv1QOdRMf7r8s9Rzcfmfkl1HlkdBc
cHJiHx2yjL8+DnOSx1KuDVumZejQVqz9xchdHtOMbBvek+ggqLtCXjojj05V
/7VXadOhJ8uernNFHvnG0x9Un6SDpOyBtdMv5VGLrhXuWkQHq/PnJR++lcdR
r2ZCaQUdogffmKRNymNEgsfUy2o6vAlPzlP5IY+VXIzqrS10SHgyT4rfpoAr
v8WPLw3TYcapxV3KXAHVUykDZjwMEKznT/1no4Cav3Sed2xjgBanXwPTRQH9
cura9wsxIO+2GNvZAAXUqhN1eSLBAMNfsdf60hVQ+mnFGi9kwO1MyjNvugKe
ck3qVvZlwJupm4s4rICmckeuvAxiwDo1DqHtYwooz/F+66lwBjiMNbm1fFfA
xuTDHI6XGMAjs2sNz2ZF/Na+gVabywDf7k9KNUaK6GnjxUvvYEAb3vKStlJE
rR3mcv+eMGBLs1/JDQdFdC8+EiU8wIDamp98pb6KeK6z4a7kEAPmczbM56Qr
Yty/ZOeYLwzQ3EqX5M9VxBi515zk7wzITM5yzryuiGOiR8deLjCAGL2LkVyn
iH8c9x6c+sOAEC+52uiXiqjzy91Ij4cJ3ZMLn1bfKuJgWHFFOB8TBJzu7Y6c
UsT+3dKYx8+EexZHUs8sK2K5VDepVoQJPzXMT3vvUMKUlRdRQrJMiNhyRtrK
XgldvhvHsOkzoT/h0MkXrkq4YkhEVSMm7OIg5JmeVsLepPgAJ1MmtP6M22AQ
pYS63P0WNCsmED7mfoFiJayWtStf58IEU3tHsZYbStjmaXy//SQTiofEbdTu
ssbvg7+PGxM0+289JT5WQloifs72ZsKFhtZKyUkl/MbbeEcxhAmDchfGyv9T
QlPejJLAUCbsrTomuHdJCYf7T/qVhTOhs4AeK8JJxHnblHsj55iwbcflR9c2
E1Hnx/qjYzQmuGYeXxYUJOJesafdL6OZsC5u/NRWSSKefvbkdWYME6zYKgrS
FIh40lM1zC6OCRURXq82qRFRbLexIn8CE3T9F7W5DIioUrFvq30yExJs1u37
603E8Ss90aqZTDgsv3HpcxAR43ZJvAnOYsIcB9+TVxFE7BzRDii7zATqnV0e
tUlEPLege+HdFSZsiBVXy88ioktg+YbpHNb62UluSMgj4uHfDQsTV5mwj4t0
+8Qt1vyae9juX2PC8Fu1c6b1RFz/55tqWh4TkurQROMhEWuHN87Z5DMB4nVE
pTqJ6PDzlPyOAibMOxjO8fcTMWSDFaGP5XIipWPtIBGLLuh4+BUy4fh6aubs
CBEpTvcCuYuYsHHM/uTbj0QU+Xr4QDbLbQ0nSL0zRMyj0VL5i5kQlOixrmmB
iOv0yHcTWJZw9h0q+U1ENQ7pq/MsvyEHV6atJeG/fjAyvs5kfQ/PhkVuIKHg
C+ehfJaPjNP0PbeScOlAFn5gebEpRshaiITq0V/SBUuYUJmc9PWoOAnjVuIH
j7JseyKjRf4gCW8/r+Q9wTKPak7KLiUS3lRNoYSw3MFT4Lj+EAlBKKMokuXg
iRL5ZU0SOtGFOcJYPvDgxpoJfRJumSuPd2d5NLWGSaeQ0Ir/vrIhy6muDSUt
NiQMKJwR3Muy5qHmoCoXEsqemSLPsua3tKVd+4onCbNfO12rZblqqpv/YgAJ
23bsMXVl2f5h/ye/cBJ2uP1x4GF5Swbznn00CTdfecW4yVqPTrfheP0EEr6b
KL6rwfIZjXc2yhkkHG112NDJWl+prRMH9+aSUD5BaOowy+mt3wf+3iChI/dW
fT5Wf7SyfhR8uUNCfofqT56s/q14/PYduk9Cs+D18vdY/XbYzsl35ykJ+dQs
v8iz8sA3s/FjPoOELiEb/O1Yeelq46tPeM16nr28/RG5TJD2FrE6+ZmEOWd2
S+ax8jZ2ZK+E2RyrH7UmeI2Vx0wBqRWNnyR8yC9ilZrNhF8dpFwBbjK+u+9U
acXKc3XOIS92XjJaP7H8JcnKu/PpI+pzgmScJX8Jnk9nQs8Oo3e9B8go88Z1
+4lU1v7xnVLTJE/GhQBRkw0pTJDrotJKVVjXey76rjKJCdl+J8XO6ZLxZOHa
A53xTDjx5OwpBXcyKm3qKo64wIST6vuNl3zJ6F9nhq/PM+HUHTqp+QwZl9aP
LRxkvc/u1/ZxaMeSMXRjbGddBBNO+z4voZaTUXpBUtk4mAl+E2GJu6rJqKLT
XGkXyAT/43sDxxvIGCnKfcnZn5Xno2Ga3l1kXMcpf8PYhwnhAuIfoibI2K6h
QW9i7U8RSQM9Wl/JKJKxsyectX9Frgmt5V4kY670f+eJTkygzfRHZa5VRmqL
j1uSLRNiHoWIVIgpY3lGrexzMyZkuPXaPnNSxib2GOcqdSZkjQYdzXRXxvQs
78p3qky4bLb7INVPGUPUZlzWKzMh51DQrw9RyriJet5RV4EJBZtFrv4oUMaI
YaU7jvtY+WvyfyX8VhnjrEaSODYyoZ1zh5nXcRV0+9z3J+IFA6ZKZPVfO6vg
UnPdN5fnDNiIWkePearg4M2jYdjHAGqoL0n8rAreu1qePs76Pn2f7toxkqeC
k2tmHDvvMGBXb8C4/pgKut7wnlmfwoCwpP5AKTdVzEkm3V53hAEKvLTsz0Fq
GFccHdCSSYcHXEMHnkSoYb2spq9NCh00CbLNpRfV0GUhZ+tCHB0svo+8d8xS
w8/9ahEC5+gQMqAs+apODWXFl2dk3OnwMP57c8e8GgZsat2Te4gOumyOH675
HcIldoaD56Pn4LSgIW3srY5/ZG7tWX/4GRQXdAkvJx/Gmov/HHf290JditoI
k4LIt1w/2eDyBIIeaJjmGx7BXofLRalWnfCot2w+3lYTUSOmWkmvHTyOqbZ4
UI+iyHb7If/AFsirVGjw8tTC2evHj6en34P0hZbzfme0MVd4mtzmWw9TVcEh
7gE6SCkaDlQVuwOdOhk50dHHMMS4nCdb4RasMXkznkrTxUWBK41OPhXQ02op
HnRRF9/cjPiqZVcBabKME9Q4XQxtiOsmGlSAKE/PhGiaLqqF3zNUlqwAHGiY
ulOoiyGnjT53T5YDzSD9y4tWXSzbaF2x3rkcCLq68wJ/dXFy9EvtkmMZEI40
rikK08NYPe+PvyJLwEbrU+9wpB7GKWwWsD9dAvXHBLN4o/Vw1GxyV59DCbgb
h++/kKCHskWEmF4oAYbtYYNT1/RwhSt0ypKtBK6HdGdJt+ihT9L0/pz466B1
65XEfYI+vpn007xcVAxxAstGzFh95KHHGZW8LYSsnp6PHYn6yC0e/i+jqxAK
w3LD6lL18R5pdkvW7UJoHNEoy7qij+PFRJneyEKYLLz4x6pCH5f30jk5dheC
5gG+myPd+uhxNCDi5knW/5WKDNckhwFaq+eTT//JAz+bEx3LFwxwIqT9cKBt
LvAUfhlTjzNAl/4p/nvauXDro//q+SQDXL3op8IjnwufvGnqGy8boIg8+75v
7LngEJXfKFpugK/seY+erbkKhqVDVXo9Blj7UOX6I86rcOCbQea1jYZYlTs2
k9t5BT6cJ56Ey4Y429xXutbnMuzn50nxu2qIjkMjFSm2l8Gz6lNTcb4hbhTi
PCehfxkWmbkb2MsNMVQlOzxa4jJw7V1T19NoiIwai+zR8SyQ7R5YQxk2xIho
2llBuywIX+9WeFLICPfHiLt5UDNhW+bVN/HFRtgMdX3WIemw/uVWRkCZEUoK
dBUTPNKBIJDyxPaGEX4zVTxdZ5sO/+VG18vcMULfR88HyEfSofu6VwqjzQh/
7p4ar9uYDqF3NTR3jBnh5aIkvfNlafCW8eFGpYgxzt1Rkwt4mArlW6TCnlwz
xuEE/mSrl0kgO3V8hb3IGLtFArbYtSRBU3P8Gc1SY7QM2CYRXJYEPac+B7fc
YvldF/1DcBJ8eVgZUNdijJM/fTxLBJJAxkPCu/C9Md4JkYh64JAI9e17Hc+I
m2BO5qky+q94aA/YrS1x0wTlQ2E+2i0Wfv34niZcY4IKewP3HLOMBWJY2yhv
nQkm2hWa7DgaC5VRzkF/HpjgPS3NqE8isZCWVFLC6DVBP6EZbqmhGHAql2CL
+GKCSk+5Xx3Wj4HVr1ccp7eZYmDNIw5ntUtQIFokrGFhitf65cW98QLwJCj0
yFiZ4iO5f0rVChcgaqEjUIRqim8t/vP6LXYBnLone1dtTXHPMyP5Jo4LIOZ9
MKzjhCk+LBLbX9cXDeVNjS+PBZqi9Q+hOw3Ho6HaeCCFkmGKipX2Hbcjz0NL
xC+CO90UJ+4tKkY9iYKlmqnZaKYpLkyvm+O+HQXyH5lj+YOm6BdefK4qIwpK
9W62vRg2RZ4Kzg5phyhI4LejwQdTjEtsWlVaOgdWtS2r/POmONj4ROmw1Dn4
/pH2r2urGa6jWoj0FUfAHgPOP+LWZmiR9m9Woy8MiC+PMnceN0OK6kisVFMY
6DjSKnltzVC7d6Vgf0kYeAb+tFh1MMP+r1MiRmfDoP7azO03p8xQMmGtCEWa
Vf/1uWN6iBl+mZ5aUUgPBc/knMf/Lpvh+7TqoZ+uZ6D+uWTi60EzDCiIydFX
DYY08fayX6/MsLow39tOIhi8zlDbhF6bIeeSmVHk9mAQ2x37w/6tGU7ydLB9
nQuC1NMTjuOTZmhioP7x7M0g8NxUSJxZMsN3B9me2OwJAlGDbe/+CFLw+SxP
RLtAICR1/5MXtaegtPPpkHppf0D/KYVdjhRUUsozE9/tD4tCzxR3OlMwwnfx
ZR6vP9j55xO3uVKQs3Ht/ZolP5ARVlfh8qFgBe5ks2j3g2f+YTAbQcGHj87S
Uql+sGXXolFbHgUNkxgfibt8ITPws6fTKOv81RzTm7LesFMn3N/8HQVP6Dx3
Zwp6w3XBDaE6YxTsK+dzWL/WG+62SF+SnqDgQUeZW7eGvIDO6Ve4MkNBsbEe
3/vnvYAnb+lF2m8Kfnn1IGJ62BPiOtdqtO80x0Lq8qh2pgdEbBfZLHbcHOuk
H3O6ktxg4A63DdiaI8/ewc9v97iBiPGPUjt7c7RfoBx043GDRzH9aleczXF9
tGh21adTwLYSfmqjpzn6uAumLeSegtg3Qy1L4eZY3nPVJZr9FGQUpnv35Zkj
7au0uMrHk3BDkqM3aMwc23q8DQz6XYApfOS3zzjrfg6rBpdaXODP5khptwlz
rHR0GOutdgHjpcWU49Pm+D4nsCg03QUWOybMD8+aY5mp8AV7axdAu863nAQL
PBT1g1d70hmGUy7M5e62wPz0+TpjbmdYt7hmR7uDBYZet85ZGXOAldqclAkn
C6xeUqm70e0AMz5y7FwnLLC/t0bK/5YD0D/ZfTd2s8CzWzo+aoY6QO5IU9eo
rwWebqzy+77FAWQf+wSs0CwwLdHzgZ2OPVhlvO6TK7HArIDI49zttlAhf+dc
wScL/LBaf25yjgqnt8/9bPrMGi/e7MnxlgrEX/LBjBkLpFUrdZF7qND2uNaL
fdYClzPepA0UUGHYqpbquWKBkryUL08NqcAVWaNI5rZEuLdfce6mNbg/vT01
IGWJ+vmzQzkhViDpUmX818cSe7LkxN3ULKAnX6123tcS53wLm3OlLODU617e
aX9L9L28VPZmpwWUms4MMoMt8U0An37Ub3MQBWnbykhLFEgs6bJpMQd+4Wo3
82RLFPE7bEI5ag5sr+7QbtyyRI2vV4zWUikwonf/ruWMJXK/yb1Du24Kmial
1OD/LDH4+dKQR5YpVFmk/sv6bokfKk99dogxhXBHV/3BBUv8eNe0zNvTFHYG
845T/lii7pZ+j+1KpkAt8uA13WSFf99qc0skm8CrpR1++nJWeH3kg+nfGSNg
loTLQKAVCsm0Kez+rA98hMb7asFW2Oxyk/nyhT6Y281pk89Y4a0n97TzW/Vh
cJu7g8xZKzylR/JxyNKHoUuWqUIXrDBtfti0EvVh1E1+bjnDCqV/V3KY5OnB
5MGp+tq7Vnh5UJcn1VEXVurM1MXmrVDwdEeP/FYd2KhCfrZ10QrtCnoyeNl0
QPThTieOJSsk2zQUr85qg27nxwvTP63Qhq7quva5NlwdDO6rXmONciRv18pE
bVD7cdXmEK81lvpwhzpyakMEeTzUQt4ag6evTapzacHqvYCGmNPW2OFtIVYm
owmj6+4mXvezxqiOXT+oIprwwGLOuTXAGrdrq5Tt2KwJQbO+PEsh1nhpWTGg
ffYITEv4uLlGWeO/A8sZN+qPADPbbYdWmjWGZXdWMQ8fgbIgu8g1d60xOvbv
K7BDMJDX0Y74YY0eCt+KWwI0gPDy5ZqgZWs8k3zRJc9WAxrDXFu9flojZyvF
IFlLA8QeX1S2/WuNjaer7cr4NeCX5WNJNQ4qWjecmb/VrA5VZ5FnZRsVXSw2
1WziVgfuJ2pDgUQq8u9q62moVYMn9nIeXoFUPKS6/1yXvArwnXBvzg+moqmQ
glSakAo4uBdvop+h4m19Xm+fdSqwFLD1LjGCim3een6Oo8qwN27519+LVEx2
CmvcHa8MtLuPktKyqWhIH9VZO0UGNU7T2ob7VDRzp9V+vkWCmI3xbNPNVLTa
rJY/fZUEDN4Oi52tVOzXua+wEkMCd2Hiz3MdVKQotQroOZPgioKgpm4fFZ3V
rmvW8pNg0XbsxZtRKm5P3ZoZe5EI6Lxj/6b3VNQcSTySEECExFOUUPhAxaA/
JvV5TkQQ8+8ULp2kYrNnUs2sOhHMYipdfb5R0StBOtJ8SQnyEj80Fc5SMeoX
+zPmhBJMp+1cz5ynYoMaW4jzCyWgXUuqJi9TUcj0/uVbtUrQX9RF8PhJxYik
pnn3QiUQKP9HufabiiLmJ/yJKUrgclO5bOAvFbP+nWXfHKkE1bV+y6urVDxL
6y9Y8VKC/wH8RQkn
         "]]},
       Annotation[#, "Charting`Private`Tag$22082#1"]& ]}, {}}, InsetBox[
     TemplateBox[{
       StyleBox[
       "\"\\!\\(\\*SubscriptBox[\\(I\\), \\(12\\)]\\)(t)\"", Bold, Italic, 
        RGBColor[0, 0, 1], FontSize -> 28, StripOnInput -> False]},
      "LineLegend",
      DisplayFunction->(FormBox[
        StyleBox[
         StyleBox[
          PaneBox[
           TagBox[
            GridBox[{{
               TagBox[
                GridBox[{{
                   GraphicsBox[{{
                    Directive[
                    EdgeForm[
                    Directive[
                    Opacity[0.3], 
                    GrayLevel[0]]], 
                    PointSize[0.5], 
                    RGBColor[0, 0, 1], 
                    Dashing[{Small, Small}], 
                    AbsoluteThickness[5]], {
                    LineBox[{{0, 50}, {50, 50}}]}}, {
                    Directive[
                    EdgeForm[
                    Directive[
                    Opacity[0.3], 
                    GrayLevel[0]]], 
                    PointSize[0.5], 
                    RGBColor[0, 0, 1], 
                    Dashing[{Small, Small}], 
                    AbsoluteThickness[5]], {}}}, AspectRatio -> Full, 
                    ImageSize -> {50, 50}, PlotRangePadding -> None, 
                    ImagePadding -> Automatic, 
                    BaselinePosition -> (Scaled[0.42000000000000004`] -> 
                    Baseline)], #}}, 
                 GridBoxAlignment -> {
                  "Columns" -> {Center, Left}, "Rows" -> {{Baseline}}}, 
                 AutoDelete -> False, 
                 GridBoxDividers -> {
                  "Columns" -> {{False}}, "Rows" -> {{False}}}, 
                 GridBoxItemSize -> {"Columns" -> {{All}}, "Rows" -> {{All}}},
                  GridBoxSpacings -> {
                  "Columns" -> {{0.5}}, "Rows" -> {{0.8}}}], "Grid"]}}, 
             GridBoxAlignment -> {"Columns" -> {{Left}}, "Rows" -> {{Top}}}, 
             AutoDelete -> False, 
             GridBoxItemSize -> {
              "Columns" -> {{Automatic}}, "Rows" -> {{Automatic}}}, 
             GridBoxSpacings -> {"Columns" -> {{1}}, "Rows" -> {{0}}}], 
            "Grid"], Alignment -> Left, AppearanceElements -> None, 
           ImageMargins -> {{5, 5}, {5, 5}}, ImageSizeAction -> 
           "ResizeToFit"], LineIndent -> 0, StripOnInput -> False], {
         FontFamily -> "Arial"}, Background -> Automatic, StripOnInput -> 
         False], TraditionalForm]& ),
      Editable->True,
      InterpretationFunction:>(RowBox[{"LineLegend", "[", 
         RowBox[{
           RowBox[{"{", 
             RowBox[{"Directive", "[", 
               RowBox[{
                 InterpretationBox[
                  ButtonBox[
                   TooltipBox[
                    GraphicsBox[{{
                    GrayLevel[0], 
                    RectangleBox[{0, 0}]}, {
                    GrayLevel[0], 
                    RectangleBox[{1, -1}]}, {
                    RGBColor[0, 0, 1], 
                    RectangleBox[{0, -1}, {2, 1}]}}, DefaultBaseStyle -> 
                    "ColorSwatchGraphics", AspectRatio -> 1, Frame -> True, 
                    FrameStyle -> RGBColor[0., 0., 0.6666666666666666], 
                    FrameTicks -> None, PlotRangePadding -> None, ImageSize -> 
                    Dynamic[{
                    Automatic, 1.35 CurrentValue["FontCapHeight"]/
                    AbsoluteCurrentValue[Magnification]}]], 
                    StyleBox[
                    RowBox[{"RGBColor", "[", 
                    RowBox[{"0", ",", "0", ",", "1"}], "]"}], NumberMarks -> 
                    False]], Appearance -> None, BaseStyle -> {}, 
                   BaselinePosition -> Baseline, DefaultBaseStyle -> {}, 
                   ButtonFunction :> With[{Typeset`box$ = EvaluationBox[]}, 
                    If[
                    Not[
                    AbsoluteCurrentValue["Deployed"]], 
                    SelectionMove[Typeset`box$, All, Expression]; 
                    FrontEnd`Private`$ColorSelectorInitialAlpha = 1; 
                    FrontEnd`Private`$ColorSelectorInitialColor = 
                    RGBColor[0, 0, 1]; 
                    FrontEnd`Private`$ColorSelectorUseMakeBoxes = True; 
                    MathLink`CallFrontEnd[
                    FrontEnd`AttachCell[Typeset`box$, 
                    FrontEndResource["RGBColorValueSelector"], {
                    0, {Left, Bottom}}, {Left, Top}, 
                    "ClosingActions" -> {
                    "SelectionDeparture", "ParentChanged", 
                    "EvaluatorQuit"}]]]], BaseStyle -> Inherited, Evaluator -> 
                   Automatic, Method -> "Preemptive"], 
                  RGBColor[0, 0, 1], Editable -> False, Selectable -> False], 
                 ",", 
                 RowBox[{"Dashing", "[", 
                   RowBox[{"{", 
                    RowBox[{"Small", ",", "Small"}], "}"}], "]"}], ",", 
                 RowBox[{"AbsoluteThickness", "[", "5", "]"}]}], "]"}], "}"}],
            ",", 
           RowBox[{"{", #, "}"}], ",", 
           RowBox[{"LabelStyle", "\[Rule]", 
             RowBox[{"{", "}"}]}], ",", 
           RowBox[{"LegendLayout", "\[Rule]", "\"Column\""}], ",", 
           RowBox[{"LegendMarkerSize", "\[Rule]", "50"}]}], "]"}]& )], 
     Scaled[{0.99, 0.99}], ImageScaled[{1, 1}],
     BaseStyle->{FontSize -> Larger},
     FormatType->StandardForm]},
   AspectRatio->NCache[GoldenRatio^(-1), 0.6180339887498948],
   Axes->{True, True},
   AxesLabel->{None, None},
   AxesOrigin->{0, 0},
   DisplayFunction->Identity,
   Frame->{{True, True}, {True, True}},
   FrameLabel->{{None, None}, {None, None}},
   FrameStyle->Directive[
     Thickness[Large], 
     GrayLevel[0], 10],
   FrameTicks->{{Automatic, Automatic}, {Automatic, Automatic}},
   FrameTicksStyle->Directive[
     GrayLevel[0], 36],
   GridLines->{None, None},
   GridLinesStyle->Directive[
     GrayLevel[0.5, 0.4]],
   ImagePadding->All,
   ImageSize->1000,
   Method->{
    "DefaultBoundaryStyle" -> Automatic, 
     "DefaultGraphicsInteraction" -> {
      "Version" -> 1.2, "TrackMousePosition" -> {True, False}, 
       "Effects" -> {
        "Highlight" -> {"ratio" -> 2}, "HighlightPoint" -> {"ratio" -> 2}, 
         "Droplines" -> {
          "freeformCursorMode" -> True, 
           "placement" -> {"x" -> "All", "y" -> "None"}}}}, 
     "DefaultMeshStyle" -> AbsolutePointSize[6], "ScalingFunctions" -> None, 
     "CoordinatesToolOptions" -> {"DisplayFunction" -> ({
         (Identity[#]& )[
          Part[#, 1]], 
         (Identity[#]& )[
          Part[#, 2]]}& ), "CopiedValueFunction" -> ({
         (Identity[#]& )[
          Part[#, 1]], 
         (Identity[#]& )[
          Part[#, 2]]}& )}},
   PlotRange->{{0., 99.99999795918367}, {0, 1}},
   PlotRangeClipping->True,
   PlotRangePadding->{{
      Scaled[0.02], 
      Scaled[0.02]}, {0, 0}},
   Ticks->{Automatic, Automatic},
   TicksStyle->Directive[100]],
  InterpretTemplate[Legended[
    Graphics[{{{{}, {}, 
        Annotation[{
          Directive[
           Opacity[1.], 
           AbsoluteThickness[1.6], 
           RGBColor[0, 0, 1], 
           Dashing[{Small, Small}], 
           Thickness[0.007]], 
          Line[CompressedData["
1:eJwV13k4VG8bB/BJhBZFhSKJSmQ3M5bovhOyL2Ob7JTs2YXIpLLvJMmaNRXK
VokQkqVmJkVRSUjpV7bQ6p33r3N9ruc+5zznub/nOdfZ4+JLcWUjEAhlawiE
/x/FUv+WFIi0HyaM019/CL8ITVySu33cC4GwKNRZlncR2kOrSw+41wBhY0n0
XOtF6Jb3d1vn/ggIjcdMdnNcgp4kpu4Pt+dAIBtHDly5BE/VLtz/6vYeCKV5
RMtXMXBTfes5Us0YENr4XM4TYmFu5GRhUNUHIGhOtygdjIVzO7nG54s+AkG9
2fdgdCxcuWLs9j35ExDmf/32JMdBb/qI/7TbdyDQogUc7sVDXE7200yFWSCE
WOhwzMSDtDvYKNWwLO/YThZJgADO9LMBVXNAyDlprBaTAP+0ia2zRQtASDmY
T7dLBMHH4Uf/S14Ggt3L8eq9yaDfwmk85bYKhHdfJF6mp4HCqssP/lmW+Q9x
6DWlQZKo4zNxdQISHoXc3vk2DYJcHgRbdLIsOHfjtWQ6aE35dTYMrkGCw77R
V0/SYfy/t86hP9Yi4eBZx+P8mfAqJbEhTZUdCQ82SywcyYReOVXuG5Esj5u9
WfTJhLv+WbWvOTiQsOkcQ/FJJpz/ob+qxr8OCXVmXLfPZYHo36a8v2QuJJiz
JSBbNmwrcJ3dfpblXWyMWmI2cMFWLdlHLJMW1152y4bvtNMzDse4kZD+xfXh
s2xoZd+n1ma9Hgkphgv516+A/caMoejQjUi4tpvi5nwVBjaRudnttyAhQVp9
/5F8YBrw5TyLYJmySdgwKh+G47/tv5rH8oC1/veWfJjgqNCSHWU5/2hyrXoB
/PkrQKPa8iKhTyxNCQtB6tvPpVvH+ZA2cNNorqYI4p61TFhabUOa82B/7NoS
SNmYGygasg0J4fN8EgdLIEs/hG3m8jZse3r99hbzEijslhWlvWTVK2Qd7iwp
gcbWQtsqi+2IuT7qjbqlMFl9nvmPwo9tKve7eIrLQDNVu63CRBBxXZ9hdXIl
0PTrbzBPs+zl76zaWgmtHOKZf5MFkeayMrLteyWoRRBOmfcLIkF14FWL2Q1Q
8mjesKq7A9s+PvZ4u7MK9h5VsLbS3ImYEjka/vAmrFsW/sZOEsY2ZqiU2OEa
0LqbOCRnIYzY8yJ3XVgNRPv8arMJFEbCvm1UqK+Bfx+HMmvvCCMtV2vy1fZa
WKZnqNrJ7kK8pUWB1FqYruK6VCchgmNw3/9H/B1wlfu1SWGTKDqpeEbXFtSB
4UhsmaCIKI49uG5q2FkHxNjtGgQ5UdZ8LnwX+FIH7O/lvZ+bimLRI1Wew+R6
uJ7i1uuTJYo0sZzEdno9vP9vMKZKaA86pR2fPsfTCMdv1ayKS4khSnGNW928
B0aSrnP8x/Yirb50rYVNK9wdjAx+qnIAK/u1y6h/O6Hy0kmXcb0DOFzRsUlA
oAsKyAYmv21Y4xHfAgbluyAhR1BSJvIAxnV78xqc7IITdnWjae2s+vKZu7v7
umDbxPRRqr4kujduMpbI6YaQBXO+T7ZSOEYTW3wg0wOH+KRq2KOkUUXikPO4
ch88W2PzdCBVGtO6Fq/1G/eB01z8x+wiaezZvJxX5toHF+mfBSQ7pJHOcZZf
PJNVn3KDZsQhg7qblv9o/8eq3yBJyU6UwbRe/Zi/+f1wkf3AD4kcWeQSaxce
/j4A/IvWm+cqZXH2PcVYhf0ZVH6MlXxwXxZpvB2y5wWfwUDHJ3vDEVkcLn1t
2Y/PgP98RbefiBzKlwQ9PZr2DG783Z9zv1QOdRMf7r8s9Rzcfmfkl1HlkdBc
cHJiHx2yjL8+DnOSx1KuDVumZejQVqz9xchdHtOMbBvek+ggqLtCXjojj05V
/7VXadOhJ8uernNFHvnG0x9Un6SDpOyBtdMv5VGLrhXuWkQHq/PnJR++lcdR
r2ZCaQUdogffmKRNymNEgsfUy2o6vAlPzlP5IY+VXIzqrS10SHgyT4rfpoAr
v8WPLw3TYcapxV3KXAHVUykDZjwMEKznT/1no4Cav3Sed2xjgBanXwPTRQH9
cura9wsxIO+2GNvZAAXUqhN1eSLBAMNfsdf60hVQ+mnFGi9kwO1MyjNvugKe
ck3qVvZlwJupm4s4rICmckeuvAxiwDo1DqHtYwooz/F+66lwBjiMNbm1fFfA
xuTDHI6XGMAjs2sNz2ZF/Na+gVabywDf7k9KNUaK6GnjxUvvYEAb3vKStlJE
rR3mcv+eMGBLs1/JDQdFdC8+EiU8wIDamp98pb6KeK6z4a7kEAPmczbM56Qr
Yty/ZOeYLwzQ3EqX5M9VxBi515zk7wzITM5yzryuiGOiR8deLjCAGL2LkVyn
iH8c9x6c+sOAEC+52uiXiqjzy91Ij4cJ3ZMLn1bfKuJgWHFFOB8TBJzu7Y6c
UsT+3dKYx8+EexZHUs8sK2K5VDepVoQJPzXMT3vvUMKUlRdRQrJMiNhyRtrK
XgldvhvHsOkzoT/h0MkXrkq4YkhEVSMm7OIg5JmeVsLepPgAJ1MmtP6M22AQ
pYS63P0WNCsmED7mfoFiJayWtStf58IEU3tHsZYbStjmaXy//SQTiofEbdTu
ssbvg7+PGxM0+289JT5WQloifs72ZsKFhtZKyUkl/MbbeEcxhAmDchfGyv9T
QlPejJLAUCbsrTomuHdJCYf7T/qVhTOhs4AeK8JJxHnblHsj55iwbcflR9c2
E1Hnx/qjYzQmuGYeXxYUJOJesafdL6OZsC5u/NRWSSKefvbkdWYME6zYKgrS
FIh40lM1zC6OCRURXq82qRFRbLexIn8CE3T9F7W5DIioUrFvq30yExJs1u37
603E8Ss90aqZTDgsv3HpcxAR43ZJvAnOYsIcB9+TVxFE7BzRDii7zATqnV0e
tUlEPLege+HdFSZsiBVXy88ioktg+YbpHNb62UluSMgj4uHfDQsTV5mwj4t0
+8Qt1vyae9juX2PC8Fu1c6b1RFz/55tqWh4TkurQROMhEWuHN87Z5DMB4nVE
pTqJ6PDzlPyOAibMOxjO8fcTMWSDFaGP5XIipWPtIBGLLuh4+BUy4fh6aubs
CBEpTvcCuYuYsHHM/uTbj0QU+Xr4QDbLbQ0nSL0zRMyj0VL5i5kQlOixrmmB
iOv0yHcTWJZw9h0q+U1ENQ7pq/MsvyEHV6atJeG/fjAyvs5kfQ/PhkVuIKHg
C+ehfJaPjNP0PbeScOlAFn5gebEpRshaiITq0V/SBUuYUJmc9PWoOAnjVuIH
j7JseyKjRf4gCW8/r+Q9wTKPak7KLiUS3lRNoYSw3MFT4Lj+EAlBKKMokuXg
iRL5ZU0SOtGFOcJYPvDgxpoJfRJumSuPd2d5NLWGSaeQ0Ir/vrIhy6muDSUt
NiQMKJwR3Muy5qHmoCoXEsqemSLPsua3tKVd+4onCbNfO12rZblqqpv/YgAJ
23bsMXVl2f5h/ye/cBJ2uP1x4GF5Swbznn00CTdfecW4yVqPTrfheP0EEr6b
KL6rwfIZjXc2yhkkHG112NDJWl+prRMH9+aSUD5BaOowy+mt3wf+3iChI/dW
fT5Wf7SyfhR8uUNCfofqT56s/q14/PYduk9Cs+D18vdY/XbYzsl35ykJ+dQs
v8iz8sA3s/FjPoOELiEb/O1Yeelq46tPeM16nr28/RG5TJD2FrE6+ZmEOWd2
S+ax8jZ2ZK+E2RyrH7UmeI2Vx0wBqRWNnyR8yC9ilZrNhF8dpFwBbjK+u+9U
acXKc3XOIS92XjJaP7H8JcnKu/PpI+pzgmScJX8Jnk9nQs8Oo3e9B8go88Z1
+4lU1v7xnVLTJE/GhQBRkw0pTJDrotJKVVjXey76rjKJCdl+J8XO6ZLxZOHa
A53xTDjx5OwpBXcyKm3qKo64wIST6vuNl3zJ6F9nhq/PM+HUHTqp+QwZl9aP
LRxkvc/u1/ZxaMeSMXRjbGddBBNO+z4voZaTUXpBUtk4mAl+E2GJu6rJqKLT
XGkXyAT/43sDxxvIGCnKfcnZn5Xno2Ga3l1kXMcpf8PYhwnhAuIfoibI2K6h
QW9i7U8RSQM9Wl/JKJKxsyectX9Frgmt5V4kY670f+eJTkygzfRHZa5VRmqL
j1uSLRNiHoWIVIgpY3lGrexzMyZkuPXaPnNSxib2GOcqdSZkjQYdzXRXxvQs
78p3qky4bLb7INVPGUPUZlzWKzMh51DQrw9RyriJet5RV4EJBZtFrv4oUMaI
YaU7jvtY+WvyfyX8VhnjrEaSODYyoZ1zh5nXcRV0+9z3J+IFA6ZKZPVfO6vg
UnPdN5fnDNiIWkePearg4M2jYdjHAGqoL0n8rAreu1qePs76Pn2f7toxkqeC
k2tmHDvvMGBXb8C4/pgKut7wnlmfwoCwpP5AKTdVzEkm3V53hAEKvLTsz0Fq
GFccHdCSSYcHXEMHnkSoYb2spq9NCh00CbLNpRfV0GUhZ+tCHB0svo+8d8xS
w8/9ahEC5+gQMqAs+apODWXFl2dk3OnwMP57c8e8GgZsat2Te4gOumyOH675
HcIldoaD56Pn4LSgIW3srY5/ZG7tWX/4GRQXdAkvJx/Gmov/HHf290JditoI
k4LIt1w/2eDyBIIeaJjmGx7BXofLRalWnfCot2w+3lYTUSOmWkmvHTyOqbZ4
UI+iyHb7If/AFsirVGjw8tTC2evHj6en34P0hZbzfme0MVd4mtzmWw9TVcEh
7gE6SCkaDlQVuwOdOhk50dHHMMS4nCdb4RasMXkznkrTxUWBK41OPhXQ02op
HnRRF9/cjPiqZVcBabKME9Q4XQxtiOsmGlSAKE/PhGiaLqqF3zNUlqwAHGiY
ulOoiyGnjT53T5YDzSD9y4tWXSzbaF2x3rkcCLq68wJ/dXFy9EvtkmMZEI40
rikK08NYPe+PvyJLwEbrU+9wpB7GKWwWsD9dAvXHBLN4o/Vw1GxyV59DCbgb
h++/kKCHskWEmF4oAYbtYYNT1/RwhSt0ypKtBK6HdGdJt+ihT9L0/pz466B1
65XEfYI+vpn007xcVAxxAstGzFh95KHHGZW8LYSsnp6PHYn6yC0e/i+jqxAK
w3LD6lL18R5pdkvW7UJoHNEoy7qij+PFRJneyEKYLLz4x6pCH5f30jk5dheC
5gG+myPd+uhxNCDi5knW/5WKDNckhwFaq+eTT//JAz+bEx3LFwxwIqT9cKBt
LvAUfhlTjzNAl/4p/nvauXDro//q+SQDXL3op8IjnwufvGnqGy8boIg8+75v
7LngEJXfKFpugK/seY+erbkKhqVDVXo9Blj7UOX6I86rcOCbQea1jYZYlTs2
k9t5BT6cJ56Ey4Y429xXutbnMuzn50nxu2qIjkMjFSm2l8Gz6lNTcb4hbhTi
PCehfxkWmbkb2MsNMVQlOzxa4jJw7V1T19NoiIwai+zR8SyQ7R5YQxk2xIho
2llBuywIX+9WeFLICPfHiLt5UDNhW+bVN/HFRtgMdX3WIemw/uVWRkCZEUoK
dBUTPNKBIJDyxPaGEX4zVTxdZ5sO/+VG18vcMULfR88HyEfSofu6VwqjzQh/
7p4ar9uYDqF3NTR3jBnh5aIkvfNlafCW8eFGpYgxzt1Rkwt4mArlW6TCnlwz
xuEE/mSrl0kgO3V8hb3IGLtFArbYtSRBU3P8Gc1SY7QM2CYRXJYEPac+B7fc
YvldF/1DcBJ8eVgZUNdijJM/fTxLBJJAxkPCu/C9Md4JkYh64JAI9e17Hc+I
m2BO5qky+q94aA/YrS1x0wTlQ2E+2i0Wfv34niZcY4IKewP3HLOMBWJY2yhv
nQkm2hWa7DgaC5VRzkF/HpjgPS3NqE8isZCWVFLC6DVBP6EZbqmhGHAql2CL
+GKCSk+5Xx3Wj4HVr1ccp7eZYmDNIw5ntUtQIFokrGFhitf65cW98QLwJCj0
yFiZ4iO5f0rVChcgaqEjUIRqim8t/vP6LXYBnLone1dtTXHPMyP5Jo4LIOZ9
MKzjhCk+LBLbX9cXDeVNjS+PBZqi9Q+hOw3Ho6HaeCCFkmGKipX2Hbcjz0NL
xC+CO90UJ+4tKkY9iYKlmqnZaKYpLkyvm+O+HQXyH5lj+YOm6BdefK4qIwpK
9W62vRg2RZ4Kzg5phyhI4LejwQdTjEtsWlVaOgdWtS2r/POmONj4ROmw1Dn4
/pH2r2urGa6jWoj0FUfAHgPOP+LWZmiR9m9Woy8MiC+PMnceN0OK6kisVFMY
6DjSKnltzVC7d6Vgf0kYeAb+tFh1MMP+r1MiRmfDoP7azO03p8xQMmGtCEWa
Vf/1uWN6iBl+mZ5aUUgPBc/knMf/Lpvh+7TqoZ+uZ6D+uWTi60EzDCiIydFX
DYY08fayX6/MsLow39tOIhi8zlDbhF6bIeeSmVHk9mAQ2x37w/6tGU7ydLB9
nQuC1NMTjuOTZmhioP7x7M0g8NxUSJxZMsN3B9me2OwJAlGDbe/+CFLw+SxP
RLtAICR1/5MXtaegtPPpkHppf0D/KYVdjhRUUsozE9/tD4tCzxR3OlMwwnfx
ZR6vP9j55xO3uVKQs3Ht/ZolP5ARVlfh8qFgBe5ks2j3g2f+YTAbQcGHj87S
Uql+sGXXolFbHgUNkxgfibt8ITPws6fTKOv81RzTm7LesFMn3N/8HQVP6Dx3
Zwp6w3XBDaE6YxTsK+dzWL/WG+62SF+SnqDgQUeZW7eGvIDO6Ve4MkNBsbEe
3/vnvYAnb+lF2m8Kfnn1IGJ62BPiOtdqtO80x0Lq8qh2pgdEbBfZLHbcHOuk
H3O6ktxg4A63DdiaI8/ewc9v97iBiPGPUjt7c7RfoBx043GDRzH9aleczXF9
tGh21adTwLYSfmqjpzn6uAumLeSegtg3Qy1L4eZY3nPVJZr9FGQUpnv35Zkj
7au0uMrHk3BDkqM3aMwc23q8DQz6XYApfOS3zzjrfg6rBpdaXODP5khptwlz
rHR0GOutdgHjpcWU49Pm+D4nsCg03QUWOybMD8+aY5mp8AV7axdAu863nAQL
PBT1g1d70hmGUy7M5e62wPz0+TpjbmdYt7hmR7uDBYZet85ZGXOAldqclAkn
C6xeUqm70e0AMz5y7FwnLLC/t0bK/5YD0D/ZfTd2s8CzWzo+aoY6QO5IU9eo
rwWebqzy+77FAWQf+wSs0CwwLdHzgZ2OPVhlvO6TK7HArIDI49zttlAhf+dc
wScL/LBaf25yjgqnt8/9bPrMGi/e7MnxlgrEX/LBjBkLpFUrdZF7qND2uNaL
fdYClzPepA0UUGHYqpbquWKBkryUL08NqcAVWaNI5rZEuLdfce6mNbg/vT01
IGWJ+vmzQzkhViDpUmX818cSe7LkxN3ULKAnX6123tcS53wLm3OlLODU617e
aX9L9L28VPZmpwWUms4MMoMt8U0An37Ub3MQBWnbykhLFEgs6bJpMQd+4Wo3
82RLFPE7bEI5ag5sr+7QbtyyRI2vV4zWUikwonf/ruWMJXK/yb1Du24Kmial
1OD/LDH4+dKQR5YpVFmk/sv6bokfKk99dogxhXBHV/3BBUv8eNe0zNvTFHYG
845T/lii7pZ+j+1KpkAt8uA13WSFf99qc0skm8CrpR1++nJWeH3kg+nfGSNg
loTLQKAVCsm0Kez+rA98hMb7asFW2Oxyk/nyhT6Y281pk89Y4a0n97TzW/Vh
cJu7g8xZKzylR/JxyNKHoUuWqUIXrDBtfti0EvVh1E1+bjnDCqV/V3KY5OnB
5MGp+tq7Vnh5UJcn1VEXVurM1MXmrVDwdEeP/FYd2KhCfrZ10QrtCnoyeNl0
QPThTieOJSsk2zQUr85qg27nxwvTP63Qhq7quva5NlwdDO6rXmONciRv18pE
bVD7cdXmEK81lvpwhzpyakMEeTzUQt4ag6evTapzacHqvYCGmNPW2OFtIVYm
owmj6+4mXvezxqiOXT+oIprwwGLOuTXAGrdrq5Tt2KwJQbO+PEsh1nhpWTGg
ffYITEv4uLlGWeO/A8sZN+qPADPbbYdWmjWGZXdWMQ8fgbIgu8g1d60xOvbv
K7BDMJDX0Y74YY0eCt+KWwI0gPDy5ZqgZWs8k3zRJc9WAxrDXFu9flojZyvF
IFlLA8QeX1S2/WuNjaer7cr4NeCX5WNJNQ4qWjecmb/VrA5VZ5FnZRsVXSw2
1WziVgfuJ2pDgUQq8u9q62moVYMn9nIeXoFUPKS6/1yXvArwnXBvzg+moqmQ
glSakAo4uBdvop+h4m19Xm+fdSqwFLD1LjGCim3een6Oo8qwN27519+LVEx2
CmvcHa8MtLuPktKyqWhIH9VZO0UGNU7T2ob7VDRzp9V+vkWCmI3xbNPNVLTa
rJY/fZUEDN4Oi52tVOzXua+wEkMCd2Hiz3MdVKQotQroOZPgioKgpm4fFZ3V
rmvW8pNg0XbsxZtRKm5P3ZoZe5EI6Lxj/6b3VNQcSTySEECExFOUUPhAxaA/
JvV5TkQQ8+8ULp2kYrNnUs2sOhHMYipdfb5R0StBOtJ8SQnyEj80Fc5SMeoX
+zPmhBJMp+1cz5ynYoMaW4jzCyWgXUuqJi9TUcj0/uVbtUrQX9RF8PhJxYik
pnn3QiUQKP9HufabiiLmJ/yJKUrgclO5bOAvFbP+nWXfHKkE1bV+y6urVDxL
6y9Y8VKC/wH8RQkn
           "]]}, "Charting`Private`Tag$22082#1"]}}, {}}, {
     DisplayFunction -> Identity, Ticks -> {Automatic, Automatic}, 
      AxesOrigin -> {0, 0}, 
      FrameTicks -> {{Automatic, Automatic}, {Automatic, Automatic}}, 
      GridLines -> {None, None}, DisplayFunction -> Identity, 
      PlotRangePadding -> {{
         Scaled[0.02], 
         Scaled[0.02]}, {0, 0}}, PlotRangeClipping -> True, ImagePadding -> 
      All, DisplayFunction -> Identity, AspectRatio -> GoldenRatio^(-1), 
      Axes -> {True, True}, AxesLabel -> {None, None}, AxesOrigin -> {0, 0}, 
      DisplayFunction :> Identity, Frame -> {{True, True}, {True, True}}, 
      FrameLabel -> {{None, None}, {None, None}}, FrameStyle -> Directive[
        Thickness[Large], 
        GrayLevel[0], 10], 
      FrameTicks -> {{Automatic, Automatic}, {Automatic, Automatic}}, 
      FrameTicksStyle -> Directive[
        GrayLevel[0], 36], GridLines -> {None, None}, GridLinesStyle -> 
      Directive[
        GrayLevel[0.5, 0.4]], ImageSize -> 1000, 
      Method -> {
       "DefaultBoundaryStyle" -> Automatic, 
        "DefaultGraphicsInteraction" -> {
         "Version" -> 1.2, "TrackMousePosition" -> {True, False}, 
          "Effects" -> {
           "Highlight" -> {"ratio" -> 2}, "HighlightPoint" -> {"ratio" -> 2}, 
            "Droplines" -> {
             "freeformCursorMode" -> True, 
              "placement" -> {"x" -> "All", "y" -> "None"}}}}, 
        "DefaultMeshStyle" -> AbsolutePointSize[6], "ScalingFunctions" -> 
        None, "CoordinatesToolOptions" -> {"DisplayFunction" -> ({
            (Identity[#]& )[
             Part[#, 1]], 
            (Identity[#]& )[
             Part[#, 2]]}& ), "CopiedValueFunction" -> ({
            (Identity[#]& )[
             Part[#, 1]], 
            (Identity[#]& )[
             Part[#, 2]]}& )}}, 
      PlotRange -> {{0., 99.99999795918367}, {0, 1}}, PlotRangeClipping -> 
      True, PlotRangePadding -> {{
         Scaled[0.02], 
         Scaled[0.02]}, {Automatic, Automatic}}, 
      Ticks -> {Automatic, Automatic}, TicksStyle -> Directive[100]}], 
    Placed[
     Unevaluated[
      LineLegend[{
        Directive[
         RGBColor[0, 0, 1], 
         Dashing[{Small, Small}], 
         AbsoluteThickness[5]]}, {
        Style["\!\(\*SubscriptBox[\(I\), \(12\)]\)(t)", Bold, Italic, 
         RGBColor[0, 0, 1], FontSize -> 28]}, LabelStyle -> {}, LegendLayout -> 
       "Column", LegendMarkerSize -> 50]], {Right, Top}, Identity]]& ],
  AutoDelete->True,
  Editable->True,
  SelectWithContents->False,
  Selectable->True]], "Output",
 CellChangeTimes->{3.8946157177596493`*^9, 3.8956192669736347`*^9},
 CellLabel->
  "Out[167]=",ExpressionUUID->"c1ab302d-972b-4858-815c-af26346c832b"]
}, Open  ]],

Cell[CellGroupData[{

Cell[BoxData[{
 RowBox[{
  RowBox[{"E12", "=", 
   RowBox[{
    RowBox[{"(", 
     RowBox[{"1", "/", "sigma"}], ")"}], "*", 
    RowBox[{"(", 
     RowBox[{
      RowBox[{"gamma", "*", "I12"}], " ", "+", 
      RowBox[{"D", "[", 
       RowBox[{"I12", ",", "x"}], "]"}]}], ")"}]}]}], 
  ";"}], "\[IndentingNewLine]", 
 RowBox[{"PE12", "=", 
  RowBox[{"Plot", "[", 
   RowBox[{"E12", ",", 
    RowBox[{"{", 
     RowBox[{"x", ",", "0", ",", "100"}], "}"}], ",", 
    RowBox[{"PlotRange", "\[Rule]", 
     RowBox[{"{", 
      RowBox[{"0", ",", "1"}], "}"}]}], ",", "\[IndentingNewLine]", 
    RowBox[{"PlotStyle", "\[Rule]", 
     RowBox[{"{", 
      RowBox[{"Blue", ",", "Dashed", ",", 
       RowBox[{"Thickness", "[", "0.007", "]"}]}], "}"}]}], ",", 
    RowBox[{"PlotLegends", "\[Rule]", " ", 
     RowBox[{"Placed", "[", 
      RowBox[{
       RowBox[{"LineLegend", "[", 
        RowBox[{
         RowBox[{"{", 
          RowBox[{"Directive", "[", 
           RowBox[{"Blue", ",", "Dashed", ",", 
            RowBox[{"AbsoluteThickness", "[", "5", "]"}]}], "]"}], "}"}], ",", 
         RowBox[{"{", 
          RowBox[{"Style", "[", 
           RowBox[{
           "\"\<\!\(\*SubscriptBox[\(E\), \(12\)]\)(t)\>\"", ",", "Bold", ",",
             "Italic", ",", "Blue", ",", 
            RowBox[{"FontSize", "\[Rule]", "28"}]}], "]"}], "}"}], ",", 
         RowBox[{"LegendMarkerSize", "\[Rule]", "50"}]}], "]"}], 
       "\[IndentingNewLine]", ",", 
       RowBox[{"{", 
        RowBox[{"Right", ",", "Top"}], "}"}]}], "]"}]}], ",", 
    "\[IndentingNewLine]", 
    RowBox[{"Frame", "\[Rule]", " ", "True"}], ",", "\[IndentingNewLine]", 
    RowBox[{"FrameTicksStyle", "\[Rule]", 
     RowBox[{"Directive", "[", 
      RowBox[{"Black", ",", "36"}], "]"}]}], ",", "\[IndentingNewLine]", 
    RowBox[{"FrameStyle", "->", 
     RowBox[{"Directive", "[", 
      RowBox[{"Thick", ",", "Black", ",", "10"}], "]"}]}], ",", 
    "\[IndentingNewLine]", 
    RowBox[{"TicksStyle", "\[Rule]", 
     RowBox[{"Directive", "[", "100", "]"}]}], ",", "\[IndentingNewLine]", 
    RowBox[{"ImageSize", "\[Rule]", "1000"}]}], "]"}]}]}], "Input",
 CellChangeTimes->{{3.8946157858731527`*^9, 3.89461580460616*^9}, {
  3.8956192756146793`*^9, 3.8956192767241*^9}},
 CellLabel->
  "In[168]:=",ExpressionUUID->"d595206b-347e-453a-ba6e-2745a621c7b4"],

Cell[BoxData[
 TagBox[
  GraphicsBox[{{{{}, {}, 
      TagBox[
       {RGBColor[0, 0, 1], Thickness[0.007], Opacity[1.], 
        Dashing[{Small, Small}], LineBox[CompressedData["
1:eJwVl3k0lV8Xx82Z8kOmJEkSMlySJNnbPIuL6xrKlKHM8xwiogxFiAyVCqkk
VGS6CQlFSiQqRJEQMnvv+9ezPms9Z3/P3t991jl7r5MP0YWOhobmLy0Nzf+/
omkbtwuEm9VoYtDxe3g8PGWW3OPlXggxMte6Y+vioTn0YbGE+yNosjhidHg9
HloJfm5M7o2AL4ePj0ZdgPbLvXqLbm8BVd6bF59PgNcqcc+n3UagKYqh62fG
Rei48tlv0u0PoPWN90Hjl+FiTtbrDPlZiNkrSFaWSQFpd7A59GgWmpryJkhB
KeC/7UqEf9kc4KE3Tx4xpcKmtmLDbNFfwOIftAyyaSDwMlzzd8o/KNopzu/a
ng4G9dtMfrhtQZEcbVCgdQbIbzkt8s1uAa4Y0QVdzIDLIvbd+1RpEJ0Ext48
zYBAp9ogixYqk6KKYvgzQeuHb0t1Hy2K8Fdk7/2cCd9/f3EMXaTHJqYyd8HA
LPiYeqk6/SgD0tAHyi+WZEGH3FGW0igGjCHEPjo8nAWVfpkVA4yMiPFvQqb0
syF20WBLhY8JYxYTbmmK54DIxtMbG0rMOOu595Xn3+vAU+AyyxvBjEWdSmwc
crnADDu0ZBuZMWZLeNs+j1z4E+M9dUqXBb/69zrdH8uFBob9Kk1WrCiicoDe
6EsenGS/2n8+lB1jxt/Sh47nQ9d2JRaGk5wo8PFjjcjBm9BryJ3THcmJDqru
THYmN+FT0oz49RucaLpu8K7X7yaMMd7Tkh3iRATv6IDnN2F9gz+GbMuFDubM
RRcMb4HUzMpSuTU3YvX+BJaI23Cxu37MksSDODwqy8Z8F1LZcwNEgnnw2afT
I2MKdyHTIJhu6hoPfuLVL1g7eRcKW2VFYj7woEDGue8jVXehpqHQtsyCFy+O
Rh2JcbkH4w9jezeJfNhk95a40VMCGmnaTfdOCCD51uw9g4/3IcagqrTXWwBz
YlNr3LeVQwPjvoyNFAEMTVatfK5cDiqRNK7mnQLoq27fP59XDofO1LFt6e3E
9HP2IjWnH4CYprwVSUMQfavV9+3aeghM/4RmGA4LoapOg8oXycfgIre6XX67
CE4LVhQpl1eB0efEOwLCIpiZofXF7E0VKCbyHqeRE8GWTKNE319VwDBC8Hxr
KoKeG45rdRLVcCvVrcMrUwTFJoOlIu9Uw8jvvoSyXXux+NkFc/HCGrAuf7S1
T0oUL8uohh1JewZIPp7NdkwUi3G0fOrBM5BgeCP711AUW25tBWZ0PoNl2x8n
KV6iGGmXfqGO5Tlkse1+4fBYFEUuXWU/Ffcc3p9NDs1X3ocG8wx0fgG1YCzp
MsenK4aoGHKQTfMFrF4KqvtCEsMYcVdL7ZMvoGTmwoViVzEk1NJNu4S8AIaq
uzsVEsSQ+xBfJ/n+C6hVm1Q3fiWG3yc4wla56kHcwuNqnOZ+HDoXQjcwUA80
0X6HZkEc2x0qaZLMGuHht9iNmhPieMs8V2DIrRFsta62RdmLo9A4WzLruUao
YXliyxYtjpu5HcTl0kbwzFyIE28Qx6V8t55tNE0wUBrSZ6d6AF/KvfkUSmyC
yr6ooNfKEogzX5hmJpqg5MJpp+/6Eui869R+3bkmKFAyPLFmI4FtMT/9E1ab
IDlHQFImSgLDZm4oPGVvBme7J0PpzRKYaVuVPizXDDxjk5pkA0nsOGgYJe/X
DKzX3hL8bCUxU5br1ffQZqDRqdmd7CmJbcf/TIXGNMP0vbh/damSGBUSmmee
1gyvPITv73kviTv2fNjWfL8Zgv+ac0/YSiHRbz7af6QZPItVtrY8pfCUCUHS
c7wZnCz3Tguck8IfF2m5DaaaweTpzCuDIikMY79ypXKpGQ5EJIU9HJNCO3OH
pcPsFBCW9nVtW5TCGdkH2mZcFOD5QjL/ynQQmU1sX5ryUYAGxGS4JQ/iMIXV
eH0PBT7RNX4N8jqIj6aaexgVKND95E5X6rmDmH25r01DiQItpy/X3ks7iMd1
CHSnVSjwuNU6c+DxQSRs/2htrkGBkhCMnaccxAf3rsXt1aFAgcQBb7a+gyhJ
n8jap0+B5OQF3eNLB7HoONeJH6YUiDn2WZG0TRoVBq/u1rGgQPB0814fAWnM
kOD1SLaigJNJ2lqRijRODg6VNZ2kwDFuqUcM0dJo3Xtkbsyduj9am9ddadJo
R9/udMqDAg5zSaNZRdI4MYX3670oEP/uJ78kRRqVvq8vyvhTgK9pp8J8rzT2
LP7cAYEUKH2kb1Q3Ko3SJlyoFEyNl1oaY8wog4/mNbc+hlHjnRvI5eOTQYpR
9OOYCArMe7FUj4jL4NFzxArOKGr8k0fflhyRQTVzF/bEcxTgNz7z009PBo/R
dXwcjaZAmep1+mPWMig+tiZyIJYCqtKvdzOclUFO6eF10/NUvV0rR7rCZTCx
oDbSMY6qxyZJzLokgxm6+IQcT9VbJXva35DBcML5J0oXqHq/LiZIPJBBVd6l
9DUq8w0+K5qrl8HTOwPs7yVQ83k9WVvbLYNrEYRDKolUvecCH+JGZHC7cYtI
FZW7S/T+GM3KYPce0eO8F6l6OaEsfLSyON94Pf8klecTS/aNcMnizbEPVilU
jg/5dLxEVBYVxwZji6nM58ZM9jski3vcGRVuU7mEpOyvoiWLriIs0UlUPqbj
fpneUhZPhvyJtqJy9+Gcu50uslikw2e0/f96+9ubrgVT1yfLrpVR9zPPszx4
KlEW63iP3SFQOZ5BYvFAjiy+1k9zKqDmw7dg9d9ciSwyve4yXKDmWzKaKFn7
XBZfyEyEKVBZ5f1TzbgOWRxpEmCyptarizJx0uizLFYSpljc/1/PSv5Q3mlZ
vKYnX2hPrff8Td2rw+uyqF3K9BWofvDF3mv1FZbDXQYK3bVU/0p8+78elZPD
7xEijy2p/h5z2LZGh3LobvqmbIDqvwO4yV1zlEPKxFnT/FBqPNls/VP+chgS
xqb4hdo/8cJtzgfi5JDndX0+UxDVjw3xnOfFcsi90y6Iz4/qx29S5flqOWS9
MyK04U2tz1BCp2GrHAqk3Kzv8qTGq/tBMzwhhzafLzjIUPtb+Ph7xVheAgrX
Sfn8pPb/hOJU8/huAuqHuonus6VAhTT9CQNxAnLLJjbqkimgIXTozI4jBJwJ
9zpEJFLAbe1q/h0yAc2FL/j4aFMg02T6ZZgDAbeEXchAPa9NN7V/GbsTsJaf
h7KhRgEBvWWlpRAC3o29E6OjTIH2zJPvdLIJKMj7K4VVigKSshL0kx8I+F11
wjyQlQKk2FjJF18ISPdlvEWZiQLn+wZPpI8TsO/nw9O/aSkwGJ5yQ3mRgC/N
BgsOrDRDctv84SQeeYykCWQY/dEMUw717lLm8iiUGL+Y0tgMAlV8aZs28ohK
cdZOtc2gtc23utdJHqd2dZdJVDfDjQeidBH+8pgTJJRwqawZjFYT895ckUeC
5UmlB5nN8CCD2O35Th43IvOOhbk2g0/rxKFHxgrI7ffrygpNMzRhuYc0SQE/
sY12Vaw0AWed7+3SUwoo+PHrbdv5Jqh4tMJd7KOAnqnE+5dHm2A+h20+54oC
Dg8K0jm8aoJgD7mK8x8UkIOvyeFXQhNEcoZIk04eQsJE96soOup9YcO0f8NT
EWtyak1jXtWDc1uEq7y7EhJTG4TEtZ9D87adZh7WyujyIJnba7oK5Llisn4G
qmABKXOOo7QCapn7JdoiVVDsyy53s9wK0KCRrSuOV8HZ1gT+/EsVYPHn84h9
pgoqLk3Km3pXQHDXEcmPT1SwrCSzZb9iBbxI+lNHmVdBYytF2n1xj0CPzv5b
nu8xZE3fZrfR+gAc/h6XNvFUxRed0xN/E8tgOzfNu75AVdwRkvxxn1cZ1BIo
AbZRqtgrdFP4LLEMeLx16txTVVFUlKP86O4yaJ80MYirUMVUxi3dsSelQBi2
d3+2oIrrrAVk5/ESoHkdWywadRx3cr44NUK+BzcLXgn9S1FDC4UGUZ6YYrhh
J91vmaWGaawuwOJRDDmCGVeqCtRw/23SIhepGFKzHJj8H6lhsrAI3SnpYghP
Xfsz/U4N//Na8h4ZuA3Ec/Ivv+8AzM1O/xalfBsYTuWf6b4OOEg33/mJ/hZs
7WIQk7kFuJk9cfjg3E1YHTg7fKkMMEK2qjVt+CbMWiqb69cB3mIekE2jvj+H
jN+rtgwBvtrW3eTiexMGCxiYv/yH6PBzD6fbtyJ4kqryuZeIOJ0dUdxSVAhO
eRyMtSRE76xUj7XYQuAu+S570wYxaXov+wnnQvBtTj7v44TI9c03wUi8EKQX
BiXZ/RF/vSjnL3hQAMXWEaHaVxAl7tG6JjXnQ6bYC95nbxEt3u4gz2zkgaZ8
OhS+RwylZ+nP/p4H88dPn0noR+z7p5hh25YHplbs9RYjiFuhqz7yV/KAPdnu
9NwMYrpOSBCPeB7E/1mvlOJQR6GUtNQ7FrkQWHvcNN9IHR87tH9zbsmBaps2
ugFTdXQfYyzfW5YDS6um1TyW6ih88YzxWloOhB07LXj5pDo67B5/SGuXA+de
JI+Fe6ujqUbtHvJiNiQ29IeS09Xx3bm4QF6ZbMil+N3c0aeOjQU/D4hWXIPP
TmvmJz6pYxr57bjk9WsgRH+B6dKQOnL8+WJjcP4aFGjmeNCNq+NQxFuWDxbX
4HZLw+G5RXUsUrs0wLGWCeWtbB3d/BqYNXLNecswExo77swn2WrgE04RTcLW
VagUeOcXZa+Bw9o7coOnr0Kx6+qsr7MG2hRZzb0duArJdCf+WHlooGAWmVxX
dRUsVJan9kdoIHHgwn8BHlfhV6nBeHOuBn6VYr5AGroCPEl/+lcGNFAlRUoq
4E06MPXvtPr9RQP3ezOR/9Wmw4qY1sev3zTwhdSk9eWydBhuyulr+6lBvY8i
sieT0qF0Wb3n2ooG0u0dkXbXTwc198wO+Z2aqO8lyjCVlQZndI/WnyFrosfU
q+XKmhSYkdj56rGdJg4I1vbrZFPnTdaVzhUHTayqVMjcCEmByK5nQ0lnNHH/
S6Pt74+mQLq58nppuCZu7tgY2tl4GWrsjxz7dUMTmxuzDZbeXgK60MPPz37T
xH3pLdLTLMmQaM3bXDmuiZHC1cGZM0nAfmyxffWnJnZZxgrZvk8C3s2qT8nz
mrikYbGgkZ8EEvGKy2X0Wqi0XicRppAEJ9IPHZnar4XZHrmPnJwuwo0S+WqP
s1p47+h9Vf3+BGgfcG4v9NZCvZvmydONCbDAmvX5vb8WesaKaJWWJICh1yqt
aoQWnljVv+QdngCr8i9N2C9rIecfHvL+PQlgXWcxWf5AC9eefeg46HUB+LpD
ds3MamG88K63XwXjQWOrVFZ0UQsNBkvZopjiwZswpE5a0cJ9Kj+c5ObjoPUq
ujfQaqOWjfXmh9dxEGTFUp3KrY0b6eePSoTHQd/XXBM5RW2MHWe5/mb4PFz5
Wx/rG6KNIpJ1K2eexoJ3b7qjXYQ2dj8lPe+8GwtGj53V9aK1kYfzsRxmxQKT
DwutSKI2vrazWSUHxULkL4uYt1na6DQVtMdUMRZcv02dk63RxlPVr29pV8eA
6tudkdML2tgFPsOPL0TDzofTtp+WtbFq+Fmas3s0LF1uPNayro1ChDOXFQyj
4bGBy1oegw5ONiRMH+CKBvHWinBDHh3k/hE941lwDrjqdcPKDulgC5NhjnZD
FPwoCwp299fBGJWB4dPckUDavTlcEqyD5BOq22yWIuBVWoLuz3AdfHPYwdpr
MAKKA7MFzsbpYGSh6NzvWxHgpPa81iOTqsffqmB+OAKGe9Y3vWt0sKo7rijd
Phw+LMclBq3qoFO/EvNCeyhoebDPVm/q4L56gwveFaFQ9SWTvESni0Pn74vT
54TCVcodyRA2Xaw+ftg+3C0UTC+3vQkV0kWLBwe98reFQuceNs5INV2MOMea
d8MoBFp0ruacP6+LkTPczHWTQTDuWtcVnqCL098PNTzsCwKmxDG6gGRdTJfz
V65pCgK9NiUv56u6WONxaT/N9SDo1P2srnVLF+/p8edHGQTBez2xKUaKLirz
Kuzb/jgQvhvUHE+i1cMxjhqRhUsBQO8x4h/LqIcbQ8H+R8MDQOwSc0kYix6+
TC3hSXcPANc3NtxnufRwSzSA1k87AH4Zbv0w2KuHoTq557e2/GHeSC+dXV0P
q+7/yoBQf6A9Mfg9LUYPI5f9vN8H+kF7g+W+wHg9xHmJSh8XP0iX7XEmX9TD
rDM0KYIkPxDhaB8TSddDH1/ozDviB9hV/eNxoR668r/tMVjzhRjDK7/eN+hh
WpiUoskFX6DR05vn39DDyjfb6jl0faD96UuFdRp9nE0Dr+qDPpB+AAK+Muhj
VQJrRxCnD4hsU1ooYddHoYA/IpqD3oCt+5aOCumjE+9Rn+0+3hCjtbVie0wf
jR5YaRrkewGNeg1tURiVu68yPWPzBButiY5PUfpY9nbY0GLOA6p0BTK5zuvj
nhRGabZ+D3A3CRePS9bH12cy9dpveUCPrZqha54+Jl2n7Yw85gG3glszpev1
0ZXTTbHG7yxolX888JzGAH3y/lsrm3WHi/z/jHsTDdChbLmE4ZArZLa3j1Iu
GaDcYMylD3tcoTAsN+xJmgEWSMDOZ+yuUPP5+J3MbAMM9Ov68/iHC4wXxq+T
7hkg5Z9rYXCeC2hIcN//3GqAobOj/xSZXWBdWYZ5nNEQrY3k2zlnnIH512b+
BxZD/OtopL405Aw78t4dat1uiPVCa+ZTb5xBaoM6F/EaoraHLzNDmTNYN9fW
nNlviL5fvtHOuDpDjb6ey4yWIQ7tvbQ9e9QJfG2cKf/iDFGkjyOqf8IROAp/
fVW9aEh9n4VfMep3hPJRv63Yy4YYvDrX39PqCBOeMars1wyx3c6/hv2uI5yK
zq8RuWuIol20w+oujmBU3F+m326I/4X5H8374QASM4YZeexGaEd026vw0x6+
xSqehmtGWDm5X/RHoB2I83Gk+l43wqo6wQQPWzs4Wzbx9Ga+Ec6E2M8wa9jB
Qm8uG8NdI/xV7XT20n92wCxG+6S9xgilC9Y8yu/bgmxrFy3xkxH2eU2/1p+0
gXBWt8LTu4wx95P5sKm/NfBkXB9MummMAhc9nve3kID1w44e/zvG+MlA+ANz
JQlo+FPbbEuNMYvVS96gkAS/c89XyTw2xnvWFJ+NMBK03vJI7WkyxvsTHx3F
CCQIrTyusfOrMWo3rqFboSV86flWWiJsgmMRB7hOJlnAXU6psLY8EyR93TzD
f5EIsj+slxmKTNDhzMNPt0OI8LQuKUSj2AQN88RCwY0I7a4/g+rLTbB09MX2
Yh0i/HpR4v+k3gS3L5xbFGEigsyZA56FIyZ4RrBlZSjRDKqaxexD9p3A3TRL
zGvXTKHZf4/2gfsn0K7TVPvdE2NYXfyTLvToBNYcefnLJc8YFMOahrienMCG
9itmnHHGUBLtGLheewIVeOsFbhONIf3y7ds9HdT1aZmJDfNG4HD3AF3krxNI
aN6+8ELJCLams+0neUyR1XR407bLAApEioSOW5jip/qXlFB5PeBIlm+XIZli
w3GirKCwHkT/pQQIk03RmD8r7Q2rHji0jnds2ZqimDXH+skxXRD1PBhGcTbF
J5IaG5CjC3ef1nzQDTDFbW3q3dN0uvDQpCuVeNUU5bnmC1JGtaE+cpXG/Z0p
mqoR5BTeasLSox+z53up+nptMzwNmkAY7f2a32eKhgMeH5geaEKx/v2m959M
0Un51wj/JU1I5rOLgW+m+FdTwOW3riaQKuq3+OZNsVzv6RGbFg34Mxqz+WqH
GXqc1Zv70qYOew23re+zMkNuzfPS+b8BFD9o9gpam6HE92wxmj4AHfuYEi5b
M1TxfcwbWgtwNmDFYuuUGarebMq7mwhQlTf1YNDVDN9px+qti1L/n35rfyXY
DE2eLX0LP6kGZ1NyXm5eM0O6SScpk2+qUPVW8tJAnxm6tidzt4qoQPq+5jur
H81Qq3BKWIxVBTxCyE27BsywKMByd9bfoyC6J3Hx5Bcz5Mx/fa+69SikeY/Z
fx83Qw6P4rWvXkfh7PZCxaklM+yMbxAcaFQGEUOe4XUBIj71KD730e8IXG7d
JIicJOKybrlsIOthQL8f8rvtiSgT5vcqakURFnZ1Kwg6EvFtuuCxa5OKYOeX
r8jjQsTbwamZv1sVQUZIVZnZi4in9/u/0IhXhG6/MJiNJKKa2rexQFpF4Ny9
YNx0g4gmGiovyxgPQUbAz7MOQ0Sks46bYz8kD4I64X7mw0S8pfZzK2q/PNwS
YAvV+UpEyxSBkRV+eaisl74gPUbErMYr01wbBHi3zbdweYqI4xktJpQ2AnDc
WHqfvkbEd17/FQrZE+BiC/3xZkFzVOMxpCxLyUEkr/B/otbmmNq718RYTRq6
HrPYgK05Cof4biqKS4OwyWKx3UlzJI0Y+slzSENjQqdKtqM5hlLeW7oPHwS6
5XBX9rPmqHFjZk9n9EFIHOyvXwo3x+CEtV12rVJwtfCK55sb5phZFs0j5iQJ
pZKMHYFfzfHOFc/5Z+/EoVdIfc3ruzmOnGX/ktUgDuv/RUm7jZmjrSnfibhy
cTBZWki1njTHyoIDuYkXxWGBMmauNmuOT42L41TVxQHtWr5so7FACVupaOPq
/fApNW4ud48FjtpwTry4JwZMC7Q7m09ZYPmVV+tBT0RhuSIndczBArMbwwwd
b4vClJccA7OzBU7f/H7BJkMU3k3Y/TFxs0BDIZaU4ABRyP389NWQjwU+mU2+
Yq4oCrIvvfyXYyywMeXbRtazvUC6OvBG7rYFhi3v/j7XIQL3CI/PFUxYYGrf
ib6dksLgzTu38vSnBUr9HPx6/z9hUFwlBPVMWWCVv2Kk+dJuaHpZ4cEwa4FX
q2J5R1/uhk+kCvLZZQukuWjWQ+uwG5ijHikosVhipZVdjswNIXB//eBHl5Ql
Tsb3/aTs2wWSTmUmG16W6P2ws/yopwC056tUzPtYYjh79SCztQC4DnRwTfpZ
YmqQvOyEtgAUm0719QZZomLoE96ePQIgAtK2JVGWWJqSk03u4wc+oYdu5imW
uNHuyC6N/ED38XFMabkl8m8pf8gQ5YPP+s8rLacskZVN5tzGfzygcaKYHPTb
EstDPW/93NwBZRZpm5l/LPGzfMfJsd87INzexaDvryWadVW6MXbuAMEgru/E
dUs0mLL1WLi4A8hFZ7hMt5NQdjjDO4JxB3xc2ulrIEfCXmmfgAFmbui9HS4D
ASS0nk8RtVLiBG6amucqQSScVO0fDJbkBHO7OW2lEBK6H/7dVyTECX087qdk
Iki42XHHawc9J/RfsEzbFUfC+f3Z18eK/oMhN8Lcv6sk7CTucNszyAHjB39U
VVSSUFl1jl7MdjssPzFTFZ0n4azst497MlmBXVmpe8cCCYkUsx7faFYQeSHo
wLhE1bucMNNzlhX0WkbjJldIOHzg4akWdVa43hf05iGtFSpuHq9xn2UBlcXr
Nse4rPAZB4dLsSkLRCp9D7UgWGGrx7n3V4WYYeuZf3WCtxV2JCwKvBxhhCGm
yku3fK0wyOBHj3EXI9RazDk2+Fvhi0AD8claRgic9eFYCrZCq8ehnoZZjDB5
wMvNJdoKeT2PbHYYM0JvlttOrXQrXOKGwVuNDHAn0C6KtpKq78D7xu4hPRgS
dLQjF62wjsa2hlRNCzQfPtAG/rNCNpKTiOs9WqgJc2nwWLHC2h2EizHXaUH0
ZfwR2w0r7IFTsh+jaGHV8qWkCiMZRTi0Rul1aaEsAjmWech4JuhaiONnGmBp
U+kPUCTjdW/W37/YaKDtpNwZjwAybv4tT5nn2VDjdnavyw8iU+eJG+fd1tbV
Trnf3P4uhIy1nU9m5r+tqy3576hUjCRjLlHyi9GjdTWxi/9WN+LJuFDVNs1q
uK4WU9l4OT2LjDatmkMFCWtqKttMK6qfk1G6gvbmze2ragnsSXSTdWS8vM51
umlpRa2Hi2Ih2EBGu3JZ7b8jK2ruQoor5yhk9McKwWuVK2rZ8gIaem/ISGo9
LN5GXlFbsP36fnCIjEPlQikfSpbV0HGn+PYRMho8lqGXzVhWu+RKDIVvZFR0
/Hj+etSymqhfi1DxOBld6cdsS4nLamYJJS5eM2ScLf92q2zjn9qNS9+eFs6S
sadROeP65D+1yXRB1t55MoZKXGHOe/9PLSbv8kOlf2Tcrcip/qH0n1pn0Sua
MytkjN1qHN1+7Z8a/91NYt4aGees4jrIMf/UnO4fudO1QUbKbY3xao9/ag8r
fP9tbZHRMWFh336rf2r/A66GOMw=
         "]]},
       Annotation[#, "Charting`Private`Tag$22316#1"]& ]}, {}}, InsetBox[
     TemplateBox[{
       StyleBox[
       "\"\\!\\(\\*SubscriptBox[\\(E\\), \\(12\\)]\\)(t)\"", Bold, Italic, 
        RGBColor[0, 0, 1], FontSize -> 28, StripOnInput -> False]},
      "LineLegend",
      DisplayFunction->(FormBox[
        StyleBox[
         StyleBox[
          PaneBox[
           TagBox[
            GridBox[{{
               TagBox[
                GridBox[{{
                   GraphicsBox[{{
                    Directive[
                    EdgeForm[
                    Directive[
                    Opacity[0.3], 
                    GrayLevel[0]]], 
                    PointSize[0.5], 
                    RGBColor[0, 0, 1], 
                    Dashing[{Small, Small}], 
                    AbsoluteThickness[5]], {
                    LineBox[{{0, 50}, {50, 50}}]}}, {
                    Directive[
                    EdgeForm[
                    Directive[
                    Opacity[0.3], 
                    GrayLevel[0]]], 
                    PointSize[0.5], 
                    RGBColor[0, 0, 1], 
                    Dashing[{Small, Small}], 
                    AbsoluteThickness[5]], {}}}, AspectRatio -> Full, 
                    ImageSize -> {50, 50}, PlotRangePadding -> None, 
                    ImagePadding -> Automatic, 
                    BaselinePosition -> (Scaled[0.42000000000000004`] -> 
                    Baseline)], #}}, 
                 GridBoxAlignment -> {
                  "Columns" -> {Center, Left}, "Rows" -> {{Baseline}}}, 
                 AutoDelete -> False, 
                 GridBoxDividers -> {
                  "Columns" -> {{False}}, "Rows" -> {{False}}}, 
                 GridBoxItemSize -> {"Columns" -> {{All}}, "Rows" -> {{All}}},
                  GridBoxSpacings -> {
                  "Columns" -> {{0.5}}, "Rows" -> {{0.8}}}], "Grid"]}}, 
             GridBoxAlignment -> {"Columns" -> {{Left}}, "Rows" -> {{Top}}}, 
             AutoDelete -> False, 
             GridBoxItemSize -> {
              "Columns" -> {{Automatic}}, "Rows" -> {{Automatic}}}, 
             GridBoxSpacings -> {"Columns" -> {{1}}, "Rows" -> {{0}}}], 
            "Grid"], Alignment -> Left, AppearanceElements -> None, 
           ImageMargins -> {{5, 5}, {5, 5}}, ImageSizeAction -> 
           "ResizeToFit"], LineIndent -> 0, StripOnInput -> False], {
         FontFamily -> "Arial"}, Background -> Automatic, StripOnInput -> 
         False], TraditionalForm]& ),
      Editable->True,
      InterpretationFunction:>(RowBox[{"LineLegend", "[", 
         RowBox[{
           RowBox[{"{", 
             RowBox[{"Directive", "[", 
               RowBox[{
                 InterpretationBox[
                  ButtonBox[
                   TooltipBox[
                    GraphicsBox[{{
                    GrayLevel[0], 
                    RectangleBox[{0, 0}]}, {
                    GrayLevel[0], 
                    RectangleBox[{1, -1}]}, {
                    RGBColor[0, 0, 1], 
                    RectangleBox[{0, -1}, {2, 1}]}}, DefaultBaseStyle -> 
                    "ColorSwatchGraphics", AspectRatio -> 1, Frame -> True, 
                    FrameStyle -> RGBColor[0., 0., 0.6666666666666666], 
                    FrameTicks -> None, PlotRangePadding -> None, ImageSize -> 
                    Dynamic[{
                    Automatic, 1.35 CurrentValue["FontCapHeight"]/
                    AbsoluteCurrentValue[Magnification]}]], 
                    StyleBox[
                    RowBox[{"RGBColor", "[", 
                    RowBox[{"0", ",", "0", ",", "1"}], "]"}], NumberMarks -> 
                    False]], Appearance -> None, BaseStyle -> {}, 
                   BaselinePosition -> Baseline, DefaultBaseStyle -> {}, 
                   ButtonFunction :> With[{Typeset`box$ = EvaluationBox[]}, 
                    If[
                    Not[
                    AbsoluteCurrentValue["Deployed"]], 
                    SelectionMove[Typeset`box$, All, Expression]; 
                    FrontEnd`Private`$ColorSelectorInitialAlpha = 1; 
                    FrontEnd`Private`$ColorSelectorInitialColor = 
                    RGBColor[0, 0, 1]; 
                    FrontEnd`Private`$ColorSelectorUseMakeBoxes = True; 
                    MathLink`CallFrontEnd[
                    FrontEnd`AttachCell[Typeset`box$, 
                    FrontEndResource["RGBColorValueSelector"], {
                    0, {Left, Bottom}}, {Left, Top}, 
                    "ClosingActions" -> {
                    "SelectionDeparture", "ParentChanged", 
                    "EvaluatorQuit"}]]]], BaseStyle -> Inherited, Evaluator -> 
                   Automatic, Method -> "Preemptive"], 
                  RGBColor[0, 0, 1], Editable -> False, Selectable -> False], 
                 ",", 
                 RowBox[{"Dashing", "[", 
                   RowBox[{"{", 
                    RowBox[{"Small", ",", "Small"}], "}"}], "]"}], ",", 
                 RowBox[{"AbsoluteThickness", "[", "5", "]"}]}], "]"}], "}"}],
            ",", 
           RowBox[{"{", #, "}"}], ",", 
           RowBox[{"LabelStyle", "\[Rule]", 
             RowBox[{"{", "}"}]}], ",", 
           RowBox[{"LegendLayout", "\[Rule]", "\"Column\""}], ",", 
           RowBox[{"LegendMarkerSize", "\[Rule]", "50"}]}], "]"}]& )], 
     Scaled[{0.99, 0.99}], ImageScaled[{1, 1}],
     BaseStyle->{FontSize -> Larger},
     FormatType->StandardForm]},
   AspectRatio->NCache[GoldenRatio^(-1), 0.6180339887498948],
   Axes->{True, True},
   AxesLabel->{None, None},
   AxesOrigin->{0, 0},
   DisplayFunction->Identity,
   Frame->{{True, True}, {True, True}},
   FrameLabel->{{None, None}, {None, None}},
   FrameStyle->Directive[
     Thickness[Large], 
     GrayLevel[0], 10],
   FrameTicks->{{Automatic, Automatic}, {Automatic, Automatic}},
   FrameTicksStyle->Directive[
     GrayLevel[0], 36],
   GridLines->{None, None},
   GridLinesStyle->Directive[
     GrayLevel[0.5, 0.4]],
   ImagePadding->All,
   ImageSize->1000,
   Method->{
    "DefaultBoundaryStyle" -> Automatic, 
     "DefaultGraphicsInteraction" -> {
      "Version" -> 1.2, "TrackMousePosition" -> {True, False}, 
       "Effects" -> {
        "Highlight" -> {"ratio" -> 2}, "HighlightPoint" -> {"ratio" -> 2}, 
         "Droplines" -> {
          "freeformCursorMode" -> True, 
           "placement" -> {"x" -> "All", "y" -> "None"}}}}, 
     "DefaultMeshStyle" -> AbsolutePointSize[6], "ScalingFunctions" -> None, 
     "CoordinatesToolOptions" -> {"DisplayFunction" -> ({
         (Identity[#]& )[
          Part[#, 1]], 
         (Identity[#]& )[
          Part[#, 2]]}& ), "CopiedValueFunction" -> ({
         (Identity[#]& )[
          Part[#, 1]], 
         (Identity[#]& )[
          Part[#, 2]]}& )}},
   PlotRange->{{0., 99.99999795918367}, {0, 1}},
   PlotRangeClipping->True,
   PlotRangePadding->{{
      Scaled[0.02], 
      Scaled[0.02]}, {0, 0}},
   Ticks->{Automatic, Automatic},
   TicksStyle->Directive[100]],
  InterpretTemplate[Legended[
    Graphics[{{{{}, {}, 
        Annotation[{
          Directive[
           Opacity[1.], 
           AbsoluteThickness[1.6], 
           RGBColor[0, 0, 1], 
           Dashing[{Small, Small}], 
           Thickness[0.007]], 
          Line[CompressedData["
1:eJwVl3k0lV8Xx82Z8kOmJEkSMlySJNnbPIuL6xrKlKHM8xwiogxFiAyVCqkk
VGS6CQlFSiQqRJEQMnvv+9ezPms9Z3/P3t991jl7r5MP0YWOhobmLy0Nzf+/
omkbtwuEm9VoYtDxe3g8PGWW3OPlXggxMte6Y+vioTn0YbGE+yNosjhidHg9
HloJfm5M7o2AL4ePj0ZdgPbLvXqLbm8BVd6bF59PgNcqcc+n3UagKYqh62fG
Rei48tlv0u0PoPWN90Hjl+FiTtbrDPlZiNkrSFaWSQFpd7A59GgWmpryJkhB
KeC/7UqEf9kc4KE3Tx4xpcKmtmLDbNFfwOIftAyyaSDwMlzzd8o/KNopzu/a
ng4G9dtMfrhtQZEcbVCgdQbIbzkt8s1uAa4Y0QVdzIDLIvbd+1RpEJ0Ext48
zYBAp9ogixYqk6KKYvgzQeuHb0t1Hy2K8Fdk7/2cCd9/f3EMXaTHJqYyd8HA
LPiYeqk6/SgD0tAHyi+WZEGH3FGW0igGjCHEPjo8nAWVfpkVA4yMiPFvQqb0
syF20WBLhY8JYxYTbmmK54DIxtMbG0rMOOu595Xn3+vAU+AyyxvBjEWdSmwc
crnADDu0ZBuZMWZLeNs+j1z4E+M9dUqXBb/69zrdH8uFBob9Kk1WrCiicoDe
6EsenGS/2n8+lB1jxt/Sh47nQ9d2JRaGk5wo8PFjjcjBm9BryJ3THcmJDqru
THYmN+FT0oz49RucaLpu8K7X7yaMMd7Tkh3iRATv6IDnN2F9gz+GbMuFDubM
RRcMb4HUzMpSuTU3YvX+BJaI23Cxu37MksSDODwqy8Z8F1LZcwNEgnnw2afT
I2MKdyHTIJhu6hoPfuLVL1g7eRcKW2VFYj7woEDGue8jVXehpqHQtsyCFy+O
Rh2JcbkH4w9jezeJfNhk95a40VMCGmnaTfdOCCD51uw9g4/3IcagqrTXWwBz
YlNr3LeVQwPjvoyNFAEMTVatfK5cDiqRNK7mnQLoq27fP59XDofO1LFt6e3E
9HP2IjWnH4CYprwVSUMQfavV9+3aeghM/4RmGA4LoapOg8oXycfgIre6XX67
CE4LVhQpl1eB0efEOwLCIpiZofXF7E0VKCbyHqeRE8GWTKNE319VwDBC8Hxr
KoKeG45rdRLVcCvVrcMrUwTFJoOlIu9Uw8jvvoSyXXux+NkFc/HCGrAuf7S1
T0oUL8uohh1JewZIPp7NdkwUi3G0fOrBM5BgeCP711AUW25tBWZ0PoNl2x8n
KV6iGGmXfqGO5Tlkse1+4fBYFEUuXWU/Ffcc3p9NDs1X3ocG8wx0fgG1YCzp
MsenK4aoGHKQTfMFrF4KqvtCEsMYcVdL7ZMvoGTmwoViVzEk1NJNu4S8AIaq
uzsVEsSQ+xBfJ/n+C6hVm1Q3fiWG3yc4wla56kHcwuNqnOZ+HDoXQjcwUA80
0X6HZkEc2x0qaZLMGuHht9iNmhPieMs8V2DIrRFsta62RdmLo9A4WzLruUao
YXliyxYtjpu5HcTl0kbwzFyIE28Qx6V8t55tNE0wUBrSZ6d6AF/KvfkUSmyC
yr6ooNfKEogzX5hmJpqg5MJpp+/6Eui869R+3bkmKFAyPLFmI4FtMT/9E1ab
IDlHQFImSgLDZm4oPGVvBme7J0PpzRKYaVuVPizXDDxjk5pkA0nsOGgYJe/X
DKzX3hL8bCUxU5br1ffQZqDRqdmd7CmJbcf/TIXGNMP0vbh/damSGBUSmmee
1gyvPITv73kviTv2fNjWfL8Zgv+ac0/YSiHRbz7af6QZPItVtrY8pfCUCUHS
c7wZnCz3Tguck8IfF2m5DaaaweTpzCuDIikMY79ypXKpGQ5EJIU9HJNCO3OH
pcPsFBCW9nVtW5TCGdkH2mZcFOD5QjL/ynQQmU1sX5ryUYAGxGS4JQ/iMIXV
eH0PBT7RNX4N8jqIj6aaexgVKND95E5X6rmDmH25r01DiQItpy/X3ks7iMd1
CHSnVSjwuNU6c+DxQSRs/2htrkGBkhCMnaccxAf3rsXt1aFAgcQBb7a+gyhJ
n8jap0+B5OQF3eNLB7HoONeJH6YUiDn2WZG0TRoVBq/u1rGgQPB0814fAWnM
kOD1SLaigJNJ2lqRijRODg6VNZ2kwDFuqUcM0dJo3Xtkbsyduj9am9ddadJo
R9/udMqDAg5zSaNZRdI4MYX3670oEP/uJ78kRRqVvq8vyvhTgK9pp8J8rzT2
LP7cAYEUKH2kb1Q3Ko3SJlyoFEyNl1oaY8wog4/mNbc+hlHjnRvI5eOTQYpR
9OOYCArMe7FUj4jL4NFzxArOKGr8k0fflhyRQTVzF/bEcxTgNz7z009PBo/R
dXwcjaZAmep1+mPWMig+tiZyIJYCqtKvdzOclUFO6eF10/NUvV0rR7rCZTCx
oDbSMY6qxyZJzLokgxm6+IQcT9VbJXva35DBcML5J0oXqHq/LiZIPJBBVd6l
9DUq8w0+K5qrl8HTOwPs7yVQ83k9WVvbLYNrEYRDKolUvecCH+JGZHC7cYtI
FZW7S/T+GM3KYPce0eO8F6l6OaEsfLSyON94Pf8klecTS/aNcMnizbEPVilU
jg/5dLxEVBYVxwZji6nM58ZM9jski3vcGRVuU7mEpOyvoiWLriIs0UlUPqbj
fpneUhZPhvyJtqJy9+Gcu50uslikw2e0/f96+9ubrgVT1yfLrpVR9zPPszx4
KlEW63iP3SFQOZ5BYvFAjiy+1k9zKqDmw7dg9d9ciSwyve4yXKDmWzKaKFn7
XBZfyEyEKVBZ5f1TzbgOWRxpEmCyptarizJx0uizLFYSpljc/1/PSv5Q3mlZ
vKYnX2hPrff8Td2rw+uyqF3K9BWofvDF3mv1FZbDXQYK3bVU/0p8+78elZPD
7xEijy2p/h5z2LZGh3LobvqmbIDqvwO4yV1zlEPKxFnT/FBqPNls/VP+chgS
xqb4hdo/8cJtzgfi5JDndX0+UxDVjw3xnOfFcsi90y6Iz4/qx29S5flqOWS9
MyK04U2tz1BCp2GrHAqk3Kzv8qTGq/tBMzwhhzafLzjIUPtb+Ph7xVheAgrX
Sfn8pPb/hOJU8/huAuqHuonus6VAhTT9CQNxAnLLJjbqkimgIXTozI4jBJwJ
9zpEJFLAbe1q/h0yAc2FL/j4aFMg02T6ZZgDAbeEXchAPa9NN7V/GbsTsJaf
h7KhRgEBvWWlpRAC3o29E6OjTIH2zJPvdLIJKMj7K4VVigKSshL0kx8I+F11
wjyQlQKk2FjJF18ISPdlvEWZiQLn+wZPpI8TsO/nw9O/aSkwGJ5yQ3mRgC/N
BgsOrDRDctv84SQeeYykCWQY/dEMUw717lLm8iiUGL+Y0tgMAlV8aZs28ohK
cdZOtc2gtc23utdJHqd2dZdJVDfDjQeidBH+8pgTJJRwqawZjFYT895ckUeC
5UmlB5nN8CCD2O35Th43IvOOhbk2g0/rxKFHxgrI7ffrygpNMzRhuYc0SQE/
sY12Vaw0AWed7+3SUwoo+PHrbdv5Jqh4tMJd7KOAnqnE+5dHm2A+h20+54oC
Dg8K0jm8aoJgD7mK8x8UkIOvyeFXQhNEcoZIk04eQsJE96soOup9YcO0f8NT
EWtyak1jXtWDc1uEq7y7EhJTG4TEtZ9D87adZh7WyujyIJnba7oK5Llisn4G
qmABKXOOo7QCapn7JdoiVVDsyy53s9wK0KCRrSuOV8HZ1gT+/EsVYPHn84h9
pgoqLk3Km3pXQHDXEcmPT1SwrCSzZb9iBbxI+lNHmVdBYytF2n1xj0CPzv5b
nu8xZE3fZrfR+gAc/h6XNvFUxRed0xN/E8tgOzfNu75AVdwRkvxxn1cZ1BIo
AbZRqtgrdFP4LLEMeLx16txTVVFUlKP86O4yaJ80MYirUMVUxi3dsSelQBi2
d3+2oIrrrAVk5/ESoHkdWywadRx3cr44NUK+BzcLXgn9S1FDC4UGUZ6YYrhh
J91vmaWGaawuwOJRDDmCGVeqCtRw/23SIhepGFKzHJj8H6lhsrAI3SnpYghP
Xfsz/U4N//Na8h4ZuA3Ec/Ivv+8AzM1O/xalfBsYTuWf6b4OOEg33/mJ/hZs
7WIQk7kFuJk9cfjg3E1YHTg7fKkMMEK2qjVt+CbMWiqb69cB3mIekE2jvj+H
jN+rtgwBvtrW3eTiexMGCxiYv/yH6PBzD6fbtyJ4kqryuZeIOJ0dUdxSVAhO
eRyMtSRE76xUj7XYQuAu+S570wYxaXov+wnnQvBtTj7v44TI9c03wUi8EKQX
BiXZ/RF/vSjnL3hQAMXWEaHaVxAl7tG6JjXnQ6bYC95nbxEt3u4gz2zkgaZ8
OhS+RwylZ+nP/p4H88dPn0noR+z7p5hh25YHplbs9RYjiFuhqz7yV/KAPdnu
9NwMYrpOSBCPeB7E/1mvlOJQR6GUtNQ7FrkQWHvcNN9IHR87tH9zbsmBaps2
ugFTdXQfYyzfW5YDS6um1TyW6ih88YzxWloOhB07LXj5pDo67B5/SGuXA+de
JI+Fe6ujqUbtHvJiNiQ29IeS09Xx3bm4QF6ZbMil+N3c0aeOjQU/D4hWXIPP
TmvmJz6pYxr57bjk9WsgRH+B6dKQOnL8+WJjcP4aFGjmeNCNq+NQxFuWDxbX
4HZLw+G5RXUsUrs0wLGWCeWtbB3d/BqYNXLNecswExo77swn2WrgE04RTcLW
VagUeOcXZa+Bw9o7coOnr0Kx6+qsr7MG2hRZzb0duArJdCf+WHlooGAWmVxX
dRUsVJan9kdoIHHgwn8BHlfhV6nBeHOuBn6VYr5AGroCPEl/+lcGNFAlRUoq
4E06MPXvtPr9RQP3ezOR/9Wmw4qY1sev3zTwhdSk9eWydBhuyulr+6lBvY8i
sieT0qF0Wb3n2ooG0u0dkXbXTwc198wO+Z2aqO8lyjCVlQZndI/WnyFrosfU
q+XKmhSYkdj56rGdJg4I1vbrZFPnTdaVzhUHTayqVMjcCEmByK5nQ0lnNHH/
S6Pt74+mQLq58nppuCZu7tgY2tl4GWrsjxz7dUMTmxuzDZbeXgK60MPPz37T
xH3pLdLTLMmQaM3bXDmuiZHC1cGZM0nAfmyxffWnJnZZxgrZvk8C3s2qT8nz
mrikYbGgkZ8EEvGKy2X0Wqi0XicRppAEJ9IPHZnar4XZHrmPnJwuwo0S+WqP
s1p47+h9Vf3+BGgfcG4v9NZCvZvmydONCbDAmvX5vb8WesaKaJWWJICh1yqt
aoQWnljVv+QdngCr8i9N2C9rIecfHvL+PQlgXWcxWf5AC9eefeg46HUB+LpD
ds3MamG88K63XwXjQWOrVFZ0UQsNBkvZopjiwZswpE5a0cJ9Kj+c5ObjoPUq
ujfQaqOWjfXmh9dxEGTFUp3KrY0b6eePSoTHQd/XXBM5RW2MHWe5/mb4PFz5
Wx/rG6KNIpJ1K2eexoJ3b7qjXYQ2dj8lPe+8GwtGj53V9aK1kYfzsRxmxQKT
DwutSKI2vrazWSUHxULkL4uYt1na6DQVtMdUMRZcv02dk63RxlPVr29pV8eA
6tudkdML2tgFPsOPL0TDzofTtp+WtbFq+Fmas3s0LF1uPNayro1ChDOXFQyj
4bGBy1oegw5ONiRMH+CKBvHWinBDHh3k/hE941lwDrjqdcPKDulgC5NhjnZD
FPwoCwp299fBGJWB4dPckUDavTlcEqyD5BOq22yWIuBVWoLuz3AdfHPYwdpr
MAKKA7MFzsbpYGSh6NzvWxHgpPa81iOTqsffqmB+OAKGe9Y3vWt0sKo7rijd
Phw+LMclBq3qoFO/EvNCeyhoebDPVm/q4L56gwveFaFQ9SWTvESni0Pn74vT
54TCVcodyRA2Xaw+ftg+3C0UTC+3vQkV0kWLBwe98reFQuceNs5INV2MOMea
d8MoBFp0ruacP6+LkTPczHWTQTDuWtcVnqCL098PNTzsCwKmxDG6gGRdTJfz
V65pCgK9NiUv56u6WONxaT/N9SDo1P2srnVLF+/p8edHGQTBez2xKUaKLirz
Kuzb/jgQvhvUHE+i1cMxjhqRhUsBQO8x4h/LqIcbQ8H+R8MDQOwSc0kYix6+
TC3hSXcPANc3NtxnufRwSzSA1k87AH4Zbv0w2KuHoTq557e2/GHeSC+dXV0P
q+7/yoBQf6A9Mfg9LUYPI5f9vN8H+kF7g+W+wHg9xHmJSh8XP0iX7XEmX9TD
rDM0KYIkPxDhaB8TSddDH1/ozDviB9hV/eNxoR668r/tMVjzhRjDK7/eN+hh
WpiUoskFX6DR05vn39DDyjfb6jl0faD96UuFdRp9nE0Dr+qDPpB+AAK+Muhj
VQJrRxCnD4hsU1ooYddHoYA/IpqD3oCt+5aOCumjE+9Rn+0+3hCjtbVie0wf
jR5YaRrkewGNeg1tURiVu68yPWPzBButiY5PUfpY9nbY0GLOA6p0BTK5zuvj
nhRGabZ+D3A3CRePS9bH12cy9dpveUCPrZqha54+Jl2n7Yw85gG3glszpev1
0ZXTTbHG7yxolX888JzGAH3y/lsrm3WHi/z/jHsTDdChbLmE4ZArZLa3j1Iu
GaDcYMylD3tcoTAsN+xJmgEWSMDOZ+yuUPP5+J3MbAMM9Ov68/iHC4wXxq+T
7hkg5Z9rYXCeC2hIcN//3GqAobOj/xSZXWBdWYZ5nNEQrY3k2zlnnIH512b+
BxZD/OtopL405Aw78t4dat1uiPVCa+ZTb5xBaoM6F/EaoraHLzNDmTNYN9fW
nNlviL5fvtHOuDpDjb6ey4yWIQ7tvbQ9e9QJfG2cKf/iDFGkjyOqf8IROAp/
fVW9aEh9n4VfMep3hPJRv63Yy4YYvDrX39PqCBOeMars1wyx3c6/hv2uI5yK
zq8RuWuIol20w+oujmBU3F+m326I/4X5H8374QASM4YZeexGaEd026vw0x6+
xSqehmtGWDm5X/RHoB2I83Gk+l43wqo6wQQPWzs4Wzbx9Ga+Ec6E2M8wa9jB
Qm8uG8NdI/xV7XT20n92wCxG+6S9xgilC9Y8yu/bgmxrFy3xkxH2eU2/1p+0
gXBWt8LTu4wx95P5sKm/NfBkXB9MummMAhc9nve3kID1w44e/zvG+MlA+ANz
JQlo+FPbbEuNMYvVS96gkAS/c89XyTw2xnvWFJ+NMBK03vJI7WkyxvsTHx3F
CCQIrTyusfOrMWo3rqFboSV86flWWiJsgmMRB7hOJlnAXU6psLY8EyR93TzD
f5EIsj+slxmKTNDhzMNPt0OI8LQuKUSj2AQN88RCwY0I7a4/g+rLTbB09MX2
Yh0i/HpR4v+k3gS3L5xbFGEigsyZA56FIyZ4RrBlZSjRDKqaxexD9p3A3TRL
zGvXTKHZf4/2gfsn0K7TVPvdE2NYXfyTLvToBNYcefnLJc8YFMOahrienMCG
9itmnHHGUBLtGLheewIVeOsFbhONIf3y7ds9HdT1aZmJDfNG4HD3AF3krxNI
aN6+8ELJCLams+0neUyR1XR407bLAApEioSOW5jip/qXlFB5PeBIlm+XIZli
w3GirKCwHkT/pQQIk03RmD8r7Q2rHji0jnds2ZqimDXH+skxXRD1PBhGcTbF
J5IaG5CjC3ef1nzQDTDFbW3q3dN0uvDQpCuVeNUU5bnmC1JGtaE+cpXG/Z0p
mqoR5BTeasLSox+z53up+nptMzwNmkAY7f2a32eKhgMeH5geaEKx/v2m959M
0Un51wj/JU1I5rOLgW+m+FdTwOW3riaQKuq3+OZNsVzv6RGbFg34Mxqz+WqH
GXqc1Zv70qYOew23re+zMkNuzfPS+b8BFD9o9gpam6HE92wxmj4AHfuYEi5b
M1TxfcwbWgtwNmDFYuuUGarebMq7mwhQlTf1YNDVDN9px+qti1L/n35rfyXY
DE2eLX0LP6kGZ1NyXm5eM0O6SScpk2+qUPVW8tJAnxm6tidzt4qoQPq+5jur
H81Qq3BKWIxVBTxCyE27BsywKMByd9bfoyC6J3Hx5Bcz5Mx/fa+69SikeY/Z
fx83Qw6P4rWvXkfh7PZCxaklM+yMbxAcaFQGEUOe4XUBIj71KD730e8IXG7d
JIicJOKybrlsIOthQL8f8rvtiSgT5vcqakURFnZ1Kwg6EvFtuuCxa5OKYOeX
r8jjQsTbwamZv1sVQUZIVZnZi4in9/u/0IhXhG6/MJiNJKKa2rexQFpF4Ny9
YNx0g4gmGiovyxgPQUbAz7MOQ0Sks46bYz8kD4I64X7mw0S8pfZzK2q/PNwS
YAvV+UpEyxSBkRV+eaisl74gPUbErMYr01wbBHi3zbdweYqI4xktJpQ2AnDc
WHqfvkbEd17/FQrZE+BiC/3xZkFzVOMxpCxLyUEkr/B/otbmmNq718RYTRq6
HrPYgK05Cof4biqKS4OwyWKx3UlzJI0Y+slzSENjQqdKtqM5hlLeW7oPHwS6
5XBX9rPmqHFjZk9n9EFIHOyvXwo3x+CEtV12rVJwtfCK55sb5phZFs0j5iQJ
pZKMHYFfzfHOFc/5Z+/EoVdIfc3ruzmOnGX/ktUgDuv/RUm7jZmjrSnfibhy
cTBZWki1njTHyoIDuYkXxWGBMmauNmuOT42L41TVxQHtWr5so7FACVupaOPq
/fApNW4ud48FjtpwTry4JwZMC7Q7m09ZYPmVV+tBT0RhuSIndczBArMbwwwd
b4vClJccA7OzBU7f/H7BJkMU3k3Y/TFxs0BDIZaU4ABRyP389NWQjwU+mU2+
Yq4oCrIvvfyXYyywMeXbRtazvUC6OvBG7rYFhi3v/j7XIQL3CI/PFUxYYGrf
ib6dksLgzTu38vSnBUr9HPx6/z9hUFwlBPVMWWCVv2Kk+dJuaHpZ4cEwa4FX
q2J5R1/uhk+kCvLZZQukuWjWQ+uwG5ijHikosVhipZVdjswNIXB//eBHl5Ql
Tsb3/aTs2wWSTmUmG16W6P2ws/yopwC056tUzPtYYjh79SCztQC4DnRwTfpZ
YmqQvOyEtgAUm0719QZZomLoE96ePQIgAtK2JVGWWJqSk03u4wc+oYdu5imW
uNHuyC6N/ED38XFMabkl8m8pf8gQ5YPP+s8rLacskZVN5tzGfzygcaKYHPTb
EstDPW/93NwBZRZpm5l/LPGzfMfJsd87INzexaDvryWadVW6MXbuAMEgru/E
dUs0mLL1WLi4A8hFZ7hMt5NQdjjDO4JxB3xc2ulrIEfCXmmfgAFmbui9HS4D
ASS0nk8RtVLiBG6amucqQSScVO0fDJbkBHO7OW2lEBK6H/7dVyTECX087qdk
Iki42XHHawc9J/RfsEzbFUfC+f3Z18eK/oMhN8Lcv6sk7CTucNszyAHjB39U
VVSSUFl1jl7MdjssPzFTFZ0n4azst497MlmBXVmpe8cCCYkUsx7faFYQeSHo
wLhE1bucMNNzlhX0WkbjJldIOHzg4akWdVa43hf05iGtFSpuHq9xn2UBlcXr
Nse4rPAZB4dLsSkLRCp9D7UgWGGrx7n3V4WYYeuZf3WCtxV2JCwKvBxhhCGm
yku3fK0wyOBHj3EXI9RazDk2+Fvhi0AD8claRgic9eFYCrZCq8ehnoZZjDB5
wMvNJdoKeT2PbHYYM0JvlttOrXQrXOKGwVuNDHAn0C6KtpKq78D7xu4hPRgS
dLQjF62wjsa2hlRNCzQfPtAG/rNCNpKTiOs9WqgJc2nwWLHC2h2EizHXaUH0
ZfwR2w0r7IFTsh+jaGHV8qWkCiMZRTi0Rul1aaEsAjmWech4JuhaiONnGmBp
U+kPUCTjdW/W37/YaKDtpNwZjwAybv4tT5nn2VDjdnavyw8iU+eJG+fd1tbV
Trnf3P4uhIy1nU9m5r+tqy3576hUjCRjLlHyi9GjdTWxi/9WN+LJuFDVNs1q
uK4WU9l4OT2LjDatmkMFCWtqKttMK6qfk1G6gvbmze2ragnsSXSTdWS8vM51
umlpRa2Hi2Ih2EBGu3JZ7b8jK2ruQoor5yhk9McKwWuVK2rZ8gIaem/ISGo9
LN5GXlFbsP36fnCIjEPlQikfSpbV0HGn+PYRMho8lqGXzVhWu+RKDIVvZFR0
/Hj+etSymqhfi1DxOBld6cdsS4nLamYJJS5eM2ScLf92q2zjn9qNS9+eFs6S
sadROeP65D+1yXRB1t55MoZKXGHOe/9PLSbv8kOlf2Tcrcip/qH0n1pn0Sua
MytkjN1qHN1+7Z8a/91NYt4aGees4jrIMf/UnO4fudO1QUbKbY3xao9/ag8r
fP9tbZHRMWFh336rf2r/A66GOMw=
           "]]}, "Charting`Private`Tag$22316#1"]}}, {}}, {
     DisplayFunction -> Identity, Ticks -> {Automatic, Automatic}, 
      AxesOrigin -> {0, 0}, 
      FrameTicks -> {{Automatic, Automatic}, {Automatic, Automatic}}, 
      GridLines -> {None, None}, DisplayFunction -> Identity, 
      PlotRangePadding -> {{
         Scaled[0.02], 
         Scaled[0.02]}, {0, 0}}, PlotRangeClipping -> True, ImagePadding -> 
      All, DisplayFunction -> Identity, AspectRatio -> GoldenRatio^(-1), 
      Axes -> {True, True}, AxesLabel -> {None, None}, AxesOrigin -> {0, 0}, 
      DisplayFunction :> Identity, Frame -> {{True, True}, {True, True}}, 
      FrameLabel -> {{None, None}, {None, None}}, FrameStyle -> Directive[
        Thickness[Large], 
        GrayLevel[0], 10], 
      FrameTicks -> {{Automatic, Automatic}, {Automatic, Automatic}}, 
      FrameTicksStyle -> Directive[
        GrayLevel[0], 36], GridLines -> {None, None}, GridLinesStyle -> 
      Directive[
        GrayLevel[0.5, 0.4]], ImageSize -> 1000, 
      Method -> {
       "DefaultBoundaryStyle" -> Automatic, 
        "DefaultGraphicsInteraction" -> {
         "Version" -> 1.2, "TrackMousePosition" -> {True, False}, 
          "Effects" -> {
           "Highlight" -> {"ratio" -> 2}, "HighlightPoint" -> {"ratio" -> 2}, 
            "Droplines" -> {
             "freeformCursorMode" -> True, 
              "placement" -> {"x" -> "All", "y" -> "None"}}}}, 
        "DefaultMeshStyle" -> AbsolutePointSize[6], "ScalingFunctions" -> 
        None, "CoordinatesToolOptions" -> {"DisplayFunction" -> ({
            (Identity[#]& )[
             Part[#, 1]], 
            (Identity[#]& )[
             Part[#, 2]]}& ), "CopiedValueFunction" -> ({
            (Identity[#]& )[
             Part[#, 1]], 
            (Identity[#]& )[
             Part[#, 2]]}& )}}, 
      PlotRange -> {{0., 99.99999795918367}, {0, 1}}, PlotRangeClipping -> 
      True, PlotRangePadding -> {{
         Scaled[0.02], 
         Scaled[0.02]}, {Automatic, Automatic}}, 
      Ticks -> {Automatic, Automatic}, TicksStyle -> Directive[100]}], 
    Placed[
     Unevaluated[
      LineLegend[{
        Directive[
         RGBColor[0, 0, 1], 
         Dashing[{Small, Small}], 
         AbsoluteThickness[5]]}, {
        Style["\!\(\*SubscriptBox[\(E\), \(12\)]\)(t)", Bold, Italic, 
         RGBColor[0, 0, 1], FontSize -> 28]}, LabelStyle -> {}, LegendLayout -> 
       "Column", LegendMarkerSize -> 50]], {Right, Top}, Identity]]& ],
  AutoDelete->True,
  Editable->True,
  SelectWithContents->False,
  Selectable->True]], "Output",
 CellChangeTimes->{3.8946158061651*^9, 3.8956192771774406`*^9},
 CellLabel->
  "Out[169]=",ExpressionUUID->"4e2dbdc1-43d3-4584-bcc5-a74595d8ab14"]
}, Open  ]],

Cell[CellGroupData[{

Cell[BoxData[{
 RowBox[{
  RowBox[{"S12", "=", 
   RowBox[{"1", "-", "E12", "-", "I12", "-", 
    RowBox[{"R12", "[", "x", "]"}]}]}], ";"}], "\[IndentingNewLine]", 
 RowBox[{"PS12", "=", 
  RowBox[{"Plot", "[", 
   RowBox[{"S12", ",", 
    RowBox[{"{", 
     RowBox[{"x", ",", "0", ",", "100"}], "}"}], ",", 
    RowBox[{"PlotRange", "\[Rule]", 
     RowBox[{"{", 
      RowBox[{"0", ",", "1"}], "}"}]}], ",", "\[IndentingNewLine]", 
    RowBox[{"PlotStyle", "\[Rule]", 
     RowBox[{"{", 
      RowBox[{"Blue", ",", "Dashed", ",", 
       RowBox[{"Thickness", "[", "0.007", "]"}]}], "}"}]}], ",", 
    RowBox[{"PlotLegends", "\[Rule]", " ", 
     RowBox[{"Placed", "[", 
      RowBox[{
       RowBox[{"LineLegend", "[", 
        RowBox[{
         RowBox[{"{", 
          RowBox[{"Directive", "[", 
           RowBox[{"Blue", ",", "Dashed", ",", 
            RowBox[{"AbsoluteThickness", "[", "5", "]"}]}], "]"}], "}"}], ",", 
         RowBox[{"{", 
          RowBox[{"Style", "[", 
           RowBox[{
           "\"\<\!\(\*SubscriptBox[\(S\), \(12\)]\)(t)\>\"", ",", "Bold", ",",
             "Italic", ",", "Blue", ",", 
            RowBox[{"FontSize", "\[Rule]", "28"}]}], "]"}], "}"}], ",", 
         RowBox[{"LegendMarkerSize", "\[Rule]", "50"}]}], "]"}], 
       "\[IndentingNewLine]", ",", 
       RowBox[{"{", 
        RowBox[{"Right", ",", "Top"}], "}"}]}], "]"}]}], ",", 
    "\[IndentingNewLine]", 
    RowBox[{"Frame", "\[Rule]", " ", "True"}], ",", "\[IndentingNewLine]", 
    RowBox[{"FrameTicksStyle", "\[Rule]", 
     RowBox[{"Directive", "[", 
      RowBox[{"Black", ",", "36"}], "]"}]}], ",", "\[IndentingNewLine]", 
    RowBox[{"FrameStyle", "->", 
     RowBox[{"Directive", "[", 
      RowBox[{"Thick", ",", "Black", ",", "10"}], "]"}]}], ",", 
    "\[IndentingNewLine]", 
    RowBox[{"TicksStyle", "\[Rule]", 
     RowBox[{"Directive", "[", "100", "]"}]}], ",", "\[IndentingNewLine]", 
    RowBox[{"ImageSize", "\[Rule]", "1000"}]}], "]"}]}]}], "Input",
 CellChangeTimes->{{3.8946158464291797`*^9, 3.8946158682407856`*^9}, {
  3.895619283132728*^9, 3.8956192843203382`*^9}},
 CellLabel->
  "In[170]:=",ExpressionUUID->"7eb11e2b-39ed-401e-b04c-e51e383739f3"],

Cell[BoxData[
 TagBox[
  GraphicsBox[{{{{}, {}, 
      TagBox[
       {RGBColor[0, 0, 1], Thickness[0.007], Opacity[1.], 
        Dashing[{Small, Small}], LineBox[CompressedData["
1:eJwV1mc8FQ4XB3CEVCqUQuovGpKMjOxzzOx5cW3lXi6yR2YpZSdFkR1SRpGM
IrJCiuwRZRQlXCO76Ol5dT7fz/m9+7045+hFN0MyHQ0NTTotDc3/J+/tzez0
I3UK/Pxls/yWc1DBdOo/F0oGVE5zvdQ1n4M6v2c5/JQiuCVkcsuDOAdNIh4O
jJQ3cFo1+dQzwhy0xHSpLzt8hH6m5G+0OnPwTib01YzDCAx+CibukJ+DArl9
VySKRsHsUA5lQ2YOFoZIGd75Y2DBo/7hu9QcXOFiGl/M/AoH736yrRCfg8RE
XYe5W99Bs0Y8lF9wDlrvDHn8cJgDvpGENnWuOYhIuv8uXnQeSjg43q8fnANB
CpiLFc3DZwdjh1z2OfDcfifQM38Btu27obvIMgdbquI185m/4OAuuySj7XPA
0RCgPHtrFfhkNfac/UUFzertupMOf8GoKamWuZkKon8vLh+Y/wtC0gLeQw1U
iOGxaeeTo8H2Dnu17FoqeF+s9CE00mDs9DGmI5VUUJl0byzroUVhsQa1mkIq
jM9+vuC3vA3H22YqUuKo0BcbXRYnTY9xHEfHl2Ko0CosvSMvmB7/WHoLqEVS
ocQjoXiQgQHt7zZ0d1yjwrVlzb8yBxiRdOt35Q1PKvBsVqRuSjKhbepZfaIh
Ffank+fZA5kwNMA28bQuFZhgn4rQGybsyYfFZQ0qzIW4Tluf34Ee7tUZbopU
qKE/LlNruhObY/noloWpYMV8t/+6HzMK2hWclt5FhbbdkjvorVhwz5mkW2cr
Z6FLiy2pPYgFS9SzRY6VzcJAJPXEg1QW7B55ochcPAvfGB6rCA2zoPjTnMA3
j2bhz+bBEKIFK+7syv5VHDcLAtT1lUIzNsyxL6aUkWYhor36m7HJfrTcInxe
pp+FWOZkLx7f/ajSs9aXvjUDCZq+dNP39uOWtc643NoMZDQJ8YT07scThPld
xOkZKK/JsMgnsGPCYZmmHZ0zMPHsWteW4QFkiWbUICTPgNJt1drHehyoIB/l
ZHFsBkI0S/O6XDnw7OfMqlruGahh4IvfvMWBIutJo1zsMyATRGNv9IEDOeO/
pT9lmAExx6pdf9U58b3G3ibtyWk4pixqaqLEhctlIejxaBoYV7mp9BLcKK4/
9sL80DSQhTd2i+7mQcb7xCsFk1OgPRT+iOMID05asjMHDk2BeDi7PI0wDw4H
2a4qdEwB/YjIpY/6PBg7lHQs59UUZMU6tLok8OBoyMiDiegpGJntCcs/dBQ5
3PTeGglNgVlh0V8+AV682NvKauv8A3ROkRcOnD+Ggvf2vfvVOgklPcE+76T4
UbIx/WhkxFeQZRMoor8qiDOSy6ak9RFw+H037RFRBKkmZnqC9wchQXemwd9W
BIO+KVyYuzoItQ9Vf+pQRNAn8o/9G8dB4FBfk1y5LIJzE+HeYfKD0JJg1aGW
KIIuE0dSnk8MwCkh/m0/ekXw3MkD90OlBmDatpoiYCSKXD8Xl9R/9IFb03ex
Ip2z2DkWZEf26IFaLHQWNDmLW41vD9BY9QBLlXt2nvVZ1NGSIBSo90Bx0Tpb
jttZXKp1vCTG0wOLSbsWk+6cxWWKBu3Ojm7wdRYuvt57FpX3lpd8PNsNQSyX
BU2sxFD3d57YU/ouiDJnPL55SRyDn8eeiH7+ERREmFemvMXxGTvXbpr4j7DA
wNbcFySO3Grnxm57fwTi88OOxTHiSNgy46GR+gjHmSSe2hWKowdXWuLR2nao
LbOTaJ0Wx0HS+JZlbxussNSpJjpJYO7hP5eN932A/MmmAzc8JZAFlzj3rL0H
q9cfvrsHSOCabPTsyPB7aHQYiNSMksBGu+8z7bnv4U7NXNtmngSOpIpkDsi+
B8FLR0xIUxL4uf+i+i2nVrBrDrQXpUjiLI1YJPOnFiDJndBdcZPEQqNtY2r1
LWD/vEOi6rIkWpt03kzMbwFKynEG1XBJTGPe7RcY2AKubh+zibmS6D6po6F9
pAUCDvKNXf0miT6qmaPbKM1w16HVot32HCoL/+C33NUECcPeyvGUc9iVlf1A
ceUt3DP47zTR/RxWigpbyY69hSRZ742xq+dQymE11bniLaTvPfJgOf0cBmTz
KVaT3kJ+hUcf9+dzGKJgeuZgQyPUbec0cDaTQqIWS6BkbANMZgtpDl6QQkFn
x7oF/wZgRhXl805SeHEsJL2e3ABEPzcJvkAp1Jfc1ZYj3wBzP95yDqVKodty
VxuFWg+HWz3HNUelsK6sjvGLUT34x3zwEnCQxvxbV4WXztRBOv/4pSQ3aYwl
VJ2Q466DxsZVMqOfNE79VFdJ3FkHLJu8xPEIadzIyM0N+14Lj1385ZLzpdGE
vnXtfFYt9OqeYNhJlcbhSDc/lUO1IMoacn/KWwbpFh6XqkvUQCVTP39zkAzW
Ptiv7sxRA0o0QlU5N2RwVI5XruB3NRDmhkZsEv7Zgdxzvb4afNvOnep7IYOx
u+88vWVQDa8j56rqF2Uw67rZtXXv16BOZzOW4i6LV/2EHzp2VELnepmXv58s
ZrgvpNFVVIL5AjOjaYgsUoPd7palVYLzaKUAW5wsfoEXGxTnSoitOeAdUSSL
L+c0l+mYKqEnoJ3RhyqLOSnZcrOqr8D2l7yg7iU5PJGlEDPTXQG72Wg6erzl
sP5bhFlpVQVUitR7WQTLYXzu+rbE7ArY76pWRYmVQ/Zn036FXhXQ8kNXM7RY
Drd3+D3az14BIl9sKC+X5PAKS//lWstyoHl3LYc3WB69T7Ife7NVCk+/K6vn
3ZTHw+XZ7flTpWDOyDgjHCuPNZm0HU97SqFUOUpMPkMef7+66bKeXwqUmrv1
pnXyyPaCVjKHWAodL7JHYxgUsNT2mb3oyxfwMP0t9+otBaw1ZV0PCC+BVEvB
fuP7Chih5Err61MCSVzxd0rTFXCtViLqhl0JxN63ZfQsUkD5twZvh6AEAmJ/
z810KCBN6I8Q9/XnYHhFtGF8H6CR1g5DHvfnQG+d5tj+ADC8xvEwk3Mx/D1E
f+xMFuAZO0mypkUxbAw6fYnOByzmaUxO0yqGeWMpI40qwL3Vodd9BYthWKdb
rnEYcN/D7Aujn4vgUzo90+e9iB0vcq0mZp/Bi1iZoS5DxPH2h4edjz+Fiyl7
GCpNEI/OC0xX73oKbE/GhR6aIzY+e6AmsFgI7nVR190uIg5XbZPVe1MIgkuf
TjF7Ih48qna62bwQcswC/VTvIN740LiXeL8AEo69Zn/5EZGriL1O8798UBaN
g4xuRCmfnNVUpn9HXp7kGNaPeIIj/DbDYh7omzJXE0YQC1We3OB8mwfMUZak
BSoiYTzyl8alPLgx96dEYI8ilhQlFL2seQLelfL6adqKSOxNYhD1egxl5s10
g/qKODBYtOph9RhWNvTL9hsrov8o/dq784/BX5bEFWOliLaarJU13I/hyuuo
bwGuiuhOz+H4sjkXwmv6/Yhxitix04eu72guJNd7PNzXo4gz59hfM0/mwNDF
30Z6A//ybON5W105wL3tJmP0sCI69u1LoK/NgXTlJGe6CUWkOo/QaSfnQHZj
jcTCsiLW3ovtadLLgcKmXa3tB5WQzKz1i1iTDW9aHy1GWiihgNfHBrO8rH9/
YIdHsI0S6hy1H6p+kAU59hvz7nZKuE+uY69oVBZE0enNmTor4UhR5G0V5ywg
yKxNHw9UQhs+a9EjQlnwM09zoi5ZCQcslFxjyx/C/si5/vVBJTQIcmpe78wE
xn5O09nPSviJrWSRrzET1o+p9I2OKWGyXrK1RXkmfKlN6mmeUsKv5tvrFpIz
IW9NsfPeuhK+d/ggUkXKBAVKQqsopzJGuIp9dVzOAMfz0tWORGWMCpEw67RJ
Byo/59vnlspIvM17UlI1HTx3rn9Yt1XG63PWquUC6RDU9nI40lEZ85vj17av
pEGckdSfvABl3BGY+nP2VhqU25yT/ZmqjJkanut59alA5yfxymlMGbO0HQY5
IQXCzdjrSiaUsWvsJW/xyRRgll1u2ZhSxj1B42esWVKAfat0IGpRGc9YPeWh
HU8G/hvia/nbVPBzcVyGTVgy6MWJnZs+roJJdA+zKd0PIPWJaJmzkwrOhNWt
bAYnQcugXUuGqwp2KO/oqXJMgqWd94e6PVXwJ5vko1vGSaDlskErF6iC2qJ5
bZfOJMGGaIMuc4wKPpkymjjwJRHMqgg/Cp+qYKus9a/tyolwoP3yIeq8CrZX
asZ0cN2HO7+qr7lfVsX537+jPm/Gg2tX3AXLQFXUMJ/O3zMXD9rP7RTVr6pi
riYHt85oPDC67aDlCVdFOXmRmoX6eAj6SQj5eF8VxaTCkwYi4sF+bPqKULkq
ckYIxrAejAe5j5xBM0uqqONVaflJ7i5M5vv4UjzVUL9UwQoL4sDk8NaXJ75q
uNUTWUNJj4O3t8POTwWo4dRgumPanTjI8U7kcApVwx06dk6n/eLgosKrSucE
NVS7wFc+oBoHXzr/bLmWq2FNTZ7aUNNt6F0LDffZUEPhm1kHzXVjoVHtbtL1
6+dx3HU0nDstGibsq9oCws6juTZ/zNmoaGAM/0bnFXUeWWpV+c0uR4N6s6SL
3d3z6GOVMNVvEA0fzg8pqmSdx9exTCMPtkdDt/qxaYb688hUGyrP6xsF45rl
8pG06rih7iL22ToSaPU+jd8OUcd2ixXZOYtwaKkx5vO+oY48V5MOM+qEQ5xQ
px0xQh2leXozTymEA8+elm88cer4ejra+j5POGBb2eTzDHUUVSIHMEyGQYjW
nZ/dNerYw1HqJeIVBjTq6osHN9UxxlXoocv9m0CjWE6b6a+BU9nnWNW3QsFc
5XvrQLAGqmVfshVaCIXS8xwJrNc1sFb66B2eb6FA0Q04ERqlgXQDfo78raHQ
aaGgZZ+igc/0w1413g+FLN+mBMFqDeQ1v8l14mwoqBT2nXxFo4nctsf10OM6
RBxc1ekK18QYgXHpB3uuQUJLy9f6aE1sV1fI66e/Bhn+yf4vbmtiqvQ7PPI7
BMqH5B8lJGpihljr+4bvITCRceOPyWNNNHeLjHKrCwElfraCoSZNDDpKiVT2
DYE/UmeYJhi0MO7DwQKL91fB3dyufjVUC+cfpwaqlAbDnoyfo3IRWri+L4PE
mR0MhV89/l6L0ULW6relm3eC4fulEDnme1qYM/JZf8ktGKyvppXz5Gphkfzi
90TBYNDO6c/XaNHCJK8dCoVPgoCfqhWfwqyNrC+G6/MKAmHsmjgJ7mmjJebR
H//kDycO7Il1f6CNbn8d2/M/+INT/veKh2naGCQ7YiH3xh+WupJ30edqIy+X
WeL1HH9gOkb7oqVcG5fHxynJbv4g1NRGazigjRXcB8yp2/0hYKdDBumQDm6E
a90fRT/YH//gU+RDHRw3a/2vr9MXdvbu6/R8pINNbsHXXjX7As3B2GaLPB3c
k+2191G1L8wmXy8981wHFfzmExLyfKEpyzm2s1YHg+WnI3qu+YJfibwS56gO
7o0WU+gS84XPnWN5T47o4nJtuUlimg/ksgj4N6fo4t0Oc1ZqmDcITZqt0Wfq
YtDiTu61YG+oqIq8rJSji+/Xryzv8PGGFvspn+pCXaSPer+mYucNP18/8XxR
rYsV8yxXD6I3nHE8eSljRBeZvCTj+H97QWndMZvLfHp49FmG/AdfL6jz/E/1
ZIEerpEGTr267gkby3Nx3EV6eNXB0HYr0BPE/WuHWV/oIaPlKJOGjyc8uXrB
+0+lHtL9lEqnOnhCXEx2dmerHmorVloG6HiCbe5JuqCfeqh+wlU7jtMT/s4k
2vzYr4+OS9TexDIPSOfJ5JYn6ONxyWYlkT/usCdKtOWMiT4ecdyM/LDiDld/
1XsdIerjJO/5fS4L7mDbNNH610IftbfsvlROugPvpdP+9Xb6+IQrajWi0x1y
K8p7z3vp4zr9ssrMY3d4ptsWa3hXH4XOMBBfmrpDddAGDaVDH3/cutLketMN
Voom56936WNHBp1rb6AbiHztGk3r0ceFB4vqKp5ukKNRUNs9oI+Nkk+CZGzc
IOqAZQiM6WN4/Tv2CGk3MCmu/ntgUR9dqsgrD+dcYe5ryNbbfQb4bu39bOYF
Vziqtf0Pn6kBahpcbr5o4QLivcpdXGYGKOan0H2C4AJqNiFPWC0McESLIWNe
2wWcvNYJf60NkGmYjXRPwQVKU6affrI3wNePIvj4eP/lZz7a3PE1QHOX3Ve1
fl4Cp1tJDVv3DLDpjUZ28ZVLUPrxVPRgjwEWmDXtHS13hji+ukcbfQbYuPda
vGexMzhfJtYeGjRABUJm2s58Z+D9L3zZ6rMB7p/+IqqV5gy3Xb/ZjE8YIMu5
nb27bziD0+4M8ekVA/y0ojqVYOgMPFr7v/zhMMT38TXSUb+cIKZpS4THyhB1
3Dw+HVZxAvSYFD1sY4ghdP7BauAES4faz3JdMMRKYVNaLxknsPRIE99PNsQj
FqwZ/SJOcIZbTorJxRBLH18caj/sBO0e/jAfZIjaahu5nmuOwHJ4Sac21RDV
Am9HBBQ7QrzXlJPtsCGydmvBtIAjcKkFeBh9McS3dA3dTCcdIYtjl5/aqCHG
FTB5n+JzhJJqwZuC3wzRd9fFdq9DjtCx3T1jbdoQjVadHgsyO8Ke1JXuuN+G
+GWD5pMglQIRjdvk67iMMLTvIrdpKQWC2I/s5TUzwotJ8LFfnQJtz3eYg4UR
el+/6XNBlQJHdJdzLK2M8EtKITNVkQJvwj7IJF4wQsZ78dtYZClAtxZgz+xk
hHaExTbfMxQI/9RfvRJghFOn7J+2sVHgbsadS+9TjfAxobLl9ogD5J1iaPUe
NULNq9oJEyEO0MWt+Ntl3AivBH4qVr/iAH/2Bgs6fDPCmMRjI08DHUB3ZSnW
7IcRujoRna74OsBS/TcjhXkjpJn23S11yQHQsvHzdhoCig8mczMTHWAgNnQh
+T8C2mxuMxQUdQDGJVrOOmsCiqVU1az9sIe14qTYb7YE/DHIr5M7aQ/TLsL0
THYENJKGQeNv9tDx3XJO14GAGv/Ffq0csYfkoYq3w24EbBk6cCe1zx6EGlw8
10IIOKNR1v+60R5M7g6+F84mYM/jgDRylj08Fnl+Jf07AUt+p47S2NmDK/vC
esUUAfvdUzZOXbAH8Q0Rn85pAlrmFWcSbOyhtqHYmX6egNnp36OfWdjDgEkx
0WmNgBF7odKbYA9MwUVnJXcYY1jnhKmGmj1Q3j2dbBMwxvlDvYM7T9vDqYv5
upsuxsj6TMClcI0MLWkyxYtuxmiI7TfVV8lgP9jK+sPDGEV2xZVNLJMhR3+6
p8vHGPsP05ry/SIDDwhaPAk2xrT2+siCWTIc4H7mYHTLGAs+KC1Sx8lA1/c8
JK/QGC0OJe2WayfDkMarEuNpY0wgTHg2PCaDkl4O0WfWGFMWOqzDcsmQT7i9
lTBnjOcyJYiaj8gQYEPW7PlljBeWe9x6s8jA5cM6bvjHGD0yr3GupZGBmOnI
qr/bBPfTvLnjmkCGvhVOd01hE7ydx3SA6zoZurIDzoCXCbbf8m6UtyUDG035
KxkfE1z5AN66NmQwslxQlbxsgtqan8dsrMnQs59ifSbQBGUExZduWJKh/6bx
7UOhJji5Nfetn0iGYQeRhdW7JtjRzeGTaUCGidOTpcUlJjia0WvxUpkMay8M
5HgXTbCJN3vvxCkyMEtJtu9bMsErEqdeHPtnntdctgwrJvhnQWqGxE8G9cav
oT/WTVDn8LHD30+Q4UGPz/tntKb4mvaGyyIfGWSWH5jLspri7XB70rEjZAiS
HPcjiJiiv+6T1EU2Mvx96VkW5mqK29k7h3m2SDDMWBKd5W6KhysDD/pskqCS
sHChxtMUi9nWxt/9IYH3vNueFV9TdDUIFvD5TYIfJ10cyFdNMavC27VrjQRd
9x04VeJMMcJK9sLjXyR45G0ZTFtiirvPNb+pmCKBloiaatCyKX4QC2cy7ycB
TW8vrfeqKarUjcoN9JGg3J9c47xuih2shH6Tf+ZtuHHOYtMUhQvU5I17SbBh
3HBKhoGIuZaZjSbdJMgPxD1r+4mosocj6NJHEuxolun3EieimJOy52gzCZqt
hB2dvYgYPzpg/ekVCdjsKFVpPkT8y/vT3u6frSkPd3dc/rdvceyfeUmCFc99
JeJBRHx6X3We5p+PRaxubN4g4juNgNUz5SQIKXkTE3efiB4eErtTSkggs12/
uOwVEYVz++ZrCkgQxhxJ96OKiCY8P80J/9zJWk/gqiHiIDma92c+CSjc4utX
6okY9lPo3YF/ThTlUFJ/T8S+2j3O3k9IsGQx2v1pmIiiCfWV+IgEeIHzxO4R
IgY6tPYP5ZAg2t7QD8aI6JlsrXP5n3k9GrlzJojIo7eMRdkkMAh7QnahEtFU
wFmRL4sEqdFjFRnzRBzTs+Oqe/ivrziunV2LREznvKZh888hKTHPJFeJSJX+
+yQ1kwQfMt/SOK4TsYLx3YDsPx/M3TJM+U3EYrtoq6EMElwsOPeobZOIjM9/
Swb+87Ni99W/f4l4I+4j6dA//w/ImB6f
         "]]},
       Annotation[#, "Charting`Private`Tag$22550#1"]& ]}, {}}, InsetBox[
     TemplateBox[{
       StyleBox[
       "\"\\!\\(\\*SubscriptBox[\\(S\\), \\(12\\)]\\)(t)\"", Bold, Italic, 
        RGBColor[0, 0, 1], FontSize -> 28, StripOnInput -> False]},
      "LineLegend",
      DisplayFunction->(FormBox[
        StyleBox[
         StyleBox[
          PaneBox[
           TagBox[
            GridBox[{{
               TagBox[
                GridBox[{{
                   GraphicsBox[{{
                    Directive[
                    EdgeForm[
                    Directive[
                    Opacity[0.3], 
                    GrayLevel[0]]], 
                    PointSize[0.5], 
                    RGBColor[0, 0, 1], 
                    Dashing[{Small, Small}], 
                    AbsoluteThickness[5]], {
                    LineBox[{{0, 50}, {50, 50}}]}}, {
                    Directive[
                    EdgeForm[
                    Directive[
                    Opacity[0.3], 
                    GrayLevel[0]]], 
                    PointSize[0.5], 
                    RGBColor[0, 0, 1], 
                    Dashing[{Small, Small}], 
                    AbsoluteThickness[5]], {}}}, AspectRatio -> Full, 
                    ImageSize -> {50, 50}, PlotRangePadding -> None, 
                    ImagePadding -> Automatic, 
                    BaselinePosition -> (Scaled[0.42000000000000004`] -> 
                    Baseline)], #}}, 
                 GridBoxAlignment -> {
                  "Columns" -> {Center, Left}, "Rows" -> {{Baseline}}}, 
                 AutoDelete -> False, 
                 GridBoxDividers -> {
                  "Columns" -> {{False}}, "Rows" -> {{False}}}, 
                 GridBoxItemSize -> {"Columns" -> {{All}}, "Rows" -> {{All}}},
                  GridBoxSpacings -> {
                  "Columns" -> {{0.5}}, "Rows" -> {{0.8}}}], "Grid"]}}, 
             GridBoxAlignment -> {"Columns" -> {{Left}}, "Rows" -> {{Top}}}, 
             AutoDelete -> False, 
             GridBoxItemSize -> {
              "Columns" -> {{Automatic}}, "Rows" -> {{Automatic}}}, 
             GridBoxSpacings -> {"Columns" -> {{1}}, "Rows" -> {{0}}}], 
            "Grid"], Alignment -> Left, AppearanceElements -> None, 
           ImageMargins -> {{5, 5}, {5, 5}}, ImageSizeAction -> 
           "ResizeToFit"], LineIndent -> 0, StripOnInput -> False], {
         FontFamily -> "Arial"}, Background -> Automatic, StripOnInput -> 
         False], TraditionalForm]& ),
      Editable->True,
      InterpretationFunction:>(RowBox[{"LineLegend", "[", 
         RowBox[{
           RowBox[{"{", 
             RowBox[{"Directive", "[", 
               RowBox[{
                 InterpretationBox[
                  ButtonBox[
                   TooltipBox[
                    GraphicsBox[{{
                    GrayLevel[0], 
                    RectangleBox[{0, 0}]}, {
                    GrayLevel[0], 
                    RectangleBox[{1, -1}]}, {
                    RGBColor[0, 0, 1], 
                    RectangleBox[{0, -1}, {2, 1}]}}, DefaultBaseStyle -> 
                    "ColorSwatchGraphics", AspectRatio -> 1, Frame -> True, 
                    FrameStyle -> RGBColor[0., 0., 0.6666666666666666], 
                    FrameTicks -> None, PlotRangePadding -> None, ImageSize -> 
                    Dynamic[{
                    Automatic, 1.35 CurrentValue["FontCapHeight"]/
                    AbsoluteCurrentValue[Magnification]}]], 
                    StyleBox[
                    RowBox[{"RGBColor", "[", 
                    RowBox[{"0", ",", "0", ",", "1"}], "]"}], NumberMarks -> 
                    False]], Appearance -> None, BaseStyle -> {}, 
                   BaselinePosition -> Baseline, DefaultBaseStyle -> {}, 
                   ButtonFunction :> With[{Typeset`box$ = EvaluationBox[]}, 
                    If[
                    Not[
                    AbsoluteCurrentValue["Deployed"]], 
                    SelectionMove[Typeset`box$, All, Expression]; 
                    FrontEnd`Private`$ColorSelectorInitialAlpha = 1; 
                    FrontEnd`Private`$ColorSelectorInitialColor = 
                    RGBColor[0, 0, 1]; 
                    FrontEnd`Private`$ColorSelectorUseMakeBoxes = True; 
                    MathLink`CallFrontEnd[
                    FrontEnd`AttachCell[Typeset`box$, 
                    FrontEndResource["RGBColorValueSelector"], {
                    0, {Left, Bottom}}, {Left, Top}, 
                    "ClosingActions" -> {
                    "SelectionDeparture", "ParentChanged", 
                    "EvaluatorQuit"}]]]], BaseStyle -> Inherited, Evaluator -> 
                   Automatic, Method -> "Preemptive"], 
                  RGBColor[0, 0, 1], Editable -> False, Selectable -> False], 
                 ",", 
                 RowBox[{"Dashing", "[", 
                   RowBox[{"{", 
                    RowBox[{"Small", ",", "Small"}], "}"}], "]"}], ",", 
                 RowBox[{"AbsoluteThickness", "[", "5", "]"}]}], "]"}], "}"}],
            ",", 
           RowBox[{"{", #, "}"}], ",", 
           RowBox[{"LabelStyle", "\[Rule]", 
             RowBox[{"{", "}"}]}], ",", 
           RowBox[{"LegendLayout", "\[Rule]", "\"Column\""}], ",", 
           RowBox[{"LegendMarkerSize", "\[Rule]", "50"}]}], "]"}]& )], 
     Scaled[{0.99, 0.99}], ImageScaled[{1, 1}],
     BaseStyle->{FontSize -> Larger},
     FormatType->StandardForm]},
   AspectRatio->NCache[GoldenRatio^(-1), 0.6180339887498948],
   Axes->{True, True},
   AxesLabel->{None, None},
   AxesOrigin->{0, 0},
   DisplayFunction->Identity,
   Frame->{{True, True}, {True, True}},
   FrameLabel->{{None, None}, {None, None}},
   FrameStyle->Directive[
     Thickness[Large], 
     GrayLevel[0], 10],
   FrameTicks->{{Automatic, Automatic}, {Automatic, Automatic}},
   FrameTicksStyle->Directive[
     GrayLevel[0], 36],
   GridLines->{None, None},
   GridLinesStyle->Directive[
     GrayLevel[0.5, 0.4]],
   ImagePadding->All,
   ImageSize->1000,
   Method->{
    "DefaultBoundaryStyle" -> Automatic, 
     "DefaultGraphicsInteraction" -> {
      "Version" -> 1.2, "TrackMousePosition" -> {True, False}, 
       "Effects" -> {
        "Highlight" -> {"ratio" -> 2}, "HighlightPoint" -> {"ratio" -> 2}, 
         "Droplines" -> {
          "freeformCursorMode" -> True, 
           "placement" -> {"x" -> "All", "y" -> "None"}}}}, 
     "DefaultMeshStyle" -> AbsolutePointSize[6], "ScalingFunctions" -> None, 
     "CoordinatesToolOptions" -> {"DisplayFunction" -> ({
         (Identity[#]& )[
          Part[#, 1]], 
         (Identity[#]& )[
          Part[#, 2]]}& ), "CopiedValueFunction" -> ({
         (Identity[#]& )[
          Part[#, 1]], 
         (Identity[#]& )[
          Part[#, 2]]}& )}},
   PlotRange->{{0., 99.99999795918367}, {0, 1}},
   PlotRangeClipping->True,
   PlotRangePadding->{{
      Scaled[0.02], 
      Scaled[0.02]}, {0, 0}},
   Ticks->{Automatic, Automatic},
   TicksStyle->Directive[100]],
  InterpretTemplate[Legended[
    Graphics[{{{{}, {}, 
        Annotation[{
          Directive[
           Opacity[1.], 
           AbsoluteThickness[1.6], 
           RGBColor[0, 0, 1], 
           Dashing[{Small, Small}], 
           Thickness[0.007]], 
          Line[CompressedData["
1:eJwV1mc8FQ4XB3CEVCqUQuovGpKMjOxzzOx5cW3lXi6yR2YpZSdFkR1SRpGM
IrJCiuwRZRQlXCO76Ol5dT7fz/m9+7045+hFN0MyHQ0NTTotDc3/J+/tzez0
I3UK/Pxls/yWc1DBdOo/F0oGVE5zvdQ1n4M6v2c5/JQiuCVkcsuDOAdNIh4O
jJQ3cFo1+dQzwhy0xHSpLzt8hH6m5G+0OnPwTib01YzDCAx+CibukJ+DArl9
VySKRsHsUA5lQ2YOFoZIGd75Y2DBo/7hu9QcXOFiGl/M/AoH736yrRCfg8RE
XYe5W99Bs0Y8lF9wDlrvDHn8cJgDvpGENnWuOYhIuv8uXnQeSjg43q8fnANB
CpiLFc3DZwdjh1z2OfDcfifQM38Btu27obvIMgdbquI185m/4OAuuySj7XPA
0RCgPHtrFfhkNfac/UUFzertupMOf8GoKamWuZkKon8vLh+Y/wtC0gLeQw1U
iOGxaeeTo8H2Dnu17FoqeF+s9CE00mDs9DGmI5VUUJl0byzroUVhsQa1mkIq
jM9+vuC3vA3H22YqUuKo0BcbXRYnTY9xHEfHl2Ko0CosvSMvmB7/WHoLqEVS
ocQjoXiQgQHt7zZ0d1yjwrVlzb8yBxiRdOt35Q1PKvBsVqRuSjKhbepZfaIh
Ffank+fZA5kwNMA28bQuFZhgn4rQGybsyYfFZQ0qzIW4Tluf34Ee7tUZbopU
qKE/LlNruhObY/noloWpYMV8t/+6HzMK2hWclt5FhbbdkjvorVhwz5mkW2cr
Z6FLiy2pPYgFS9SzRY6VzcJAJPXEg1QW7B55ochcPAvfGB6rCA2zoPjTnMA3
j2bhz+bBEKIFK+7syv5VHDcLAtT1lUIzNsyxL6aUkWYhor36m7HJfrTcInxe
pp+FWOZkLx7f/ajSs9aXvjUDCZq+dNP39uOWtc643NoMZDQJ8YT07scThPld
xOkZKK/JsMgnsGPCYZmmHZ0zMPHsWteW4QFkiWbUICTPgNJt1drHehyoIB/l
ZHFsBkI0S/O6XDnw7OfMqlruGahh4IvfvMWBIutJo1zsMyATRGNv9IEDOeO/
pT9lmAExx6pdf9U58b3G3ibtyWk4pixqaqLEhctlIejxaBoYV7mp9BLcKK4/
9sL80DSQhTd2i+7mQcb7xCsFk1OgPRT+iOMID05asjMHDk2BeDi7PI0wDw4H
2a4qdEwB/YjIpY/6PBg7lHQs59UUZMU6tLok8OBoyMiDiegpGJntCcs/dBQ5
3PTeGglNgVlh0V8+AV682NvKauv8A3ROkRcOnD+Ggvf2vfvVOgklPcE+76T4
UbIx/WhkxFeQZRMoor8qiDOSy6ak9RFw+H037RFRBKkmZnqC9wchQXemwd9W
BIO+KVyYuzoItQ9Vf+pQRNAn8o/9G8dB4FBfk1y5LIJzE+HeYfKD0JJg1aGW
KIIuE0dSnk8MwCkh/m0/ekXw3MkD90OlBmDatpoiYCSKXD8Xl9R/9IFb03ex
Ip2z2DkWZEf26IFaLHQWNDmLW41vD9BY9QBLlXt2nvVZ1NGSIBSo90Bx0Tpb
jttZXKp1vCTG0wOLSbsWk+6cxWWKBu3Ojm7wdRYuvt57FpX3lpd8PNsNQSyX
BU2sxFD3d57YU/ouiDJnPL55SRyDn8eeiH7+ERREmFemvMXxGTvXbpr4j7DA
wNbcFySO3Grnxm57fwTi88OOxTHiSNgy46GR+gjHmSSe2hWKowdXWuLR2nao
LbOTaJ0Wx0HS+JZlbxussNSpJjpJYO7hP5eN932A/MmmAzc8JZAFlzj3rL0H
q9cfvrsHSOCabPTsyPB7aHQYiNSMksBGu+8z7bnv4U7NXNtmngSOpIpkDsi+
B8FLR0xIUxL4uf+i+i2nVrBrDrQXpUjiLI1YJPOnFiDJndBdcZPEQqNtY2r1
LWD/vEOi6rIkWpt03kzMbwFKynEG1XBJTGPe7RcY2AKubh+zibmS6D6po6F9
pAUCDvKNXf0miT6qmaPbKM1w16HVot32HCoL/+C33NUECcPeyvGUc9iVlf1A
ceUt3DP47zTR/RxWigpbyY69hSRZ742xq+dQymE11bniLaTvPfJgOf0cBmTz
KVaT3kJ+hUcf9+dzGKJgeuZgQyPUbec0cDaTQqIWS6BkbANMZgtpDl6QQkFn
x7oF/wZgRhXl805SeHEsJL2e3ABEPzcJvkAp1Jfc1ZYj3wBzP95yDqVKodty
VxuFWg+HWz3HNUelsK6sjvGLUT34x3zwEnCQxvxbV4WXztRBOv/4pSQ3aYwl
VJ2Q466DxsZVMqOfNE79VFdJ3FkHLJu8xPEIadzIyM0N+14Lj1385ZLzpdGE
vnXtfFYt9OqeYNhJlcbhSDc/lUO1IMoacn/KWwbpFh6XqkvUQCVTP39zkAzW
Ptiv7sxRA0o0QlU5N2RwVI5XruB3NRDmhkZsEv7Zgdxzvb4afNvOnep7IYOx
u+88vWVQDa8j56rqF2Uw67rZtXXv16BOZzOW4i6LV/2EHzp2VELnepmXv58s
ZrgvpNFVVIL5AjOjaYgsUoPd7palVYLzaKUAW5wsfoEXGxTnSoitOeAdUSSL
L+c0l+mYKqEnoJ3RhyqLOSnZcrOqr8D2l7yg7iU5PJGlEDPTXQG72Wg6erzl
sP5bhFlpVQVUitR7WQTLYXzu+rbE7ArY76pWRYmVQ/Zn036FXhXQ8kNXM7RY
Drd3+D3az14BIl9sKC+X5PAKS//lWstyoHl3LYc3WB69T7Ife7NVCk+/K6vn
3ZTHw+XZ7flTpWDOyDgjHCuPNZm0HU97SqFUOUpMPkMef7+66bKeXwqUmrv1
pnXyyPaCVjKHWAodL7JHYxgUsNT2mb3oyxfwMP0t9+otBaw1ZV0PCC+BVEvB
fuP7Chih5Err61MCSVzxd0rTFXCtViLqhl0JxN63ZfQsUkD5twZvh6AEAmJ/
z810KCBN6I8Q9/XnYHhFtGF8H6CR1g5DHvfnQG+d5tj+ADC8xvEwk3Mx/D1E
f+xMFuAZO0mypkUxbAw6fYnOByzmaUxO0yqGeWMpI40qwL3Vodd9BYthWKdb
rnEYcN/D7Aujn4vgUzo90+e9iB0vcq0mZp/Bi1iZoS5DxPH2h4edjz+Fiyl7
GCpNEI/OC0xX73oKbE/GhR6aIzY+e6AmsFgI7nVR190uIg5XbZPVe1MIgkuf
TjF7Ih48qna62bwQcswC/VTvIN740LiXeL8AEo69Zn/5EZGriL1O8798UBaN
g4xuRCmfnNVUpn9HXp7kGNaPeIIj/DbDYh7omzJXE0YQC1We3OB8mwfMUZak
BSoiYTzyl8alPLgx96dEYI8ilhQlFL2seQLelfL6adqKSOxNYhD1egxl5s10
g/qKODBYtOph9RhWNvTL9hsrov8o/dq784/BX5bEFWOliLaarJU13I/hyuuo
bwGuiuhOz+H4sjkXwmv6/Yhxitix04eu72guJNd7PNzXo4gz59hfM0/mwNDF
30Z6A//ybON5W105wL3tJmP0sCI69u1LoK/NgXTlJGe6CUWkOo/QaSfnQHZj
jcTCsiLW3ovtadLLgcKmXa3tB5WQzKz1i1iTDW9aHy1GWiihgNfHBrO8rH9/
YIdHsI0S6hy1H6p+kAU59hvz7nZKuE+uY69oVBZE0enNmTor4UhR5G0V5ywg
yKxNHw9UQhs+a9EjQlnwM09zoi5ZCQcslFxjyx/C/si5/vVBJTQIcmpe78wE
xn5O09nPSviJrWSRrzET1o+p9I2OKWGyXrK1RXkmfKlN6mmeUsKv5tvrFpIz
IW9NsfPeuhK+d/ggUkXKBAVKQqsopzJGuIp9dVzOAMfz0tWORGWMCpEw67RJ
Byo/59vnlspIvM17UlI1HTx3rn9Yt1XG63PWquUC6RDU9nI40lEZ85vj17av
pEGckdSfvABl3BGY+nP2VhqU25yT/ZmqjJkanut59alA5yfxymlMGbO0HQY5
IQXCzdjrSiaUsWvsJW/xyRRgll1u2ZhSxj1B42esWVKAfat0IGpRGc9YPeWh
HU8G/hvia/nbVPBzcVyGTVgy6MWJnZs+roJJdA+zKd0PIPWJaJmzkwrOhNWt
bAYnQcugXUuGqwp2KO/oqXJMgqWd94e6PVXwJ5vko1vGSaDlskErF6iC2qJ5
bZfOJMGGaIMuc4wKPpkymjjwJRHMqgg/Cp+qYKus9a/tyolwoP3yIeq8CrZX
asZ0cN2HO7+qr7lfVsX537+jPm/Gg2tX3AXLQFXUMJ/O3zMXD9rP7RTVr6pi
riYHt85oPDC67aDlCVdFOXmRmoX6eAj6SQj5eF8VxaTCkwYi4sF+bPqKULkq
ckYIxrAejAe5j5xBM0uqqONVaflJ7i5M5vv4UjzVUL9UwQoL4sDk8NaXJ75q
uNUTWUNJj4O3t8POTwWo4dRgumPanTjI8U7kcApVwx06dk6n/eLgosKrSucE
NVS7wFc+oBoHXzr/bLmWq2FNTZ7aUNNt6F0LDffZUEPhm1kHzXVjoVHtbtL1
6+dx3HU0nDstGibsq9oCws6juTZ/zNmoaGAM/0bnFXUeWWpV+c0uR4N6s6SL
3d3z6GOVMNVvEA0fzg8pqmSdx9exTCMPtkdDt/qxaYb688hUGyrP6xsF45rl
8pG06rih7iL22ToSaPU+jd8OUcd2ixXZOYtwaKkx5vO+oY48V5MOM+qEQ5xQ
px0xQh2leXozTymEA8+elm88cer4ejra+j5POGBb2eTzDHUUVSIHMEyGQYjW
nZ/dNerYw1HqJeIVBjTq6osHN9UxxlXoocv9m0CjWE6b6a+BU9nnWNW3QsFc
5XvrQLAGqmVfshVaCIXS8xwJrNc1sFb66B2eb6FA0Q04ERqlgXQDfo78raHQ
aaGgZZ+igc/0w1413g+FLN+mBMFqDeQ1v8l14mwoqBT2nXxFo4nctsf10OM6
RBxc1ekK18QYgXHpB3uuQUJLy9f6aE1sV1fI66e/Bhn+yf4vbmtiqvQ7PPI7
BMqH5B8lJGpihljr+4bvITCRceOPyWNNNHeLjHKrCwElfraCoSZNDDpKiVT2
DYE/UmeYJhi0MO7DwQKL91fB3dyufjVUC+cfpwaqlAbDnoyfo3IRWri+L4PE
mR0MhV89/l6L0ULW6relm3eC4fulEDnme1qYM/JZf8ktGKyvppXz5Gphkfzi
90TBYNDO6c/XaNHCJK8dCoVPgoCfqhWfwqyNrC+G6/MKAmHsmjgJ7mmjJebR
H//kDycO7Il1f6CNbn8d2/M/+INT/veKh2naGCQ7YiH3xh+WupJ30edqIy+X
WeL1HH9gOkb7oqVcG5fHxynJbv4g1NRGazigjRXcB8yp2/0hYKdDBumQDm6E
a90fRT/YH//gU+RDHRw3a/2vr9MXdvbu6/R8pINNbsHXXjX7As3B2GaLPB3c
k+2191G1L8wmXy8981wHFfzmExLyfKEpyzm2s1YHg+WnI3qu+YJfibwS56gO
7o0WU+gS84XPnWN5T47o4nJtuUlimg/ksgj4N6fo4t0Oc1ZqmDcITZqt0Wfq
YtDiTu61YG+oqIq8rJSji+/Xryzv8PGGFvspn+pCXaSPer+mYucNP18/8XxR
rYsV8yxXD6I3nHE8eSljRBeZvCTj+H97QWndMZvLfHp49FmG/AdfL6jz/E/1
ZIEerpEGTr267gkby3Nx3EV6eNXB0HYr0BPE/WuHWV/oIaPlKJOGjyc8uXrB
+0+lHtL9lEqnOnhCXEx2dmerHmorVloG6HiCbe5JuqCfeqh+wlU7jtMT/s4k
2vzYr4+OS9TexDIPSOfJ5JYn6ONxyWYlkT/usCdKtOWMiT4ecdyM/LDiDld/
1XsdIerjJO/5fS4L7mDbNNH610IftbfsvlROugPvpdP+9Xb6+IQrajWi0x1y
K8p7z3vp4zr9ssrMY3d4ptsWa3hXH4XOMBBfmrpDddAGDaVDH3/cutLketMN
Voom56936WNHBp1rb6AbiHztGk3r0ceFB4vqKp5ukKNRUNs9oI+Nkk+CZGzc
IOqAZQiM6WN4/Tv2CGk3MCmu/ntgUR9dqsgrD+dcYe5ryNbbfQb4bu39bOYF
Vziqtf0Pn6kBahpcbr5o4QLivcpdXGYGKOan0H2C4AJqNiFPWC0McESLIWNe
2wWcvNYJf60NkGmYjXRPwQVKU6affrI3wNePIvj4eP/lZz7a3PE1QHOX3Ve1
fl4Cp1tJDVv3DLDpjUZ28ZVLUPrxVPRgjwEWmDXtHS13hji+ukcbfQbYuPda
vGexMzhfJtYeGjRABUJm2s58Z+D9L3zZ6rMB7p/+IqqV5gy3Xb/ZjE8YIMu5
nb27bziD0+4M8ekVA/y0ojqVYOgMPFr7v/zhMMT38TXSUb+cIKZpS4THyhB1
3Dw+HVZxAvSYFD1sY4ghdP7BauAES4faz3JdMMRKYVNaLxknsPRIE99PNsQj
FqwZ/SJOcIZbTorJxRBLH18caj/sBO0e/jAfZIjaahu5nmuOwHJ4Sac21RDV
Am9HBBQ7QrzXlJPtsCGydmvBtIAjcKkFeBh9McS3dA3dTCcdIYtjl5/aqCHG
FTB5n+JzhJJqwZuC3wzRd9fFdq9DjtCx3T1jbdoQjVadHgsyO8Ke1JXuuN+G
+GWD5pMglQIRjdvk67iMMLTvIrdpKQWC2I/s5TUzwotJ8LFfnQJtz3eYg4UR
el+/6XNBlQJHdJdzLK2M8EtKITNVkQJvwj7IJF4wQsZ78dtYZClAtxZgz+xk
hHaExTbfMxQI/9RfvRJghFOn7J+2sVHgbsadS+9TjfAxobLl9ogD5J1iaPUe
NULNq9oJEyEO0MWt+Ntl3AivBH4qVr/iAH/2Bgs6fDPCmMRjI08DHUB3ZSnW
7IcRujoRna74OsBS/TcjhXkjpJn23S11yQHQsvHzdhoCig8mczMTHWAgNnQh
+T8C2mxuMxQUdQDGJVrOOmsCiqVU1az9sIe14qTYb7YE/DHIr5M7aQ/TLsL0
THYENJKGQeNv9tDx3XJO14GAGv/Ffq0csYfkoYq3w24EbBk6cCe1zx6EGlw8
10IIOKNR1v+60R5M7g6+F84mYM/jgDRylj08Fnl+Jf07AUt+p47S2NmDK/vC
esUUAfvdUzZOXbAH8Q0Rn85pAlrmFWcSbOyhtqHYmX6egNnp36OfWdjDgEkx
0WmNgBF7odKbYA9MwUVnJXcYY1jnhKmGmj1Q3j2dbBMwxvlDvYM7T9vDqYv5
upsuxsj6TMClcI0MLWkyxYtuxmiI7TfVV8lgP9jK+sPDGEV2xZVNLJMhR3+6
p8vHGPsP05ry/SIDDwhaPAk2xrT2+siCWTIc4H7mYHTLGAs+KC1Sx8lA1/c8
JK/QGC0OJe2WayfDkMarEuNpY0wgTHg2PCaDkl4O0WfWGFMWOqzDcsmQT7i9
lTBnjOcyJYiaj8gQYEPW7PlljBeWe9x6s8jA5cM6bvjHGD0yr3GupZGBmOnI
qr/bBPfTvLnjmkCGvhVOd01hE7ydx3SA6zoZurIDzoCXCbbf8m6UtyUDG035
KxkfE1z5AN66NmQwslxQlbxsgtqan8dsrMnQs59ifSbQBGUExZduWJKh/6bx
7UOhJji5Nfetn0iGYQeRhdW7JtjRzeGTaUCGidOTpcUlJjia0WvxUpkMay8M
5HgXTbCJN3vvxCkyMEtJtu9bMsErEqdeHPtnntdctgwrJvhnQWqGxE8G9cav
oT/WTVDn8LHD30+Q4UGPz/tntKb4mvaGyyIfGWSWH5jLspri7XB70rEjZAiS
HPcjiJiiv+6T1EU2Mvx96VkW5mqK29k7h3m2SDDMWBKd5W6KhysDD/pskqCS
sHChxtMUi9nWxt/9IYH3vNueFV9TdDUIFvD5TYIfJ10cyFdNMavC27VrjQRd
9x04VeJMMcJK9sLjXyR45G0ZTFtiirvPNb+pmCKBloiaatCyKX4QC2cy7ycB
TW8vrfeqKarUjcoN9JGg3J9c47xuih2shH6Tf+ZtuHHOYtMUhQvU5I17SbBh
3HBKhoGIuZaZjSbdJMgPxD1r+4mosocj6NJHEuxolun3EieimJOy52gzCZqt
hB2dvYgYPzpg/ekVCdjsKFVpPkT8y/vT3u6frSkPd3dc/rdvceyfeUmCFc99
JeJBRHx6X3We5p+PRaxubN4g4juNgNUz5SQIKXkTE3efiB4eErtTSkggs12/
uOwVEYVz++ZrCkgQxhxJ96OKiCY8P80J/9zJWk/gqiHiIDma92c+CSjc4utX
6okY9lPo3YF/ThTlUFJ/T8S+2j3O3k9IsGQx2v1pmIiiCfWV+IgEeIHzxO4R
IgY6tPYP5ZAg2t7QD8aI6JlsrXP5n3k9GrlzJojIo7eMRdkkMAh7QnahEtFU
wFmRL4sEqdFjFRnzRBzTs+Oqe/ivrziunV2LREznvKZh888hKTHPJFeJSJX+
+yQ1kwQfMt/SOK4TsYLx3YDsPx/M3TJM+U3EYrtoq6EMElwsOPeobZOIjM9/
Swb+87Ni99W/f4l4I+4j6dA//w/ImB6f
           "]]}, "Charting`Private`Tag$22550#1"]}}, {}}, {
     DisplayFunction -> Identity, Ticks -> {Automatic, Automatic}, 
      AxesOrigin -> {0, 0}, 
      FrameTicks -> {{Automatic, Automatic}, {Automatic, Automatic}}, 
      GridLines -> {None, None}, DisplayFunction -> Identity, 
      PlotRangePadding -> {{
         Scaled[0.02], 
         Scaled[0.02]}, {0, 0}}, PlotRangeClipping -> True, ImagePadding -> 
      All, DisplayFunction -> Identity, AspectRatio -> GoldenRatio^(-1), 
      Axes -> {True, True}, AxesLabel -> {None, None}, AxesOrigin -> {0, 0}, 
      DisplayFunction :> Identity, Frame -> {{True, True}, {True, True}}, 
      FrameLabel -> {{None, None}, {None, None}}, FrameStyle -> Directive[
        Thickness[Large], 
        GrayLevel[0], 10], 
      FrameTicks -> {{Automatic, Automatic}, {Automatic, Automatic}}, 
      FrameTicksStyle -> Directive[
        GrayLevel[0], 36], GridLines -> {None, None}, GridLinesStyle -> 
      Directive[
        GrayLevel[0.5, 0.4]], ImageSize -> 1000, 
      Method -> {
       "DefaultBoundaryStyle" -> Automatic, 
        "DefaultGraphicsInteraction" -> {
         "Version" -> 1.2, "TrackMousePosition" -> {True, False}, 
          "Effects" -> {
           "Highlight" -> {"ratio" -> 2}, "HighlightPoint" -> {"ratio" -> 2}, 
            "Droplines" -> {
             "freeformCursorMode" -> True, 
              "placement" -> {"x" -> "All", "y" -> "None"}}}}, 
        "DefaultMeshStyle" -> AbsolutePointSize[6], "ScalingFunctions" -> 
        None, "CoordinatesToolOptions" -> {"DisplayFunction" -> ({
            (Identity[#]& )[
             Part[#, 1]], 
            (Identity[#]& )[
             Part[#, 2]]}& ), "CopiedValueFunction" -> ({
            (Identity[#]& )[
             Part[#, 1]], 
            (Identity[#]& )[
             Part[#, 2]]}& )}}, 
      PlotRange -> {{0., 99.99999795918367}, {0, 1}}, PlotRangeClipping -> 
      True, PlotRangePadding -> {{
         Scaled[0.02], 
         Scaled[0.02]}, {Automatic, Automatic}}, 
      Ticks -> {Automatic, Automatic}, TicksStyle -> Directive[100]}], 
    Placed[
     Unevaluated[
      LineLegend[{
        Directive[
         RGBColor[0, 0, 1], 
         Dashing[{Small, Small}], 
         AbsoluteThickness[5]]}, {
        Style["\!\(\*SubscriptBox[\(S\), \(12\)]\)(t)", Bold, Italic, 
         RGBColor[0, 0, 1], FontSize -> 28]}, LabelStyle -> {}, LegendLayout -> 
       "Column", LegendMarkerSize -> 50]], {Right, Top}, Identity]]& ],
  AutoDelete->True,
  Editable->True,
  SelectWithContents->False,
  Selectable->True]], "Output",
 CellChangeTimes->{3.894615870450472*^9, 3.895619284804564*^9},
 CellLabel->
  "Out[171]=",ExpressionUUID->"792e7c77-480f-4886-bd39-2d40726cd146"]
}, Open  ]],

Cell[CellGroupData[{

Cell[BoxData[{
 RowBox[{
  RowBox[{"Mn", "=", 
   RowBox[{"Table", "[", 
    RowBox[{
     RowBox[{"f", "[", 
      RowBox[{"i", ",", "j"}], "]"}], ",", 
     RowBox[{"{", 
      RowBox[{"i", ",", "20"}], "}"}], ",", 
     RowBox[{"{", 
      RowBox[{"j", ",", "20"}], "}"}]}], "]"}]}], 
  ";"}], "\[IndentingNewLine]", 
 RowBox[{
  RowBox[{"SolRty", "=", 
   RowBox[{"Solve", "[", 
    RowBox[{
     RowBox[{
      RowBox[{
       RowBox[{"x", "+", 
        RowBox[{
         RowBox[{"(", 
          RowBox[{"gamma", "/", "beta"}], ")"}], "*", 
         RowBox[{"Log", "[", 
          RowBox[{
           RowBox[{"(", 
            RowBox[{"1", "-", "x"}], ")"}], "/", "S0"}], " ", "]"}]}]}], 
       "\[Equal]", "0"}], "&&", 
      RowBox[{"0", "<=", "x", "\[LessEqual]", "1"}]}], ",", "x"}], "]"}]}], 
  ";"}], "\[IndentingNewLine]", 
 RowBox[{
  RowBox[{"Rfty", "=", 
   RowBox[{"x", "/.", "SolRty"}]}], ";"}], "\[IndentingNewLine]", 
 RowBox[{
  RowBox[{
   RowBox[{"e", "[", "0", "]"}], "=", "E0"}], ";", 
  RowBox[{
   RowBox[{"s", "[", "0", "]"}], "=", "S0"}], ";", 
  RowBox[{
   RowBox[{"i", "[", "0", "]"}], "=", "I0"}], ";"}], "\[IndentingNewLine]", 
 RowBox[{
  RowBox[{
   RowBox[{"s", "[", "1", "]"}], "=", 
   RowBox[{
    RowBox[{"-", "beta"}], "*", 
    RowBox[{"i", "[", "0", "]"}], "*", 
    RowBox[{"s", "[", "0", "]"}]}]}], ";"}], "\[IndentingNewLine]", 
 RowBox[{
  RowBox[{
   RowBox[{"s", "[", "n_", "]"}], ":=", 
   RowBox[{
    RowBox[{"-", "beta"}], "*", 
    RowBox[{"Sum", "[", 
     RowBox[{
      RowBox[{
       RowBox[{"Binomial", "[", 
        RowBox[{
         RowBox[{"n", "-", "1"}], ",", "k"}], "]"}], 
       RowBox[{"i", "[", 
        RowBox[{"n", "-", "1", "-", "k"}], "]"}], "*", 
       RowBox[{"s", "[", "k", "]"}]}], ",", 
      RowBox[{"{", 
       RowBox[{"k", ",", "0", ",", 
        RowBox[{"n", "-", "1"}]}], "}"}]}], "]"}]}]}], 
  ";"}], "\[IndentingNewLine]", 
 RowBox[{
  RowBox[{
   RowBox[{"i", "[", "n_", "]"}], ":=", 
   RowBox[{
    RowBox[{"sigma", "*", 
     RowBox[{"e", "[", 
      RowBox[{"n", "-", "1"}], "]"}]}], "-", 
    RowBox[{"gamma", "*", 
     RowBox[{"i", "[", 
      RowBox[{"n", "-", "1"}], "]"}]}]}]}], ";"}], "\[IndentingNewLine]", 
 RowBox[{
  RowBox[{
   RowBox[{"e", "[", "n_", "]"}], ":=", 
   RowBox[{
    RowBox[{"beta", "*", 
     RowBox[{"Sum", "[", 
      RowBox[{
       RowBox[{
        RowBox[{"Binomial", "[", 
         RowBox[{
          RowBox[{"n", "-", "1"}], ",", "k"}], "]"}], 
        RowBox[{"i", "[", 
         RowBox[{"n", "-", "1", "-", "k"}], "]"}], "*", 
        RowBox[{"s", "[", "k", "]"}]}], ",", 
       RowBox[{"{", 
        RowBox[{"k", ",", "0", ",", 
         RowBox[{"n", "-", "1"}]}], "}"}]}], "]"}]}], "-", 
    RowBox[{"sigma", "*", 
     RowBox[{"e", "[", 
      RowBox[{"n", "-", "1"}], "]"}]}]}]}], ";"}], "\[IndentingNewLine]", 
 RowBox[{
  RowBox[{
   RowBox[{"d", "[", 
    RowBox[{"-", "2"}], "]"}], "=", 
   RowBox[{"-", 
    RowBox[{"Rfty", "[", 
     RowBox[{"[", "1", "]"}], "]"}]}]}], ";"}], "\[IndentingNewLine]", 
 RowBox[{
  RowBox[{
   RowBox[{"d", "[", 
    RowBox[{"-", "1"}], "]"}], "=", 
   RowBox[{"gamma", "*", "I0"}]}], ";"}], "\[IndentingNewLine]", 
 RowBox[{
  RowBox[{
   RowBox[{"d", "[", "n_", "]"}], ":=", 
   RowBox[{"gamma", "*", 
    RowBox[{"(", 
     RowBox[{
      RowBox[{"sigma", "*", 
       RowBox[{"e", "[", "n", "]"}]}], "-", 
      RowBox[{"gamma", "*", 
       RowBox[{"i", "[", "n", "]"}]}]}], ")"}]}]}], 
  ";"}], "\[IndentingNewLine]", 
 RowBox[{
  RowBox[{
   RowBox[{"F", "[", "n_", "]"}], ":=", 
   RowBox[{
    RowBox[{
     RowBox[{"(", 
      RowBox[{"-", "1"}], ")"}], "^", 
     RowBox[{"(", "n", ")"}]}], "*", 
    RowBox[{
     RowBox[{"d", "[", 
      RowBox[{"n", "-", "2"}], "]"}], "/", 
     RowBox[{"Lam1", "^", 
      RowBox[{"(", "n", ")"}]}]}]}]}], ";"}], "\[IndentingNewLine]", 
 RowBox[{
  RowBox[{"Lam1", "=", "0.1"}], ";"}], "\[IndentingNewLine]", 
 RowBox[{
  RowBox[{"Nn", "=", 
   RowBox[{"Table", "[", 
    RowBox[{
     RowBox[{"F", "[", "n", "]"}], ",", 
     RowBox[{"{", 
      RowBox[{"n", ",", "0", ",", 
       RowBox[{"20", "-", "1"}]}], "}"}]}], "]"}]}], 
  ";"}], "\[IndentingNewLine]", 
 RowBox[{
  RowBox[{"Soln", "=", 
   RowBox[{
    RowBox[{"Inverse", "[", "Mn", "]"}], ".", "Nn"}]}], 
  ";"}], "\[IndentingNewLine]", 
 RowBox[{
  RowBox[{
   RowBox[{"R20", "[", "x_", "]"}], ":=", 
   RowBox[{
    RowBox[{"-", 
     RowBox[{"d", "[", 
      RowBox[{"-", "2"}], "]"}]}], "+", 
    RowBox[{"Sum", "[", 
     RowBox[{
      RowBox[{
       RowBox[{"Soln", "[", 
        RowBox[{"[", "i", "]"}], "]"}], "*", 
       RowBox[{"Exp", "[", 
        RowBox[{
         RowBox[{"-", 
          RowBox[{"(", "i", ")"}]}], "*", "Lam1", "*", "x"}], "]"}]}], ",", 
      RowBox[{"{", 
       RowBox[{"i", ",", "20"}], "}"}]}], "]"}]}]}], 
  ";"}], "\[IndentingNewLine]", 
 RowBox[{"PR20", "=", 
  RowBox[{"Plot", "[", 
   RowBox[{
    RowBox[{"R20", "[", "x", "]"}], ",", 
    RowBox[{"{", 
     RowBox[{"x", ",", "0", ",", "100"}], "}"}], ",", 
    RowBox[{"PlotRange", "\[Rule]", 
     RowBox[{"{", 
      RowBox[{"0", ",", "1"}], "}"}]}], ",", "\[IndentingNewLine]", 
    RowBox[{"PlotStyle", "\[Rule]", 
     RowBox[{"{", 
      RowBox[{"Red", ",", "Dashed", ",", 
       RowBox[{"Thickness", "[", "0.007", "]"}]}], "}"}]}], ",", 
    RowBox[{"PlotLegends", "\[Rule]", " ", 
     RowBox[{"Placed", "[", 
      RowBox[{
       RowBox[{"LineLegend", "[", 
        RowBox[{
         RowBox[{"{", 
          RowBox[{"Directive", "[", 
           RowBox[{"Red", ",", "Dashed", ",", 
            RowBox[{"AbsoluteThickness", "[", "5", "]"}]}], "]"}], "}"}], ",", 
         RowBox[{"{", 
          RowBox[{"Style", "[", 
           RowBox[{
           "\"\<\!\(\*SubscriptBox[\(R\), \(20\)]\)(t)\>\"", ",", "Bold", ",",
             "Italic", ",", "Red", ",", 
            RowBox[{"FontSize", "\[Rule]", "28"}]}], "]"}], "}"}], ",", 
         RowBox[{"LegendMarkerSize", "\[Rule]", "50"}]}], "]"}], 
       "\[IndentingNewLine]", ",", 
       RowBox[{"{", 
        RowBox[{"Right", ",", "Top"}], "}"}]}], "]"}]}], ",", 
    "\[IndentingNewLine]", 
    RowBox[{"Frame", "\[Rule]", " ", "True"}], ",", "\[IndentingNewLine]", 
    RowBox[{"FrameTicksStyle", "\[Rule]", 
     RowBox[{"Directive", "[", 
      RowBox[{"Black", ",", "36"}], "]"}]}], ",", "\[IndentingNewLine]", 
    RowBox[{"FrameStyle", "->", 
     RowBox[{"Directive", "[", 
      RowBox[{"Thick", ",", "Black", ",", "10"}], "]"}]}], ",", 
    "\[IndentingNewLine]", 
    RowBox[{"TicksStyle", "\[Rule]", 
     RowBox[{"Directive", "[", "100", "]"}]}], ",", "\[IndentingNewLine]", 
    RowBox[{"ImageSize", "\[Rule]", "1000"}]}], "]"}]}]}], "Input",
 CellChangeTimes->{{3.8818989649916716`*^9, 3.88189899687878*^9}, {
  3.8818993492873545`*^9, 3.8818993809748864`*^9}, {3.8818995375351515`*^9, 
  3.881899538021849*^9}, {3.881900721285347*^9, 3.881900762867501*^9}, {
  3.881900850797073*^9, 3.8819008840679283`*^9}, {3.8819009406364703`*^9, 
  3.881900941916047*^9}, {3.8819010331728745`*^9, 3.881901067739691*^9}, {
  3.894613260473542*^9, 3.8946133111008625`*^9}, {3.895619294227193*^9, 
  3.8956192954615774`*^9}},
 CellLabel->
  "In[172]:=",ExpressionUUID->"efbfaa19-b7e5-4e40-904e-6a013391d696"],

Cell[BoxData[
 TemplateBox[{
  "Solve", "ratnz", 
   "\"Solve was unable to solve the system with inexact coefficients. The \
answer was obtained by solving a corresponding exact system and numericizing \
the result.\"", 2, 173, 6, 23898366462100008957, "Local"},
  "MessageTemplate"]], "Message", "MSG",
 CellChangeTimes->{3.881899000155235*^9, 3.881899134720742*^9, 
  3.8818993524970026`*^9, 3.8818993826601524`*^9, 3.8818995383938255`*^9, 
  3.881900767326187*^9, 3.881900802571003*^9, 3.88190088648147*^9, 
  3.881900945593122*^9, 3.8819010747348757`*^9, 3.8819023351405416`*^9, 
  3.882143894989116*^9, 3.885007629049353*^9, 3.8946126714957857`*^9, 
  3.8946129273563213`*^9, 3.89461338298114*^9, 3.894615896286378*^9, 
  3.8956192959617834`*^9},
 CellLabel->
  "During evaluation of \
In[172]:=",ExpressionUUID->"0639a674-480f-4bc8-bf9e-db07ca722ae6"],

Cell[BoxData[
 TagBox[
  GraphicsBox[{{{{}, {}, 
      TagBox[
       {RGBColor[1, 0, 0], Thickness[0.007], Opacity[1.], 
        Dashing[{Small, Small}], LineBox[CompressedData["
1:eJwV1nk4VV8XB/BLRCkNhKSSZEqi5FeitYyZXdN1RZGSWeYQuaWSISSJJJJU
KpmFMpVCRaEkTWaFeygkGd79/nXO5/muZz9777Wfs88mx+PmTpw0Gi2cg0b7
/1Mifu7WjQ21+8grLfW27L4yXtmNni4ZQKMlTAbIcUFtUF62jMsjoGXu155U
FYQXij7Oi12qgeZwTeKFnSQ0xLbqTTq3kHyFflaWMjSqRpSPOH8D2nSqY56K
DtxXEzi169F3oIld2nXlhi6Mdx3N8M/tBpq/zFGhJXpwSpS351dmL9CStjbw
DhjA1asmztTFQaC192sZONCh6VKXz5AzBbShU5H14Qy4kJLceFlpDGgNvn2h
BtYg7wIHdj4ifj2y4rkQE3x5Lp30zR0HWuu3odXFNjCvo1w1lvkbaDKfNOU4
D4LIsxCt0Yt/gPZb8zj39GEweMpjMuC8ALSbe6J+pbiC0oLjpNAYcdhgdpqU
G8SK2zdvVqMh7aW/2LkSN/B3rAiwfE7sIZSxpcMdtAe8n5e0cyDN9nj7pKwX
9Ix+ORw0uQhZKovoVhd84ENcTEnCHi5k6bhzsTt9oGn7niX3wriQtrJXRkPe
Fwp9kvI7ubmRFryrcH2bL5yeNFhQFVpMxhtb0y3rD+JzZdfnVHiRBoKrpeYC
QfCG09iak8TUVJGa7QngBQFthWriHyc4t1acAIrlNXxo/xJkWZW7JIcEQRXX
FtUa66VI23id9Y07BA4uS+w4E7QMWX3yfDS9MHizXGUJ18GVWHN+LqhU+wy0
Gq5OaQ4l1jiyUiT8DHyMYkulXl+JrKOhXybLz0Af9x1thc8rET16VsgpRcDs
nDCLabsKcbJ7OmHLWZBj/516YLMaaxqfRoH0eVCU/3DuRPBqZE0ZcnxzPQ8q
boWCmqkkN+O24Ht4HjQH3HZ0fCR5wOFh/l2RYPO1y5ODKYCsTmeJbsMLcKH5
aZ8VQxBZYlv3FFyJhrhl1/zEAwWR5iAnmtMdDUkGgZzDVwSxZlxBS1UhBjJe
KIiz3gsidgUa6DTGQGlVhm2u5Rpk5cRm8PJchP68063z5kLIMhJXPZQVD5rx
OjV3TEUws4Ee/SQ/EVgGxfdavUSQ1nhR8Pf3RKji3nx57qII6ScjLXrVZVAN
pR2zeC2CDgfh4De/y7DTtZJvQW8tilvxrNupngSSWkrWDE1RrNnSendT7xVw
nM/A04eJf6yTfbI2GTLL+eUesETR4WH34mf0ZBBTHJnlqBbF7wqB70RqkmHN
+jtZD/euQ9ry3/F/b12FxX/E2Fy7xDBTi9G253QqaBfGdGy3FEParo2NE1Wp
cMZzpuaAnxg63NJmyMylwnxvx+X8AjFkufQ4zIZcgz9vE/fYKaxHzNgV5RWa
BkO5vOeKpDcgSxcFFa+mg9P2meVKy8XRu+0U/BW5CUZdkbdFNogjXaPpOUvr
JihHrlGnbRfH/N0tI4e8bgLXN0WPFjrJ6xJtN9XfhKw45ybPJHF0WD+IzYFZ
8G20/Xzuuk24kpvXXGf4FrxIddyQKL8JWYFV/cHrsiFPZ6wkWH0TOgjSVvIb
ZcOpdL5+PXuSR/m4Wedlg5ixptZgFvGTw0tPnbgNNg8eLWyWk8C3BsppqWJ3
AJnqV/n2SqDiD5YLn8UdkOF6pfDbUALFdxe874+6A9O2AwfrPEleqNzyYfoO
JPOtf+JQQDywdexx111oc4sOSt+9Gb3tt96aKckFY1mncaH9kiR3TtGtyYOZ
mIDKLwxJFP/kWqpDewR32efOZR+TRIf+/+bz8BFwFees3XFeEvP9p/Nq6x5B
xb4hDeN6SUyZ6Qz865QPUpbuiRFaW5B1yOCZV3AB0MJ9do6BFHrPjbAfNxVB
XvfpuVJTKeTlHd1bMV4EttqJL8PspfC7T3fIlEgxlC4psuULl8KPUYMe4i7F
4JE0ESFVRXIVHua+JSXQee9Eu52aNF7INNxTxyiFwvawgMbdMoiPN6q/2lgO
d88ddezRl0GZeJUt1ublcEPF0PTfARmkKTo2y58rh+gUEdltYTLIWtHWWDJc
Dkfsij4n1MpgTQHXND6pAMG+IS2mgSxOL7oWa+z+BAJ/W6wetJVD3lfiLk20
GvDIVl1Y8JDDFBvajcoNNeBotWlE5JQcvl6baNGqVgMmZex6g0w5nN0ztc07
uAakT0YF5/XJYWjayCrPiRr4yFn9PcBzK4qMrLNyGq+FvavlHnGFy6Pg5Spv
Gs9zaOY40PgmXh71Mmqfjco8B4fxqN7kTHl8Tv2tnDN4Dmff/hCWrZNHWk6H
/rl4Uh93j2XMvQ1nC9LCFUXrwYFP1jw5ZhtO27x+17PrBZzlkpmUTlFAWvln
+7/nGsD5X2L6baYiujTO72SdfgPHXwzufGS8A2s+/HpVPtgG0QcWb5nzUMYe
6RKH8r5OOPLy5DElFxWcWEe9Gg36BrU8a83cbXbjsnXCby7Te0BpFSv5h78q
vpHb+vldWx84/FaXN/FQwwfbafmvPw3A8tW0t+3+ariiJ9Oir2cAKhTr/GzD
1PC0/viSqZ8DIOilW+kSp4ZiU5KFPP8GoGHIxCAiXw1P0O34+kQHQfGrvcvj
CTWMvbHq3Wkbci82ns6WCFNHN7PNzQdaB+HmjXqxPxf34edAx689hUNw3U6+
wyp5HyqfkW9wLx+CFNHLl4pv7MOxQ3tdqOohiEt2WOz7aB+m/UlsH3g9BCFx
/6iRt/tQv/FXZvLAEJifUnrWIwC49li/3KzID+A6lO7anArYMmDbMBb8A4ri
VLtazRFjLngfFt72ExzT+LkrGIjZUVy7eHb8hNV3exRuHkAUlHrI/VvlJ3jX
Rp857oh4/XPLnSr8CfITn2SX+SKaDMXvkLL8Cdk2J4N0LiEu1+4N2x3yE5Ik
n6x53IJY2tAyGPLsJ/hXqNPTjTRw9cPtHQsGw1By4CVnJ10D5/5jPGWaDsPU
DL1E0EoDY4WW33poMQzBe4+Kxh7UwFLNuGBDu2E49SS6L8RLAxXOed6z9hyG
yKqOIGaCBoosGnhRHDcM1+p8bgq0a2D1+uLDV5uHobrp9q8oW01U2HdHPEdr
BApF3vqE2Wsih7+D4mfdEcg+NjPmfUQTaywfuK4wGIFoTlPK2l0Tk1dsdfSk
j4Cl6vTwlpOa+EGpOZfn4Aj8vGfQX3tNE3+q7rlaFjACglFUx99OTdxj5REh
eHsEXPfveerK1MLE8TWf9s6OAFtmbX2BnRbmSJec5loYAd+lf1//ddBCy5cc
gU0coxD65vHnKFctnNesNDHhGYUEi92z90K0kL9zbLHK6lEotf9v78/rWji3
wrcqUnoUOIN2lbt1ayHN6JW+Dn0UIm3W1Bb2a2GatYjeE/NRWLZ3smHmhxb2
PLf4rmg1Cmvmiz9G/9JCvk91g6sPjILMWeXp3EXaODDFSKw4MgqmCTv/G96i
jZMtCybXAkfh+l2lEnc3bRz1E3mde20UGjqPNGR4aaNYDZ9Sy/VRmFia3NXm
q42HY05Ejd8YBUPPGQ61k9q4tS1WTPHWKMwoPTNZFquN9iYbOa/cHwWbSsuh
Bw+1MeQCX/BC5SgINZ9Yxx7TxrMtf5WOdo3Cpd9PT3uf0MErmaeD3wqywas1
4bDdSR2c+M2rekSIDUYFRzT0wnXwsIVM0oQwGxYfX8IhHqmDKLJfVGAdG0J/
WrJaknUwKtzrEmxiw7Hu4VMKpTq4o09cy3obG9Ra1oaOTOjgTHP+nmhtNgzk
BgS6+Opi8j/p3XCcDYz181/vBupiowp/x3VvNtTHn9//I0QXu/Mnpf76sCHb
/6qIW4Qu1pfNfH3ozwbHfeUV7km6GLNyqo0nhA1f383Oe5Xqok0+g33qLBve
T0dEBszoYtHBxVFnUtjwXDcx5cyZ/fi6MjRJ/Ckb+o9Vvgk5vx/ti+482lRF
1hPZx+kXvR+5OYQHN1WzQe+liueRxP3Yyc+ft7GWDa/3d2loZ+3HwVjNopX1
bGjTkxzmriPjNR41bXzNhh6DUvUoDj2U5VtjdK2LDRymn3riWXqYFxQ20DfF
hoYqq83+Z/WQUXN1+aM/bEhQeHeEeUEPt4sujgyaZoM4f0OfeIIeClma+S2Z
YQO+KRkoyNBDAb4szc1zbGAZXvrZVqWHfRIWmv8tIv/tenq/hOf0MCZa8lMf
P7FGKUdmsD6GHeUwC5Ck4ID2YNPHMH2sZjy1kdpCQfF+kaRVZ/TRVcmo+gOx
i0mIVES0Pt70P3BrlzQF72z3GR5L00eYsPs+LEtBVuCLJPmn+hhYtbJEdTsF
2g8+SJfTDPB9r3aP0x4KLgj/MW6NNMAmhfs7VhlRkNTQ0FsXY4B3uwyjk4gz
gq8FF8UbYFDbPl9hYwpKu9RvJ101wEiu3Il1JhT0Z5ydZdwxwIp4p+aNdAo0
ZVbf73phgEkpdXIClhTM7t7G289tiF5vBDbet6XA+8CRuj8RhpijxZtW5EoB
f8bP72oXDDFj6bdnUm4UPOj1WTgda4j/nXoUkUo86MFSW3bFEO8JNjeGuVNw
KDy9VDzHEJ+f/x6i4UmBUXZHrn6DIXZl8bwo8aZAhm14OW2ZETZ3fkq1PEFB
92nlo3DFCI8+udh+KoICKSH+OO9UI5Q++HToI7Fb7mDZzXQjrB8XerjjLAUT
rdf4uHKM0Pq51/5+Yl5JjqKGUiMs/53fpHueAoUXbzjMPxrh9aIrBv8uUBCy
1Dnj6DpjnGLbi8rHUSB4OfVT1E1jFNjxIaDyKgVL3wu8871tjB//c2yfJ6YJ
x720vWeMG8Qr/mmkUDB67UzxtgJjPKcedfsl8Yss97h3NcZ4aOGJ29tUCoIK
1TXXfjdGrcni3o40Cr686753d4MJprYca6zOoCBnpVzwyzQT9MvJyZ/NIfMb
sJnmyjRBtlPV3t13KCirjDqhmW2CeyrNEv2IG479CHj6wAQXBedm/SD++eSu
b9FTE8w7aWXVdpeCba7SHhnfTPCiWuTW9Fxy3mol7U9sNsVR+lwnXx4Ftb4b
daTvmyLN607uoWIKZiapBLFHpvh1R69ODLFycM3nVUWmGHM1+0kZ8d3ww/6z
Fab4bmSH+soSChJib91612SK+qmtF6uJHXKkOUN/muI1Sc9I4TIKFkau2g8J
0lEblO49LKfghnimmLolHRN3MquCqsh5iVZq2Mag4/pCO6frxOG/6/w2MOlo
ZzVBVRM7vOhvWrCl4+nve/IXV1Mg4bE1uO4IHXdevfUtkTinrPT9fj86aix8
WZ5TQ0GeyZs480Q6ntR11XpcR8HT0Bmay1s6fpyoLUx4QcHUo4GxM610jIkb
O5pPrNjb+j29nY6/brT/ayHO1r9f0/aRjsP86z/yv6QgWsiOBd10vN2mbxxD
zMh/uiD0i47+oTf3hTdQQPWy5usFzPCks8cXiyYKNhnyzG62NsNkzctNxW/I
/r3XahW1McOpnbbZr4l17Vl3V9maodFufvc+Yje/v5YLh8wQkv2qBZpJf9KG
H346Zoa7rgyf8yHWHWmxvxRohtTb/mTZFlJ/MeXZ/BUzTFQSVop9S+pbZGM6
283wV7qb/YY20o/NtbdnPpgh5+bJqJ3E7ieYNes6zfAZUzlLj1hiY+TkwS9m
mDC78rovcbxXn31PP5n/Eo6yemK35RnKw1NmeCQl9KpLOwXihoJfZ0XMUVFr
idfN9xTEvphXFD9ojrP8PBk9HRSgz4DSentzLB5ujPlFPLGueYfoYXNU4nzi
zvmRAjufdGVBJ3OUTrXmliDeJqa2m9fTHG8WxGU6EDf7BMNYqDmePfErvIt4
5foJ45rr5ph24LxMQycFl/1+uDl8Nkf6elGV8C4KRHVDfCy+mmPX2mMzMcRZ
InxBut/NcY3D7eIU4sKn8ufk+8zx7pP1fIXEb3m8M6aHzXFivA37iPmvT7Ul
/DPHXwo7P+h+Jt/L54vUa0UtsHiR7VeuLxSErtmwQsLGAm+ksuacvlLwpmDJ
AbC1wHOC6XY+xBtMJrPtDlpg5gRvYShx9fnXqlcPW6CcwhhcJuacDjm2zM0C
IyZ6h6qJIz91PJ0KscAXJWcDhb9RkJhxyePVdQu0/2zzuJr4nix3k/93C6wo
qwyb+k5Bq5jGP88eC3Q01F61QDy7Ikzeuc8CZePn0nm6KTCZmoizGbJAm2Hh
WyLEE3V9FvvGLPDhwQg7VWK0e/6Fh2aJ0ut6EkKJP8ZFjF/baIlqR3UlZ4kX
T3CsrT1kiYa83st+9FAwnZ8S1+dgifkNBbljxMOe27l4j1hidZuz5jTx20E7
ysTZEo8e23+Ip5eCa11l9Z+PW2JSgY/eFmKFZ56+0yxLPBRuNGxPzEjsfLX9
liWuPjea8Jb4jmLBqRuDlhib7Xsys48CrzXjf8t+WOI+nYqIHGLlGcWAd8OW
aHF/5PwD4ppn+e5cY5Y4NSNx6jHxR0Y+023aEkc1jBXfEvOGPdqhssQKFa31
78wTuzQ+HHgjZ4UVwQ9mrfspkHXMNZnztMK+fqb4HHFDumr+r+NWqKK04RHH
AAXHOptWDflYIbeEqepi4mz6cHtrgBX+27ugs4JYHORt74ZZodqrgR2biIXE
8pwtLlrh415w0ibm/FDAuvfACimvZXCBuEu/vNBq2Aq7sxusFw+S+9I0mxkw
aoXSwOG8lDjXMn4+ibLCkbR6X37iEHsng/bfZDynuXAhYtGAVT3ms1aYIHfS
R4qYmem6ir6cgeMNKkU6xB+m1nobbGfgVn+X+tPErbdCtoEfA8Ns2ivGiFfT
SstVAxioY7bQ9JvYwm5cR+UEA8UKKj9OEbcLuhzadpKBo05jI7PEHees4tdF
MFA9KHyad4iCz86K438SGZjz+Uu6OHH/1oHi/EIGGn9IVTAhni4yU5P4xcCl
j7VfZREv263SLDDBQA7+EI3bxOJPRB24pxjoKlxfcodY73lvxNBfBp5Ry0p5
QJzaHvAqj8ManRhZ+0uJVSdTD+xdZY12OzmNGolDVXqCLBWtcZ+P3vQo8cJj
35LzXtZ4VuLa1h0/yPwWF8ZkeVvjf0t0DykTV1iOH67ytcZudeF4FWL/seP8
U4HWmNS+fViVeEja09kp3BpP6Thd1CJuTXZeq51gjcXMPSctiW/724VxFFqj
8dQingBiQ0VdndBJayz1495eQEx7/57D/481DnNLfiwkLg12qnL/a433OSbC
i4klnp39z3bOGr9YPHhVRjxj9UxWlZuJArxpFlXEuSeRf1qQiRPKFlKviJe8
VO3wU2ZiwtG1X3uJXx7c7urux0R23ftXq36S/h1xqUwPYKLsDX8zAeJDLjeX
vz3BxIP0p+8Fiad8BQqVQ5nIM0L/JEwseeHPzNxZJv7Kudm2nphVWB2bkMxE
9cXDkbLEqjz0/JJyJm5o/jMPxOeXRXEOVTJxoYPLToP43ao6S9EqJvoe+Vam
Sewipvz3VB0T3+zk8NAhvqokoqn3ion1fwRfGBBP2H5v+/SZiXnTRzStiPHw
Wqnl35hoerQ+lkEcc8w8CLqZWFzB9cGaWMLnuVh2PxOfSGxyOkBsdv6ukyeb
idkxIwH2xNdjussyxpjosMAscyAeShBd2vqLiVvV7/85/P/1pMXmqfxh4s4p
roCjxK8z62muf5k4foi/0IlYOGfePO0fE2s9ONjHiB3v/3f7zRwTtQW/ybgQ
5+V7/1lYYKKu/l1HV+L/AVDRlJI=
         "]]},
       Annotation[#, "Charting`Private`Tag$22869#1"]& ]}, {}}, InsetBox[
     TemplateBox[{
       StyleBox[
       "\"\\!\\(\\*SubscriptBox[\\(R\\), \\(20\\)]\\)(t)\"", Bold, Italic, 
        RGBColor[1, 0, 0], FontSize -> 28, StripOnInput -> False]},
      "LineLegend",
      DisplayFunction->(FormBox[
        StyleBox[
         StyleBox[
          PaneBox[
           TagBox[
            GridBox[{{
               TagBox[
                GridBox[{{
                   GraphicsBox[{{
                    Directive[
                    EdgeForm[
                    Directive[
                    Opacity[0.3], 
                    GrayLevel[0]]], 
                    PointSize[0.5], 
                    RGBColor[1, 0, 0], 
                    Dashing[{Small, Small}], 
                    AbsoluteThickness[5]], {
                    LineBox[{{0, 50}, {50, 50}}]}}, {
                    Directive[
                    EdgeForm[
                    Directive[
                    Opacity[0.3], 
                    GrayLevel[0]]], 
                    PointSize[0.5], 
                    RGBColor[1, 0, 0], 
                    Dashing[{Small, Small}], 
                    AbsoluteThickness[5]], {}}}, AspectRatio -> Full, 
                    ImageSize -> {50, 50}, PlotRangePadding -> None, 
                    ImagePadding -> Automatic, 
                    BaselinePosition -> (Scaled[0.42000000000000004`] -> 
                    Baseline)], #}}, 
                 GridBoxAlignment -> {
                  "Columns" -> {Center, Left}, "Rows" -> {{Baseline}}}, 
                 AutoDelete -> False, 
                 GridBoxDividers -> {
                  "Columns" -> {{False}}, "Rows" -> {{False}}}, 
                 GridBoxItemSize -> {"Columns" -> {{All}}, "Rows" -> {{All}}},
                  GridBoxSpacings -> {
                  "Columns" -> {{0.5}}, "Rows" -> {{0.8}}}], "Grid"]}}, 
             GridBoxAlignment -> {"Columns" -> {{Left}}, "Rows" -> {{Top}}}, 
             AutoDelete -> False, 
             GridBoxItemSize -> {
              "Columns" -> {{Automatic}}, "Rows" -> {{Automatic}}}, 
             GridBoxSpacings -> {"Columns" -> {{1}}, "Rows" -> {{0}}}], 
            "Grid"], Alignment -> Left, AppearanceElements -> None, 
           ImageMargins -> {{5, 5}, {5, 5}}, ImageSizeAction -> 
           "ResizeToFit"], LineIndent -> 0, StripOnInput -> False], {
         FontFamily -> "Arial"}, Background -> Automatic, StripOnInput -> 
         False], TraditionalForm]& ),
      Editable->True,
      InterpretationFunction:>(RowBox[{"LineLegend", "[", 
         RowBox[{
           RowBox[{"{", 
             RowBox[{"Directive", "[", 
               RowBox[{
                 InterpretationBox[
                  ButtonBox[
                   TooltipBox[
                    GraphicsBox[{{
                    GrayLevel[0], 
                    RectangleBox[{0, 0}]}, {
                    GrayLevel[0], 
                    RectangleBox[{1, -1}]}, {
                    RGBColor[1, 0, 0], 
                    RectangleBox[{0, -1}, {2, 1}]}}, DefaultBaseStyle -> 
                    "ColorSwatchGraphics", AspectRatio -> 1, Frame -> True, 
                    FrameStyle -> RGBColor[0.6666666666666666, 0., 0.], 
                    FrameTicks -> None, PlotRangePadding -> None, ImageSize -> 
                    Dynamic[{
                    Automatic, 1.35 CurrentValue["FontCapHeight"]/
                    AbsoluteCurrentValue[Magnification]}]], 
                    StyleBox[
                    RowBox[{"RGBColor", "[", 
                    RowBox[{"1", ",", "0", ",", "0"}], "]"}], NumberMarks -> 
                    False]], Appearance -> None, BaseStyle -> {}, 
                   BaselinePosition -> Baseline, DefaultBaseStyle -> {}, 
                   ButtonFunction :> With[{Typeset`box$ = EvaluationBox[]}, 
                    If[
                    Not[
                    AbsoluteCurrentValue["Deployed"]], 
                    SelectionMove[Typeset`box$, All, Expression]; 
                    FrontEnd`Private`$ColorSelectorInitialAlpha = 1; 
                    FrontEnd`Private`$ColorSelectorInitialColor = 
                    RGBColor[1, 0, 0]; 
                    FrontEnd`Private`$ColorSelectorUseMakeBoxes = True; 
                    MathLink`CallFrontEnd[
                    FrontEnd`AttachCell[Typeset`box$, 
                    FrontEndResource["RGBColorValueSelector"], {
                    0, {Left, Bottom}}, {Left, Top}, 
                    "ClosingActions" -> {
                    "SelectionDeparture", "ParentChanged", 
                    "EvaluatorQuit"}]]]], BaseStyle -> Inherited, Evaluator -> 
                   Automatic, Method -> "Preemptive"], 
                  RGBColor[1, 0, 0], Editable -> False, Selectable -> False], 
                 ",", 
                 RowBox[{"Dashing", "[", 
                   RowBox[{"{", 
                    RowBox[{"Small", ",", "Small"}], "}"}], "]"}], ",", 
                 RowBox[{"AbsoluteThickness", "[", "5", "]"}]}], "]"}], "}"}],
            ",", 
           RowBox[{"{", #, "}"}], ",", 
           RowBox[{"LabelStyle", "\[Rule]", 
             RowBox[{"{", "}"}]}], ",", 
           RowBox[{"LegendLayout", "\[Rule]", "\"Column\""}], ",", 
           RowBox[{"LegendMarkerSize", "\[Rule]", "50"}]}], "]"}]& )], 
     Scaled[{0.99, 0.99}], ImageScaled[{1, 1}],
     BaseStyle->{FontSize -> Larger},
     FormatType->StandardForm]},
   AspectRatio->NCache[GoldenRatio^(-1), 0.6180339887498948],
   Axes->{True, True},
   AxesLabel->{None, None},
   AxesOrigin->{0, 0},
   DisplayFunction->Identity,
   Frame->{{True, True}, {True, True}},
   FrameLabel->{{None, None}, {None, None}},
   FrameStyle->Directive[
     Thickness[Large], 
     GrayLevel[0], 10],
   FrameTicks->{{Automatic, Automatic}, {Automatic, Automatic}},
   FrameTicksStyle->Directive[
     GrayLevel[0], 36],
   GridLines->{None, None},
   GridLinesStyle->Directive[
     GrayLevel[0.5, 0.4]],
   ImagePadding->All,
   ImageSize->1000,
   Method->{
    "DefaultBoundaryStyle" -> Automatic, 
     "DefaultGraphicsInteraction" -> {
      "Version" -> 1.2, "TrackMousePosition" -> {True, False}, 
       "Effects" -> {
        "Highlight" -> {"ratio" -> 2}, "HighlightPoint" -> {"ratio" -> 2}, 
         "Droplines" -> {
          "freeformCursorMode" -> True, 
           "placement" -> {"x" -> "All", "y" -> "None"}}}}, 
     "DefaultMeshStyle" -> AbsolutePointSize[6], "ScalingFunctions" -> None, 
     "CoordinatesToolOptions" -> {"DisplayFunction" -> ({
         (Identity[#]& )[
          Part[#, 1]], 
         (Identity[#]& )[
          Part[#, 2]]}& ), "CopiedValueFunction" -> ({
         (Identity[#]& )[
          Part[#, 1]], 
         (Identity[#]& )[
          Part[#, 2]]}& )}},
   PlotRange->{{0., 99.99999795918367}, {0, 1}},
   PlotRangeClipping->True,
   PlotRangePadding->{{
      Scaled[0.02], 
      Scaled[0.02]}, {0, 0}},
   Ticks->{Automatic, Automatic},
   TicksStyle->Directive[100]],
  InterpretTemplate[Legended[
    Graphics[{{{{}, {}, 
        Annotation[{
          Directive[
           Opacity[1.], 
           AbsoluteThickness[1.6], 
           RGBColor[1, 0, 0], 
           Dashing[{Small, Small}], 
           Thickness[0.007]], 
          Line[CompressedData["
1:eJwV1nk4VV8XB/BLRCkNhKSSZEqi5FeitYyZXdN1RZGSWeYQuaWSISSJJJJU
KpmFMpVCRaEkTWaFeygkGd79/nXO5/muZz9777Wfs88mx+PmTpw0Gi2cg0b7
/1Mifu7WjQ21+8grLfW27L4yXtmNni4ZQKMlTAbIcUFtUF62jMsjoGXu155U
FYQXij7Oi12qgeZwTeKFnSQ0xLbqTTq3kHyFflaWMjSqRpSPOH8D2nSqY56K
DtxXEzi169F3oIld2nXlhi6Mdx3N8M/tBpq/zFGhJXpwSpS351dmL9CStjbw
DhjA1asmztTFQaC192sZONCh6VKXz5AzBbShU5H14Qy4kJLceFlpDGgNvn2h
BtYg7wIHdj4ifj2y4rkQE3x5Lp30zR0HWuu3odXFNjCvo1w1lvkbaDKfNOU4
D4LIsxCt0Yt/gPZb8zj39GEweMpjMuC8ALSbe6J+pbiC0oLjpNAYcdhgdpqU
G8SK2zdvVqMh7aW/2LkSN/B3rAiwfE7sIZSxpcMdtAe8n5e0cyDN9nj7pKwX
9Ix+ORw0uQhZKovoVhd84ENcTEnCHi5k6bhzsTt9oGn7niX3wriQtrJXRkPe
Fwp9kvI7ubmRFryrcH2bL5yeNFhQFVpMxhtb0y3rD+JzZdfnVHiRBoKrpeYC
QfCG09iak8TUVJGa7QngBQFthWriHyc4t1acAIrlNXxo/xJkWZW7JIcEQRXX
FtUa66VI23id9Y07BA4uS+w4E7QMWX3yfDS9MHizXGUJ18GVWHN+LqhU+wy0
Gq5OaQ4l1jiyUiT8DHyMYkulXl+JrKOhXybLz0Af9x1thc8rET16VsgpRcDs
nDCLabsKcbJ7OmHLWZBj/516YLMaaxqfRoH0eVCU/3DuRPBqZE0ZcnxzPQ8q
boWCmqkkN+O24Ht4HjQH3HZ0fCR5wOFh/l2RYPO1y5ODKYCsTmeJbsMLcKH5
aZ8VQxBZYlv3FFyJhrhl1/zEAwWR5iAnmtMdDUkGgZzDVwSxZlxBS1UhBjJe
KIiz3gsidgUa6DTGQGlVhm2u5Rpk5cRm8PJchP68063z5kLIMhJXPZQVD5rx
OjV3TEUws4Ee/SQ/EVgGxfdavUSQ1nhR8Pf3RKji3nx57qII6ScjLXrVZVAN
pR2zeC2CDgfh4De/y7DTtZJvQW8tilvxrNupngSSWkrWDE1RrNnSendT7xVw
nM/A04eJf6yTfbI2GTLL+eUesETR4WH34mf0ZBBTHJnlqBbF7wqB70RqkmHN
+jtZD/euQ9ry3/F/b12FxX/E2Fy7xDBTi9G253QqaBfGdGy3FEParo2NE1Wp
cMZzpuaAnxg63NJmyMylwnxvx+X8AjFkufQ4zIZcgz9vE/fYKaxHzNgV5RWa
BkO5vOeKpDcgSxcFFa+mg9P2meVKy8XRu+0U/BW5CUZdkbdFNogjXaPpOUvr
JihHrlGnbRfH/N0tI4e8bgLXN0WPFjrJ6xJtN9XfhKw45ybPJHF0WD+IzYFZ
8G20/Xzuuk24kpvXXGf4FrxIddyQKL8JWYFV/cHrsiFPZ6wkWH0TOgjSVvIb
ZcOpdL5+PXuSR/m4Wedlg5ixptZgFvGTw0tPnbgNNg8eLWyWk8C3BsppqWJ3
AJnqV/n2SqDiD5YLn8UdkOF6pfDbUALFdxe874+6A9O2AwfrPEleqNzyYfoO
JPOtf+JQQDywdexx111oc4sOSt+9Gb3tt96aKckFY1mncaH9kiR3TtGtyYOZ
mIDKLwxJFP/kWqpDewR32efOZR+TRIf+/+bz8BFwFees3XFeEvP9p/Nq6x5B
xb4hDeN6SUyZ6Qz865QPUpbuiRFaW5B1yOCZV3AB0MJ9do6BFHrPjbAfNxVB
XvfpuVJTKeTlHd1bMV4EttqJL8PspfC7T3fIlEgxlC4psuULl8KPUYMe4i7F
4JE0ESFVRXIVHua+JSXQee9Eu52aNF7INNxTxyiFwvawgMbdMoiPN6q/2lgO
d88ddezRl0GZeJUt1ublcEPF0PTfARmkKTo2y58rh+gUEdltYTLIWtHWWDJc
Dkfsij4n1MpgTQHXND6pAMG+IS2mgSxOL7oWa+z+BAJ/W6wetJVD3lfiLk20
GvDIVl1Y8JDDFBvajcoNNeBotWlE5JQcvl6baNGqVgMmZex6g0w5nN0ztc07
uAakT0YF5/XJYWjayCrPiRr4yFn9PcBzK4qMrLNyGq+FvavlHnGFy6Pg5Spv
Gs9zaOY40PgmXh71Mmqfjco8B4fxqN7kTHl8Tv2tnDN4Dmff/hCWrZNHWk6H
/rl4Uh93j2XMvQ1nC9LCFUXrwYFP1jw5ZhtO27x+17PrBZzlkpmUTlFAWvln
+7/nGsD5X2L6baYiujTO72SdfgPHXwzufGS8A2s+/HpVPtgG0QcWb5nzUMYe
6RKH8r5OOPLy5DElFxWcWEe9Gg36BrU8a83cbXbjsnXCby7Te0BpFSv5h78q
vpHb+vldWx84/FaXN/FQwwfbafmvPw3A8tW0t+3+ariiJ9Oir2cAKhTr/GzD
1PC0/viSqZ8DIOilW+kSp4ZiU5KFPP8GoGHIxCAiXw1P0O34+kQHQfGrvcvj
CTWMvbHq3Wkbci82ns6WCFNHN7PNzQdaB+HmjXqxPxf34edAx689hUNw3U6+
wyp5HyqfkW9wLx+CFNHLl4pv7MOxQ3tdqOohiEt2WOz7aB+m/UlsH3g9BCFx
/6iRt/tQv/FXZvLAEJifUnrWIwC49li/3KzID+A6lO7anArYMmDbMBb8A4ri
VLtazRFjLngfFt72ExzT+LkrGIjZUVy7eHb8hNV3exRuHkAUlHrI/VvlJ3jX
Rp857oh4/XPLnSr8CfITn2SX+SKaDMXvkLL8Cdk2J4N0LiEu1+4N2x3yE5Ik
n6x53IJY2tAyGPLsJ/hXqNPTjTRw9cPtHQsGw1By4CVnJ10D5/5jPGWaDsPU
DL1E0EoDY4WW33poMQzBe4+Kxh7UwFLNuGBDu2E49SS6L8RLAxXOed6z9hyG
yKqOIGaCBoosGnhRHDcM1+p8bgq0a2D1+uLDV5uHobrp9q8oW01U2HdHPEdr
BApF3vqE2Wsih7+D4mfdEcg+NjPmfUQTaywfuK4wGIFoTlPK2l0Tk1dsdfSk
j4Cl6vTwlpOa+EGpOZfn4Aj8vGfQX3tNE3+q7rlaFjACglFUx99OTdxj5REh
eHsEXPfveerK1MLE8TWf9s6OAFtmbX2BnRbmSJec5loYAd+lf1//ddBCy5cc
gU0coxD65vHnKFctnNesNDHhGYUEi92z90K0kL9zbLHK6lEotf9v78/rWji3
wrcqUnoUOIN2lbt1ayHN6JW+Dn0UIm3W1Bb2a2GatYjeE/NRWLZ3smHmhxb2
PLf4rmg1Cmvmiz9G/9JCvk91g6sPjILMWeXp3EXaODDFSKw4MgqmCTv/G96i
jZMtCybXAkfh+l2lEnc3bRz1E3mde20UGjqPNGR4aaNYDZ9Sy/VRmFia3NXm
q42HY05Ejd8YBUPPGQ61k9q4tS1WTPHWKMwoPTNZFquN9iYbOa/cHwWbSsuh
Bw+1MeQCX/BC5SgINZ9Yxx7TxrMtf5WOdo3Cpd9PT3uf0MErmaeD3wqywas1
4bDdSR2c+M2rekSIDUYFRzT0wnXwsIVM0oQwGxYfX8IhHqmDKLJfVGAdG0J/
WrJaknUwKtzrEmxiw7Hu4VMKpTq4o09cy3obG9Ra1oaOTOjgTHP+nmhtNgzk
BgS6+Opi8j/p3XCcDYz181/vBupiowp/x3VvNtTHn9//I0QXu/Mnpf76sCHb
/6qIW4Qu1pfNfH3ozwbHfeUV7km6GLNyqo0nhA1f383Oe5Xqok0+g33qLBve
T0dEBszoYtHBxVFnUtjwXDcx5cyZ/fi6MjRJ/Ckb+o9Vvgk5vx/ti+482lRF
1hPZx+kXvR+5OYQHN1WzQe+liueRxP3Yyc+ft7GWDa/3d2loZ+3HwVjNopX1
bGjTkxzmriPjNR41bXzNhh6DUvUoDj2U5VtjdK2LDRymn3riWXqYFxQ20DfF
hoYqq83+Z/WQUXN1+aM/bEhQeHeEeUEPt4sujgyaZoM4f0OfeIIeClma+S2Z
YQO+KRkoyNBDAb4szc1zbGAZXvrZVqWHfRIWmv8tIv/tenq/hOf0MCZa8lMf
P7FGKUdmsD6GHeUwC5Ck4ID2YNPHMH2sZjy1kdpCQfF+kaRVZ/TRVcmo+gOx
i0mIVES0Pt70P3BrlzQF72z3GR5L00eYsPs+LEtBVuCLJPmn+hhYtbJEdTsF
2g8+SJfTDPB9r3aP0x4KLgj/MW6NNMAmhfs7VhlRkNTQ0FsXY4B3uwyjk4gz
gq8FF8UbYFDbPl9hYwpKu9RvJ101wEiu3Il1JhT0Z5ydZdwxwIp4p+aNdAo0
ZVbf73phgEkpdXIClhTM7t7G289tiF5vBDbet6XA+8CRuj8RhpijxZtW5EoB
f8bP72oXDDFj6bdnUm4UPOj1WTgda4j/nXoUkUo86MFSW3bFEO8JNjeGuVNw
KDy9VDzHEJ+f/x6i4UmBUXZHrn6DIXZl8bwo8aZAhm14OW2ZETZ3fkq1PEFB
92nlo3DFCI8+udh+KoICKSH+OO9UI5Q++HToI7Fb7mDZzXQjrB8XerjjLAUT
rdf4uHKM0Pq51/5+Yl5JjqKGUiMs/53fpHueAoUXbzjMPxrh9aIrBv8uUBCy
1Dnj6DpjnGLbi8rHUSB4OfVT1E1jFNjxIaDyKgVL3wu8871tjB//c2yfJ6YJ
x720vWeMG8Qr/mmkUDB67UzxtgJjPKcedfsl8Yss97h3NcZ4aOGJ29tUCoIK
1TXXfjdGrcni3o40Cr686753d4MJprYca6zOoCBnpVzwyzQT9MvJyZ/NIfMb
sJnmyjRBtlPV3t13KCirjDqhmW2CeyrNEv2IG479CHj6wAQXBedm/SD++eSu
b9FTE8w7aWXVdpeCba7SHhnfTPCiWuTW9Fxy3mol7U9sNsVR+lwnXx4Ftb4b
daTvmyLN607uoWIKZiapBLFHpvh1R69ODLFycM3nVUWmGHM1+0kZ8d3ww/6z
Fab4bmSH+soSChJib91612SK+qmtF6uJHXKkOUN/muI1Sc9I4TIKFkau2g8J
0lEblO49LKfghnimmLolHRN3MquCqsh5iVZq2Mag4/pCO6frxOG/6/w2MOlo
ZzVBVRM7vOhvWrCl4+nve/IXV1Mg4bE1uO4IHXdevfUtkTinrPT9fj86aix8
WZ5TQ0GeyZs480Q6ntR11XpcR8HT0Bmay1s6fpyoLUx4QcHUo4GxM610jIkb
O5pPrNjb+j29nY6/brT/ayHO1r9f0/aRjsP86z/yv6QgWsiOBd10vN2mbxxD
zMh/uiD0i47+oTf3hTdQQPWy5usFzPCks8cXiyYKNhnyzG62NsNkzctNxW/I
/r3XahW1McOpnbbZr4l17Vl3V9maodFufvc+Yje/v5YLh8wQkv2qBZpJf9KG
H346Zoa7rgyf8yHWHWmxvxRohtTb/mTZFlJ/MeXZ/BUzTFQSVop9S+pbZGM6
283wV7qb/YY20o/NtbdnPpgh5+bJqJ3E7ieYNes6zfAZUzlLj1hiY+TkwS9m
mDC78rovcbxXn31PP5n/Eo6yemK35RnKw1NmeCQl9KpLOwXihoJfZ0XMUVFr
idfN9xTEvphXFD9ojrP8PBk9HRSgz4DSentzLB5ujPlFPLGueYfoYXNU4nzi
zvmRAjufdGVBJ3OUTrXmliDeJqa2m9fTHG8WxGU6EDf7BMNYqDmePfErvIt4
5foJ45rr5ph24LxMQycFl/1+uDl8Nkf6elGV8C4KRHVDfCy+mmPX2mMzMcRZ
InxBut/NcY3D7eIU4sKn8ufk+8zx7pP1fIXEb3m8M6aHzXFivA37iPmvT7Ul
/DPHXwo7P+h+Jt/L54vUa0UtsHiR7VeuLxSErtmwQsLGAm+ksuacvlLwpmDJ
AbC1wHOC6XY+xBtMJrPtDlpg5gRvYShx9fnXqlcPW6CcwhhcJuacDjm2zM0C
IyZ6h6qJIz91PJ0KscAXJWcDhb9RkJhxyePVdQu0/2zzuJr4nix3k/93C6wo
qwyb+k5Bq5jGP88eC3Q01F61QDy7Ikzeuc8CZePn0nm6KTCZmoizGbJAm2Hh
WyLEE3V9FvvGLPDhwQg7VWK0e/6Fh2aJ0ut6EkKJP8ZFjF/baIlqR3UlZ4kX
T3CsrT1kiYa83st+9FAwnZ8S1+dgifkNBbljxMOe27l4j1hidZuz5jTx20E7
ysTZEo8e23+Ip5eCa11l9Z+PW2JSgY/eFmKFZ56+0yxLPBRuNGxPzEjsfLX9
liWuPjea8Jb4jmLBqRuDlhib7Xsys48CrzXjf8t+WOI+nYqIHGLlGcWAd8OW
aHF/5PwD4ppn+e5cY5Y4NSNx6jHxR0Y+023aEkc1jBXfEvOGPdqhssQKFa31
78wTuzQ+HHgjZ4UVwQ9mrfspkHXMNZnztMK+fqb4HHFDumr+r+NWqKK04RHH
AAXHOptWDflYIbeEqepi4mz6cHtrgBX+27ugs4JYHORt74ZZodqrgR2biIXE
8pwtLlrh415w0ibm/FDAuvfACimvZXCBuEu/vNBq2Aq7sxusFw+S+9I0mxkw
aoXSwOG8lDjXMn4+ibLCkbR6X37iEHsng/bfZDynuXAhYtGAVT3ms1aYIHfS
R4qYmem6ir6cgeMNKkU6xB+m1nobbGfgVn+X+tPErbdCtoEfA8Ns2ivGiFfT
SstVAxioY7bQ9JvYwm5cR+UEA8UKKj9OEbcLuhzadpKBo05jI7PEHees4tdF
MFA9KHyad4iCz86K438SGZjz+Uu6OHH/1oHi/EIGGn9IVTAhni4yU5P4xcCl
j7VfZREv263SLDDBQA7+EI3bxOJPRB24pxjoKlxfcodY73lvxNBfBp5Ry0p5
QJzaHvAqj8ManRhZ+0uJVSdTD+xdZY12OzmNGolDVXqCLBWtcZ+P3vQo8cJj
35LzXtZ4VuLa1h0/yPwWF8ZkeVvjf0t0DykTV1iOH67ytcZudeF4FWL/seP8
U4HWmNS+fViVeEja09kp3BpP6Thd1CJuTXZeq51gjcXMPSctiW/724VxFFqj
8dQingBiQ0VdndBJayz1495eQEx7/57D/481DnNLfiwkLg12qnL/a433OSbC
i4klnp39z3bOGr9YPHhVRjxj9UxWlZuJArxpFlXEuSeRf1qQiRPKFlKviJe8
VO3wU2ZiwtG1X3uJXx7c7urux0R23ftXq36S/h1xqUwPYKLsDX8zAeJDLjeX
vz3BxIP0p+8Fiad8BQqVQ5nIM0L/JEwseeHPzNxZJv7Kudm2nphVWB2bkMxE
9cXDkbLEqjz0/JJyJm5o/jMPxOeXRXEOVTJxoYPLToP43ao6S9EqJvoe+Vam
Sewipvz3VB0T3+zk8NAhvqokoqn3ion1fwRfGBBP2H5v+/SZiXnTRzStiPHw
Wqnl35hoerQ+lkEcc8w8CLqZWFzB9cGaWMLnuVh2PxOfSGxyOkBsdv6ukyeb
idkxIwH2xNdjussyxpjosMAscyAeShBd2vqLiVvV7/85/P/1pMXmqfxh4s4p
roCjxK8z62muf5k4foi/0IlYOGfePO0fE2s9ONjHiB3v/3f7zRwTtQW/ybgQ
5+V7/1lYYKKu/l1HV+L/AVDRlJI=
           "]]}, "Charting`Private`Tag$22869#1"]}}, {}}, {
     DisplayFunction -> Identity, Ticks -> {Automatic, Automatic}, 
      AxesOrigin -> {0, 0}, 
      FrameTicks -> {{Automatic, Automatic}, {Automatic, Automatic}}, 
      GridLines -> {None, None}, DisplayFunction -> Identity, 
      PlotRangePadding -> {{
         Scaled[0.02], 
         Scaled[0.02]}, {0, 0}}, PlotRangeClipping -> True, ImagePadding -> 
      All, DisplayFunction -> Identity, AspectRatio -> GoldenRatio^(-1), 
      Axes -> {True, True}, AxesLabel -> {None, None}, AxesOrigin -> {0, 0}, 
      DisplayFunction :> Identity, Frame -> {{True, True}, {True, True}}, 
      FrameLabel -> {{None, None}, {None, None}}, FrameStyle -> Directive[
        Thickness[Large], 
        GrayLevel[0], 10], 
      FrameTicks -> {{Automatic, Automatic}, {Automatic, Automatic}}, 
      FrameTicksStyle -> Directive[
        GrayLevel[0], 36], GridLines -> {None, None}, GridLinesStyle -> 
      Directive[
        GrayLevel[0.5, 0.4]], ImageSize -> 1000, 
      Method -> {
       "DefaultBoundaryStyle" -> Automatic, 
        "DefaultGraphicsInteraction" -> {
         "Version" -> 1.2, "TrackMousePosition" -> {True, False}, 
          "Effects" -> {
           "Highlight" -> {"ratio" -> 2}, "HighlightPoint" -> {"ratio" -> 2}, 
            "Droplines" -> {
             "freeformCursorMode" -> True, 
              "placement" -> {"x" -> "All", "y" -> "None"}}}}, 
        "DefaultMeshStyle" -> AbsolutePointSize[6], "ScalingFunctions" -> 
        None, "CoordinatesToolOptions" -> {"DisplayFunction" -> ({
            (Identity[#]& )[
             Part[#, 1]], 
            (Identity[#]& )[
             Part[#, 2]]}& ), "CopiedValueFunction" -> ({
            (Identity[#]& )[
             Part[#, 1]], 
            (Identity[#]& )[
             Part[#, 2]]}& )}}, 
      PlotRange -> {{0., 99.99999795918367}, {0, 1}}, PlotRangeClipping -> 
      True, PlotRangePadding -> {{
         Scaled[0.02], 
         Scaled[0.02]}, {Automatic, Automatic}}, 
      Ticks -> {Automatic, Automatic}, TicksStyle -> Directive[100]}], 
    Placed[
     Unevaluated[
      LineLegend[{
        Directive[
         RGBColor[1, 0, 0], 
         Dashing[{Small, Small}], 
         AbsoluteThickness[5]]}, {
        Style["\!\(\*SubscriptBox[\(R\), \(20\)]\)(t)", Bold, Italic, 
         RGBColor[1, 0, 0], FontSize -> 28]}, LabelStyle -> {}, LegendLayout -> 
       "Column", LegendMarkerSize -> 50]], {Right, Top}, Identity]]& ],
  AutoDelete->True,
  Editable->True,
  SelectWithContents->False,
  Selectable->True]], "Output",
 CellChangeTimes->{3.894613613294998*^9, 3.8946161272314262`*^9, 
  3.8956195316973763`*^9},
 CellLabel->
  "Out[188]=",ExpressionUUID->"5bc53824-cfa4-42cf-b45c-969248d2c8ec"]
}, Open  ]],

Cell[CellGroupData[{

Cell[BoxData[
 RowBox[{"R20", "[", "t", "]"}]], "Input",
 CellChangeTimes->{{3.8821441293281307`*^9, 3.8821441371100273`*^9}},
 CellLabel->"In[56]:=",ExpressionUUID->"23ec0631-532f-4a40-990b-8d1b09fea687"],

Cell[BoxData[
 RowBox[{"0.997534622758049`", "\[VeryThinSpace]", "-", 
  RowBox[{"0.906980605095768`", " ", 
   SuperscriptBox["\[ExponentialE]", 
    RowBox[{
     RowBox[{"-", "2.`"}], " ", "t"}]]}], "+", 
  RowBox[{"18.088888037578045`", " ", 
   SuperscriptBox["\[ExponentialE]", 
    RowBox[{
     RowBox[{"-", "1.9000000000000001`"}], " ", "t"}]]}], "-", 
  RowBox[{"171.27983574491827`", " ", 
   SuperscriptBox["\[ExponentialE]", 
    RowBox[{
     RowBox[{"-", "1.8`"}], " ", "t"}]]}], "+", 
  RowBox[{"1023.6854535556122`", " ", 
   SuperscriptBox["\[ExponentialE]", 
    RowBox[{
     RowBox[{"-", "1.7000000000000002`"}], " ", "t"}]]}], "-", 
  RowBox[{"4330.518400843401`", " ", 
   SuperscriptBox["\[ExponentialE]", 
    RowBox[{
     RowBox[{"-", "1.6`"}], " ", "t"}]]}], "+", 
  RowBox[{"13780.569605875935`", " ", 
   SuperscriptBox["\[ExponentialE]", 
    RowBox[{
     RowBox[{"-", "1.5`"}], " ", "t"}]]}], "-", 
  RowBox[{"34219.012905898504`", " ", 
   SuperscriptBox["\[ExponentialE]", 
    RowBox[{
     RowBox[{"-", "1.4000000000000001`"}], " ", "t"}]]}], "+", 
  RowBox[{"67872.19602456363`", " ", 
   SuperscriptBox["\[ExponentialE]", 
    RowBox[{
     RowBox[{"-", "1.3`"}], " ", "t"}]]}], "-", 
  RowBox[{"109161.15562773123`", " ", 
   SuperscriptBox["\[ExponentialE]", 
    RowBox[{
     RowBox[{"-", "1.2000000000000002`"}], " ", "t"}]]}], "+", 
  RowBox[{"143670.4314009212`", " ", 
   SuperscriptBox["\[ExponentialE]", 
    RowBox[{
     RowBox[{"-", "1.1`"}], " ", "t"}]]}], "-", 
  RowBox[{"155430.48583329935`", " ", 
   SuperscriptBox["\[ExponentialE]", 
    RowBox[{
     RowBox[{"-", "1.`"}], " ", "t"}]]}], "+", 
  RowBox[{"138261.94801416295`", " ", 
   SuperscriptBox["\[ExponentialE]", 
    RowBox[{
     RowBox[{"-", "0.9`"}], " ", "t"}]]}], "-", 
  RowBox[{"100721.13354206597`", " ", 
   SuperscriptBox["\[ExponentialE]", 
    RowBox[{
     RowBox[{"-", "0.8`"}], " ", "t"}]]}], "+", 
  RowBox[{"59540.0795498339`", " ", 
   SuperscriptBox["\[ExponentialE]", 
    RowBox[{
     RowBox[{"-", "0.7000000000000001`"}], " ", "t"}]]}], "-", 
  RowBox[{"28099.441619840683`", " ", 
   SuperscriptBox["\[ExponentialE]", 
    RowBox[{
     RowBox[{"-", "0.6000000000000001`"}], " ", "t"}]]}], "+", 
  RowBox[{"10297.00406248006`", " ", 
   SuperscriptBox["\[ExponentialE]", 
    RowBox[{
     RowBox[{"-", "0.5`"}], " ", "t"}]]}], "-", 
  RowBox[{"2786.0918875547504`", " ", 
   SuperscriptBox["\[ExponentialE]", 
    RowBox[{
     RowBox[{"-", "0.4`"}], " ", "t"}]]}], "+", 
  RowBox[{"499.36898538655987`", " ", 
   SuperscriptBox["\[ExponentialE]", 
    RowBox[{
     RowBox[{"-", "0.30000000000000004`"}], " ", "t"}]]}], "-", 
  RowBox[{"40.602036615577845`", " ", 
   SuperscriptBox["\[ExponentialE]", 
    RowBox[{
     RowBox[{"-", "0.2`"}], " ", "t"}]]}], "-", 
  RowBox[{"3.740849240216491`", " ", 
   SuperscriptBox["\[ExponentialE]", 
    RowBox[{
     RowBox[{"-", "0.1`"}], " ", "t"}]]}]}]], "Output",
 CellChangeTimes->{3.882144138487564*^9, 3.8850079108184977`*^9, 
  3.8946136554357824`*^9},
 CellLabel->"Out[56]=",ExpressionUUID->"155ca702-161f-405e-b592-7becd021cfa8"]
}, Open  ]],

Cell[CellGroupData[{

Cell[BoxData[
 RowBox[{"Show", "[", 
  RowBox[{"P0", ",", "PR4", ",", "PR12", ",", "PR20"}], "]"}]], "Input",
 CellChangeTimes->{{3.881900809556037*^9, 3.881900814955346*^9}, {
  3.8819009216118164`*^9, 3.8819009220516086`*^9}, {3.88190131437132*^9, 
  3.8819013156250896`*^9}, {3.8819014278250303`*^9, 3.881901430026374*^9}},
 CellLabel->
  "In[189]:=",ExpressionUUID->"ed2a5444-6276-4c6b-affa-7a7686fb52f1"],

Cell[BoxData[
 TagBox[
  GraphicsBox[{{{{{}, {}, 
       TagBox[
        {GrayLevel[0], Thickness[0.007], Opacity[1.], LineBox[CompressedData["
1:eJwV13c8lV8cB3D8jBSVVRKSlEhWqKzztfe6Lq4IkZ2yt0iFhCQRCgkhs4xQ
QplFGQ1J2dt9KA0yfqd/7n29X/fc73PO5znPec7Zb3+B5EhHQ0PDhj/+fQve
WH+Qyd+kTEM5vq155qByzRaRfR4uWeg+J1Ok+BF61BRYmnvYpQwRZat8JAVO
1Crp5czo8gLRBPu5/bAWQu1xvdo/nd+iyZFb5XU5MqhD/nLtvPM3JCv669oz
OQ30SJHjomzZMKqIYHrxIFMTLQ2ezfItGkFKiTuMDzJro4s8W0a/Z4+hS709
dtyTuig11dCZiJ9CdSw2FSQ7Y9R5c9Br2plAX4TGNrvDzVHMnZSOW1KL6GcF
x9UoXQsk5oJOHStbRB92/hjo2kVB3kw3Q7yLlpBwJfGFt9ISbWjINCxm/0CS
7ySqZehOI+6XwWoL8b+RTXCe+LY/Z5DucybDSedNlPnK4cDKHVcktWn/c9fi
JmK7w/z9/iE3FCdg231AkQa+3z6/73qVG/K1r/Mjv6IBx4QewyMf3ZH6pOer
qn5aqPkWsnVN5DwaXRg6E/jzPyDztqlTYrzQh4TrVYkn6WGTdHv30oAX6pQ4
yVwYRg9+J7md1MW80WOv5PIBBgZor1/T39/njS791N2U38UIPWwj2eMivkhg
vebuutwWeHD0rL7ouj/izHRc5ArZAmtnamhUrALQFsShLv5iC+yb8wKJugBE
RJyfs9Fihns7fc6kBweiBvqD8o0WW8FbI8Z7jCEYnWZJ+hgZyAJno/Ps6LXD
UBerHDP96Z0wscbNWKseiXr12O90h+4Epajf9TzhkejTNeqhtLs74YIRW+Gf
2kg0zvBQXfzLTlh2q2c4KnUZra3vjqBYsYG/TU3trYNXkCh15VexJTtIFn9d
VBWOQpJiH64GBLGD3KMS71HXKCTn9phTNY0dXjcWN2wviUKqk27SHz+xQ/Lu
O8rsstHI8uugBy2FA0KKenPH9WJQTPfzcTNzTtiaVetcdTsWJbCk+wj4c4Kj
ardQ0UgsStb1p5u7zQmXV+aklMWvo6xWcYGI97i9ibmMTsd1VN2QZVVE5gIn
Z88cVqZ4NFF6qXeDtAvcxpeeOOXcQKo3NBofGnEDN7+UZlt5EorQrSzsPc8N
IwUslhvDSaiB4cCt9XhuEFSUvpDCdgvJh9I4mb7hhqJ9WkHzPrfQMdf6bZva
e2AXmfmdmlIyElKTsjBX5QEOBcdxpbHbyH4jCy6d4YHK58Gsn/ekoOza7aLF
ETwQ18SfO2qcgngl59doX/AAK5uRmGJjCuLie5hTorAX0sVWhQ/lpiLG37xU
elle6EctHZcupSH1x9c/SpB54cpqHgEv0lCkx2rjKR9eCDET+RC4noY2xj7e
Kq/gBcGwFSnzkHT0+13SSWtxPrBnJ8PX0Aw0XbTl6hNhfijXT0n+knoPOUqs
skqxCsAUzxueuj33kf5gdB43vwDUGA2s6anfRzLRXEo0EgLAjor+yFy4j+i/
SZ57aywA1iftIre33kc5Cc6dHskCcGtvi+JiQA76ttAfVbR3PyQ8vBS3NP8A
tabZ8yeJ7YfTZSOEPF8uKtVYrApS2g+Ho1taxg1y0cV72ya0bfeDWJX7Eevy
XMRroKo2lbMf0sLTWmeD8pBlcdnmAVFBuGr512q7wEMEFKXUbQqC8GTqm+hD
84foMP1r8R96gnCijJutKP4h+mM1ebrZQxDU58pTF9ceopRtfM/sKgTB0owt
6+ZwAepziw28d+IAbF+smnj0rAgZiDgu7dISglDCLy7iTSlave5XP2QuBNFf
OGVnWcpQAfXq1VwnIeg+LbKryaAM0Vfm75GOEoILyTkeT9+VoTrlaRWDFiHw
Kuo/vuBRjg6R3ZMuqx2E7V2oq/ByBaIJ9zq2iA7BFa+yH0KDT1DpyKX1aqND
wLHlanMmXSWyUk9qC7M9BM+5aknmopWomvmJ1bbwQ7Cz2i8xPLgSnUtevnyo
4RDIdoz+fcFXhQYKA/qtFYXh+5bK2/s9q9Hj/jC/jhOH4ZCWf2auRi0quHrW
flTnMAT2lV4TD6pFmXJ6Rn9PHYavGy9OM5XUotg73CJHww4DdX4kJJ+rDjlY
P/mS2HQYOt+qGGbN1iHO8Wk1iq4I9M0K0t158Az5/zBln7IShSUatRlZkUZ0
Lld+c/OcKPDZhhzZot2I7M32z3NfFAX2gmfB/zk3IsMaaotutijU9Ypb+uU1
IuGQa0Gl46KgZbTJoynUhD7RvRj28zgCIypkmTSRZqTALlpGHy4Gcz/kNwdI
r1A37amOrhtikGHPk8bn/wrZLV0bS8kWg+2vf7ZGp71CV97N7BZpFoMYJqbE
t8O4fUJhhAHDUcjMsasQ9WpBdttESCnXj0Kd53vhtTut6Ar94Z/Cd8Th5dB/
jJr0Hcj5b9K9PIok+J4Ncj+h0o0utE4dKzOQhojjfwUf3+xHsacYD66fk4GV
vZHBb4c+I4e2ECcpFzmwieODk6bDqIlpj4m75QloPzd/VerHKJJii0iZ8ZWH
t18faDT5TaC6LR8Pt4XKg7K1fPPZixNIlUa8PveKPMxnO3TQRU8gMjH4zTZZ
Hoyjs/3E70wg/67jIh+eyEP8bKSqet0EenaNqG/+Lg+qo9dfu65PIG0625EM
TwXYmi2vkhk+iex+KIkZnlOEqIWMhn6fKcTKTvOu31cRjggZfq8Lwe9NyWYf
qzBFyAlT/JV+eQpxntesd0lQhG9/L/tr35pC7dOGupfLFWH3lcYEy8dTSPKr
rcvTZUV4k3KRzpyYQjQdl3IFw5RASmGwvv3sNLqf2cL7O14Z+CuC7oooz6C7
1mIfzVKUIXkqUCtIfQbd4bl1szJTGfZxyma/1J1BCSl2jN5lynB/G4OztsUM
Ck74S8y/U4betOlMds8ZRLoo9XKUA+H3xZRNcfYMore559qdhiA81yZq68YM
epIgP9hLAiiRdtHZXzSL7DO2M9SZA7BtN7YaKp1F7AWj4vdPARgXFwTffjKL
PJtiIy/YA/hxs86vPJtFYsufRVi8AWRpdUZvvZ1FuZYhgRo3AYosOs9sX55F
yULPuJ6+BYhqetcsIT+HfOuUjO/pq8B0LL/ek/o5VHWqjW7AWAWSGdjLBl7M
oV+rxlWcZiowWMIsvvZyDgUpnOWJO60CSksp12TfzKGLz2LHg8+rgJPIgR3B
X+ZQdMPHQEqiCsjGk3YarM2h9Gav+xz9KhAxtk6SPDmPXnTmfb9mpQorcfYf
kgrm0WPud15htqqQl8t8MPvRPMp1Wl30dFCFdtHxJ0Wl8yiWzoiwcFcF5SK1
jJrKeUSW/zN3MEQVVOP43pU3zqPZQt2JpnRVOCjb1Cn4aR5xXiM+rgyoApwQ
5ORkWECMH/dYLAypwqk5o0ddTAtoRUj9w/CIKvSs/m27snUBfW280982owqb
tTrpczsWUOEflZ7bK6rgWs75NYNnASm7JHdK7VEDwzfTJTESC8hV6+RzV4oa
RO6nqN63WEDUw3taKqzVIFCD2Vrt1ALy3rryZsVODa4/5vk0ar2AQruefrnm
qgayIY60PPYLKNH0xFphsBrsi1Cxdj23gKptjyvM3lUDhdJchYSIBUQXKFvr
NqIGa00SX2geLqBoS66mxxNqMLcjsdu0cAGxKPxsX51Rg1dkf4/cRwuIa6Py
U+x33J8A21rl8gV0+IrMn6L/1EFux4UWi9oFZJR47PjcQXXo/f05ju/1Arpb
IFXl7qYOd9COBsaFBdQ+4NCedV4digy73jMTC2h5a8pgn7c6uEtNE1uXFpCe
xyqtYog63DqVJc30cwGtSr00ZIlTh5epmwen1xaQZT15urhEHR5nzToYsFDR
ru6AvdRFddieH71WIUJFqpuF4oI/1aEwhmMm8AgVnZf8omK+og56s3vYlI9S
UWsSuDTQakC0qS3PS0kq8rNgrkpg14ADX/RVnh6nov7hdEMJGQ2oG0m3Ntag
ops/nl/yDNCAjR0Du9Vscb3exDPWIRqw2G7VUGtHRfoVDira4RqwyZ7JJGFP
RYwXmGkFojWgWMsumsuRikJnyRFvUzTgRVmfTa8bFTmNzF0Ur9aAGq+yKyz+
VKT4dk/o/LIGaD/aHIq9TkV7SuetPv3B3jYl8SmOin7FvVB4taYBlmzrOkIJ
VFSh6/g3g14TXu2WHnyaSEWHWsuD9Tg1wVrzyM2+21TE9lwrqOiYJuQeCtV8
l0VFk0V+/i7emkBJZ1CiPqYic76NrwX+mlDtEJ4iUUlFLTeitGaCNWHTZG/h
hSoqyvVN5Xa7rAneVp835mqoyF65ts49WROqyKcS3z+joq89axvnqzUhi43f
zaOVit7/uRztt6oJd4O17Z9+oiJ1d5bFqg1N0P5vq1rfABVVDiVTftFpwVbQ
+2/hMxUlNeeJBGzTAnnjsUN8Q1RkHNf2OpBXC7iFonk8R6jozb5tO0OVtWAw
q+DxyAwVvdJMuhMZqQXxJqe3/l2hogmn+q7gKC0I1D0XNraK844ep/OJ1YLi
m1nsr/9SkXabnIdDkhZ49Lbnp67jelqDKuo5WvDt5sX4Q7QE6tMWmmNo1oL8
6UssvFsINKpbrXSNVhugzWW/OxeBaI0+j96I0AYbWVJn81ECtTeYHfC9og1x
6LmIvziBEsV7HCgx2kBbVTt8WIJAAtvbxwUStUFFatIiTpJA0FU1WZGlDTcz
YkL1jhEoQu/mbF+DNjB0l4o8OkEgGm3t77vXtWHmpSjnsiquX/NSeo1GB5rp
+q7fUsP1hZHPML0O9NBc9pBWx/WZ5JYLWHRgIU7K67wGrt964NdJXh3wP6h/
7ZsWrq++uWKloAPsdH6B+fq4vko1bXaQDihX+f/oNCPQKfWpzk9hOpAenF55
1pxAlVrcyWyROkB3uPLTOraLYfChy7E68DleR1+cQqAeK2U9pwwdoO28+D36
FIFy/FuTxZ7rQG/HgTZ+WwKpF38QrqXRBbW17Jqv+JyYWca0tESvC3yvHtI5
uRDoz+MTdaLMusC/3/LlPHZxbbr+XTZd4BBbevjHlUBcbTZe4YL4/xEerFvP
EfgcO1mnoa4LXbEGLRyeBIrZ/dugN1oX7ByOJ7UGECi5vX2s+bouHPTrLpIN
JFBWUHrQkxu60JihZZmLXT2olJecqgt+7/2CIoIINJF1Zc38oS5kPhvoORZC
INXD7I8GW3H/XMIUoi8SaO3E0S0TDHrAqLAlbewKgbbMbtx7z6wHyWn8YppX
CcSR8e5YK6se9N9ftSvAFl33sX3IpQdXo1wr3KMIZNlUV+16UA/8I+d+LUTj
6+toO1LV9aCd1GY/Eksgz1MOzb8v6wHpbw1/VCKBtmfNDivG6MGNN57j49jF
Y16bl+L0oGiaqqV2k0BT5yIUWW7rgX7xm5kNbJvwe9UC+XqwzrI11+sWgfRz
PxbptOvBx5uuuhopBDpM1buVwaIP17ZeYSnIIFCrdF/F8E59eHJNTucv9tmA
U+8OculD2vBtCcO7OC8aV9ZyPn0wrn2++h17F0dU9CtxfdBIPJt8IpNA9Cca
QxaM9UHuQY5gZTaBRi7JnEW39SHVUoz+Qh6BDu3anuCZpg++1ovt1dhuRVM1
9+/pA6JPVd/AXu5N30afrw/dDFVn4vJxnkK0T9qr9WG7sIlC3kMCibd20ZI+
6QNX8nJxRyGBgrc6Z53dawDfGvXCvpUQ6EUmdNzeZwBcWsuF/KW4P8d4frQe
MIDYmJMpp7Hjrbo0RcQM4EJ6duln7OziY9QFRQPIj2Kd7CkjUJshjVKAjQHs
nmgtqKwgEOettM/X7huA4nEfGYMqAm19z9HjnWcAPT9aOC5h0+xOaLMqNICO
sOamSuyF9MjKoxUGUHzIL3ZvNc4zxz2hp9EAXjFM9k1iBz5WUt0zbACBLfs8
fZ8SaKhnpLCA3xAUpaOYPeoJ1M9hnX1T0BAUvNx3ZWB3mn1ICT5kCHVJEb/b
sasHOi/rixuCXtuwnNAz/HyPPDm9qGQI5uv0ZZ+wVZeusp04bQjvehQLTzYQ
KH+naFBbhiE4H/f69qUR5zdp+Yc+2xCOPBuWZm4iUE39tQDVXENgsblFkcVu
d5rxe15sCAZWYXvjsWefFXg/eW4IPbOXr8g3E+ioq/C5rG+GwPGBwhL/Ej//
TUK2AQeMII1xQI69lUCKqeSvlcJG0LS19chJ7JZzV05/P2IEcwqhf2yxP+we
t/KQMYKU/NE9Jdi/PR5QHDSMIOnQQoRGG4HkeQRJRs5G4L43j+5CO4GavPdp
CD8ygnHR/2bzOgm0+pNI5C0zAjLv3m8t2DJBjV/YnhiB9mf/qgnsgvAzvmt1
RvCuKJjx4GucT9yDBz2dRtAnLK+Ug22XL0wXOmsEMc6iu1PfEGhzPtV2mtMY
XGqOH3PvJtBd8QiGsV3GMPPJPToa+4Sny6MhbmOo3KHT+ADb+8eJ3728xrDp
5jQ8iD25MpDwXMgYVNPohnTfEqibkbchScYY/AfPfz3wDq9nAtm8SmRj2Cce
XdPcg5/fWKn2o+bGcODUM/IgdviPZh9+ijG89W77/APbrnWic9PKGDLDyu4L
9RJI8NyRoGYHY+gMo/Jexc6vqX6v5WMM5tnOn1X6CFRq2JVASjIGVnHVv0X9
BOJ/aiOvlmwMF2u8Bhqxb+xfnDiWYgw3zKg5H7A9l9mVuNKNIamA7w/tewJJ
p1PmPt43Br600BIL7OqJMa3TFcaAeEPMNrGfh67SuLwzhtyrYkLwkUC/yiYX
I3txHvyOJ8ywJcd6h+/1G8MxVZbjbti5Oo8a+z4Zw+WLv3/cwo7dZR2BRowh
4VDI+Uls8/Lnm7u+G0MsA11g9CcCEWMRGy0cJnh/dda9bgCvR7s9qMNcJiDH
07/8Btte1/Lr390mcHpS0f0b9odyqQYpXhO4dEVvH/1nAj0LGw27J2QCqtIp
+fqf/6336uu+siYwJFSs9hl7vx7T2gELE9i9s0JpehDPl/dqvTyWJsDq+8r3
N7ambUQBm5UJ5FzTvMf4Ba9HPivkTRt8feY3zULYlRlzJZ+dTOD9LpMzdtia
829tb/qbQDpp5nf/v/bxd15u3DYB7UuXpp8MESh09/u0n6kmsDws69yEnXCf
zXM+zQSyqHQD3dhPqmJ5P98zgXBT3pQZ7LWhUL+qPBNQoGkK4P+K75f4GeFz
VSaQe33b+FXsyrci1wf6TcCXZXup3jc8nw805a1+MIFEb74CCrZ7AKVx74AJ
CHyqSHbEFtwX/fP0kAmsW2drhGPfOD9uOzphAj4eHFseY7uxZsnM/TIB0kPd
vVzDeD+gx/l1jZsE7BdaPvdgr2U++sO3lwQ2Mb/REPbH76ociI8ERsEOadPY
Cele2pf2k+B6EYfIJvbfme7HDKIk8C1mfn5kBN+fmGvR2xVwe9PFxkjsuNYN
SYHTJFja1XH18Cjeb3hNSvHZkuBHvthXKezlvd3SPGdIMB1y8agCtrXXPRlO
RxKsfthZYYB9lFfxxBYPEjBEzul7Y3d7BaHFUBJMHCV9q8Xeybds0HiXBApw
tlh1jECv2gYNn2eSoFAu5ocudqD3S6O6bDy+u/nSptjDbUkmlbkk2Ma8dMcB
u8JbyqygmAScjYmMV7BJ7eetE5+RQEcz89xL7Fs+M252X3AeNm/vKI4TiEcz
2Mv0KwmOePB1qGHncG8L1BwmQWtI6ndd7MfPxa6KjZPA49FhKUvsd0yeWX/m
SBA/cP60H/b2u7/6Ev+S4E0aY2Axdsyr/5SaeExh3PX4CNcEHk9qslolryk0
agqo8WKnuh7UfchvCjd9VjIFsfO3a1nEC5qCwZckdQnsFkqsl6WoKTx7taal
jU23sDN/6aQp/G25LBOEHcrFv0PQ0hTMhthff8DuqmA+haxMYUifsvgFm9/w
Z671aVPo6tHZMYb9IuqNfOoZU2je1JEn/tX7E+zE4mYKu4U9NJgmCRT9+ePz
X8GmcDS0XFYOOynr5rnXd03hy/nqwhvYYwphNdOZplDGHLPzNrbMJxc6xvum
INTY4ZWO/X4n3IE8U8i0f3IgD5s7kvqyqsQU7MqfatRhZ57V25vdYAol/5lF
j2EXijB0+g6bwusXvMLSUwTq5VX56zFqCk66mbflsNd2hIk5j5vCoPzQpjy2
4a/lBMtpU1j5m9Omhr3cPG6qvGgKqS31QmbYYP1qiImGDG+KErkDsD8lXF5K
30eGG9QTdE+x6SJfCCbvJ8P2mA2iHvuI31/T+ANkuPdwfeAF9kUrn+pwYTJc
VKnOacMWOuwQclaCDF7WXkwfsS80qTKIIzJQd3Ds/4nNuEy7p8mGDIy+B0rE
p/F+tvxOwrgdGSZDT/pIY895SNBvcSBDmKW9rBz2uylrwtCZDNnCayVK2OmD
NS1fLpBh1bHeUx9b/KWH958IMjAMNSNXbPOkgdcSD8hgpd7Bn42tbeSpYppH
BtrgwvMPsBVYmGr8H5IBfHbX52MLRMnkPH9EhlOninRKsGeDbgTqVZIhQHmr
ch32xTMaB51byGAZnBvVh/1QsuJi5hQZWrP7Sv+bIdB5rqWVmhky8Ci5X2PE
llmV9OuZIwN7APcZZuzGl+Xu9Itk4N5oYNqB/cm8nOL2B/enPlaaB3tLWJm0
HLMZBNIn0khiu3SUTHaJmkF4wOxNS2zx0oUzU2JmEFmQw2mNvZx0dIhGwgy2
KHYm22BHWJf0HTtmBpDoFe+AfYcobkxTMAODDkc7D+x2ruJ0R30zkD697UYE
toh9keG6hxmsMEYK5P37/Z58+fcLZrB4ll7yIbbTQCfbtJcZ/PW4qVSInWs8
19/rZwYaWe9JJdgCSMyqIMwMbIVlnKqwd/GWOpvGm0E1R41UCzbdh4qIwmIz
YI5Xdh7Dvs+mOppZagZhamcVJrDBoFctudwMjBg7Waeww159ZwyvNIMvctYl
szP/zjfH4snPzMBmvv3jEjb1RlXa5msz2EZIDm5iD+rUPjabM4O9l/Me8szi
/Z1RLsVvwQzK7CddebGLyDc2kgmcB6+5KD92sK2jbv8PM/hg05W3H5vHj22U
tGYGp13Mog9jU7Jd2YxZzcHI/MQvWewPv/Z46kqYA/1McYIRtvIa/S43KXO4
Gw48Jtj5tIv1146Zw1TeyVwStj9LK1PHcXPwO+DwxAybS9A7SwvM4cGFxgYr
bLJBZ7e6iTkUV+287ozd+yD4KPIxh4rn5xguYrPTVNfK+5mDY02/Tji2qfWS
hlwArvcfQ3wEdj+ni83REHPYXtu84zL2x6tmN/ZeNofZ/LeMMdhfnCWXfieZ
g++P3c9uYk8cmawsf2wOspfydHOxD8XsVymuNIdwWx63PGynceuuh9V4vC8D
Y/Kxp+/2TWTWmcOMyq+mAuxZ1qZd8c3m0CHMdrgEm0pkBLr2moPLWmlTFfaf
JyaKgt/NgcegW6oVm+WEXDfHsjmwXgg80oYt8IzHjuGXOdBFHxdqx9Z+NXZ5
esUcvuf/Zu/ETuv3e11KawE/ttye6MKW/5l2SoHNAvocCdv32KFyo4FkSQuo
ZwgpHcNOrGvdqiltARnlynHj2LnKj+4el7GAmCYJ1wnsN5q+jTwnLCD+wD2B
KWw+C8YtI8gC9HXrrs5iNwSIpnoYWcBv6UKRJezNp95VUectoORHxdD6v/wY
H1/P8bSAsE+GTzaw68hLZxq8LYC6ky1mE9t38cL2X/4WYHdvqwTtHM5L2MPZ
MdwC3t+Z8qbH7k1x3qOeaAG8sNy7FTvP1zqM9rEFcF6qWNmFHdmcYcpXaQHt
dteqdmPb7RwUOVltAWa1WZ7c2DzFlh886yzAaix2fA92wpi5xHCzBYyGe77k
xQ4kmYw09FnACo2QjSC2nqSmRuhPC7hUcZXlKDbN+/e0vr8tgDick//P1UGO
De4rFsB6/AiIYwu+vHLcat0CDu6+6iWBvWr2UkSegQLGE45dUthFIbD9DycF
5kr03OSwmdvkP/rIUOBTkrAiwm5w77zlLkeBS63dr/7Zd+cpY4cTFJC48V0f
sIctgzpIihRw+VZhpYL9dL6mXkqdAu+D+HzUsF3YZbMJUwp8j+WO1cJuOy3h
6u5DgYlGPmsjbHYHl/p7fhS4qWk39s82LvdZ3wVQwIeZw80Y+5c3x2OZUAoE
tXX6mWALxfxeXb9CgYGz8VGm2BGPX8QlplDgqPlAvAW2PJNxeVUt7u8vu+O2
2FEs1+im6ymg3Jdf8s89bM1kngYK7Gv3OGD3r3+8MisXmynQJXqJ9Qx2qhS3
qvZrCpwT7hq0x162Gu77/IUC/Om+Z5yw4cyeQ6zfKGBSwPrun687kQLRCAXK
EiWVnf/l7fWKN3eCAhcEdu1xwTaJKnD0oFIg4caFDlfsu9dHarIWKVDY7CTj
9m8+JfJs7f1OgWXJ+cx/jsiIK5X7TYE04oG3O/ab7BYa1xUKyFA+Dv7z7vwN
UsZfPD6xDPVz2PaPjud1rVMg6w9R/M+l5Z6/NzcpUK79gdMD+39tfiCg
          "]]},
        Annotation[#, "Charting`Private`Tag$20009#1"]& ]}, {}}, {{{}, {}, 
       TagBox[
        {RGBColor[0, 1, 0], Thickness[0.007], Opacity[1.], 
         Dashing[{Small, Small}], LineBox[CompressedData["
1:eJwV1nk4VV0XAPBLSKL3DRVCKqV6KUoqYS2zCBcX10zKGGXMWDcpFEpEhkJl
SIpUmpAGUpHIkChD5uEeRCHx7e+vc37PWmc/a5299zl7/aFjpkc4aTTaEQ4a
7f/XDRf/3rwu+VKN3HZVDm1Se8y7dZ2XWybQaAXgvo0LXgbdu7XFrQhoWYnz
nPuFoVrex5XH7QXQ6OsdPOykoSa2UW/atR5o0a9fPc1ThHfKZ56OunYCrfhD
gLedNtxRETq5u6gLaG9me/PqdWCi/XCmf0E30Ar9Yx119OCkGG/PZNYPoJVV
i+hoGEBKipErFTcAtBU/oqLL6fA+od1n0JUC2tFNMJ5iCdFXk98lKowD7ZP8
I5uzTJB1A+tdRcS8J4wtT1iB79KEUN+CCaDdOqFQ4G4DC9qKFeNZP4Gmxmo9
G+sA2au+GV2SnAJaVclsmokjaPWd7dyRQdz8Jnmk0xEuRLbSjqVMA41n5GsD
9yEQeR2iORb3G2gbgmBv8GF4fnljU+zyGaAJ7g9okzwC9odqD8vGEIt4B8rW
HIFbHJLnPCNngSZk+0x7syso4MuaoZA/QEvju9Yq6AFN/3hYxcwQb34kk/rF
A4I6BYe3BM4D7XFCZM0NT6g4eXi5m89foCXr+X/U8gL98qVG/a6LpL49dE6n
46CweGh69TjxwHXNoa7jECvl8HGjCg1Zdj/Hvjj7gP+hZwGMNzSkdSfl8/v5
glb/8TePmjiQNg5GVk/8YW+UpMhHEU6kFW5aFDUNANkttZ79tpzIUjFsNqcC
QMhDRmhNH4mLlHkGKp6AnrFvTkHTS5A1+O1y23AwtMRfeHRpHxfS5gS8J7ND
4P2OfctuhxMfXRM+aRsKJT5JxW3c3EiLbJ9u/x4Gp6f1F5VX8yAt5lNi+zIW
SP19nPFXiRdZE99oIrlnQPj6kfFVobxY2TFf83JjJPCCkNb2FyR+czai4mYk
UCzvEXvdZciKC16sKjgLFVyblCst+Ui/7xcymqOgJKcx7ks6H1YamL/1domG
XB1W93gniT+uqX0+Gw3x0e3R692WI43HQPqrzHmw47/cGhHEj6ylHcdybsQC
/S78l17Gj7jdVrJeNw60jMZOPqAJIO08/9IUKg5kL+lt7o0WwMqABY+Vuhdh
XmjRXzt1BVZa84QJLE+AOgGlZVx2/yJrcqa1em0SNBoIXv0Y9i86Nkik7ghP
gi8x7M2pGf8itmz+/rkzCXq587S2d5D8Fl+Vz/lXYP7vGhbTZiV2Mfgj3h1I
gW3s2V+FVoLIKjv8xqYmDeRlW86eCBZEGtvn0ahqOih5lAhrpAqi1OOv96sf
poNGv8fO1i/EWW6SzNwMsPre7sXBFEJa0Ta7xavXIfpjea+5hTCyjApm7eyz
IZ4/zU8qkNj/6XDMzWxI0g/kHLkijI4+ddZ2Q9mQWb1ditVM4qeU5+YCb0Bp
RaZNAWMVspLS9ATTbkLfvdONC6arsXLoyvC9xRzQuKhdmWcsglmhe64P694B
lv7D243eIuio+fyMdNYdqODemPg3jsSzZwv+zNwB5TCai1mtCNL9IIVVWAi7
3J8vX9QTRXxdY9ohdg+kNRUsLTTEkJ4X90z3fDHw/BZnc+0Wxy9Lqrtjyx6A
VsmF1h0McaRl8dM3TD6ACK+5Sms/cYwWLfmwKPMQFn60JhbfF0e3mhcdCUkP
4feny/tst0ug/LW7rXw+j2CwgPfsAxlJ1Ps87Llyz2M4smNOQEFACplyhs5W
08/gYHtUjoikFPL6PM3I2fscFKNWqdJ2SOHV3EjF/WHPgatT/mg9XQrHJWur
kasMbsS7vvdKksIgDvmDt9eUQ+dY07mCtesx/5hoV6zBC7AqLFrcuG0D9q6L
WL538iUYbj0ysVpXGrOuWHRu6aqGkqbwgHd7t6DHtbKUX36fYL/gtiKuU7JY
C7q/Mje1gOufy9dymPIo3ZXi4prXDseqB3YVGe7EoBgjDzPsgvPWPJv+HlXE
K3yKqhZ5PeD8NtRFwU0Jt7o19mrn9cLLpaImnlZ78dz+2cGtTv2gsJKVPOSv
jC7cP0qqFgfA8aeqrNFRFcwofNmwW38IBARpn5r8VdBgx5iNvfEQPJN/5WcT
roIaCTsNzzCGQNhb57lbvAreC9539JX9ENQMGumfKVZB+5Ckj6v8hkD+u4Pb
kykV7EhKfyKYPgS0d6dvbQhXxbzF8EafwSHIvl4l/jtODfvUD8j9FzwMGbay
rebJapiWknfNNXwYroolJjy8roYVDXk82aeHIT7Zkce3SA3Vgrzf8Z0fhpD4
P9ToJzU0jZTTeJY2DKYnFV73CAF2dEazzj8fBi77a+4fUwE3jNKl5+eG4UG8
cnujKeLktjupET4jcCh9BfczC8TYjX1P6/xHQDC/Z3u2NSL3Jd0rq4NG4PjL
8xHHDiEaF9dHZJ8cAdmpr1v5fRFr5L7ZZVwYgVtWoUHaCYhB32SUZXJGIEm6
bNWTekT39F35aS0j4P9MlX7toDpKcO9ug12j8Mj6LWcbXR2V60afg9Io/Jqj
PxI2V0df881mqvtGIXj/YbFYO3UcHzDMUYBROFl2vjfEWx11BhOXLOqPQlRF
axDzkjomKfUuyB0ahbRXPtlCTep4YzD2zED8KLx4nzMZY6OB4u8al6/tGYUS
kU8+4Q4aOPxI/4F77yjccpkbP+6sgbsK9QtL+0fhPKcxZempgZbGFikGI6PA
UJ4Z2RSqgR3RucedpkZh+LZ+38s0DbxwIn+zGs8YCMdQrbNtGvhUbFDp9ZYx
cNfdV+7O1MS62Nb3Su5jwN4iWnXfVhNzK8+ggecY+PLN1s46amLITufl9l5j
EFb3pCPGXRMNPhTnnPQZg0tme+dvh2hiH+uffwqDx6DUYc/+4QxNzKbfrn4S
MwacQbufenRr4h+Js/I38scgI1/hkaeHFr6+EVs23T0GNW3ONZneWiifsr07
68cYTPElt3/21cJt73Xv6/eNgYHXHIdKqBbuWNVlmTY4BnMKr434Y7Xwwmzk
163UGFg9ZwwW3tVCYW2Xy3zzY7D644m17HEtbFYTTGgTZkPCz/LTx09o49fp
6O/dGmzwbrzkZBuqjW77esZltNhw8L6zut4pbTwcobLCS5sNPMeWcUhFaWOk
3oOjU7psCBtmsOqTtVHox/sPvw+ywaV75OT2Um18qrm/oMGCDSr1omGjU9oY
0yYW3+LOhv6CgEA3Xx3s/CJTrhfHBguJhe/5gTpo3r/uiFc8G6ountMdCtHB
0PAB8YSLbLjlnyLicUYH1Xi/VTQnsOGQ2tNnnkk6GJe+rNssmQ3fG+YXvEt1
cD56QF06kw3NM2eiAuZ0kCtzJkCsmA1vdC5fjYjQRQeqbC6ing19Ls/rQs7p
4qnBcobTJ9JPVC+n33ldFB5RWgINbNB7q+TlfFkXd41fdphpZEOtbru61g1d
VAkb3ejcwobPetIj3K9IfH3tAdFvbOjRL1WN4dDDgFpbr+XDbOAw/tpzkaWH
gkZVQus5KaipMN/oH6mHrnWS95uIL21vcGZG62GL7WRV1BIKpFbU9Epd0kPG
UIblKBcFWPeo/36mHq54x7W5aCkFLIOE4c8Veuj71qF6rQA5F+rpTa75q4dS
w9OViWuI1Us5soIPoPTl/RJC/1FgrTXw/kv4AawIzZd8SPxQVyRpZcQB/FD0
MY0hS4GbUcjmM+cPIG/eb64kOQoabNQMXNIPYP3uk4X88hTcCKxOki0/gBNS
Djl9ihRoFbbIPKXpY61e/qp9ahREr/lt2Bilj3p8ormhxhQk1dT8eHVBH624
RcqniTOD04IfXNRHi9/HAo7RKShtV81JStHHdbkGH5xMKOjLjJy3yNNHwU+x
QhpmFGhsEbzTXk3G+23HmLCgYH6vHG8ftwE68H8K57en4Li186vfZwzwsHX+
oqYnBSsyh7tUog1wmdZrdjFx4Q+fxdOxBqj5QixC4igFA0dZKvxXDNAoqTh5
mtj+1LVSqVwDVLN7dSrbm4KDt1oLDtQYYNs0X+KgDwVb2AaJ6fwHUWmtTsXu
IAq6TysehisHcdtnpkf7GQo2r14Rfzz1IFpyltF2RlLgUTDwOPvaQXymxzSO
Jp5qTFvOlXsQ8xJlViuepYBXmuNBTelBvCMSRY8+R8H26joO0y8H0WZVV8HG
GApC+FwzD681xMWfeFomngLhxNSvMdmGiOX14cdSKOBrFmrwzTHE+5HU2vvE
tDXxb21uG6J7x76oSeKxtIiHcvcN0fnwcJX/VQqqb3jGN1Qa4vrQ2YHAVAqC
SlQ1RLsMMXDzkS6fdAq+NXTfzpc0wrn9Krc1MynI/Xdb8Nt0I7Tf7RJon0vq
67ea4coywkNbtf9JJX78POaExi0j9D3RFviZuMZlKKC80Ajp1dUlunkUDJfl
+z4oN8KXOnI9cvkUyLnLHM3sNMKTFyM1Jm6T9fZS2uHERmM0HfCTML9LwUvf
ddoyd4xRabdeQOoDCuamqUviRcbYyHZ+U0WsGFzZsfKBMS6Lzx+fIM4/5eQ/
/8wYDd1Fuw88JPsl9ubNhvfG+MXrovQMsWOuDGfYsDHqy+0xNCqlYHE0xWFQ
mI67OlM6up9QcF0qS1yVQUfd64ued8rJejmvUCNnQUfNLmpNPfGpn6/8JJl0
tFO3zp8kdqzue79oQ8dnvROB+yoo2HD0v+BXznR8/Daoroo493Fps64fHV3P
r/Rte0HBPaO6eNPLdKzVzJQZe0lBedgcze0THdW5VSPfV1Hwq6h/PKKRjj+v
TngME8v/aOy61kRHE9aoEl81BbcO3Kn8/IWOGwNWnDpAfH61LQu6yfPixxqr
iS2KyxdXT9Ix+k7N1bK3FFA/WAtVQiYowGm778o7CtYbLJ3faGmCLXsuqi7W
kvfXrNkoZmWCe1TPOaypo0DHgZW/0sYE9ZMyvHcQe/jNMhbtTVBD8BDDgfhh
+sjdry4myPdhCCr+nz9a75AQaII7xRNvBn0k+XFXXy9cMcGhE0Drqif59Vsv
tDWZ4PXhi0vCGsl8bHyZM9digmkPEiMTiD1PMCvXtpng50Crn7nEG9ZFTdt9
M8ErWW5pDcQXvXsdevpMMD5d49/Nn8n4ApmKI79M0GpoY/4HYikD4e/zIqYo
UviXWtZMQWz1gryUnSkuexT607yVfA99+hUkHEzRf9he3oV4au3HnWJOpijg
6+wYSGzrc01R+Igp7t46m5pMLCeuspfXyxTPmfj6txB/9AmG8TBTNLWzrjf7
QsG/ElOGlRmmODrg4KTdRkGi35CHY4cp7jfKofG0UyCmE+Jj9t0UzXn8VwgR
3xBZHqTTZYrzyyQEpYhLymXPyvaaYoi3xJ99xJ+WHs+cGTHFF/dLGF7EKzJ+
fb70xxRPXfwp20gc/WaJ6ksxM/RdUpab1EFB2CrJfzZYmWHjl02MhW8U1N1f
Zg02ZphY6/Nn2XcKJI2mb9nameH2iaGrq4hfnKtVTnEyw9Pdp0pliTlnQlz4
yUnYzGNLuDVx1NfW8l8hZug4exYeEl/OTDj6IcMMFYS76x07Kbi9lfu9f5cZ
BhgxqzK7KGgUV//j1WOGHus+J+YTz/8TLuvaa4Yjg/Y294mNfk3FWw2aYZHC
i+ZXxFOves3Uxs1QEpWD+ojR9s23pTQGdma/C9raTcGX+DMTaesYGGXIji0k
5pniEH1pz8Ak0/2iWT0UzBRfje91ZOC+xiF2HvGI1w4uXmcGWv4aLC8i/jRg
Sxm5MlDiJ6X7gjit/XFVxzEGNq1/wf+dePtrL98ZFgMFnmnbi/0g++Ny24cd
Nxl4Y15EN544T/7+yesDDIybVDU93EuB96qJ2cdDDDzyMT7ag1hxTj6gYYSB
uQp3nh4nrnxd7Mk1zkCPWUv+cOIvFsVMjxkGfima87tCzBtetFNpmTk++LOe
XkXs9u5uf902c1Tfu9VqfR8FWw8VGP31MsdfHdGxH4hrrikXTx4zx/DbTvCJ
2KXt/cpBH3O0E4tnNxHfoo80NQaYY5/TmPp3YimQtckPN8dNzFXl48Srxe+5
msWZo7ZUxNJV/WR+W+6zbheao5D0GpoNcfuBpyXmI+a4RjpR6BuxhvEtZsCY
OWbK12t2ExcwLi4kUeaoZX3yeB9xiMMR/aaf5pjLp/FijFgsYGWP6bw5dgaX
7FwgZma5r6QLWOCRTbV+kgMUtPwSPa6/wwJHxHn8bIkbb4bIgZ8F5p+gFj4S
C9JKnyoHWGCPbdqWRmIz2wltpRMWSB16Y9xM3CTsZi8XaoHqZdeS24lbz5pf
XHvGAq88zuAZJO5wlZ/4fdkCuexO+dAGyf//v/6HxSUWKLFBmrWDeOaBicqG
SQucXxrVf46Yf6/SR6EpC2waTvaJIZYqE3Pk/mWBb+Puzl0g1nvz48zgrAU+
3TnNk0Cc2hTw4R6HJZ6KE+FNJ1aeTrXev9IS88xo9+4Rhyn1BDHkLVFz0/XL
TcSLT3wfnfO2RJffLwTWDpH6eEou3DhuierNB80kiJ8xJpwqfC2RV2Q8eR2x
//ixFb8CLdFuP0tEmnhQxsv1yClLfFv6k0uOuDHZVVTrkiWeXh4TqUac428b
zlFiiVx1ilsdiQ3kdbTDpi1RovOu9XViWnMzh/9vS9wcoiKYRVwafKTCc9YS
s0t9arKJN7yO3GPz1xKt6E3yOcRz5q+3KnMzcduplIk7xAWhuGJGmIna7Qu7
nhIve6vc6qfIRJNXx143Er+12+Hu6cfEqUHQ5Bwm8+fs9vxaABO/G+9rWUJs
75Yt8OkEE8voDa7cxL98hUoUw5j45lf3OV5i6ejfc38jSTwg7+EKYlbJi9hL
yUx89b22XoxYeSm9+NFTJhYlX+XfSXyOP4Zz8DkTS+NuB+wiblj5iiFWwcTu
b+HfFIndxBVnT75iolmn/+09xCkKIhp6H5joGvNspyrxlE3X568dTBQNv7xc
jxidRDcLdDJxVtLK6QDxBRfTIOhmojrX1CN94g0+b8Rv9THR/0GBjSGxybn8
I15sJsr9tzfVlDjjQvfjzHEmOgeU95kRD14S42ucZGK21DoF8//3kx57T+k3
E3deDX1jSVybVUVznyX1OQXxWxGvyV0wTf/DRImz5mbWxIfu7Mmp+8vE94tC
qTbE94qP/15cZOKT2offbIn/B4c85LU=
          "]]},
        Annotation[#, "Charting`Private`Tag$20826#1"]& ]}, {}}, {{{}, {}, 
       TagBox[
        {RGBColor[0, 0, 1], Thickness[0.007], Opacity[1.], 
         Dashing[{Small, Small}], LineBox[CompressedData["
1:eJwV1nlYTV0XAPAbTSiaEJIrNHiTIiRlLRo13uZLRRkaRaOS0k2GlAapRKVB
KkmzCI0ylVJJoUjzfE+hkerb31/n/J619rPW2Xufc/bG42eNTy2i0WiGHDTa
/68SEXP374lX7ie3yWKDW/Y/5ZXZ4OKQBDRa+y27rZxQ6ZOTJu2QCzRcVDeq
LAJv5N3suR3KiQWEXllthnc3mrQn7D8CbSx0WUqqIrxXDioZse8Amvol9uPd
GvBIRfjirtyfQLP51hB9TxPG204meWZ1Ai17Md+qJdpwcS1v16/kbqBVD/nz
9unA7dsG9lRYP9C4d27XsWFAzc02twF7CmgfdPxfB5hDcFzs+1sKY0DTPNLu
p2MBsg5wZGcucT2Tv3oVE9x5bl5wzxoHmqtln1DRYZjXUCwbS/5N6jMPbF1k
DaKvfNVGw6aA9mS/O9e0LeiU8hj02S8AbdvXgF9xjqCwcHxi1Rjx9qt34iWd
4Ab9WP0mFRrSRIv5rjxxAs/jz71Mq4lbk69taXUG9T7X6ifNHEiboN+bkDkD
XaPfbX0mFiNNlXPQNNgNWsJDn0Tu5UTa65Nho1/doGb73iUP/YlVr9xDWXco
cIvO+8rFhbRQgRmxT+4QOKGzoLyKG2lPWlo6ZDyBPvc0YW43L7JqJbIk5s6B
yL1TYysvEMt0/FCy9AZeEFaXKyeu+V4o+dwbKNaZ4aNaS5BVZDIf6esDZZxb
lCssliKL5SjSyuUL1nxRrZd8+JBlG9k0ouUPdfy7l3BaCyAaomaY+iVo0hWK
q/cTQBa6Xxm+eAm+XGdL3kkgvihb+rrkEvRwZajLtQtghV/0/Lh8EPybW81i
WgoiLTHtnMaWy7CVPTOZfVgIWbrJl59LXgV52ZYr3ueFEHvN4xiOV2G3U4HI
wTskzlk37p59FQ72Oe1o/ULiqV0vbRSvweEfbS4cTGFSP29iXicYgutLe8zM
RZDm0PFCJToEwvnuetDPiSCmufis/RkC0TrnFg3HiGBF6bRKrGwoJL2Ro7M+
E/ckBZx+GwrFZUmWWaYrkZVek1LEGQa9OYFN88arSD/KVqX3IuBghEZFhqEo
0ngOvE7OjgKWTtHDpjOimBzQY5nWHgVlXJtuzYWJIovm3cDNfwuU/Wh2Jh+I
M0TeDp25BTsdXyxb0F6DFRwNMrgnGjarKViYH1yLtOdOY4++xQD3lBibc5cY
JisPq4253gH1gtDW7aZiyCpNKufKuQOXXGYrjniQ+Jm/GuHDd2C+u/VWXr4Y
YlfS4r/2d2GqIWqvldx6xBeaymZ28TCQxXulUEocf7Z0KiecT4RT22f5Ffjp
mDd9oNlrIRn02q49EBWnIyu6rUtIJgUUr61UpW2no/yIRcKCcQpwdsif/sig
I71O+f77jBRIDbevcYmmY0X74MRWs1ToGG2+mrVuI7L8dHaeL78Ph7NzFzZt
lUCcfS/b1ZwOyFS9vWyfBDK8/VLkl2SANGet3G9dCTJ/kxHfVDNg2rLPuspF
AgUaDOUPZmZA7LL1L23yJZA+3l3oGJgJn5xCfBKVNqHNywgpW40s0Jc5Nb5K
azMmt4ULcK3KgdlQrxffzTejQCzdk884BzLZV66k2W1G+WVykc7hOcBZlL5m
x9XNOFYeXaTAmwvP9w8c0H+9GV2Pan7rWsgFSVPnqCC1LZjpLP12YSEPaAFu
O8dAEpWWZoqvkSiEnM7AuWJDSXRQ8Pau0CgES/Wot/7HiL2D5mMcC6F4SaHl
sgBJdA148qY2vxBOR/8JkiyTxLy2ZI8T6kXw9aF3s5WKFNJvqPrpuj+BgmZ/
r/dK0ujjUHVXZvwpZF45ebzrkDTGrdDroIs/g3u7dQ3/HpFG7Q0pUoa6zyAk
TlRmm780DkztLGGkP4MTVoXtkZVkPE+tZ//REhDpGVBj6sjgM6W5aetvz+Hc
bxOhfsutKLqoXmjLbCnsE9qayxkgi3FxqXNnT1dBPceR93URsugQrsyx9HoV
2Ixf745NlkXFST7ulw+q4HLD4GqZKlnUtneuse8g+eEPWfpc21AlrH1Hu8kr
sFkmYxwbug3FGFzuUgeq4TKn9IRUnBz+M5NQLZJ9A/Z/oxIfMOWxoTRE+uzB
Gjj7pn9nrv4O3B8qUaWv2wghR7i3zJ1WxB2OlZ+TJVrgxNsLdgoOu7G63i1q
Z9k3qORZY+R8WAkjNZYE6m3tAAVBVuygpzJqS04ZmX/rBJvfqrIGp1XQ1SQ8
g1XXDSn3XotNhe3HYkbBG96iXigMV25rMkYMexedO2HRD57PVRmJegfwd6v7
ANfjASivefDruuVBnPbhndw0PAiOWntLHZlqmHXH/syz/iFgS695nW+lhkrD
tyszhofAfenMhxkbNVw6UXAomhoCv7pn7dcd1XCzYer8yakhiDRR+vfQVw33
flTa0ss9DMXH9uwbSlDDJRG/Cm23DMMin10lTp1qGHZEW8/cZhgSMhWeODup
42Uh2QpW/TC8+3riXdIZdeyv0q4qaRyGP0tj2z65q+Pd0ZQzY83DoOsyy6Fy
QR17VkfUmrcNw6zCKwO+G+pYZDb0kmdgGA6/MB3IfqyOywdN8v/SRmBVvfc6
9pg68rw+67JLYQRu/i4NdPXWwMHtPSf3hY7AmaZIW6sLGqh3BO+/CBsBvfwT
B7QDNDD+YdUm5cgR4D67hIN+TQPVV5yiFGJGwG/IlPUxVgMfnVap50saAbvO
4YtyxRrYo9R107VgBFQ+rvEb+aOBJTlrLKdaR6Avy+ucg7sm/lD7zqksPgrm
6+d/ZJ7TxLSV1/oD6KPwOuKq1qCvJuaJblhSLTEKaZ63RZ2CNPFh3RC/ltQo
HN9f8tw5WhPFYoJBSX4UfjT+mz9TrImFwk/13x0Yhc/TQde8ZjXxwDMVg4wT
o1CtGRV36ZIWsn73FienjkKv3Ys636taOPqcr/RY2ihwX+tZ5BGiheMJnb7r
00dB++1ulxNRWqi9j2djzMNR+KDVdkA9VQsjfNS2e+WNwiftzcNcVVrINysk
NFM6Cl06xarXObRxXGtl/covo8Bh+K0rgqWNGxvfRzbwsuFdmdkmz8vaaBto
XaKylA2Rco0nmMHaaLphtjVjGRvoy9/10CO1se79xlnf5WzAuid9+Una2Dnx
vVdEhA0s3ZtDn8q0scPRZGr1BjbQtLV/rZ7TxuzI3I/HFIkPFHMknz+ES2v8
z6+zYsMR9f6aL/6HMPRCJf2kNRuKtESjBS8dwjP0/IpHR9ngYOArGRRyCHde
zB/dY8uGRsv9unbxhzD6ZJ+guh0bUs+9iZYtPYQVs7/kZF3ZoJ7dIlVC08Gr
eikLGMSG4NVT+k3XdPA/pcV+D9LZEP3uXXdVqA4OFbXtTM5gQ9L5u+cLI3RQ
ba2V3N1MNhS3qT6Ivq2D+Se9R0Oz2NCbdPmfeYYObvo1lWqXw4aD0kKP2t7o
4JnBeZuZJ2z4p7SNt5dLF5WeyL65Xc0G1yMnqqaCdHFLdgxXcwcblicN/VQJ
1kVxQXZ50U82ZHe7LQTe0MWT87MV0Z1s6D/NUuGL0cUTeQF3jLvZcDQgsZie
rovvw/cWve5jg15aa9ahd7r4vEhpRcgoG6TZurfi+fRwXfhSlYhZNnQGKp6E
GD18pFK+5aEQBZKrloe73tHDAbANsBKmwCmr/2lKoh5OfPmpuUKEgj9Nd5dx
puvhYyetjR4rKeDdzFH4rlgPR2I1BBRFKZB7U8dh/EUP/b6GKMevp8B3qX3S
yXX6+Eniv1oOaQpEbt35dj1FH0PWXZXR2kfB0s/Cje4P9PGg/uWgj8S01eFv
LR/q4+OP5l4WKhSM3r1UtC1fH/vLczfaqVLwJtU5vLFCHwX50x9cBAp8ClQP
rvmpj9zFsYkJahR8b+x8mClugNPC/EfCdSlIF9h6/m28Ab4a+13KPEL66zs8
zZlsgM41d+qaiJ++uO59MM0AJxJfeutZUvDObtCrNNsAOTyqE/ZbUTD0MtO9
sNQAS+2+7xA/SsE2R6nTSR0GuEPYrqXGloKiys3HvDcZotkjJ6l2Bwoq3Tdo
SD0yRIm5xjDKi4LZCSpSLNcQm77v59c7R4Hi+Yp2wUJDPGkdr55JnBlg6/nv
uSE2m9Haj3lTEHnj/v3GGkMcmfErrPWhwCZdapHfkCGKzzQqxl6gYGHk9rEB
EQa+dladmGJRcI+eLKZqykD3uZeRMyEULA9ReLfNnIEd3pFS6qEUBPyu8hBn
MrCzReNKOLHNm96aBUsG7ppbFCtxgwKJ0/+drzrBwFKB84LaYWS+nhZ/1vJg
YO7KizHBERTkGNSFG0cxMLDqx5+ftygo9ZulOTQwcLxW681UPAWTuX1jl5oY
+FLV86ZyAgXy3U0/E5sZeOEs5xZ/4rRDjyo+fWHgqD5POkciBSGrrFjQycCV
gTdFeO9RYJ5XurDqFwO51ovULk2mgOpmzb8WNkLVvYcbB+5TsFGX598mCyPU
/JvnIvCIzN9ntaa1h41wjY8opxqx5jFWpqClEf4ypnt4ETt5zJguHDXC3Rkh
bV+Ji+KHH3+zM8L1Nqu/JmeT/JGPx26eM8Kh3h0pUjkkPyzu1XyMEVbyDSis
ySf5H2VCvzYboUDbP7eoYrIemyofzLaQfuxWRJYTO3szK9Z9NUJBQc7gEWKJ
DdcmrL8bYfV9YW7NpxREnOk51tVrhA94NfZPETvxJykOTxphp/Wp58YlFNB1
RX78EzXGOYP5p+wXFNx4My9PtzZGjfaCrZUVFKBbn8L6Y8bokCyp1k38Z139
jrW2xphk9Qi5KimwcktUFDlljE5mKsPaxNvEVJR4XYwx6ts72kfierfzMOZn
jELuL6CligKB9X/0KxKMMW/PvvjGagpueQw62bQb46uhRh7WOwrWavq6mfww
xgjXxV7xxKmiy3w0fxpjAsevD8XEBaWyV2R7jNH6h5bqKHEDj2vS9LAxxv6+
t/Hwe7LfEiY/Rf4lB4zjK3m21VAQXL1YtXKtCdIDfQtf11Lgt1J8hcRhExRf
Z/qjtJ6CuvwlR8DSBI3LGdYtxOIGE2lW1iZYOJz3lk1cfvWD8m1bE3zM/nl0
w0cKFk372vE5meDhyY64AOJr31pLJ31N0AzldFQaKIhKunm6NsEEqxuaVmY0
UvBQhqvG86cJUhtuvtJopqBJ7MBfly4TtDGL0WYS/1vhL2vfY4JpocvKnYgN
Jv+EHx4wwaCbF1gRxH+qekz2j5lgwI4M8y/EaFX9nYdmiov8Zw7bf6bgS3jQ
+N0Npugc99+SCy0UcP/hWFN51BSV9WJMLnyhYDovLrzHxhRXBFXXhxIPu2zn
5D1hik+XDu5LIG7ot6IM7E1Rq+LAyEviu21PX7efNcW1F/zT54jlXrm4T7NM
0WKPZajfV/J+RH2t3X7fFMvTbtu5fqMgQz7/4r1+U+S2u/lqRzsFZ1aOzzwd
NMV+s/HPQKw4K+/VOGyK7Z9svusRV7zKc+YcM8WlC1G1dsRfzPOYTtOmaMV/
UPIuMa9/7o7dS8xwTC21fZ7Y4f3jvrqtZjjenRpS8Z0CmeNZBnMuZijRurNM
soN8HxOV836dNcNjNz6nyBPbfa0RHHAzQ/HFZf7KxGmM4eYmLzPk174gbkBM
B1nLTH8zzMgx4PQiXiWWY28SZkbOI1fsKokXteSzHmabodSv7MemPyloO1RS
YDZshi2W2n52nRQcNExjeo2aoRrdQf8scZZpxHw0ZYbPpQVW+xD7Hjul0/zb
DNdpCEVfJ17rJdhl/M8MfVTDd2UTM5MdBRn85jjo27BujLhlco2rznZztNtU
k+TeRfbHfd9t4GGOU9zFb090UyBEKy5R9jLH5P02rk7EJlbjGru9zXEt/xth
N+JmEYej2y6Yo4ngZ52LxK1XzCLWBZmjg4enbxxxu738+FQUGf9Tt7uWuPe/
vqK8AlIvmDEl10P2R6GRisQvcyxt2D/fR8yntLte+I85WnVsPjxCTH+51oZr
0hwTk7pzx4m1q7uDBmbMsVhomvGP+E6zV20OhwXOaLXYCvZSoDxx58g+QQvs
XSRbqUzst7vLx1TeAstSf4SGEC88c39y9YwFzu6qnxTvI/1xF4SmulqgyoRH
+Sbi56bjtmXuFlhAF74sTew5dnb55DkLXK6uy7GDeEDKxf5UgAUmN9M+qBM3
xdqvUY+0wMAshweOxA88rfw5CixQSL/1Yh6xrrymht+EBd61HfDZ2U/+558/
c3hOWeBm/Xur9hAXnz9V5jxjgS10/3xlYolXl/dYzpF6TmU/DhDPmr2SUeZi
YkJQ2GoGcdYFXD4twsRxKW3O08RL3iq3eigy0WFM+msK8Vvr7Y7OHkyc1+Tr
5hog63fC4UWiFxNZNdU7lxAfdUjhb/BmYvrumEA+4kl34QJFPyYOTl4TESbe
HDw1O3eZiX/b/66mE7MKym9ExjLRZbfe7b3EyjyMvCclTDzUGhPsRHyV7/qi
gRdM9E0XCHQhbhSsMl1bxkSRwrFzrsQOYoozF6uYSN0fPHKO+LaC6EHtWibe
YMwvvkT8x/Lnp2/tTKysyGiPI0bbNZL8HUysmgvKjicOtTP2gU4mlggOnr9H
LOFWLZbWy0QrW3P+NGKjq5mnXNhMDHw4syqXOCG082nSGBOTnjA/5RMPRK5d
2vSLif6PjcKK/v888Tdydk8x0e/tmtkS4g/Jr2mOM0wMFh3Nfkm8On3eOP4v
E/8rPG5dTnz80Z4HdXNM1MnyW1ZFnJPnOrWwwMTJ5apPq4n/BxxiJOc=
          "]]},
        Annotation[#, "Charting`Private`Tag$21846#1"]& ]}, {}}, {{{}, {}, 
       TagBox[
        {RGBColor[1, 0, 0], Thickness[0.007], Opacity[1.], 
         Dashing[{Small, Small}], LineBox[CompressedData["
1:eJwV1nk4VV8XB/BLRCkNhKSSZEqi5FeitYyZXdN1RZGSWeYQuaWSISSJJJJU
KpmFMpVCRaEkTWaFeygkGd79/nXO5/muZz9777Wfs88mx+PmTpw0Gi2cg0b7
/1Mifu7WjQ21+8grLfW27L4yXtmNni4ZQKMlTAbIcUFtUF62jMsjoGXu155U
FYQXij7Oi12qgeZwTeKFnSQ0xLbqTTq3kHyFflaWMjSqRpSPOH8D2nSqY56K
DtxXEzi169F3oIld2nXlhi6Mdx3N8M/tBpq/zFGhJXpwSpS351dmL9CStjbw
DhjA1asmztTFQaC192sZONCh6VKXz5AzBbShU5H14Qy4kJLceFlpDGgNvn2h
BtYg7wIHdj4ifj2y4rkQE3x5Lp30zR0HWuu3odXFNjCvo1w1lvkbaDKfNOU4
D4LIsxCt0Yt/gPZb8zj39GEweMpjMuC8ALSbe6J+pbiC0oLjpNAYcdhgdpqU
G8SK2zdvVqMh7aW/2LkSN/B3rAiwfE7sIZSxpcMdtAe8n5e0cyDN9nj7pKwX
9Ix+ORw0uQhZKovoVhd84ENcTEnCHi5k6bhzsTt9oGn7niX3wriQtrJXRkPe
Fwp9kvI7ubmRFryrcH2bL5yeNFhQFVpMxhtb0y3rD+JzZdfnVHiRBoKrpeYC
QfCG09iak8TUVJGa7QngBQFthWriHyc4t1acAIrlNXxo/xJkWZW7JIcEQRXX
FtUa66VI23id9Y07BA4uS+w4E7QMWX3yfDS9MHizXGUJ18GVWHN+LqhU+wy0
Gq5OaQ4l1jiyUiT8DHyMYkulXl+JrKOhXybLz0Af9x1thc8rET16VsgpRcDs
nDCLabsKcbJ7OmHLWZBj/516YLMaaxqfRoH0eVCU/3DuRPBqZE0ZcnxzPQ8q
boWCmqkkN+O24Ht4HjQH3HZ0fCR5wOFh/l2RYPO1y5ODKYCsTmeJbsMLcKH5
aZ8VQxBZYlv3FFyJhrhl1/zEAwWR5iAnmtMdDUkGgZzDVwSxZlxBS1UhBjJe
KIiz3gsidgUa6DTGQGlVhm2u5Rpk5cRm8PJchP68063z5kLIMhJXPZQVD5rx
OjV3TEUws4Ee/SQ/EVgGxfdavUSQ1nhR8Pf3RKji3nx57qII6ScjLXrVZVAN
pR2zeC2CDgfh4De/y7DTtZJvQW8tilvxrNupngSSWkrWDE1RrNnSendT7xVw
nM/A04eJf6yTfbI2GTLL+eUesETR4WH34mf0ZBBTHJnlqBbF7wqB70RqkmHN
+jtZD/euQ9ry3/F/b12FxX/E2Fy7xDBTi9G253QqaBfGdGy3FEParo2NE1Wp
cMZzpuaAnxg63NJmyMylwnxvx+X8AjFkufQ4zIZcgz9vE/fYKaxHzNgV5RWa
BkO5vOeKpDcgSxcFFa+mg9P2meVKy8XRu+0U/BW5CUZdkbdFNogjXaPpOUvr
JihHrlGnbRfH/N0tI4e8bgLXN0WPFjrJ6xJtN9XfhKw45ybPJHF0WD+IzYFZ
8G20/Xzuuk24kpvXXGf4FrxIddyQKL8JWYFV/cHrsiFPZ6wkWH0TOgjSVvIb
ZcOpdL5+PXuSR/m4Wedlg5ixptZgFvGTw0tPnbgNNg8eLWyWk8C3BsppqWJ3
AJnqV/n2SqDiD5YLn8UdkOF6pfDbUALFdxe874+6A9O2AwfrPEleqNzyYfoO
JPOtf+JQQDywdexx111oc4sOSt+9Gb3tt96aKckFY1mncaH9kiR3TtGtyYOZ
mIDKLwxJFP/kWqpDewR32efOZR+TRIf+/+bz8BFwFees3XFeEvP9p/Nq6x5B
xb4hDeN6SUyZ6Qz865QPUpbuiRFaW5B1yOCZV3AB0MJ9do6BFHrPjbAfNxVB
XvfpuVJTKeTlHd1bMV4EttqJL8PspfC7T3fIlEgxlC4psuULl8KPUYMe4i7F
4JE0ESFVRXIVHua+JSXQee9Eu52aNF7INNxTxyiFwvawgMbdMoiPN6q/2lgO
d88ddezRl0GZeJUt1ublcEPF0PTfARmkKTo2y58rh+gUEdltYTLIWtHWWDJc
Dkfsij4n1MpgTQHXND6pAMG+IS2mgSxOL7oWa+z+BAJ/W6wetJVD3lfiLk20
GvDIVl1Y8JDDFBvajcoNNeBotWlE5JQcvl6baNGqVgMmZex6g0w5nN0ztc07
uAakT0YF5/XJYWjayCrPiRr4yFn9PcBzK4qMrLNyGq+FvavlHnGFy6Pg5Spv
Gs9zaOY40PgmXh71Mmqfjco8B4fxqN7kTHl8Tv2tnDN4Dmff/hCWrZNHWk6H
/rl4Uh93j2XMvQ1nC9LCFUXrwYFP1jw5ZhtO27x+17PrBZzlkpmUTlFAWvln
+7/nGsD5X2L6baYiujTO72SdfgPHXwzufGS8A2s+/HpVPtgG0QcWb5nzUMYe
6RKH8r5OOPLy5DElFxWcWEe9Gg36BrU8a83cbXbjsnXCby7Te0BpFSv5h78q
vpHb+vldWx84/FaXN/FQwwfbafmvPw3A8tW0t+3+ariiJ9Oir2cAKhTr/GzD
1PC0/viSqZ8DIOilW+kSp4ZiU5KFPP8GoGHIxCAiXw1P0O34+kQHQfGrvcvj
CTWMvbHq3Wkbci82ns6WCFNHN7PNzQdaB+HmjXqxPxf34edAx689hUNw3U6+
wyp5HyqfkW9wLx+CFNHLl4pv7MOxQ3tdqOohiEt2WOz7aB+m/UlsH3g9BCFx
/6iRt/tQv/FXZvLAEJifUnrWIwC49li/3KzID+A6lO7anArYMmDbMBb8A4ri
VLtazRFjLngfFt72ExzT+LkrGIjZUVy7eHb8hNV3exRuHkAUlHrI/VvlJ3jX
Rp857oh4/XPLnSr8CfITn2SX+SKaDMXvkLL8Cdk2J4N0LiEu1+4N2x3yE5Ik
n6x53IJY2tAyGPLsJ/hXqNPTjTRw9cPtHQsGw1By4CVnJ10D5/5jPGWaDsPU
DL1E0EoDY4WW33poMQzBe4+Kxh7UwFLNuGBDu2E49SS6L8RLAxXOed6z9hyG
yKqOIGaCBoosGnhRHDcM1+p8bgq0a2D1+uLDV5uHobrp9q8oW01U2HdHPEdr
BApF3vqE2Wsih7+D4mfdEcg+NjPmfUQTaywfuK4wGIFoTlPK2l0Tk1dsdfSk
j4Cl6vTwlpOa+EGpOZfn4Aj8vGfQX3tNE3+q7rlaFjACglFUx99OTdxj5REh
eHsEXPfveerK1MLE8TWf9s6OAFtmbX2BnRbmSJec5loYAd+lf1//ddBCy5cc
gU0coxD65vHnKFctnNesNDHhGYUEi92z90K0kL9zbLHK6lEotf9v78/rWji3
wrcqUnoUOIN2lbt1ayHN6JW+Dn0UIm3W1Bb2a2GatYjeE/NRWLZ3smHmhxb2
PLf4rmg1Cmvmiz9G/9JCvk91g6sPjILMWeXp3EXaODDFSKw4MgqmCTv/G96i
jZMtCybXAkfh+l2lEnc3bRz1E3mde20UGjqPNGR4aaNYDZ9Sy/VRmFia3NXm
q42HY05Ejd8YBUPPGQ61k9q4tS1WTPHWKMwoPTNZFquN9iYbOa/cHwWbSsuh
Bw+1MeQCX/BC5SgINZ9Yxx7TxrMtf5WOdo3Cpd9PT3uf0MErmaeD3wqywas1
4bDdSR2c+M2rekSIDUYFRzT0wnXwsIVM0oQwGxYfX8IhHqmDKLJfVGAdG0J/
WrJaknUwKtzrEmxiw7Hu4VMKpTq4o09cy3obG9Ra1oaOTOjgTHP+nmhtNgzk
BgS6+Opi8j/p3XCcDYz181/vBupiowp/x3VvNtTHn9//I0QXu/Mnpf76sCHb
/6qIW4Qu1pfNfH3ozwbHfeUV7km6GLNyqo0nhA1f383Oe5Xqok0+g33qLBve
T0dEBszoYtHBxVFnUtjwXDcx5cyZ/fi6MjRJ/Ckb+o9Vvgk5vx/ti+482lRF
1hPZx+kXvR+5OYQHN1WzQe+liueRxP3Yyc+ft7GWDa/3d2loZ+3HwVjNopX1
bGjTkxzmriPjNR41bXzNhh6DUvUoDj2U5VtjdK2LDRymn3riWXqYFxQ20DfF
hoYqq83+Z/WQUXN1+aM/bEhQeHeEeUEPt4sujgyaZoM4f0OfeIIeClma+S2Z
YQO+KRkoyNBDAb4szc1zbGAZXvrZVqWHfRIWmv8tIv/tenq/hOf0MCZa8lMf
P7FGKUdmsD6GHeUwC5Ck4ID2YNPHMH2sZjy1kdpCQfF+kaRVZ/TRVcmo+gOx
i0mIVES0Pt70P3BrlzQF72z3GR5L00eYsPs+LEtBVuCLJPmn+hhYtbJEdTsF
2g8+SJfTDPB9r3aP0x4KLgj/MW6NNMAmhfs7VhlRkNTQ0FsXY4B3uwyjk4gz
gq8FF8UbYFDbPl9hYwpKu9RvJ101wEiu3Il1JhT0Z5ydZdwxwIp4p+aNdAo0
ZVbf73phgEkpdXIClhTM7t7G289tiF5vBDbet6XA+8CRuj8RhpijxZtW5EoB
f8bP72oXDDFj6bdnUm4UPOj1WTgda4j/nXoUkUo86MFSW3bFEO8JNjeGuVNw
KDy9VDzHEJ+f/x6i4UmBUXZHrn6DIXZl8bwo8aZAhm14OW2ZETZ3fkq1PEFB
92nlo3DFCI8+udh+KoICKSH+OO9UI5Q++HToI7Fb7mDZzXQjrB8XerjjLAUT
rdf4uHKM0Pq51/5+Yl5JjqKGUiMs/53fpHueAoUXbzjMPxrh9aIrBv8uUBCy
1Dnj6DpjnGLbi8rHUSB4OfVT1E1jFNjxIaDyKgVL3wu8871tjB//c2yfJ6YJ
x720vWeMG8Qr/mmkUDB67UzxtgJjPKcedfsl8Yss97h3NcZ4aOGJ29tUCoIK
1TXXfjdGrcni3o40Cr686753d4MJprYca6zOoCBnpVzwyzQT9MvJyZ/NIfMb
sJnmyjRBtlPV3t13KCirjDqhmW2CeyrNEv2IG479CHj6wAQXBedm/SD++eSu
b9FTE8w7aWXVdpeCba7SHhnfTPCiWuTW9Fxy3mol7U9sNsVR+lwnXx4Ftb4b
daTvmyLN607uoWIKZiapBLFHpvh1R69ODLFycM3nVUWmGHM1+0kZ8d3ww/6z
Fab4bmSH+soSChJib91612SK+qmtF6uJHXKkOUN/muI1Sc9I4TIKFkau2g8J
0lEblO49LKfghnimmLolHRN3MquCqsh5iVZq2Mag4/pCO6frxOG/6/w2MOlo
ZzVBVRM7vOhvWrCl4+nve/IXV1Mg4bE1uO4IHXdevfUtkTinrPT9fj86aix8
WZ5TQ0GeyZs480Q6ntR11XpcR8HT0Bmay1s6fpyoLUx4QcHUo4GxM610jIkb
O5pPrNjb+j29nY6/brT/ayHO1r9f0/aRjsP86z/yv6QgWsiOBd10vN2mbxxD
zMh/uiD0i47+oTf3hTdQQPWy5usFzPCks8cXiyYKNhnyzG62NsNkzctNxW/I
/r3XahW1McOpnbbZr4l17Vl3V9maodFufvc+Yje/v5YLh8wQkv2qBZpJf9KG
H346Zoa7rgyf8yHWHWmxvxRohtTb/mTZFlJ/MeXZ/BUzTFQSVop9S+pbZGM6
283wV7qb/YY20o/NtbdnPpgh5+bJqJ3E7ieYNes6zfAZUzlLj1hiY+TkwS9m
mDC78rovcbxXn31PP5n/Eo6yemK35RnKw1NmeCQl9KpLOwXihoJfZ0XMUVFr
idfN9xTEvphXFD9ojrP8PBk9HRSgz4DSentzLB5ujPlFPLGueYfoYXNU4nzi
zvmRAjufdGVBJ3OUTrXmliDeJqa2m9fTHG8WxGU6EDf7BMNYqDmePfErvIt4
5foJ45rr5ph24LxMQycFl/1+uDl8Nkf6elGV8C4KRHVDfCy+mmPX2mMzMcRZ
InxBut/NcY3D7eIU4sKn8ufk+8zx7pP1fIXEb3m8M6aHzXFivA37iPmvT7Ul
/DPHXwo7P+h+Jt/L54vUa0UtsHiR7VeuLxSErtmwQsLGAm+ksuacvlLwpmDJ
AbC1wHOC6XY+xBtMJrPtDlpg5gRvYShx9fnXqlcPW6CcwhhcJuacDjm2zM0C
IyZ6h6qJIz91PJ0KscAXJWcDhb9RkJhxyePVdQu0/2zzuJr4nix3k/93C6wo
qwyb+k5Bq5jGP88eC3Q01F61QDy7Ikzeuc8CZePn0nm6KTCZmoizGbJAm2Hh
WyLEE3V9FvvGLPDhwQg7VWK0e/6Fh2aJ0ut6EkKJP8ZFjF/baIlqR3UlZ4kX
T3CsrT1kiYa83st+9FAwnZ8S1+dgifkNBbljxMOe27l4j1hidZuz5jTx20E7
ysTZEo8e23+Ip5eCa11l9Z+PW2JSgY/eFmKFZ56+0yxLPBRuNGxPzEjsfLX9
liWuPjea8Jb4jmLBqRuDlhib7Xsys48CrzXjf8t+WOI+nYqIHGLlGcWAd8OW
aHF/5PwD4ppn+e5cY5Y4NSNx6jHxR0Y+023aEkc1jBXfEvOGPdqhssQKFa31
78wTuzQ+HHgjZ4UVwQ9mrfspkHXMNZnztMK+fqb4HHFDumr+r+NWqKK04RHH
AAXHOptWDflYIbeEqepi4mz6cHtrgBX+27ugs4JYHORt74ZZodqrgR2biIXE
8pwtLlrh415w0ibm/FDAuvfACimvZXCBuEu/vNBq2Aq7sxusFw+S+9I0mxkw
aoXSwOG8lDjXMn4+ibLCkbR6X37iEHsng/bfZDynuXAhYtGAVT3ms1aYIHfS
R4qYmem6ir6cgeMNKkU6xB+m1nobbGfgVn+X+tPErbdCtoEfA8Ns2ivGiFfT
SstVAxioY7bQ9JvYwm5cR+UEA8UKKj9OEbcLuhzadpKBo05jI7PEHees4tdF
MFA9KHyad4iCz86K438SGZjz+Uu6OHH/1oHi/EIGGn9IVTAhni4yU5P4xcCl
j7VfZREv263SLDDBQA7+EI3bxOJPRB24pxjoKlxfcodY73lvxNBfBp5Ry0p5
QJzaHvAqj8ManRhZ+0uJVSdTD+xdZY12OzmNGolDVXqCLBWtcZ+P3vQo8cJj
35LzXtZ4VuLa1h0/yPwWF8ZkeVvjf0t0DykTV1iOH67ytcZudeF4FWL/seP8
U4HWmNS+fViVeEja09kp3BpP6Thd1CJuTXZeq51gjcXMPSctiW/724VxFFqj
8dQingBiQ0VdndBJayz1495eQEx7/57D/481DnNLfiwkLg12qnL/a433OSbC
i4klnp39z3bOGr9YPHhVRjxj9UxWlZuJArxpFlXEuSeRf1qQiRPKFlKviJe8
VO3wU2ZiwtG1X3uJXx7c7urux0R23ftXq36S/h1xqUwPYKLsDX8zAeJDLjeX
vz3BxIP0p+8Fiad8BQqVQ5nIM0L/JEwseeHPzNxZJv7Kudm2nphVWB2bkMxE
9cXDkbLEqjz0/JJyJm5o/jMPxOeXRXEOVTJxoYPLToP43ao6S9EqJvoe+Vam
Sewipvz3VB0T3+zk8NAhvqokoqn3ion1fwRfGBBP2H5v+/SZiXnTRzStiPHw
Wqnl35hoerQ+lkEcc8w8CLqZWFzB9cGaWMLnuVh2PxOfSGxyOkBsdv6ukyeb
idkxIwH2xNdjussyxpjosMAscyAeShBd2vqLiVvV7/85/P/1pMXmqfxh4s4p
roCjxK8z62muf5k4foi/0IlYOGfePO0fE2s9ONjHiB3v/3f7zRwTtQW/ybgQ
5+V7/1lYYKKu/l1HV+L/AVDRlJI=
          "]]},
        Annotation[#, "Charting`Private`Tag$22869#1"]& ]}, {}}}, InsetBox[
     TagBox[GridBox[{
        {
         FormBox[
          TemplateBox[{
            StyleBox["\"Numerical(RK-4)\"", Bold, 
             GrayLevel[0], FontSize -> 28, StripOnInput -> False]},
           "LineLegend",
           DisplayFunction->(StyleBox[
             StyleBox[
              PaneBox[
               TagBox[
                GridBox[{{
                   TagBox[
                    GridBox[{{
                    GraphicsBox[{{
                    Directive[
                    EdgeForm[
                    Directive[
                    Opacity[0.3], 
                    GrayLevel[0]]], 
                    PointSize[0.5], 
                    AbsoluteThickness[5]], {
                    LineBox[{{0, 50}, {50, 50}}]}}, {
                    Directive[
                    EdgeForm[
                    Directive[
                    Opacity[0.3], 
                    GrayLevel[0]]], 
                    PointSize[0.5], 
                    AbsoluteThickness[5]], {}}}, AspectRatio -> Full, 
                    ImageSize -> {50, 50}, PlotRangePadding -> None, 
                    ImagePadding -> Automatic, 
                    BaselinePosition -> (Scaled[0.42000000000000004`] -> 
                    Baseline)], #}}, 
                    GridBoxAlignment -> {
                    "Columns" -> {Center, Left}, "Rows" -> {{Baseline}}}, 
                    AutoDelete -> False, 
                    GridBoxDividers -> {
                    "Columns" -> {{False}}, "Rows" -> {{False}}}, 
                    GridBoxItemSize -> {
                    "Columns" -> {{All}}, "Rows" -> {{All}}}, 
                    GridBoxSpacings -> {
                    "Columns" -> {{0.5}}, "Rows" -> {{0.8}}}], "Grid"]}}, 
                 GridBoxAlignment -> {
                  "Columns" -> {{Left}}, "Rows" -> {{Top}}}, AutoDelete -> 
                 False, 
                 GridBoxItemSize -> {
                  "Columns" -> {{Automatic}}, "Rows" -> {{Automatic}}}, 
                 GridBoxSpacings -> {"Columns" -> {{1}}, "Rows" -> {{0}}}], 
                "Grid"], Alignment -> Left, AppearanceElements -> None, 
               ImageMargins -> {{5, 5}, {5, 5}}, ImageSizeAction -> 
               "ResizeToFit"], LineIndent -> 0, StripOnInput -> False], {
             FontFamily -> "Arial"}, Background -> Automatic, StripOnInput -> 
             False]& ),
           Editable->True,
           InterpretationFunction:>(RowBox[{"LineLegend", "[", 
              RowBox[{
                RowBox[{"{", 
                  RowBox[{"Directive", "[", 
                    RowBox[{"AbsoluteThickness", "[", "5", "]"}], "]"}], 
                  "}"}], ",", 
                RowBox[{"{", #, "}"}], ",", 
                RowBox[{"LabelStyle", "\[Rule]", 
                  RowBox[{"{", "}"}]}], ",", 
                RowBox[{"LegendLayout", "\[Rule]", "\"Column\""}], ",", 
                RowBox[{"LegendMarkerSize", "\[Rule]", "50"}]}], "]"}]& )],
          TraditionalForm]},
        {
         FormBox[
          TemplateBox[{
            StyleBox[
            "\"\\!\\(\\*SubscriptBox[\\(R\\), \\(4\\)]\\)(t)\"", Bold, Italic, 
             RGBColor[0, 1, 0], FontSize -> 28, StripOnInput -> False]},
           "LineLegend",
           DisplayFunction->(StyleBox[
             StyleBox[
              PaneBox[
               TagBox[
                GridBox[{{
                   TagBox[
                    GridBox[{{
                    GraphicsBox[{{
                    Directive[
                    EdgeForm[
                    Directive[
                    Opacity[0.3], 
                    GrayLevel[0]]], 
                    PointSize[0.5], 
                    RGBColor[0, 1, 0], 
                    Dashing[{Small, Small}], 
                    AbsoluteThickness[5]], {
                    LineBox[{{0, 50}, {50, 50}}]}}, {
                    Directive[
                    EdgeForm[
                    Directive[
                    Opacity[0.3], 
                    GrayLevel[0]]], 
                    PointSize[0.5], 
                    RGBColor[0, 1, 0], 
                    Dashing[{Small, Small}], 
                    AbsoluteThickness[5]], {}}}, AspectRatio -> Full, 
                    ImageSize -> {50, 50}, PlotRangePadding -> None, 
                    ImagePadding -> Automatic, 
                    BaselinePosition -> (Scaled[0.42000000000000004`] -> 
                    Baseline)], #}}, 
                    GridBoxAlignment -> {
                    "Columns" -> {Center, Left}, "Rows" -> {{Baseline}}}, 
                    AutoDelete -> False, 
                    GridBoxDividers -> {
                    "Columns" -> {{False}}, "Rows" -> {{False}}}, 
                    GridBoxItemSize -> {
                    "Columns" -> {{All}}, "Rows" -> {{All}}}, 
                    GridBoxSpacings -> {
                    "Columns" -> {{0.5}}, "Rows" -> {{0.8}}}], "Grid"]}}, 
                 GridBoxAlignment -> {
                  "Columns" -> {{Left}}, "Rows" -> {{Top}}}, AutoDelete -> 
                 False, GridBoxItemSize -> {
                  "Columns" -> {{Automatic}}, "Rows" -> {{Automatic}}}, 
                 GridBoxSpacings -> {"Columns" -> {{1}}, "Rows" -> {{0}}}], 
                "Grid"], Alignment -> Left, AppearanceElements -> None, 
               ImageMargins -> {{5, 5}, {5, 5}}, ImageSizeAction -> 
               "ResizeToFit"], LineIndent -> 0, StripOnInput -> False], {
             FontFamily -> "Arial"}, Background -> Automatic, StripOnInput -> 
             False]& ),
           Editable->True,
           InterpretationFunction:>(RowBox[{"LineLegend", "[", 
              RowBox[{
                RowBox[{"{", 
                  RowBox[{"Directive", "[", 
                    RowBox[{
                    InterpretationBox[
                    ButtonBox[
                    TooltipBox[
                    GraphicsBox[{{
                    GrayLevel[0], 
                    RectangleBox[{0, 0}]}, {
                    GrayLevel[0], 
                    RectangleBox[{1, -1}]}, {
                    RGBColor[0, 1, 0], 
                    RectangleBox[{0, -1}, {2, 1}]}}, DefaultBaseStyle -> 
                    "ColorSwatchGraphics", AspectRatio -> 1, Frame -> True, 
                    FrameStyle -> RGBColor[0., 0.6666666666666666, 0.], 
                    FrameTicks -> None, PlotRangePadding -> None, ImageSize -> 
                    Dynamic[{
                    Automatic, 1.35 CurrentValue["FontCapHeight"]/
                    AbsoluteCurrentValue[Magnification]}]], 
                    StyleBox[
                    RowBox[{"RGBColor", "[", 
                    RowBox[{"0", ",", "1", ",", "0"}], "]"}], NumberMarks -> 
                    False]], Appearance -> None, BaseStyle -> {}, 
                    BaselinePosition -> Baseline, DefaultBaseStyle -> {}, 
                    ButtonFunction :> With[{Typeset`box$ = EvaluationBox[]}, 
                    If[
                    Not[
                    AbsoluteCurrentValue["Deployed"]], 
                    SelectionMove[Typeset`box$, All, Expression]; 
                    FrontEnd`Private`$ColorSelectorInitialAlpha = 1; 
                    FrontEnd`Private`$ColorSelectorInitialColor = 
                    RGBColor[0, 1, 0]; 
                    FrontEnd`Private`$ColorSelectorUseMakeBoxes = True; 
                    MathLink`CallFrontEnd[
                    FrontEnd`AttachCell[Typeset`box$, 
                    FrontEndResource["RGBColorValueSelector"], {
                    0, {Left, Bottom}}, {Left, Top}, 
                    "ClosingActions" -> {
                    "SelectionDeparture", "ParentChanged", 
                    "EvaluatorQuit"}]]]], BaseStyle -> Inherited, Evaluator -> 
                    Automatic, Method -> "Preemptive"], 
                    RGBColor[0, 1, 0], Editable -> False, Selectable -> 
                    False], ",", 
                    RowBox[{"Dashing", "[", 
                    RowBox[{"{", 
                    RowBox[{"Small", ",", "Small"}], "}"}], "]"}], ",", 
                    RowBox[{"AbsoluteThickness", "[", "5", "]"}]}], "]"}], 
                  "}"}], ",", 
                RowBox[{"{", #, "}"}], ",", 
                RowBox[{"LabelStyle", "\[Rule]", 
                  RowBox[{"{", "}"}]}], ",", 
                RowBox[{"LegendLayout", "\[Rule]", "\"Column\""}], ",", 
                RowBox[{"LegendMarkerSize", "\[Rule]", "50"}]}], "]"}]& )],
          TraditionalForm]},
        {
         FormBox[
          TemplateBox[{
            StyleBox[
            "\"\\!\\(\\*SubscriptBox[\\(R\\), \\(12\\)]\\)(t)\"", Bold, 
             Italic, 
             RGBColor[0, 0, 1], FontSize -> 28, StripOnInput -> False]},
           "LineLegend",
           DisplayFunction->(StyleBox[
             StyleBox[
              PaneBox[
               TagBox[
                GridBox[{{
                   TagBox[
                    GridBox[{{
                    GraphicsBox[{{
                    Directive[
                    EdgeForm[
                    Directive[
                    Opacity[0.3], 
                    GrayLevel[0]]], 
                    PointSize[0.5], 
                    RGBColor[0, 0, 1], 
                    Dashing[{Small, Small}], 
                    AbsoluteThickness[5]], {
                    LineBox[{{0, 50}, {50, 50}}]}}, {
                    Directive[
                    EdgeForm[
                    Directive[
                    Opacity[0.3], 
                    GrayLevel[0]]], 
                    PointSize[0.5], 
                    RGBColor[0, 0, 1], 
                    Dashing[{Small, Small}], 
                    AbsoluteThickness[5]], {}}}, AspectRatio -> Full, 
                    ImageSize -> {50, 50}, PlotRangePadding -> None, 
                    ImagePadding -> Automatic, 
                    BaselinePosition -> (Scaled[0.42000000000000004`] -> 
                    Baseline)], #}}, 
                    GridBoxAlignment -> {
                    "Columns" -> {Center, Left}, "Rows" -> {{Baseline}}}, 
                    AutoDelete -> False, 
                    GridBoxDividers -> {
                    "Columns" -> {{False}}, "Rows" -> {{False}}}, 
                    GridBoxItemSize -> {
                    "Columns" -> {{All}}, "Rows" -> {{All}}}, 
                    GridBoxSpacings -> {
                    "Columns" -> {{0.5}}, "Rows" -> {{0.8}}}], "Grid"]}}, 
                 GridBoxAlignment -> {
                  "Columns" -> {{Left}}, "Rows" -> {{Top}}}, AutoDelete -> 
                 False, GridBoxItemSize -> {
                  "Columns" -> {{Automatic}}, "Rows" -> {{Automatic}}}, 
                 GridBoxSpacings -> {"Columns" -> {{1}}, "Rows" -> {{0}}}], 
                "Grid"], Alignment -> Left, AppearanceElements -> None, 
               ImageMargins -> {{5, 5}, {5, 5}}, ImageSizeAction -> 
               "ResizeToFit"], LineIndent -> 0, StripOnInput -> False], {
             FontFamily -> "Arial"}, Background -> Automatic, StripOnInput -> 
             False]& ),
           Editable->True,
           InterpretationFunction:>(RowBox[{"LineLegend", "[", 
              RowBox[{
                RowBox[{"{", 
                  RowBox[{"Directive", "[", 
                    RowBox[{
                    InterpretationBox[
                    ButtonBox[
                    TooltipBox[
                    GraphicsBox[{{
                    GrayLevel[0], 
                    RectangleBox[{0, 0}]}, {
                    GrayLevel[0], 
                    RectangleBox[{1, -1}]}, {
                    RGBColor[0, 0, 1], 
                    RectangleBox[{0, -1}, {2, 1}]}}, DefaultBaseStyle -> 
                    "ColorSwatchGraphics", AspectRatio -> 1, Frame -> True, 
                    FrameStyle -> RGBColor[0., 0., 0.6666666666666666], 
                    FrameTicks -> None, PlotRangePadding -> None, ImageSize -> 
                    Dynamic[{
                    Automatic, 1.35 CurrentValue["FontCapHeight"]/
                    AbsoluteCurrentValue[Magnification]}]], 
                    StyleBox[
                    RowBox[{"RGBColor", "[", 
                    RowBox[{"0", ",", "0", ",", "1"}], "]"}], NumberMarks -> 
                    False]], Appearance -> None, BaseStyle -> {}, 
                    BaselinePosition -> Baseline, DefaultBaseStyle -> {}, 
                    ButtonFunction :> With[{Typeset`box$ = EvaluationBox[]}, 
                    If[
                    Not[
                    AbsoluteCurrentValue["Deployed"]], 
                    SelectionMove[Typeset`box$, All, Expression]; 
                    FrontEnd`Private`$ColorSelectorInitialAlpha = 1; 
                    FrontEnd`Private`$ColorSelectorInitialColor = 
                    RGBColor[0, 0, 1]; 
                    FrontEnd`Private`$ColorSelectorUseMakeBoxes = True; 
                    MathLink`CallFrontEnd[
                    FrontEnd`AttachCell[Typeset`box$, 
                    FrontEndResource["RGBColorValueSelector"], {
                    0, {Left, Bottom}}, {Left, Top}, 
                    "ClosingActions" -> {
                    "SelectionDeparture", "ParentChanged", 
                    "EvaluatorQuit"}]]]], BaseStyle -> Inherited, Evaluator -> 
                    Automatic, Method -> "Preemptive"], 
                    RGBColor[0, 0, 1], Editable -> False, Selectable -> 
                    False], ",", 
                    RowBox[{"Dashing", "[", 
                    RowBox[{"{", 
                    RowBox[{"Small", ",", "Small"}], "}"}], "]"}], ",", 
                    RowBox[{"AbsoluteThickness", "[", "5", "]"}]}], "]"}], 
                  "}"}], ",", 
                RowBox[{"{", #, "}"}], ",", 
                RowBox[{"LabelStyle", "\[Rule]", 
                  RowBox[{"{", "}"}]}], ",", 
                RowBox[{"LegendLayout", "\[Rule]", "\"Column\""}], ",", 
                RowBox[{"LegendMarkerSize", "\[Rule]", "50"}]}], "]"}]& )],
          TraditionalForm]},
        {
         FormBox[
          TemplateBox[{
            StyleBox[
            "\"\\!\\(\\*SubscriptBox[\\(R\\), \\(20\\)]\\)(t)\"", Bold, 
             Italic, 
             RGBColor[1, 0, 0], FontSize -> 28, StripOnInput -> False]},
           "LineLegend",
           DisplayFunction->(StyleBox[
             StyleBox[
              PaneBox[
               TagBox[
                GridBox[{{
                   TagBox[
                    GridBox[{{
                    GraphicsBox[{{
                    Directive[
                    EdgeForm[
                    Directive[
                    Opacity[0.3], 
                    GrayLevel[0]]], 
                    PointSize[0.5], 
                    RGBColor[1, 0, 0], 
                    Dashing[{Small, Small}], 
                    AbsoluteThickness[5]], {
                    LineBox[{{0, 50}, {50, 50}}]}}, {
                    Directive[
                    EdgeForm[
                    Directive[
                    Opacity[0.3], 
                    GrayLevel[0]]], 
                    PointSize[0.5], 
                    RGBColor[1, 0, 0], 
                    Dashing[{Small, Small}], 
                    AbsoluteThickness[5]], {}}}, AspectRatio -> Full, 
                    ImageSize -> {50, 50}, PlotRangePadding -> None, 
                    ImagePadding -> Automatic, 
                    BaselinePosition -> (Scaled[0.42000000000000004`] -> 
                    Baseline)], #}}, 
                    GridBoxAlignment -> {
                    "Columns" -> {Center, Left}, "Rows" -> {{Baseline}}}, 
                    AutoDelete -> False, 
                    GridBoxDividers -> {
                    "Columns" -> {{False}}, "Rows" -> {{False}}}, 
                    GridBoxItemSize -> {
                    "Columns" -> {{All}}, "Rows" -> {{All}}}, 
                    GridBoxSpacings -> {
                    "Columns" -> {{0.5}}, "Rows" -> {{0.8}}}], "Grid"]}}, 
                 GridBoxAlignment -> {
                  "Columns" -> {{Left}}, "Rows" -> {{Top}}}, AutoDelete -> 
                 False, GridBoxItemSize -> {
                  "Columns" -> {{Automatic}}, "Rows" -> {{Automatic}}}, 
                 GridBoxSpacings -> {"Columns" -> {{1}}, "Rows" -> {{0}}}], 
                "Grid"], Alignment -> Left, AppearanceElements -> None, 
               ImageMargins -> {{5, 5}, {5, 5}}, ImageSizeAction -> 
               "ResizeToFit"], LineIndent -> 0, StripOnInput -> False], {
             FontFamily -> "Arial"}, Background -> Automatic, StripOnInput -> 
             False]& ),
           Editable->True,
           InterpretationFunction:>(RowBox[{"LineLegend", "[", 
              RowBox[{
                RowBox[{"{", 
                  RowBox[{"Directive", "[", 
                    RowBox[{
                    InterpretationBox[
                    ButtonBox[
                    TooltipBox[
                    GraphicsBox[{{
                    GrayLevel[0], 
                    RectangleBox[{0, 0}]}, {
                    GrayLevel[0], 
                    RectangleBox[{1, -1}]}, {
                    RGBColor[1, 0, 0], 
                    RectangleBox[{0, -1}, {2, 1}]}}, DefaultBaseStyle -> 
                    "ColorSwatchGraphics", AspectRatio -> 1, Frame -> True, 
                    FrameStyle -> RGBColor[0.6666666666666666, 0., 0.], 
                    FrameTicks -> None, PlotRangePadding -> None, ImageSize -> 
                    Dynamic[{
                    Automatic, 1.35 CurrentValue["FontCapHeight"]/
                    AbsoluteCurrentValue[Magnification]}]], 
                    StyleBox[
                    RowBox[{"RGBColor", "[", 
                    RowBox[{"1", ",", "0", ",", "0"}], "]"}], NumberMarks -> 
                    False]], Appearance -> None, BaseStyle -> {}, 
                    BaselinePosition -> Baseline, DefaultBaseStyle -> {}, 
                    ButtonFunction :> With[{Typeset`box$ = EvaluationBox[]}, 
                    If[
                    Not[
                    AbsoluteCurrentValue["Deployed"]], 
                    SelectionMove[Typeset`box$, All, Expression]; 
                    FrontEnd`Private`$ColorSelectorInitialAlpha = 1; 
                    FrontEnd`Private`$ColorSelectorInitialColor = 
                    RGBColor[1, 0, 0]; 
                    FrontEnd`Private`$ColorSelectorUseMakeBoxes = True; 
                    MathLink`CallFrontEnd[
                    FrontEnd`AttachCell[Typeset`box$, 
                    FrontEndResource["RGBColorValueSelector"], {
                    0, {Left, Bottom}}, {Left, Top}, 
                    "ClosingActions" -> {
                    "SelectionDeparture", "ParentChanged", 
                    "EvaluatorQuit"}]]]], BaseStyle -> Inherited, Evaluator -> 
                    Automatic, Method -> "Preemptive"], 
                    RGBColor[1, 0, 0], Editable -> False, Selectable -> 
                    False], ",", 
                    RowBox[{"Dashing", "[", 
                    RowBox[{"{", 
                    RowBox[{"Small", ",", "Small"}], "}"}], "]"}], ",", 
                    RowBox[{"AbsoluteThickness", "[", "5", "]"}]}], "]"}], 
                  "}"}], ",", 
                RowBox[{"{", #, "}"}], ",", 
                RowBox[{"LabelStyle", "\[Rule]", 
                  RowBox[{"{", "}"}]}], ",", 
                RowBox[{"LegendLayout", "\[Rule]", "\"Column\""}], ",", 
                RowBox[{"LegendMarkerSize", "\[Rule]", "50"}]}], "]"}]& )],
          TraditionalForm]}
       },
       AutoDelete->False,
       GridBoxAlignment->{"Columns" -> {{Left}}},
       GridBoxItemSize->{"Columns" -> {{Automatic}}, "Rows" -> {{Automatic}}},
       GridBoxSpacings->{"Columns" -> {{0}}}],
      "Grid"], Scaled[{0.99, 0.99}], ImageScaled[{1, 1}],
     BaseStyle->{FontSize -> Larger},
     FormatType->StandardForm]},
   AspectRatio->NCache[GoldenRatio^(-1), 0.6180339887498948],
   Axes->{True, True},
   AxesLabel->{None, None},
   AxesOrigin->{0, 0},
   DisplayFunction->Identity,
   Frame->{{True, True}, {True, True}},
   FrameLabel->{{
      FormBox[
       StyleBox["\"Fraction of recovered cases\"", Bold, 
        GrayLevel[0], FontSize -> 28, StripOnInput -> False], 
       TraditionalForm], None}, {
[truncated: 1,173,312 more chars]
