# Supplementary material for: Direct numerical solutions of the SIR and SEIR models via the Dirichlet series approach
Source: PLoS One. 2023 Jun 30;18(6):e0287556. doi: 10.1371/journal.pone.0287556 (PMC10313017; doi:10.1371/journal.pone.0287556)
Supplement: S1 File — There are no raw data used in this paper. All figures in this manuscript are generated by Wolfram Mathematica posted at https://github.com/Kiattisak-Prathom/Mathematica-Codes-for-PLOS-ONE. (ZIP) [file pone.0287556.s001.zip › MathematicaCodesPLOS ONE/SIR1.nb]

(* Content-type: application/vnd.wolfram.mathematica *)

(*** Wolfram Notebook File ***)
(* http://www.wolfram.com/nb *)

(* CreatedBy='Mathematica 12.1' *)

(*CacheID: 234*)
(* Internal cache information:
NotebookFileLineBreakTest
NotebookFileLineBreakTest
NotebookDataPosition[       158,          7]
NotebookDataLength[    979739,      19805]
NotebookOptionsPosition[    972098,      19671]
NotebookOutlinePosition[    972496,      19687]
CellTagsIndexPosition[    972453,      19684]
WindowFrame->Normal*)

(* Beginning of Notebook Content *)
Notebook[{

Cell[CellGroupData[{
Cell[BoxData[{
 StyleBox[
  RowBox[{
   RowBox[{"B", "=", "0.5"}], ";", " ", 
   RowBox[{"G", "=", "0.2"}], ";"}],
  FontFamily->"Consolas",
  FontSize->14,
  FontWeight->"Bold"], "\[IndentingNewLine]", 
 StyleBox[
  RowBox[{
   RowBox[{
    StyleBox["Sol1",
     FontFamily->"Consolas"], 
    StyleBox["=",
     FontFamily->"Consolas"], 
    RowBox[{
     StyleBox["NDSolve",
      FontFamily->"Consolas"], 
     StyleBox["[",
      FontFamily->"Consolas"], 
     RowBox[{
      RowBox[{
       StyleBox["{",
        FontFamily->"Consolas"], 
       RowBox[{
        StyleBox[
         RowBox[{
          RowBox[{
           RowBox[{"S1", "'"}], "[", "t", "]"}], "\[Equal]", 
          RowBox[{
           RowBox[{"-", "B"}], "*", 
           RowBox[{"S1", "[", "t", "]"}], "*", 
           RowBox[{"I1", "[", "t", "]"}]}]}],
         FontFamily->"Consolas"], 
        StyleBox[",",
         FontFamily->"Consolas"], 
        StyleBox["\[IndentingNewLine]",
         FontFamily->"Consolas"], 
        RowBox[{
         StyleBox[
          RowBox[{
           RowBox[{"I1", "'"}], "[", "t", "]"}],
          FontFamily->"Consolas"], 
         StyleBox["\[Equal]",
          FontFamily->"Consolas"], 
         StyleBox[" ",
          FontFamily->"Consolas"], 
         RowBox[{
          RowBox[{"B", "*", 
           RowBox[{"S1", "[", "t", "]"}], "*", 
           RowBox[{"I1", "[", "t", "]"}]}], "-", 
          RowBox[{"G", "*", 
           RowBox[{"I1", "[", "t", "]"}]}]}]}], 
        StyleBox[",",
         FontFamily->"Consolas"], 
        StyleBox["\[IndentingNewLine]",
         FontFamily->"Consolas"], 
        RowBox[{
         StyleBox[
          RowBox[{
           RowBox[{"R1", "'"}], "[", "t", "]"}],
          FontFamily->"Consolas"], 
         StyleBox["\[Equal]",
          FontFamily->"Consolas"], 
         StyleBox[" ",
          FontFamily->"Consolas"], 
         RowBox[{
          StyleBox["G",
           FontFamily->"Consolas"], 
          StyleBox["*",
           FontFamily->"Consolas"], 
          RowBox[{"I1", "[", "t", "]"}]}]}], 
        StyleBox[",",
         FontFamily->"Consolas"], 
        StyleBox["\[IndentingNewLine]",
         FontFamily->"Consolas"], 
        StyleBox[
         RowBox[{
          RowBox[{"S1", "[", "0", "]"}], "==", "0.99"}],
         FontFamily->"Consolas"], 
        StyleBox[",",
         FontFamily->"Consolas"], 
        StyleBox[
         RowBox[{
          RowBox[{"I1", "[", "0", "]"}], "==", "0.01"}],
         FontFamily->"Consolas"], 
        StyleBox[",",
         FontFamily->"Consolas"], 
        StyleBox[
         RowBox[{
          RowBox[{"R1", "[", "0", "]"}], "\[Equal]", "0"}],
         FontFamily->"Consolas"]}], 
       StyleBox["}",
        FontFamily->"Consolas"]}], 
      StyleBox[",",
       FontFamily->"Consolas"], 
      StyleBox[
       RowBox[{"{", 
        RowBox[{"S1", ",", "I1", ",", "R1"}], "}"}],
       FontFamily->"Consolas"], 
      StyleBox[",",
       FontFamily->"Consolas"], 
      StyleBox[
       RowBox[{"{", 
        RowBox[{"t", ",", "0", ",", "40"}], "}"}],
       FontFamily->"Consolas"]}], 
     StyleBox["]",
      FontFamily->"Consolas"]}]}], 
   StyleBox[";",
    FontFamily->"Consolas"]}],
  FontSize->16,
  FontWeight->"Bold"], "\[IndentingNewLine]", 
 RowBox[{
  StyleBox["P0",
   FontFamily->"Consolas",
   FontSize->16,
   FontWeight->"Bold"], 
  StyleBox["=",
   FontFamily->"Consolas",
   FontSize->16,
   FontWeight->"Bold"], 
  RowBox[{"Plot", "[", 
   RowBox[{
    RowBox[{"{", 
     RowBox[{
      RowBox[{"S1", "[", "t", "]"}], "/.", "Sol1"}], "}"}], ",", 
    RowBox[{"{", 
     RowBox[{"t", ",", "0", ",", "40"}], "}"}], ",", 
    RowBox[{"PlotRange", "\[Rule]", 
     RowBox[{"{", 
      RowBox[{"0", ",", "1"}], "}"}]}], ",", "\[IndentingNewLine]", 
    RowBox[{"PlotStyle", "\[Rule]", 
     RowBox[{"Directive", "[", 
      RowBox[{"Black", ",", 
       RowBox[{"Thickness", "[", "0.007", "]"}]}], "]"}]}], ",", 
    RowBox[{"FrameLabel", "\[Rule]", 
     RowBox[{"{", 
      RowBox[{
       RowBox[{"Style", "[", 
        RowBox[{"\"\<Time (Days)\>\"", ",", "Bold", ",", "Black", ",", 
         RowBox[{"FontSize", "\[Rule]", "28"}]}], "]"}], ",", " ", 
       RowBox[{"Style", "[", 
        RowBox[{
        "\"\<Fraction of susceptible cases\>\"", ",", "Bold", ",", "Black", 
         ",", 
         RowBox[{"FontSize", "\[Rule]", "28"}]}], "]"}]}], "}"}]}], ",", 
    "\[IndentingNewLine]", 
    RowBox[{"PlotLegends", "\[Rule]", " ", 
     RowBox[{"Placed", "[", 
      RowBox[{
       RowBox[{"LineLegend", "[", 
        RowBox[{
         RowBox[{"{", 
          RowBox[{"Directive", "[", 
           RowBox[{"AbsoluteThickness", "[", "5", "]"}], "]"}], "}"}], ",", 
         RowBox[{"{", 
          RowBox[{"Style", "[", 
           RowBox[{"\"\<Numerical(RK-4)\>\"", ",", "Bold", ",", "Black", ",", 
            RowBox[{"FontSize", "\[Rule]", "28"}]}], "]"}], "}"}], ",", 
         RowBox[{"LegendMarkerSize", "\[Rule]", "50"}]}], "]"}], 
       "\[IndentingNewLine]", ",", 
       RowBox[{"{", 
        RowBox[{"Right", ",", "Top"}], "}"}]}], "]"}]}], ",", 
    "\[IndentingNewLine]", 
    RowBox[{"Frame", "\[Rule]", " ", "True"}], ",", "\[IndentingNewLine]", 
    RowBox[{"FrameTicksStyle", "\[Rule]", 
     RowBox[{"Directive", "[", 
      RowBox[{
       RowBox[{"Thickness", "[", "0.004", "]"}], ",", "Black", ",", "36"}], 
      "]"}]}], ",", "\[IndentingNewLine]", 
    RowBox[{"FrameStyle", "->", 
     RowBox[{"Directive", "[", 
      RowBox[{"Thick", ",", "Black", ",", "20"}], "]"}]}], ",", 
    "\[IndentingNewLine]", 
    RowBox[{"FrameTicks", "\[Rule]", 
     RowBox[{"{", 
      RowBox[{
       RowBox[{"{", 
        RowBox[{"All", ",", "Automatic"}], "}"}], ",", 
       RowBox[{"{", 
        RowBox[{"All", ",", "Automatic"}], "}"}]}], "}"}]}], ",", 
    "\[IndentingNewLine]", 
    RowBox[{"ImageSize", "\[Rule]", "1000"}]}], "]"}]}]}], "Input",
 CellChangeTimes->{{3.8136277379630938`*^9, 3.8136278928201284`*^9}, {
   3.8136279330010705`*^9, 3.813627993576747*^9}, {3.8136280872485557`*^9, 
   3.813628088516864*^9}, {3.81362813050146*^9, 3.813628153723866*^9}, {
   3.8136287772570534`*^9, 3.8136287810485516`*^9}, {3.813630636228444*^9, 
   3.8136306442332215`*^9}, {3.8136307056751685`*^9, 
   3.8136307549141636`*^9}, {3.8136334900732794`*^9, 3.813633512392299*^9}, {
   3.875837636750712*^9, 3.8758376375159492`*^9}, {3.8758377160916524`*^9, 
   3.8758377292346106`*^9}, {3.8758378154121323`*^9, 
   3.8758378447585325`*^9}, {3.8758378789533234`*^9, 3.8758382020955753`*^9}, 
   3.8759363113290854`*^9, {3.8759380400077267`*^9, 3.875938044957407*^9}, {
   3.8759382154297*^9, 3.875938299380294*^9}, {3.875940341539502*^9, 
   3.8759403433671656`*^9}, {3.8759404852181015`*^9, 3.875940488467333*^9}, {
   3.875943315969698*^9, 3.8759433351154976`*^9}, {3.875943371141813*^9, 
   3.8759434052354746`*^9}, {3.8759434759126167`*^9, 3.875943558897015*^9}, {
   3.8759436313143225`*^9, 3.875943668927975*^9}, {3.8759437101471014`*^9, 
   3.8759437195035543`*^9}, 3.875943762061894*^9, {3.875943863885284*^9, 
   3.8759438664628882`*^9}, {3.8759438994373007`*^9, 
   3.8759439173499155`*^9}, {3.8759439563527346`*^9, 
   3.8759439575087376`*^9}, {3.8759439956508656`*^9, 
   3.8759439992437387`*^9}, {3.875944193628007*^9, 3.8759441989236293`*^9}, {
   3.8759444900648036`*^9, 3.8759445414735813`*^9}, {3.8759446827680225`*^9, 
   3.8759447553617797`*^9}, {3.875945204977439*^9, 3.87594522209643*^9}, {
   3.875945300897565*^9, 3.875945301991875*^9}, {3.8759459692422495`*^9, 
   3.8759459708512444`*^9}, {3.875947095477747*^9, 3.8759470959410334`*^9}, {
   3.894595911553069*^9, 3.8945959137013297`*^9}, {3.894595975309929*^9, 
   3.8945960377462616`*^9}, {3.894596076909394*^9, 3.894596077363035*^9}, {
   3.8945963084006615`*^9, 3.894596322913052*^9}, {3.8945965263141513`*^9, 
   3.8945965267825747`*^9}, {3.8945976241230636`*^9, 3.894597695458823*^9}, {
   3.8945977605780864`*^9, 3.8945978222169747`*^9}, {3.89459796235892*^9, 
   3.8945979829360976`*^9}, 3.8945980144859967`*^9, {3.8945981743288717`*^9, 
   3.894598222365451*^9}, {3.894598269960136*^9, 3.8945982947558117`*^9}, {
   3.894598353382594*^9, 3.8945984369721193`*^9}, {3.8945985126892996`*^9, 
   3.8945986175424595`*^9}, {3.8945986506543975`*^9, 
   3.8945988237620163`*^9}, {3.8945988747140174`*^9, 
   3.8945989067780704`*^9}, {3.8945989968232822`*^9, 
   3.8945990307467203`*^9}, {3.8945991156684875`*^9, 
   3.8945992607319255`*^9}, {3.8946000603738194`*^9, 
   3.8946002231551075`*^9}, {3.894600282404926*^9, 3.8946003219260635`*^9}, {
   3.8946005170899763`*^9, 3.8946005718041906`*^9}, {3.8946006836547184`*^9, 
   3.8946006854050055`*^9}, {3.894600716138957*^9, 3.8946007904999714`*^9}, {
   3.8946008491037273`*^9, 3.894600860189563*^9}, {3.894601286032834*^9, 
   3.894601292022134*^9}, {3.8946014130140414`*^9, 3.894601473860467*^9}, {
   3.8946016597399993`*^9, 3.8946016887171726`*^9}, {3.894602834571062*^9, 
   3.89460284667114*^9}, {3.89460301080507*^9, 3.894603049152158*^9}, {
   3.894603886671002*^9, 3.8946038871835785`*^9}, {3.8946042520803747`*^9, 
   3.8946042524439735`*^9}, {3.894604527411045*^9, 3.8946045348027887`*^9}, {
   3.894611208462243*^9, 3.89461122709582*^9}, {3.8956181596909294`*^9, 
   3.8956181615193267`*^9}},
 CellLabel->"In[1]:=",ExpressionUUID->"f501083a-7b76-4465-b802-f97a34e4f949"],

Cell[BoxData[
 TagBox[
  GraphicsBox[{{{{}, {}, 
      TagBox[
       {GrayLevel[0], Thickness[0.007], Opacity[1.], LineBox[CompressedData["
1:eJwVx3k81AkfwHEMahwbjSPKGJuMEEkile+XXyWRp0iklki0FWLJ2epQ6NAk
OZOHSiiKxcbOGOe6hwgp5c41M7+sVI7l6fnj8/q83hoefvanxERERK786P9P
/91D0tDzmfmKyZIQhQISajsZtk6MWLhgnNSTkE/C8t8VVxmMFFCwduIp/HB6
5W11CUYufB5Yd5z2nIRzu4J8vqmXwZqkfTNSeSR0LpxO+KzeCMuWdwqGn5Cw
4v0QU6DeCxQxzxTTdBLeVnKC+OO9oMX5XJD7gIS87OSaqcJ3wHrQZqn6w3YB
dm6TRB+o2TQOz6WSkEgtTxzz7gfXhfilomQSVj9oEJvuGQK6Sfw2mQQSMpsy
/KfUJ+DaqaUrTjdI+JJcotN/awL+cyJLKi+WhL3ezcMdcxNw0bFkfCGGBD7l
m2N55yRs6eA+SY8mwXSXnVlsNB923Ly1ujeKhPYXi2JMkgQJn3oDg0gSIpv0
9hu6zUDxyzTK4d9IKHgR+/6c/jzom66cdTlKwuTqyVv73eeBdsmq4JYzCcwL
+821E+aB1L1TwHEi4b87pTOH5+bh+quqy2pHSIhvvOXlUrcAj74Gu7+xJ+HC
8J1pq+P/Aj3eJoJuS0KGdPNV+T0iqFW01KZuToI3vE7hB1CQ7xGs8oc6CSJZ
X8vf36Sg3grus1I6Ccni6/qaHlPwgb2PZ5kaCQ2NXvTcbgreO+C8l72WBO3D
i1mnzMTxdu9A2Z/KJIyfZj7/KCqBFsFRzVGrSDgTf7GinSWJ3NSDgoAlIfiO
bhwuLqCiSPUNfnCvEAZce1dWNVLRjNFsuOGtEBzexui3jlBRfMsmy9fdQjBt
HgsdVZVCbUFg5YY3QqAUPpFTipbCMt1x5UqeEJIjNMyD3aTRT5V6tKxGCFU0
lZTtcrI4OO1z9M/nQpDSiGL2m8ph87ejv+aGCaFh512D3/fIoZHrM1F6qBCu
Oz80UbOXQwtNBce7wUIQY72yOnZWDnVmijYGBgphfonv3ZMuh1JJPf46vkKY
6nPMaROTx4lW27+c3YXQkszcWNkij7tdY9VL9wohTq5ZJ/MEDU1knq4iZIVQ
ZqJWYudLQ++QjOVt0kIYcfWDxXAaHrFqN9hIFcKOfNphpyQaJjta2a6UEMK4
9fGLsjwaCvUuOxYuCoC4KmgL3aGA0azOnPwpAXyfXRVkr6SIdlZeTlYNAvB4
f5hLaVHCsN0nbLnhApBKG/Tx71VC5+tctb2hAihy8V3X/0kJzWsb55ouCIDy
Ljq0XFQZWxKftvL8BfD4bbmRv4kysq0p9RXeAvjUxcj5mKWMdJVBRXAQwJl2
PqssdA0WlxjJlWsLwL8uysOPqYqiXBVFj1Y+0Ef2Sn41UsXPc8k7k5r40CxG
zYtAVTyvmBraVM+HDXh7OvaoKl5c3mOoW82H3vL7lx7fVMXNKhZXu0r5YPEy
+2EvqYoDmTnyrRl8kE9reEe8WosRprtUifN8KDwv47DGWg33LJ2W1JbmQ2b4
2cnNTgy8aHyMak6bgisZi4e+8DXwXkpsY+yKSRDpHEB22HocXL/7p7r+cdAK
9Ao5rLMBfVfZmPMixmBkNumINEcLxz74Oekrf4L9o2cuxvtr4/BWKjcmcgTs
Rli6dLoOml9+Gds5OgSTNR6XGvJ1MVI8197510HQl+9WI9w24aPSEPmswn6Q
gln3vhl9NEi2OtHB7wMrgcu3nx034wUREeNzmu/gbbWnqIueIWYlUA29cnug
JKbWlTFriKXDrQnB97vASyJogMfbgoGOX3jrEjvhZEB4iUyqEeY/dOPQZl6D
gbcuz9Z9K0bWqfm132iHttV60kHbjbF/vjyE6cuDvwqupOlRtmEgzSjT1roF
wkV1DrZ82IbrtWof5lk1gVRf2D7fYhMMYkr2P01sgNFsjYSMCFPkZ99tSd1e
DwnaKuJljtvRaaK/7rd/6oCV6lXvzjDDGr2bW2Ina8El4ReezJgZFi8d0DCl
1sL33U/mMip2oGJc0dzo1hoYHrUMqY7eiYdO+Hg1xVRD1i7Dta3uu5D7ysQ/
+lMV5F8LkvfeZI6eab4LLz2qINrxpA1l1hyNxMdsfpmuBOO+zNzoVsAYpbi+
j9cqIXljWn6rDaJwyXNxrX4lRFbeTrYpQ+TNfmOWlHDhwFrHJ02aFhhh1hEg
yeSChW/9MflYC7yhHbdBrqgCMtZ5aLbMWmDOVLXkXcsK0Kx5mmh3zBKVaQqD
P41xgLWpWqejwhJN/tjXkJ/EAa8Z8deNOgQuquQblthwwKPwH0bsHQIX9ES/
b5blwLkrDov77xJY1NWQoSPDgSCH4h6ZewQ+39H0RlOaAzGzQXGsRAIDfjIZ
VaVyoGD73EJSOoGVIUOJshIcmKta7s5+RuC91ravMv+ygdUhc7u2nsCsPGWW
v4ANqY98Tl9vJNCU320VwWfDo0Aesa+ZwKcRDlejp9hQqsSab+YReLzhZFTG
BBv6XGinO7sItOcuZHeNsoE5rEIMDROY1/JR3+UjGzYXh9EfjxK4wvqBiM8H
Nphdez93aozAENmEQ5f62GDLTH85MUng6HP58znv2BBwlkGfniZQbt4taamb
DRE7L88VzRBofFbqmOIPX5MdehM4S6B0Zn6aXhcbkl88uvn9O4GqKZz4451s
yLok7l0+T2D4fMq+oA42PDt0yjJikcA+V7uwuNdsKP75bzXzJQI77sczc9rZ
UDGjNbe8TCDpSz9Y3caG/wHXsuyE
         "]]},
       Annotation[#, "Charting`Private`Tag$8530#1"]& ]}, {}}, InsetBox[
     TemplateBox[{
       StyleBox["\"Numerical(RK-4)\"", Bold, 
        GrayLevel[0], FontSize -> 28, StripOnInput -> False]},
      "LineLegend",
      DisplayFunction->(FormBox[
        StyleBox[
         StyleBox[
          PaneBox[
           TagBox[
            GridBox[{{
               TagBox[
                GridBox[{{
                   GraphicsBox[{{
                    Directive[
                    EdgeForm[
                    Directive[
                    Opacity[0.3], 
                    GrayLevel[0]]], 
                    PointSize[0.5], 
                    AbsoluteThickness[5]], {
                    LineBox[{{0, 50}, {50, 50}}]}}, {
                    Directive[
                    EdgeForm[
                    Directive[
                    Opacity[0.3], 
                    GrayLevel[0]]], 
                    PointSize[0.5], 
                    AbsoluteThickness[5]], {}}}, AspectRatio -> Full, 
                    ImageSize -> {50, 50}, PlotRangePadding -> None, 
                    ImagePadding -> Automatic, 
                    BaselinePosition -> (Scaled[0.42000000000000004`] -> 
                    Baseline)], #}}, 
                 GridBoxAlignment -> {
                  "Columns" -> {Center, Left}, "Rows" -> {{Baseline}}}, 
                 AutoDelete -> False, 
                 GridBoxDividers -> {
                  "Columns" -> {{False}}, "Rows" -> {{False}}}, 
                 GridBoxItemSize -> {"Columns" -> {{All}}, "Rows" -> {{All}}},
                  GridBoxSpacings -> {
                  "Columns" -> {{0.5}}, "Rows" -> {{0.8}}}], "Grid"]}}, 
             GridBoxAlignment -> {"Columns" -> {{Left}}, "Rows" -> {{Top}}}, 
             AutoDelete -> False, 
             GridBoxItemSize -> {
              "Columns" -> {{Automatic}}, "Rows" -> {{Automatic}}}, 
             GridBoxSpacings -> {"Columns" -> {{1}}, "Rows" -> {{0}}}], 
            "Grid"], Alignment -> Left, AppearanceElements -> None, 
           ImageMargins -> {{5, 5}, {5, 5}}, ImageSizeAction -> 
           "ResizeToFit"], LineIndent -> 0, StripOnInput -> False], {
         FontFamily -> "Arial"}, Background -> Automatic, StripOnInput -> 
         False], TraditionalForm]& ),
      Editable->True,
      InterpretationFunction:>(RowBox[{"LineLegend", "[", 
         RowBox[{
           RowBox[{"{", 
             RowBox[{"Directive", "[", 
               RowBox[{"AbsoluteThickness", "[", "5", "]"}], "]"}], "}"}], 
           ",", 
           RowBox[{"{", #, "}"}], ",", 
           RowBox[{"LabelStyle", "\[Rule]", 
             RowBox[{"{", "}"}]}], ",", 
           RowBox[{"LegendLayout", "\[Rule]", "\"Column\""}], ",", 
           RowBox[{"LegendMarkerSize", "\[Rule]", "50"}]}], "]"}]& )], 
     Scaled[{0.99, 0.99}], ImageScaled[{1, 1}],
     BaseStyle->{FontSize -> Larger},
     FormatType->StandardForm]},
   AspectRatio->NCache[GoldenRatio^(-1), 0.6180339887498948],
   Axes->{True, True},
   AxesLabel->{None, None},
   AxesOrigin->{0, 0},
   DisplayFunction->Identity,
   Frame->{{True, True}, {True, True}},
   FrameLabel->{{
      FormBox[
       StyleBox["\"Fraction of susceptible cases\"", Bold, 
        GrayLevel[0], FontSize -> 28, StripOnInput -> False], 
       TraditionalForm], None}, {
      FormBox[
       StyleBox["\"Time (Days)\"", Bold, 
        GrayLevel[0], FontSize -> 28, StripOnInput -> False], 
       TraditionalForm], None}},
   FrameStyle->Directive[
     Thickness[Large], 
     GrayLevel[0], 20],
   FrameTicks->{{{{0., 
        FormBox["0", TraditionalForm], {0.01, 0.}}, {0.2, 
        FormBox[
         TagBox[
          InterpretationBox[
           StyleBox["\"0.2\"", ShowStringCharacters -> False], 
           0.2`15.954589770191003, AutoDelete -> True], NumberForm[#, {
            DirectedInfinity[1], 1}]& ], TraditionalForm], {0.01, 0.}}, {0.4, 
        FormBox[
         TagBox[
          InterpretationBox[
           StyleBox["\"0.4\"", ShowStringCharacters -> False], 
           0.4`15.954589770191003, AutoDelete -> True], NumberForm[#, {
            DirectedInfinity[1], 1}]& ], TraditionalForm], {0.01, 0.}}, {0.6, 
        FormBox[
         TagBox[
          InterpretationBox[
           StyleBox["\"0.6\"", ShowStringCharacters -> False], 
           0.6`15.954589770191003, AutoDelete -> True], NumberForm[#, {
            DirectedInfinity[1], 1}]& ], TraditionalForm], {0.01, 0.}}, {0.8, 
        FormBox[
         TagBox[
          InterpretationBox[
           StyleBox["\"0.8\"", ShowStringCharacters -> False], 
           0.8`15.954589770191003, AutoDelete -> True], NumberForm[#, {
            DirectedInfinity[1], 1}]& ], TraditionalForm], {0.01, 0.}}, {1., 
        FormBox[
         TagBox[
          InterpretationBox[
           StyleBox["\"1.0\"", ShowStringCharacters -> False], 
           1.`15.954589770191003, AutoDelete -> True], NumberForm[#, {
            DirectedInfinity[1], 1}]& ], TraditionalForm], {0.01, 0.}}, {0.05, 
        FormBox[
         TemplateBox[{0, 0}, "Spacer2"], TraditionalForm], {0.005, 0.}}, {0.1, 
        FormBox[
         TemplateBox[{0, 0}, "Spacer2"], TraditionalForm], {0.005, 0.}}, {
       0.15, 
        FormBox[
         TemplateBox[{0, 0}, "Spacer2"], TraditionalForm], {0.005, 0.}}, {
       0.25, 
        FormBox[
         TemplateBox[{0, 0}, "Spacer2"], TraditionalForm], {0.005, 0.}}, {0.3, 
        FormBox[
         TemplateBox[{0, 0}, "Spacer2"], TraditionalForm], {0.005, 0.}}, {
       0.35, 
        FormBox[
         TemplateBox[{0, 0}, "Spacer2"], TraditionalForm], {0.005, 0.}}, {
       0.45, 
        FormBox[
         TemplateBox[{0, 0}, "Spacer2"], TraditionalForm], {0.005, 0.}}, {0.5, 
        FormBox[
         TemplateBox[{0, 0}, "Spacer2"], TraditionalForm], {0.005, 0.}}, {
       0.55, 
        FormBox[
         TemplateBox[{0, 0}, "Spacer2"], TraditionalForm], {0.005, 0.}}, {
       0.65, 
        FormBox[
         TemplateBox[{0, 0}, "Spacer2"], TraditionalForm], {0.005, 0.}}, {0.7, 
        FormBox[
         TemplateBox[{0, 0}, "Spacer2"], TraditionalForm], {0.005, 0.}}, {
       0.75, 
        FormBox[
         TemplateBox[{0, 0}, "Spacer2"], TraditionalForm], {0.005, 0.}}, {
       0.85, 
        FormBox[
         TemplateBox[{0, 0}, "Spacer2"], TraditionalForm], {0.005, 0.}}, {0.9, 
        FormBox[
         TemplateBox[{0, 0}, "Spacer2"], TraditionalForm], {0.005, 0.}}, {
       0.95, 
        FormBox[
         TemplateBox[{0, 0}, "Spacer2"], TraditionalForm], {0.005, 0.}}}, {{
       0., 
        FormBox[
         TemplateBox[{0}, "Spacer1"], TraditionalForm], {0.01, 0.}}, {0.2, 
        FormBox[
         TemplateBox[{0}, "Spacer1"], TraditionalForm], {0.01, 0.}}, {0.4, 
        FormBox[
         TemplateBox[{0}, "Spacer1"], TraditionalForm], {0.01, 0.}}, {0.6, 
        FormBox[
         TemplateBox[{0}, "Spacer1"], TraditionalForm], {0.01, 0.}}, {0.8, 
        FormBox[
         TemplateBox[{0}, "Spacer1"], TraditionalForm], {0.01, 0.}}, {1., 
        FormBox[
         TemplateBox[{0}, "Spacer1"], TraditionalForm], {0.01, 0.}}, {0.05, 
        FormBox[
         TemplateBox[{0}, "Spacer1"], TraditionalForm], {0.005, 0.}}, {0.1, 
        FormBox[
         TemplateBox[{0}, "Spacer1"], TraditionalForm], {0.005, 0.}}, {0.15, 
        FormBox[
         TemplateBox[{0}, "Spacer1"], TraditionalForm], {0.005, 0.}}, {0.25, 
        FormBox[
         TemplateBox[{0}, "Spacer1"], TraditionalForm], {0.005, 0.}}, {0.3, 
        FormBox[
         TemplateBox[{0}, "Spacer1"], TraditionalForm], {0.005, 0.}}, {0.35, 
        FormBox[
         TemplateBox[{0}, "Spacer1"], TraditionalForm], {0.005, 0.}}, {0.45, 
        FormBox[
         TemplateBox[{0}, "Spacer1"], TraditionalForm], {0.005, 0.}}, {0.5, 
        FormBox[
         TemplateBox[{0}, "Spacer1"], TraditionalForm], {0.005, 0.}}, {0.55, 
        FormBox[
         TemplateBox[{0}, "Spacer1"], TraditionalForm], {0.005, 0.}}, {0.65, 
        FormBox[
         TemplateBox[{0}, "Spacer1"], TraditionalForm], {0.005, 0.}}, {0.7, 
        FormBox[
         TemplateBox[{0}, "Spacer1"], TraditionalForm], {0.005, 0.}}, {0.75, 
        FormBox[
         TemplateBox[{0}, "Spacer1"], TraditionalForm], {0.005, 0.}}, {0.85, 
        FormBox[
         TemplateBox[{0}, "Spacer1"], TraditionalForm], {0.005, 0.}}, {0.9, 
        FormBox[
         TemplateBox[{0}, "Spacer1"], TraditionalForm], {0.005, 0.}}, {0.95, 
        FormBox[
         TemplateBox[{0}, "Spacer1"], TraditionalForm], {0.005, 0.}}}}, {{{0., 
        FormBox["0", TraditionalForm], {0.01, 0.}}, {10., 
        FormBox["10", TraditionalForm], {0.01, 0.}}, {20., 
        FormBox["20", TraditionalForm], {0.01, 0.}}, {30., 
        FormBox["30", TraditionalForm], {0.01, 0.}}, {40., 
        FormBox["40", TraditionalForm], {0.01, 0.}}, {2., 
        FormBox[
         TemplateBox[{0, 0}, "Spacer2"], TraditionalForm], {0.005, 0.}}, {4., 
        FormBox[
         TemplateBox[{0, 0}, "Spacer2"], TraditionalForm], {0.005, 0.}}, {6., 
        FormBox[
         TemplateBox[{0, 0}, "Spacer2"], TraditionalForm], {0.005, 0.}}, {8., 
        FormBox[
         TemplateBox[{0, 0}, "Spacer2"], TraditionalForm], {0.005, 0.}}, {12., 
        FormBox[
         TemplateBox[{0, 0}, "Spacer2"], TraditionalForm], {0.005, 0.}}, {14., 
        FormBox[
         TemplateBox[{0, 0}, "Spacer2"], TraditionalForm], {0.005, 0.}}, {16., 
        FormBox[
         TemplateBox[{0, 0}, "Spacer2"], TraditionalForm], {0.005, 0.}}, {18., 
        FormBox[
         TemplateBox[{0, 0}, "Spacer2"], TraditionalForm], {0.005, 0.}}, {22., 
        FormBox[
         TemplateBox[{0, 0}, "Spacer2"], TraditionalForm], {0.005, 0.}}, {24., 
        FormBox[
         TemplateBox[{0, 0}, "Spacer2"], TraditionalForm], {0.005, 0.}}, {26., 
        FormBox[
         TemplateBox[{0, 0}, "Spacer2"], TraditionalForm], {0.005, 0.}}, {28., 
        FormBox[
         TemplateBox[{0, 0}, "Spacer2"], TraditionalForm], {0.005, 0.}}, {32., 
        FormBox[
         TemplateBox[{0, 0}, "Spacer2"], TraditionalForm], {0.005, 0.}}, {34., 
        FormBox[
         TemplateBox[{0, 0}, "Spacer2"], TraditionalForm], {0.005, 0.}}, {36., 
        FormBox[
         TemplateBox[{0, 0}, "Spacer2"], TraditionalForm], {0.005, 0.}}, {38., 
        FormBox[
         TemplateBox[{0, 0}, "Spacer2"], TraditionalForm], {0.005, 0.}}, {42., 
        FormBox[
         TemplateBox[{0, 0}, "Spacer2"], TraditionalForm], {0.005, 0.}}, {44., 
        FormBox[
         TemplateBox[{0, 0}, "Spacer2"], TraditionalForm], {0.005, 0.}}, {46., 
        FormBox[
         TemplateBox[{0, 0}, "Spacer2"], TraditionalForm], {0.005, 0.}}, {48., 
        FormBox[
         TemplateBox[{0, 0}, "Spacer2"], TraditionalForm], {0.005, 0.}}, {50., 
        FormBox[
         TemplateBox[{0, 0}, "Spacer2"], TraditionalForm], {0.005, 0.}}}, {{
       0., 
        FormBox[
         TemplateBox[{0}, "Spacer1"], TraditionalForm], {0.01, 0.}}, {10., 
        FormBox[
         TemplateBox[{0}, "Spacer1"], TraditionalForm], {0.01, 0.}}, {20., 
        FormBox[
         TemplateBox[{0}, "Spacer1"], TraditionalForm], {0.01, 0.}}, {30., 
        FormBox[
         TemplateBox[{0}, "Spacer1"], TraditionalForm], {0.01, 0.}}, {40., 
        FormBox[
         TemplateBox[{0}, "Spacer1"], TraditionalForm], {0.01, 0.}}, {2., 
        FormBox[
         TemplateBox[{0}, "Spacer1"], TraditionalForm], {0.005, 0.}}, {4., 
        FormBox[
         TemplateBox[{0}, "Spacer1"], TraditionalForm], {0.005, 0.}}, {6., 
        FormBox[
         TemplateBox[{0}, "Spacer1"], TraditionalForm], {0.005, 0.}}, {8., 
        FormBox[
         TemplateBox[{0}, "Spacer1"], TraditionalForm], {0.005, 0.}}, {12., 
        FormBox[
         TemplateBox[{0}, "Spacer1"], TraditionalForm], {0.005, 0.}}, {14., 
        FormBox[
         TemplateBox[{0}, "Spacer1"], TraditionalForm], {0.005, 0.}}, {16., 
        FormBox[
         TemplateBox[{0}, "Spacer1"], TraditionalForm], {0.005, 0.}}, {18., 
        FormBox[
         TemplateBox[{0}, "Spacer1"], TraditionalForm], {0.005, 0.}}, {22., 
        FormBox[
         TemplateBox[{0}, "Spacer1"], TraditionalForm], {0.005, 0.}}, {24., 
        FormBox[
         TemplateBox[{0}, "Spacer1"], TraditionalForm], {0.005, 0.}}, {26., 
        FormBox[
         TemplateBox[{0}, "Spacer1"], TraditionalForm], {0.005, 0.}}, {28., 
        FormBox[
         TemplateBox[{0}, "Spacer1"], TraditionalForm], {0.005, 0.}}, {32., 
        FormBox[
         TemplateBox[{0}, "Spacer1"], TraditionalForm], {0.005, 0.}}, {34., 
        FormBox[
         TemplateBox[{0}, "Spacer1"], TraditionalForm], {0.005, 0.}}, {36., 
        FormBox[
         TemplateBox[{0}, "Spacer1"], TraditionalForm], {0.005, 0.}}, {38., 
        FormBox[
         TemplateBox[{0}, "Spacer1"], TraditionalForm], {0.005, 0.}}, {42., 
        FormBox[
         TemplateBox[{0}, "Spacer1"], TraditionalForm], {0.005, 0.}}, {44., 
        FormBox[
         TemplateBox[{0}, "Spacer1"], TraditionalForm], {0.005, 0.}}, {46., 
        FormBox[
         TemplateBox[{0}, "Spacer1"], TraditionalForm], {0.005, 0.}}, {48., 
        FormBox[
         TemplateBox[{0}, "Spacer1"], TraditionalForm], {0.005, 0.}}, {50., 
        FormBox[
         TemplateBox[{0}, "Spacer1"], TraditionalForm], {0.005, 0.}}}}},
   FrameTicksStyle->Directive[
     Thickness[0.004], 
     GrayLevel[0], 36],
   GridLines->{None, None},
   GridLinesStyle->Directive[
     GrayLevel[0.5, 0.4]],
   ImagePadding->All,
   ImageSize->1000,
   Method->{
    "DefaultBoundaryStyle" -> Automatic, 
     "DefaultGraphicsInteraction" -> {
      "Version" -> 1.2, "TrackMousePosition" -> {True, False}, 
       "Effects" -> {
        "Highlight" -> {"ratio" -> 2}, "HighlightPoint" -> {"ratio" -> 2}, 
         "Droplines" -> {
          "freeformCursorMode" -> True, 
           "placement" -> {"x" -> "All", "y" -> "None"}}}}, 
     "DefaultMeshStyle" -> AbsolutePointSize[6], "ScalingFunctions" -> None, 
     "CoordinatesToolOptions" -> {"DisplayFunction" -> ({
         (Identity[#]& )[
          Part[#, 1]], 
         (Identity[#]& )[
          Part[#, 2]]}& ), "CopiedValueFunction" -> ({
         (Identity[#]& )[
          Part[#, 1]], 
         (Identity[#]& )[
          Part[#, 2]]}& )}},
   PlotRange->{{0., 39.99999918367347}, {0, 1}},
   PlotRangeClipping->True,
   PlotRangePadding->{{
      Scaled[0.02], 
      Scaled[0.02]}, {0, 0}},
   Ticks->{Automatic, Automatic}],
  InterpretTemplate[Legended[
    Graphics[{{{{}, {}, 
        Annotation[{
          Directive[
           Opacity[1.], 
           AbsoluteThickness[1.6], 
           GrayLevel[0], 
           Thickness[0.007]], 
          Line[CompressedData["
1:eJwVx3k81AkfwHEMahwbjSPKGJuMEEkile+XXyWRp0iklki0FWLJ2epQ6NAk
OZOHSiiKxcbOGOe6hwgp5c41M7+sVI7l6fnj8/q83hoefvanxERERK786P9P
/91D0tDzmfmKyZIQhQISajsZtk6MWLhgnNSTkE/C8t8VVxmMFFCwduIp/HB6
5W11CUYufB5Yd5z2nIRzu4J8vqmXwZqkfTNSeSR0LpxO+KzeCMuWdwqGn5Cw
4v0QU6DeCxQxzxTTdBLeVnKC+OO9oMX5XJD7gIS87OSaqcJ3wHrQZqn6w3YB
dm6TRB+o2TQOz6WSkEgtTxzz7gfXhfilomQSVj9oEJvuGQK6Sfw2mQQSMpsy
/KfUJ+DaqaUrTjdI+JJcotN/awL+cyJLKi+WhL3ezcMdcxNw0bFkfCGGBD7l
m2N55yRs6eA+SY8mwXSXnVlsNB923Ly1ujeKhPYXi2JMkgQJn3oDg0gSIpv0
9hu6zUDxyzTK4d9IKHgR+/6c/jzom66cdTlKwuTqyVv73eeBdsmq4JYzCcwL
+821E+aB1L1TwHEi4b87pTOH5+bh+quqy2pHSIhvvOXlUrcAj74Gu7+xJ+HC
8J1pq+P/Aj3eJoJuS0KGdPNV+T0iqFW01KZuToI3vE7hB1CQ7xGs8oc6CSJZ
X8vf36Sg3grus1I6Ccni6/qaHlPwgb2PZ5kaCQ2NXvTcbgreO+C8l72WBO3D
i1mnzMTxdu9A2Z/KJIyfZj7/KCqBFsFRzVGrSDgTf7GinSWJ3NSDgoAlIfiO
bhwuLqCiSPUNfnCvEAZce1dWNVLRjNFsuOGtEBzexui3jlBRfMsmy9fdQjBt
HgsdVZVCbUFg5YY3QqAUPpFTipbCMt1x5UqeEJIjNMyD3aTRT5V6tKxGCFU0
lZTtcrI4OO1z9M/nQpDSiGL2m8ph87ejv+aGCaFh512D3/fIoZHrM1F6qBCu
Oz80UbOXQwtNBce7wUIQY72yOnZWDnVmijYGBgphfonv3ZMuh1JJPf46vkKY
6nPMaROTx4lW27+c3YXQkszcWNkij7tdY9VL9wohTq5ZJ/MEDU1knq4iZIVQ
ZqJWYudLQ++QjOVt0kIYcfWDxXAaHrFqN9hIFcKOfNphpyQaJjta2a6UEMK4
9fGLsjwaCvUuOxYuCoC4KmgL3aGA0azOnPwpAXyfXRVkr6SIdlZeTlYNAvB4
f5hLaVHCsN0nbLnhApBKG/Tx71VC5+tctb2hAihy8V3X/0kJzWsb55ouCIDy
Ljq0XFQZWxKftvL8BfD4bbmRv4kysq0p9RXeAvjUxcj5mKWMdJVBRXAQwJl2
PqssdA0WlxjJlWsLwL8uysOPqYqiXBVFj1Y+0Ef2Sn41UsXPc8k7k5r40CxG
zYtAVTyvmBraVM+HDXh7OvaoKl5c3mOoW82H3vL7lx7fVMXNKhZXu0r5YPEy
+2EvqYoDmTnyrRl8kE9reEe8WosRprtUifN8KDwv47DGWg33LJ2W1JbmQ2b4
2cnNTgy8aHyMak6bgisZi4e+8DXwXkpsY+yKSRDpHEB22HocXL/7p7r+cdAK
9Ao5rLMBfVfZmPMixmBkNumINEcLxz74Oekrf4L9o2cuxvtr4/BWKjcmcgTs
Rli6dLoOml9+Gds5OgSTNR6XGvJ1MVI8197510HQl+9WI9w24aPSEPmswn6Q
gln3vhl9NEi2OtHB7wMrgcu3nx034wUREeNzmu/gbbWnqIueIWYlUA29cnug
JKbWlTFriKXDrQnB97vASyJogMfbgoGOX3jrEjvhZEB4iUyqEeY/dOPQZl6D
gbcuz9Z9K0bWqfm132iHttV60kHbjbF/vjyE6cuDvwqupOlRtmEgzSjT1roF
wkV1DrZ82IbrtWof5lk1gVRf2D7fYhMMYkr2P01sgNFsjYSMCFPkZ99tSd1e
DwnaKuJljtvRaaK/7rd/6oCV6lXvzjDDGr2bW2Ina8El4ReezJgZFi8d0DCl
1sL33U/mMip2oGJc0dzo1hoYHrUMqY7eiYdO+Hg1xVRD1i7Dta3uu5D7ysQ/
+lMV5F8LkvfeZI6eab4LLz2qINrxpA1l1hyNxMdsfpmuBOO+zNzoVsAYpbi+
j9cqIXljWn6rDaJwyXNxrX4lRFbeTrYpQ+TNfmOWlHDhwFrHJ02aFhhh1hEg
yeSChW/9MflYC7yhHbdBrqgCMtZ5aLbMWmDOVLXkXcsK0Kx5mmh3zBKVaQqD
P41xgLWpWqejwhJN/tjXkJ/EAa8Z8deNOgQuquQblthwwKPwH0bsHQIX9ES/
b5blwLkrDov77xJY1NWQoSPDgSCH4h6ZewQ+39H0RlOaAzGzQXGsRAIDfjIZ
VaVyoGD73EJSOoGVIUOJshIcmKta7s5+RuC91ravMv+ygdUhc7u2nsCsPGWW
v4ANqY98Tl9vJNCU320VwWfDo0Aesa+ZwKcRDlejp9hQqsSab+YReLzhZFTG
BBv6XGinO7sItOcuZHeNsoE5rEIMDROY1/JR3+UjGzYXh9EfjxK4wvqBiM8H
Nphdez93aozAENmEQ5f62GDLTH85MUng6HP58znv2BBwlkGfniZQbt4taamb
DRE7L88VzRBofFbqmOIPX5MdehM4S6B0Zn6aXhcbkl88uvn9O4GqKZz4451s
yLok7l0+T2D4fMq+oA42PDt0yjJikcA+V7uwuNdsKP75bzXzJQI77sczc9rZ
UDGjNbe8TCDpSz9Y3caG/wHXsuyE
           "]]}, "Charting`Private`Tag$8530#1"]}}, {}}, {
     DisplayFunction -> Identity, Ticks -> {Automatic, Automatic}, 
      AxesOrigin -> {0, 0}, FrameTicks -> {{{{0., 0, {0.01, 0.}}, {0.2, 
           NumberForm[0.2`15.954589770191003, {
             DirectedInfinity[1], 1}], {0.01, 0.}}, {0.4, 
           NumberForm[0.4`15.954589770191003, {
             DirectedInfinity[1], 1}], {0.01, 0.}}, {0.6, 
           NumberForm[0.6`15.954589770191003, {
             DirectedInfinity[1], 1}], {0.01, 0.}}, {0.8, 
           NumberForm[0.8`15.954589770191003, {
             DirectedInfinity[1], 1}], {0.01, 0.}}, {1., 
           NumberForm[1.`15.954589770191003, {
             DirectedInfinity[1], 1}], {0.01, 0.}}, {0.05, 
           Spacer[{0, 0}], {0.005, 0.}}, {0.1, 
           Spacer[{0, 0}], {0.005, 0.}}, {0.15, 
           Spacer[{0, 0}], {0.005, 0.}}, {0.25, 
           Spacer[{0, 0}], {0.005, 0.}}, {0.3, 
           Spacer[{0, 0}], {0.005, 0.}}, {0.35, 
           Spacer[{0, 0}], {0.005, 0.}}, {0.45, 
           Spacer[{0, 0}], {0.005, 0.}}, {0.5, 
           Spacer[{0, 0}], {0.005, 0.}}, {0.55, 
           Spacer[{0, 0}], {0.005, 0.}}, {0.65, 
           Spacer[{0, 0}], {0.005, 0.}}, {0.7, 
           Spacer[{0, 0}], {0.005, 0.}}, {0.75, 
           Spacer[{0, 0}], {0.005, 0.}}, {0.85, 
           Spacer[{0, 0}], {0.005, 0.}}, {0.9, 
           Spacer[{0, 0}], {0.005, 0.}}, {0.95, 
           Spacer[{0, 0}], {0.005, 0.}}}, {{0., 
           Spacer[0], {0.01, 0.}}, {0.2, 
           Spacer[0], {0.01, 0.}}, {0.4, 
           Spacer[0], {0.01, 0.}}, {0.6, 
           Spacer[0], {0.01, 0.}}, {0.8, 
           Spacer[0], {0.01, 0.}}, {1., 
           Spacer[0], {0.01, 0.}}, {0.05, 
           Spacer[0], {0.005, 0.}}, {0.1, 
           Spacer[0], {0.005, 0.}}, {0.15, 
           Spacer[0], {0.005, 0.}}, {0.25, 
           Spacer[0], {0.005, 0.}}, {0.3, 
           Spacer[0], {0.005, 0.}}, {0.35, 
           Spacer[0], {0.005, 0.}}, {0.45, 
           Spacer[0], {0.005, 0.}}, {0.5, 
           Spacer[0], {0.005, 0.}}, {0.55, 
           Spacer[0], {0.005, 0.}}, {0.65, 
           Spacer[0], {0.005, 0.}}, {0.7, 
           Spacer[0], {0.005, 0.}}, {0.75, 
           Spacer[0], {0.005, 0.}}, {0.85, 
           Spacer[0], {0.005, 0.}}, {0.9, 
           Spacer[0], {0.005, 0.}}, {0.95, 
           Spacer[0], {0.005, 0.}}}}, {{{0., 0, {0.01, 0.}}, {
          10., 10, {0.01, 0.}}, {20., 20, {0.01, 0.}}, {
          30., 30, {0.01, 0.}}, {40., 40, {0.01, 0.}}, {2., 
           Spacer[{0, 0}], {0.005, 0.}}, {4., 
           Spacer[{0, 0}], {0.005, 0.}}, {6., 
           Spacer[{0, 0}], {0.005, 0.}}, {8., 
           Spacer[{0, 0}], {0.005, 0.}}, {12., 
           Spacer[{0, 0}], {0.005, 0.}}, {14., 
           Spacer[{0, 0}], {0.005, 0.}}, {16., 
           Spacer[{0, 0}], {0.005, 0.}}, {18., 
           Spacer[{0, 0}], {0.005, 0.}}, {22., 
           Spacer[{0, 0}], {0.005, 0.}}, {24., 
           Spacer[{0, 0}], {0.005, 0.}}, {26., 
           Spacer[{0, 0}], {0.005, 0.}}, {28., 
           Spacer[{0, 0}], {0.005, 0.}}, {32., 
           Spacer[{0, 0}], {0.005, 0.}}, {34., 
           Spacer[{0, 0}], {0.005, 0.}}, {36., 
           Spacer[{0, 0}], {0.005, 0.}}, {38., 
           Spacer[{0, 0}], {0.005, 0.}}, {42., 
           Spacer[{0, 0}], {0.005, 0.}}, {44., 
           Spacer[{0, 0}], {0.005, 0.}}, {46., 
           Spacer[{0, 0}], {0.005, 0.}}, {48., 
           Spacer[{0, 0}], {0.005, 0.}}, {50., 
           Spacer[{0, 0}], {0.005, 0.}}}, {{0., 
           Spacer[0], {0.01, 0.}}, {10., 
           Spacer[0], {0.01, 0.}}, {20., 
           Spacer[0], {0.01, 0.}}, {30., 
           Spacer[0], {0.01, 0.}}, {40., 
           Spacer[0], {0.01, 0.}}, {2., 
           Spacer[0], {0.005, 0.}}, {4., 
           Spacer[0], {0.005, 0.}}, {6., 
           Spacer[0], {0.005, 0.}}, {8., 
           Spacer[0], {0.005, 0.}}, {12., 
           Spacer[0], {0.005, 0.}}, {14., 
           Spacer[0], {0.005, 0.}}, {16., 
           Spacer[0], {0.005, 0.}}, {18., 
           Spacer[0], {0.005, 0.}}, {22., 
           Spacer[0], {0.005, 0.}}, {24., 
           Spacer[0], {0.005, 0.}}, {26., 
           Spacer[0], {0.005, 0.}}, {28., 
           Spacer[0], {0.005, 0.}}, {32., 
           Spacer[0], {0.005, 0.}}, {34., 
           Spacer[0], {0.005, 0.}}, {36., 
           Spacer[0], {0.005, 0.}}, {38., 
           Spacer[0], {0.005, 0.}}, {42., 
           Spacer[0], {0.005, 0.}}, {44., 
           Spacer[0], {0.005, 0.}}, {46., 
           Spacer[0], {0.005, 0.}}, {48., 
           Spacer[0], {0.005, 0.}}, {50., 
           Spacer[0], {0.005, 0.}}}}}, GridLines -> {None, None}, 
      DisplayFunction -> Identity, PlotRangePadding -> {{
         Scaled[0.02], 
         Scaled[0.02]}, {0, 0}}, PlotRangeClipping -> True, ImagePadding -> 
      All, DisplayFunction -> Identity, AspectRatio -> GoldenRatio^(-1), 
      Axes -> {True, True}, AxesLabel -> {None, None}, AxesOrigin -> {0, 0}, 
      DisplayFunction :> Identity, Frame -> {{True, True}, {True, True}}, 
      FrameLabel -> {{
         Style["Fraction of susceptible cases", Bold, 
          GrayLevel[0], FontSize -> 28], None}, {
         Style["Time (Days)", Bold, 
          GrayLevel[0], FontSize -> 28], None}}, FrameStyle -> Directive[
        Thickness[Large], 
        GrayLevel[0], 20], FrameTicks -> {{All, Automatic}, {All, Automatic}},
       FrameTicksStyle -> Directive[
        Thickness[0.004], 
        GrayLevel[0], 36], GridLines -> {None, None}, GridLinesStyle -> 
      Directive[
        GrayLevel[0.5, 0.4]], ImageSize -> 1000, 
      Method -> {
       "DefaultBoundaryStyle" -> Automatic, 
        "DefaultGraphicsInteraction" -> {
         "Version" -> 1.2, "TrackMousePosition" -> {True, False}, 
          "Effects" -> {
           "Highlight" -> {"ratio" -> 2}, "HighlightPoint" -> {"ratio" -> 2}, 
            "Droplines" -> {
             "freeformCursorMode" -> True, 
              "placement" -> {"x" -> "All", "y" -> "None"}}}}, 
        "DefaultMeshStyle" -> AbsolutePointSize[6], "ScalingFunctions" -> 
        None, "CoordinatesToolOptions" -> {"DisplayFunction" -> ({
            (Identity[#]& )[
             Part[#, 1]], 
            (Identity[#]& )[
             Part[#, 2]]}& ), "CopiedValueFunction" -> ({
            (Identity[#]& )[
             Part[#, 1]], 
            (Identity[#]& )[
             Part[#, 2]]}& )}}, 
      PlotRange -> {{0., 39.99999918367347}, {0, 1}}, PlotRangeClipping -> 
      True, PlotRangePadding -> {{
         Scaled[0.02], 
         Scaled[0.02]}, {Automatic, Automatic}}, 
      Ticks -> {Automatic, Automatic}}], 
    Placed[
     Unevaluated[
      LineLegend[{
        Directive[
         AbsoluteThickness[5]]}, {
        Style["Numerical(RK-4)", Bold, 
         GrayLevel[0], FontSize -> 28]}, LabelStyle -> {}, LegendLayout -> 
       "Column", LegendMarkerSize -> 50]], {Right, Top}, Identity]]& ],
  AutoDelete->True,
  Editable->True,
  SelectWithContents->False,
  Selectable->True]], "Output",
 CellChangeTimes->{
  3.894598082749748*^9, {3.894598179344902*^9, 3.894598224021926*^9}, {
   3.894598355601822*^9, 3.8945984385501933`*^9}, {3.8945985299562664`*^9, 
   3.894598544547451*^9}, 3.8945987292854033`*^9, {3.8945988015213337`*^9, 
   3.894598830823243*^9}, 3.894598880617696*^9, 3.8945991565747666`*^9, {
   3.894599218293805*^9, 3.894599261263399*^9}, {3.894600064139799*^9, 
   3.894600179300449*^9}, 3.8946002242333193`*^9, {3.894600283030138*^9, 
   3.8946003225356245`*^9}, {3.8946005389038963`*^9, 3.8946005728042936`*^9}, 
   3.894600686405061*^9, {3.894600722154789*^9, 3.894600790999858*^9}, 
   3.8946008615648546`*^9, 3.8946012934595785`*^9, {3.8946014290711937`*^9, 
   3.8946014746419973`*^9}, {3.8946016772412987`*^9, 3.8946016891702166`*^9}, 
   3.89460284803605*^9, {3.8946030356178694`*^9, 3.8946030509336586`*^9}, 
   3.8946038904588857`*^9, 3.8946042563416634`*^9, 3.894608635397136*^9, 
   3.894611228981022*^9, 3.895618164276222*^9},
 CellLabel->"Out[3]=",ExpressionUUID->"5d90749f-5616-4c7b-a9c7-97dc1e235d94"]
}, Open  ]],

Cell[BoxData[{
 RowBox[{
  RowBox[{"S0", "=", 
   RowBox[{
    RowBox[{"S1", "[", "0", "]"}], "/.", "Sol1"}]}], 
  ";"}], "\[IndentingNewLine]", 
 RowBox[{
  RowBox[{"I0", "=", 
   RowBox[{
    RowBox[{"I1", "[", "0", "]"}], "/.", "Sol1"}]}], 
  ";"}], "\[IndentingNewLine]", 
 RowBox[{
  RowBox[{"R0", "=", 
   RowBox[{
    RowBox[{"R1", "[", "0", "]"}], "/.", "Sol1"}]}], ";"}]}], "Input",
 CellChangeTimes->{{3.875838266218117*^9, 3.875838387660489*^9}},
 CellLabel->"In[4]:=",ExpressionUUID->"d868a7d3-1b8d-4dcf-9385-38dfb8afcf39"],

Cell[BoxData[
 RowBox[{
  RowBox[{
   RowBox[{"C1", "[", "0", "]"}], "=", "1"}], ";"}]], "Input",
 CellChangeTimes->{{3.8759191045400057`*^9, 3.8759191137204804`*^9}},
 CellLabel->"In[7]:=",ExpressionUUID->"04a9c914-21fc-45ba-b7f7-f6a9f74ee24a"],

Cell[BoxData[
 RowBox[{
  RowBox[{"C1", "[", "k_", "]"}], ":=", 
  RowBox[{"Sum", "[", 
   RowBox[{
    RowBox[{
     RowBox[{"Binomial", "[", 
      RowBox[{
       RowBox[{"k", "-", "1"}], ",", 
       RowBox[{"i", "-", "1"}]}], "]"}], 
     RowBox[{"C1", "[", 
      RowBox[{"k", "-", "i"}], "]"}], 
     RowBox[{"b", "[", "i", "]"}]}], ",", 
    RowBox[{"{", 
     RowBox[{"i", ",", "k"}], "}"}]}], "]"}]}]], "Input",
 CellChangeTimes->{{3.8759188792740755`*^9, 3.8759189201946754`*^9}, {
   3.8759189868974895`*^9, 3.87591906567892*^9}, 3.8759191376974444`*^9},
 CellLabel->"In[8]:=",ExpressionUUID->"9086bfc8-9db9-493b-9d01-885290d411ab"],

Cell[BoxData[
 RowBox[{
  RowBox[{
   RowBox[{"b", "[", "1", "]"}], "=", 
   RowBox[{"B", "*", "I0"}]}], ";"}]], "Input",
 CellChangeTimes->{{3.8759191658140135`*^9, 3.875919170047387*^9}, {
  3.8759194809930844`*^9, 3.8759194947058725`*^9}},
 CellLabel->"In[9]:=",ExpressionUUID->"4968a273-3a7b-4db7-8c35-b3fb5e4e997e"],

Cell[BoxData[
 RowBox[{
  RowBox[{"b", "[", "n_", "]"}], ":=", 
  RowBox[{
   RowBox[{"G", "*", 
    RowBox[{"b", "[", 
     RowBox[{"n", "-", "1"}], "]"}]}], "-", 
   RowBox[{"B", "*", "S0", "*", 
    RowBox[{"Sum", "[", 
     RowBox[{
      RowBox[{
       RowBox[{"Binomial", "[", 
        RowBox[{
         RowBox[{"n", "-", "2"}], ",", 
         RowBox[{"i", "-", "1"}]}], "]"}], 
       RowBox[{"C1", "[", 
        RowBox[{"n", "-", "1", "-", "i"}], "]"}], 
       RowBox[{"b", "[", "i", "]"}]}], ",", 
      RowBox[{"{", 
       RowBox[{"i", ",", 
        RowBox[{"n", "-", "1"}]}], "}"}]}], "]"}]}]}]}]], "Input",
 CellChangeTimes->{{3.8759195160233107`*^9, 3.8759196225474133`*^9}},
 CellLabel->"In[10]:=",ExpressionUUID->"281f7469-8d88-4e76-ac88-6a25ed808f89"],

Cell[CellGroupData[{

Cell[BoxData[{
 RowBox[{
  RowBox[{"SolSty", "=", 
   RowBox[{"Solve", "[", 
    RowBox[{
     RowBox[{
      RowBox[{
       RowBox[{"1", "-", "x", "+", 
        RowBox[{
         RowBox[{"(", 
          RowBox[{"G", "/", "B"}], ")"}], "*", 
         RowBox[{"Log", "[", 
          RowBox[{"x", "/", "S0"}], " ", "]"}]}]}], "\[Equal]", "0"}], "&&", 
      RowBox[{"x", "\[LessEqual]", "1"}]}], ",", "x"}], "]"}]}], 
  ";"}], "\[IndentingNewLine]", 
 RowBox[{"Sfty", "=", 
  RowBox[{"x", "/.", "SolSty"}]}]}], "Input",
 CellChangeTimes->{{3.8759200764450016`*^9, 3.8759201298329954`*^9}, {
  3.875921687435263*^9, 3.875921713950488*^9}, {3.87592178115839*^9, 
  3.8759218013128395`*^9}, {3.8759218887215137`*^9, 3.8759219694103107`*^9}},
 CellLabel->"In[11]:=",ExpressionUUID->"de3b563f-723f-441f-bcb9-00b23ef89321"],

Cell[BoxData[
 TemplateBox[{
  "Solve", "ratnz", 
   "\"Solve was unable to solve the system with inexact coefficients. The \
answer was obtained by solving a corresponding exact system and numericizing \
the result.\"", 2, 11, 1, 23898366462100008957, "Local"},
  "MessageTemplate"]], "Message", "MSG",
 CellChangeTimes->{{3.8759201097670603`*^9, 3.875920133113473*^9}, 
   3.8759215719742727`*^9, 3.8759217166373825`*^9, 3.875921804187189*^9, {
   3.875921945440957*^9, 3.8759219716285095`*^9}, 3.8759237291874046`*^9, 
   3.8759334454085283`*^9, 3.8759353075528016`*^9, 3.875936855886098*^9, 
   3.875938089327142*^9, 3.875938333673961*^9, 3.8762627183375053`*^9, 
   3.88500371397103*^9, 3.8945907340572577`*^9, 3.8945961372409477`*^9, 
   3.894608672959341*^9, 3.8956182269511185`*^9},
 CellLabel->
  "During evaluation of \
In[11]:=",ExpressionUUID->"dacc65be-5c1b-40d1-8091-ff82dab07bcf"],

Cell[BoxData[
 RowBox[{"{", "0.10589419433573381`", "}"}]], "Output",
 CellChangeTimes->{{3.875920109782651*^9, 3.875920133113473*^9}, 
   3.8759215719898653`*^9, 3.8759217166373825`*^9, 3.8759218042027826`*^9, {
   3.8759219454721985`*^9, 3.8759219716441307`*^9}, 3.875923729203023*^9, 
   3.8759334454165072`*^9, 3.8759353075607805`*^9, 3.8759368559016895`*^9, 
   3.875938089342765*^9, 3.87593833368194*^9, 3.8762627184152966`*^9, 
   3.885003713986401*^9, 3.8945907340572577`*^9, 3.894596137271943*^9, 
   3.894608672968346*^9, 3.8956182269511185`*^9},
 CellLabel->"Out[12]=",ExpressionUUID->"9b796dec-f4cb-4b51-8afd-a37231ad5543"]
}, Open  ]],

Cell[BoxData[{
 RowBox[{
  RowBox[{"a0", "=", 
   RowBox[{"Log", "[", 
    RowBox[{"Sfty", "/", "S0"}], "]"}]}], ";"}], "\[IndentingNewLine]", 
 RowBox[{
  RowBox[{"Lam1", "=", 
   RowBox[{"G", "-", 
    RowBox[{"B", "*", "Sfty"}]}]}], ";"}]}], "Input",
 CellChangeTimes->{{3.8759220653255153`*^9, 3.8759220657316995`*^9}, {
  3.8759237363309464`*^9, 3.8759237445008903`*^9}},
 CellLabel->"In[13]:=",ExpressionUUID->"3087942c-be4a-4c60-b787-74f98e4838eb"],

Cell[BoxData[{
 RowBox[{
  RowBox[{"M10", "=", 
   RowBox[{"Table", "[", 
    RowBox[{
     RowBox[{"j", "^", 
      RowBox[{"(", 
       RowBox[{"i", "-", "1"}], ")"}]}], ",", 
     RowBox[{"{", 
      RowBox[{"i", ",", "10"}], "}"}], ",", 
     RowBox[{"{", 
      RowBox[{"j", ",", "10"}], "}"}]}], "]"}]}], 
  ";"}], "\[IndentingNewLine]", 
 RowBox[{
  RowBox[{
   RowBox[{"b", "[", "0", "]"}], "=", 
   RowBox[{"-", "a0"}]}], ";"}], "\[IndentingNewLine]", 
 RowBox[{
  RowBox[{"N10", "=", 
   RowBox[{"Table", "[", 
    RowBox[{
     RowBox[{
      RowBox[{"b", "[", 
       RowBox[{"i", "-", "1"}], "]"}], "/", 
      RowBox[{"Lam1", "^", 
       RowBox[{"(", 
        RowBox[{"i", "-", "1"}], ")"}]}]}], ",", 
     RowBox[{"{", 
      RowBox[{"i", ",", "10"}], "}"}]}], "]"}]}], 
  ";"}], "\[IndentingNewLine]", 
 RowBox[{
  RowBox[{"Sol10", "=", 
   RowBox[{
    RowBox[{"Inverse", "[", "M10", "]"}], ".", "N10"}]}], 
  ";"}], "\[IndentingNewLine]", 
 RowBox[{
  RowBox[{"S10", "[", "x_", "]"}], ":=", 
  RowBox[{"a0", "+", 
   RowBox[{"Sum", "[", 
    RowBox[{
     RowBox[{
      RowBox[{"Sol10", "[", 
       RowBox[{"[", 
        RowBox[{"i", ",", "1"}], "]"}], "]"}], "*", 
      RowBox[{"Exp", "[", 
       RowBox[{
        RowBox[{"-", "i"}], "*", "Lam1", "*", "x"}], "]"}]}], ",", 
     RowBox[{"{", 
      RowBox[{"i", ",", "10"}], "}"}]}], "]"}]}]}]}], "Input",
 CellChangeTimes->{{3.8759221270356684`*^9, 3.8759222392029495`*^9}, {
  3.8759222693705883`*^9, 3.875922284779501*^9}, {3.8759223258392506`*^9, 
  3.875922369845193*^9}},
 CellLabel->"In[16]:=",ExpressionUUID->"ed174707-3839-4f5b-88b0-bb17afdbd06c"],

Cell[CellGroupData[{

Cell[BoxData[
 RowBox[{"P10", "=", 
  RowBox[{"Plot", "[", 
   RowBox[{
    RowBox[{"S0", "*", 
     RowBox[{"Exp", "[", 
      RowBox[{"S10", "[", "x", "]"}], "]"}]}], ",", 
    RowBox[{"{", 
     RowBox[{"x", ",", "0", ",", "40"}], "}"}], ",", "\[IndentingNewLine]", 
    RowBox[{"PlotStyle", "\[Rule]", 
     RowBox[{"{", 
      RowBox[{"Blue", ",", 
       RowBox[{"Thickness", "[", "0.007", "]"}]}], "}"}]}], ",", 
    "\[IndentingNewLine]", 
    RowBox[{"PlotLegends", "\[Rule]", " ", 
     RowBox[{"Placed", "[", 
      RowBox[{
       RowBox[{"LineLegend", "[", 
        RowBox[{
         RowBox[{"{", 
          RowBox[{"Directive", "[", 
           RowBox[{"Blue", ",", 
            RowBox[{"AbsoluteThickness", "[", "5", "]"}]}], "]"}], "}"}], ",", 
         RowBox[{"{", 
          RowBox[{"Style", "[", 
           RowBox[{
           "\"\<\!\(\*SubscriptBox[\(S\), \(10\)]\)(t)\>\"", ",", "Bold", ",",
             "Italic", ",", "Blue", ",", 
            RowBox[{"FontSize", "\[Rule]", "28"}]}], "]"}], "}"}], ",", 
         RowBox[{"LegendMarkerSize", "\[Rule]", "50"}]}], "]"}], 
       "\[IndentingNewLine]", ",", 
       RowBox[{"{", 
        RowBox[{"Right", ",", "Top"}], "}"}]}], "]"}]}], ",", 
    "\[IndentingNewLine]", 
    RowBox[{"Frame", "\[Rule]", " ", "True"}], ",", "\[IndentingNewLine]", 
    RowBox[{"FrameTicksStyle", "\[Rule]", 
     RowBox[{"Directive", "[", 
      RowBox[{"Black", ",", "36"}], "]"}]}], ",", "\[IndentingNewLine]", 
    RowBox[{"FrameStyle", "->", 
     RowBox[{"Directive", "[", 
      RowBox[{"Thick", ",", "Black", ",", "10"}], "]"}]}], ",", 
    "\[IndentingNewLine]", 
    RowBox[{"TicksStyle", "\[Rule]", 
     RowBox[{"Directive", "[", "100", "]"}]}], ",", "\[IndentingNewLine]", 
    RowBox[{"ImageSize", "\[Rule]", "1000"}]}], "]"}]}]], "Input",
 CellChangeTimes->{{3.8759224143113422`*^9, 3.875922432493951*^9}, {
   3.8759383952995243`*^9, 3.8759383959235044`*^9}, {3.875940185472021*^9, 
   3.8759401951319633`*^9}, {3.8759440340696373`*^9, 
   3.8759440377093997`*^9}, {3.8759440748199835`*^9, 3.875944076335248*^9}, {
   3.8759441122427244`*^9, 3.8759441131722116`*^9}, {3.875944804581195*^9, 
   3.875944848022503*^9}, 3.8759471551648026`*^9, {3.8945963811471205`*^9, 
   3.894596421571374*^9}, {3.8945993763000035`*^9, 3.8945994076902122`*^9}, {
   3.894599478239253*^9, 3.894599535549003*^9}, {3.894599592416417*^9, 
   3.89459960380369*^9}, {3.894599659823717*^9, 3.8945996679352026`*^9}, 
   3.894600381928322*^9, 3.8946017350965796`*^9, {3.8946038942060657`*^9, 
   3.8946038946375217`*^9}, {3.8946048314334784`*^9, 
   3.8946048346007223`*^9}, {3.8956182444648743`*^9, 3.895618245996307*^9}},
 CellLabel->"In[22]:=",ExpressionUUID->"b67eb606-34d5-4a21-acb8-2e80e9724a20"],

Cell[BoxData[
 TagBox[
  GraphicsBox[{{{{}, {}, 
      TagBox[
       {RGBColor[0, 0, 1], Thickness[0.007], Opacity[1.], 
        LineBox[CompressedData["
1:eJwV0Hk4lAsbBnCMyFbGRBlmUIpsJZ0sxfPwquTI12JLySFR0kJpIS0iptCQ
NFlPZC2cwinOkO3IUipKRClLhZn3TUgjcXx/3Nd9/f67r1vL++iO/RJiYmKp
c/l/p53zljL2uWt1kyw7vaiIgvp2TQdXTQ7waNyBxEIKZhuqLmlq3oK6TfN7
Fs05rTpWY55mPiwNswpg3KMgwDL48KRGOXBD0qXkCiho/3kg8atGE3jlLWzq
z6ZAurtPR6jRBUZ9u7LM0ijorK4MFnzpghDJmUf5qRQU5PDqRu6/BY9isa3M
OTsGOXoOEz1Qo+FDipIpSJKpSPrs1wvF2/bJlvAoUEptlBh90wfhe/Vt5RMp
uN2cETiiMQTxx68lul6hYJxXptcbMwS2HnvVCzgUbPJr6W8TDYGNfMHUz2gK
BLRJ54r2YciNsHuUFkWBmaWjBSdKAJ7HQ1d0RVDwonhaQoeiwFyhj1h1noLz
zQb2xp5jUNHWrOh0nIKiYk53gNEU7H6lwnHfRcGw0nCMvdcUmKxPMI9xo0Dn
pL2VbuIUqIuFra50peDPDXK3+0VTcJyzlFJ3oSChKcbX/d+f0LJeOb19BwUn
+6+Nbt7zC6KSYk1YDhRkyLVcom8Uw3WrJlPVrSjwg5e3BEE0bGur59zRoEAs
83tF91UaWjlEn8tlU8CTVO9pvkNDpuvSxHwWBY1Nvuz8DhqyZK+z76pRoOs0
nbnfQhLvxRveylpMwZcDOvfei8/DImlDv4MLKfBPCKt6wZXCIOUOA5sZEiQm
Mnsf50uhmtGpGJ1fJCS7NooV10rh5QWLvspNk9CsziBix6WwIND68UsRCfq5
eU+2uEljcTPda/sECYJ/2l/UaszHkrCdzRoCEo4MruwvLZJBsT5x3mgnCR/2
ds2vaZLBmbg7sclvSNjZGW30bEAGT3VrG9t0kGDW8vnMIFMWvXsjQmPbSaDd
z1ZUiZJFqi9jlNFKAu+sltUpTzkM5WSL3teSUMNQvWWuqICGBisyve6SsDa2
sWqjvgLab3Niv8snIUfq9MD2TQo4KJVEd80jIUbUscr/rAL6qDY7b8omwaU3
sSH5iwIOpKVoKGWQMFygOP6zegF+6eHO80ggQVYrQqfXTBGr3Eym7p8ioXFD
/KpzGxWx+GHzPJWTJFx2Szdl7VDE6iWR4adPzP3HfbR59yFF5AVio1kgCVMz
Ar83aYooJbqwI8efhJEe57znEnSsLjJuNvEg4SlPZ2X1Uzoul3RbK2dNwpXS
tcaeXXS8+NjspTmQYPfC2nxmkI7P9AyzfC1JqJfes2XDLB3T8oLeV5iTwD/J
PfjIWAknPdVCt64hodBJlP9XkhKKHa2IU11GQpxii97tPxg43XDilxWNhHJT
VpnjEQaCJaEvKU7CwN6jMB3KwD/2fxxtmBHC+kKGk+tNBtqpy8DGKSF82bIn
TKGVgbYMp2vao0IgLgmfn1m/CMsDt5Ufei+EHxMLg3eoKKOu02SlzEMhLGN5
z84uU8Z3ySYjZ0uF4Ghbyik0VsbElCUewvtCyE5wS5+/VRlT152WbLgnhB2r
bj+puqSMC77LqLpkCqHwwBqm/qgyKjv6qVIxQvDudnpMe6qCMvG0xm+eQpBN
+Xg4sEsFX61UtljsIYQH7kfUez+p4Dr7Nr6ZuxBob6POVIgvxuo4l5EgJyHc
6awwCTRdjJEb7Irq7ITw6bVm3vvMxRjmkdL3arUQ/F8IuOVnlmDY+iSX3BkB
BP4b4X1Uh4nSOZcvZnIFwB7YJPXdhIkLvh3ys4gVQIuETMFZZGKA3Myu5xwB
LMfYUc4uJs5azvP6Gi6AroobF+5cZWJdeMTbBcECsP4rJ72LYuKJmNRcvpsA
6CmNb4lHanhmQv/za5YA7h+T37lkCwsj9zx2600fgafJjDOFLiyM/+Hz2j15
BD7VMzNsfFiorSFZ2nZjBJiqK0cCzrNQzaDk5sOYEYio2XippoyFDl+//XIO
GQEXpfMl/kvZmGudFTnoNAJTJaOMyp9sfKhUK9ghPQK3Qw8Nr3bVxKYwp323
vIYhPGN6+7hAC6kf9t6C+UMg1v4B+SHLMP9J2FBE/GdYccL3tJPecpQLLbpn
+m4QBiZuushVrkDRZs+bY2YDYD/oH5YQqIsxOuzK3KA+cBzg6rPZejh2ayv7
Zt0HGK7zvtBYqI9/exk4nee+ByN6B4vwNMSe532MG7xukIUJr54xI8w1TBPS
lbtgs9B9cqnzajSydBNkZXdAZ62PuLuBMW55/uDPkCuvoCy6fq/mhDH23kkU
K3nRBr7zgj+0tq7BiYPaupVGL2FfUGiZfLIJtrpkXaYePodVfvqtDl5rMc4w
59eK4GfwXMlALtj8N5Qs8JPSd26Bf4rCUwxo65Dlu9xBK70JQsX1tj19tw7T
zq10bJdoBNmeELsjpaZY8ylw4W+5DTCYo5WYcdYMvYs5ooVx/0KirqpkubM5
zrZ9iIyOrAdusu8TL00LnF/4/Z8NxXXgnujRKv/ZAg9GXN0bNVkLP2yzRRlV
6zFRKSqweEst9A/anK6N2oDV49NLVvFrINPSWO2ZlyVqX1LpgHU1UBgZTPcz
tMJGSeOtkk3VEOW873fahBWq/Qre0upfDb/13M6Pega4fMZYWpdeDbyVKYXP
fke8Z9uvd+7aYzhfHcv7vRxxMJ354hXtMWxVc85u1rbGhAdrPLuuVoH1kSe7
6Rxr1PxfVsqmlVWQoe6t/XTCGlV3ll5kt1SCdl1ukuNuG7SfZdqWhFUC17BW
r63KBr+meyocs6gE3zHJl016BO6O3yP/Q8QH7/vfNDnXCJzuXv+os54PAeE7
p+3jCbyh9TFPVMeH4J2lb+SvEyi0O6aoNufoieA4bhKB/ODNhGcNH4rMRT9v
phFoLlu9WljJB1HNbEfOXQLLNl75xn7IB26bfGz9EwLdQqJdOvP5kJx1+MDl
JgJxvC1Pes5ZJ1oJuxYCm8V1/E3z+PC3CneqpZXAYl2RGS+HDz3ujAPtrwn8
eLxAzDOLDzr9qkRfP4HLD3fSxNP4sLo0hH1nkMADstf1TFP5YBHZLdr/mcB8
Rir/cAofHHTS/hoaJtDTtlir5xYfgg5pskdHCTy2L2SoMokPZzdcFD0YI3Br
xWafyRt8iFToe3ViYm7f9QQ74znzirOu/vhBoGxLhUPOdT5kXpD0q5gisCR0
ecDHBD7c3b7f5uw0gWPbdcfV51y6tIFlNUOgq92VAbd4PlSNrRDNzhIoOqNk
eYPLh/8AK+Gp+A==
         "]]},
       Annotation[#, "Charting`Private`Tag$11513#1"]& ]}, {}}, InsetBox[
     TemplateBox[{
       StyleBox[
       "\"\\!\\(\\*SubscriptBox[\\(S\\), \\(10\\)]\\)(t)\"", Bold, Italic, 
        RGBColor[0, 0, 1], FontSize -> 28, StripOnInput -> False]},
      "LineLegend",
      DisplayFunction->(FormBox[
        StyleBox[
         StyleBox[
          PaneBox[
           TagBox[
            GridBox[{{
               TagBox[
                GridBox[{{
                   GraphicsBox[{{
                    Directive[
                    EdgeForm[
                    Directive[
                    Opacity[0.3], 
                    GrayLevel[0]]], 
                    PointSize[0.5], 
                    RGBColor[0, 0, 1], 
                    AbsoluteThickness[5]], {
                    LineBox[{{0, 50}, {50, 50}}]}}, {
                    Directive[
                    EdgeForm[
                    Directive[
                    Opacity[0.3], 
                    GrayLevel[0]]], 
                    PointSize[0.5], 
                    RGBColor[0, 0, 1], 
                    AbsoluteThickness[5]], {}}}, AspectRatio -> Full, 
                    ImageSize -> {50, 50}, PlotRangePadding -> None, 
                    ImagePadding -> Automatic, 
                    BaselinePosition -> (Scaled[0.42000000000000004`] -> 
                    Baseline)], #}}, 
                 GridBoxAlignment -> {
                  "Columns" -> {Center, Left}, "Rows" -> {{Baseline}}}, 
                 AutoDelete -> False, 
                 GridBoxDividers -> {
                  "Columns" -> {{False}}, "Rows" -> {{False}}}, 
                 GridBoxItemSize -> {"Columns" -> {{All}}, "Rows" -> {{All}}},
                  GridBoxSpacings -> {
                  "Columns" -> {{0.5}}, "Rows" -> {{0.8}}}], "Grid"]}}, 
             GridBoxAlignment -> {"Columns" -> {{Left}}, "Rows" -> {{Top}}}, 
             AutoDelete -> False, 
             GridBoxItemSize -> {
              "Columns" -> {{Automatic}}, "Rows" -> {{Automatic}}}, 
             GridBoxSpacings -> {"Columns" -> {{1}}, "Rows" -> {{0}}}], 
            "Grid"], Alignment -> Left, AppearanceElements -> None, 
           ImageMargins -> {{5, 5}, {5, 5}}, ImageSizeAction -> 
           "ResizeToFit"], LineIndent -> 0, StripOnInput -> False], {
         FontFamily -> "Arial"}, Background -> Automatic, StripOnInput -> 
         False], TraditionalForm]& ),
      Editable->True,
      InterpretationFunction:>(RowBox[{"LineLegend", "[", 
         RowBox[{
           RowBox[{"{", 
             RowBox[{"Directive", "[", 
               RowBox[{
                 InterpretationBox[
                  ButtonBox[
                   TooltipBox[
                    GraphicsBox[{{
                    GrayLevel[0], 
                    RectangleBox[{0, 0}]}, {
                    GrayLevel[0], 
                    RectangleBox[{1, -1}]}, {
                    RGBColor[0, 0, 1], 
                    RectangleBox[{0, -1}, {2, 1}]}}, DefaultBaseStyle -> 
                    "ColorSwatchGraphics", AspectRatio -> 1, Frame -> True, 
                    FrameStyle -> RGBColor[0., 0., 0.6666666666666666], 
                    FrameTicks -> None, PlotRangePadding -> None, ImageSize -> 
                    Dynamic[{
                    Automatic, 1.35 CurrentValue["FontCapHeight"]/
                    AbsoluteCurrentValue[Magnification]}]], 
                    StyleBox[
                    RowBox[{"RGBColor", "[", 
                    RowBox[{"0", ",", "0", ",", "1"}], "]"}], NumberMarks -> 
                    False]], Appearance -> None, BaseStyle -> {}, 
                   BaselinePosition -> Baseline, DefaultBaseStyle -> {}, 
                   ButtonFunction :> With[{Typeset`box$ = EvaluationBox[]}, 
                    If[
                    Not[
                    AbsoluteCurrentValue["Deployed"]], 
                    SelectionMove[Typeset`box$, All, Expression]; 
                    FrontEnd`Private`$ColorSelectorInitialAlpha = 1; 
                    FrontEnd`Private`$ColorSelectorInitialColor = 
                    RGBColor[0, 0, 1]; 
                    FrontEnd`Private`$ColorSelectorUseMakeBoxes = True; 
                    MathLink`CallFrontEnd[
                    FrontEnd`AttachCell[Typeset`box$, 
                    FrontEndResource["RGBColorValueSelector"], {
                    0, {Left, Bottom}}, {Left, Top}, 
                    "ClosingActions" -> {
                    "SelectionDeparture", "ParentChanged", 
                    "EvaluatorQuit"}]]]], BaseStyle -> Inherited, Evaluator -> 
                   Automatic, Method -> "Preemptive"], 
                  RGBColor[0, 0, 1], Editable -> False, Selectable -> False], 
                 ",", 
                 RowBox[{"AbsoluteThickness", "[", "5", "]"}]}], "]"}], "}"}],
            ",", 
           RowBox[{"{", #, "}"}], ",", 
           RowBox[{"LabelStyle", "\[Rule]", 
             RowBox[{"{", "}"}]}], ",", 
           RowBox[{"LegendLayout", "\[Rule]", "\"Column\""}], ",", 
           RowBox[{"LegendMarkerSize", "\[Rule]", "50"}]}], "]"}]& )], 
     Scaled[{0.99, 0.99}], ImageScaled[{1, 1}],
     BaseStyle->{FontSize -> Larger},
     FormatType->StandardForm]},
   AspectRatio->NCache[GoldenRatio^(-1), 0.6180339887498948],
   Axes->{True, True},
   AxesLabel->{None, None},
   AxesOrigin->{0, 0},
   DisplayFunction->Identity,
   Frame->{{True, True}, {True, True}},
   FrameLabel->{{None, None}, {None, None}},
   FrameStyle->Directive[
     Thickness[Large], 
     GrayLevel[0], 10],
   FrameTicks->{{Automatic, Automatic}, {Automatic, Automatic}},
   FrameTicksStyle->Directive[
     GrayLevel[0], 36],
   GridLines->{None, None},
   GridLinesStyle->Directive[
     GrayLevel[0.5, 0.4]],
   ImagePadding->All,
   ImageSize->1000,
   Method->{
    "DefaultBoundaryStyle" -> Automatic, 
     "DefaultGraphicsInteraction" -> {
      "Version" -> 1.2, "TrackMousePosition" -> {True, False}, 
       "Effects" -> {
        "Highlight" -> {"ratio" -> 2}, "HighlightPoint" -> {"ratio" -> 2}, 
         "Droplines" -> {
          "freeformCursorMode" -> True, 
           "placement" -> {"x" -> "All", "y" -> "None"}}}}, 
     "DefaultMeshStyle" -> AbsolutePointSize[6], "ScalingFunctions" -> None, 
     "CoordinatesToolOptions" -> {"DisplayFunction" -> ({
         (Identity[#]& )[
          Part[#, 1]], 
         (Identity[#]& )[
          Part[#, 2]]}& ), "CopiedValueFunction" -> ({
         (Identity[#]& )[
          Part[#, 1]], 
         (Identity[#]& )[
          Part[#, 2]]}& )}},
   PlotRange->{{0, 40}, {0., 0.9899999959593114}},
   PlotRangeClipping->True,
   PlotRangePadding->{{
      Scaled[0.02], 
      Scaled[0.02]}, {
      Scaled[0.05], 
      Scaled[0.05]}},
   Ticks->{Automatic, Automatic},
   TicksStyle->Directive[100]],
  InterpretTemplate[Legended[
    Graphics[{{{{}, {}, 
        Annotation[{
          Directive[
           Opacity[1.], 
           AbsoluteThickness[1.6], 
           RGBColor[0, 0, 1], 
           Thickness[0.007]], 
          Line[CompressedData["
1:eJwV0Hk4lAsbBnCMyFbGRBlmUIpsJZ0sxfPwquTI12JLySFR0kJpIS0iptCQ
NFlPZC2cwinOkO3IUipKRClLhZn3TUgjcXx/3Nd9/f67r1vL++iO/RJiYmKp
c/l/p53zljL2uWt1kyw7vaiIgvp2TQdXTQ7waNyBxEIKZhuqLmlq3oK6TfN7
Fs05rTpWY55mPiwNswpg3KMgwDL48KRGOXBD0qXkCiho/3kg8atGE3jlLWzq
z6ZAurtPR6jRBUZ9u7LM0ijorK4MFnzpghDJmUf5qRQU5PDqRu6/BY9isa3M
OTsGOXoOEz1Qo+FDipIpSJKpSPrs1wvF2/bJlvAoUEptlBh90wfhe/Vt5RMp
uN2cETiiMQTxx68lul6hYJxXptcbMwS2HnvVCzgUbPJr6W8TDYGNfMHUz2gK
BLRJ54r2YciNsHuUFkWBmaWjBSdKAJ7HQ1d0RVDwonhaQoeiwFyhj1h1noLz
zQb2xp5jUNHWrOh0nIKiYk53gNEU7H6lwnHfRcGw0nCMvdcUmKxPMI9xo0Dn
pL2VbuIUqIuFra50peDPDXK3+0VTcJyzlFJ3oSChKcbX/d+f0LJeOb19BwUn
+6+Nbt7zC6KSYk1YDhRkyLVcom8Uw3WrJlPVrSjwg5e3BEE0bGur59zRoEAs
83tF91UaWjlEn8tlU8CTVO9pvkNDpuvSxHwWBY1Nvuz8DhqyZK+z76pRoOs0
nbnfQhLvxRveylpMwZcDOvfei8/DImlDv4MLKfBPCKt6wZXCIOUOA5sZEiQm
Mnsf50uhmtGpGJ1fJCS7NooV10rh5QWLvspNk9CsziBix6WwIND68UsRCfq5
eU+2uEljcTPda/sECYJ/2l/UaszHkrCdzRoCEo4MruwvLZJBsT5x3mgnCR/2
ds2vaZLBmbg7sclvSNjZGW30bEAGT3VrG9t0kGDW8vnMIFMWvXsjQmPbSaDd
z1ZUiZJFqi9jlNFKAu+sltUpTzkM5WSL3teSUMNQvWWuqICGBisyve6SsDa2
sWqjvgLab3Niv8snIUfq9MD2TQo4KJVEd80jIUbUscr/rAL6qDY7b8omwaU3
sSH5iwIOpKVoKGWQMFygOP6zegF+6eHO80ggQVYrQqfXTBGr3Eym7p8ioXFD
/KpzGxWx+GHzPJWTJFx2Szdl7VDE6iWR4adPzP3HfbR59yFF5AVio1kgCVMz
Ar83aYooJbqwI8efhJEe57znEnSsLjJuNvEg4SlPZ2X1Uzoul3RbK2dNwpXS
tcaeXXS8+NjspTmQYPfC2nxmkI7P9AyzfC1JqJfes2XDLB3T8oLeV5iTwD/J
PfjIWAknPdVCt64hodBJlP9XkhKKHa2IU11GQpxii97tPxg43XDilxWNhHJT
VpnjEQaCJaEvKU7CwN6jMB3KwD/2fxxtmBHC+kKGk+tNBtqpy8DGKSF82bIn
TKGVgbYMp2vao0IgLgmfn1m/CMsDt5Ufei+EHxMLg3eoKKOu02SlzEMhLGN5
z84uU8Z3ySYjZ0uF4Ghbyik0VsbElCUewvtCyE5wS5+/VRlT152WbLgnhB2r
bj+puqSMC77LqLpkCqHwwBqm/qgyKjv6qVIxQvDudnpMe6qCMvG0xm+eQpBN
+Xg4sEsFX61UtljsIYQH7kfUez+p4Dr7Nr6ZuxBob6POVIgvxuo4l5EgJyHc
6awwCTRdjJEb7Irq7ITw6bVm3vvMxRjmkdL3arUQ/F8IuOVnlmDY+iSX3BkB
BP4b4X1Uh4nSOZcvZnIFwB7YJPXdhIkLvh3ys4gVQIuETMFZZGKA3Myu5xwB
LMfYUc4uJs5azvP6Gi6AroobF+5cZWJdeMTbBcECsP4rJ72LYuKJmNRcvpsA
6CmNb4lHanhmQv/za5YA7h+T37lkCwsj9zx2600fgafJjDOFLiyM/+Hz2j15
BD7VMzNsfFiorSFZ2nZjBJiqK0cCzrNQzaDk5sOYEYio2XippoyFDl+//XIO
GQEXpfMl/kvZmGudFTnoNAJTJaOMyp9sfKhUK9ghPQK3Qw8Nr3bVxKYwp323
vIYhPGN6+7hAC6kf9t6C+UMg1v4B+SHLMP9J2FBE/GdYccL3tJPecpQLLbpn
+m4QBiZuushVrkDRZs+bY2YDYD/oH5YQqIsxOuzK3KA+cBzg6rPZejh2ayv7
Zt0HGK7zvtBYqI9/exk4nee+ByN6B4vwNMSe532MG7xukIUJr54xI8w1TBPS
lbtgs9B9cqnzajSydBNkZXdAZ62PuLuBMW55/uDPkCuvoCy6fq/mhDH23kkU
K3nRBr7zgj+0tq7BiYPaupVGL2FfUGiZfLIJtrpkXaYePodVfvqtDl5rMc4w
59eK4GfwXMlALtj8N5Qs8JPSd26Bf4rCUwxo65Dlu9xBK70JQsX1tj19tw7T
zq10bJdoBNmeELsjpaZY8ylw4W+5DTCYo5WYcdYMvYs5ooVx/0KirqpkubM5
zrZ9iIyOrAdusu8TL00LnF/4/Z8NxXXgnujRKv/ZAg9GXN0bNVkLP2yzRRlV
6zFRKSqweEst9A/anK6N2oDV49NLVvFrINPSWO2ZlyVqX1LpgHU1UBgZTPcz
tMJGSeOtkk3VEOW873fahBWq/Qre0upfDb/13M6Pega4fMZYWpdeDbyVKYXP
fke8Z9uvd+7aYzhfHcv7vRxxMJ354hXtMWxVc85u1rbGhAdrPLuuVoH1kSe7
6Rxr1PxfVsqmlVWQoe6t/XTCGlV3ll5kt1SCdl1ukuNuG7SfZdqWhFUC17BW
r63KBr+meyocs6gE3zHJl016BO6O3yP/Q8QH7/vfNDnXCJzuXv+os54PAeE7
p+3jCbyh9TFPVMeH4J2lb+SvEyi0O6aoNufoieA4bhKB/ODNhGcNH4rMRT9v
phFoLlu9WljJB1HNbEfOXQLLNl75xn7IB26bfGz9EwLdQqJdOvP5kJx1+MDl
JgJxvC1Pes5ZJ1oJuxYCm8V1/E3z+PC3CneqpZXAYl2RGS+HDz3ujAPtrwn8
eLxAzDOLDzr9qkRfP4HLD3fSxNP4sLo0hH1nkMADstf1TFP5YBHZLdr/mcB8
Rir/cAofHHTS/hoaJtDTtlir5xYfgg5pskdHCTy2L2SoMokPZzdcFD0YI3Br
xWafyRt8iFToe3ViYm7f9QQ74znzirOu/vhBoGxLhUPOdT5kXpD0q5gisCR0
ecDHBD7c3b7f5uw0gWPbdcfV51y6tIFlNUOgq92VAbd4PlSNrRDNzhIoOqNk
eYPLh/8AK+Gp+A==
           "]]}, "Charting`Private`Tag$11513#1"]}}, {}}, {
     DisplayFunction -> Identity, Ticks -> {Automatic, Automatic}, 
      AxesOrigin -> {0, 0}, 
      FrameTicks -> {{Automatic, Automatic}, {Automatic, Automatic}}, 
      GridLines -> {None, None}, DisplayFunction -> Identity, 
      PlotRangePadding -> {{
         Scaled[0.02], 
         Scaled[0.02]}, {
         Scaled[0.05], 
         Scaled[0.05]}}, PlotRangeClipping -> True, ImagePadding -> All, 
      DisplayFunction -> Identity, AspectRatio -> GoldenRatio^(-1), 
      Axes -> {True, True}, AxesLabel -> {None, None}, AxesOrigin -> {0, 0}, 
      DisplayFunction :> Identity, Frame -> {{True, True}, {True, True}}, 
      FrameLabel -> {{None, None}, {None, None}}, FrameStyle -> Directive[
        Thickness[Large], 
        GrayLevel[0], 10], 
      FrameTicks -> {{Automatic, Automatic}, {Automatic, Automatic}}, 
      FrameTicksStyle -> Directive[
        GrayLevel[0], 36], GridLines -> {None, None}, GridLinesStyle -> 
      Directive[
        GrayLevel[0.5, 0.4]], ImageSize -> 1000, 
      Method -> {
       "DefaultBoundaryStyle" -> Automatic, 
        "DefaultGraphicsInteraction" -> {
         "Version" -> 1.2, "TrackMousePosition" -> {True, False}, 
          "Effects" -> {
           "Highlight" -> {"ratio" -> 2}, "HighlightPoint" -> {"ratio" -> 2}, 
            "Droplines" -> {
             "freeformCursorMode" -> True, 
              "placement" -> {"x" -> "All", "y" -> "None"}}}}, 
        "DefaultMeshStyle" -> AbsolutePointSize[6], "ScalingFunctions" -> 
        None, "CoordinatesToolOptions" -> {"DisplayFunction" -> ({
            (Identity[#]& )[
             Part[#, 1]], 
            (Identity[#]& )[
             Part[#, 2]]}& ), "CopiedValueFunction" -> ({
            (Identity[#]& )[
             Part[#, 1]], 
            (Identity[#]& )[
             Part[#, 2]]}& )}}, 
      PlotRange -> {{0, 40}, {0., 0.9899999959593114}}, PlotRangeClipping -> 
      True, PlotRangePadding -> {{
         Scaled[0.02], 
         Scaled[0.02]}, {
         Scaled[0.02], 
         Scaled[0.02]}}, Ticks -> {Automatic, Automatic}, TicksStyle -> 
      Directive[100]}], 
    Placed[
     Unevaluated[
      LineLegend[{
        Directive[
         RGBColor[0, 0, 1], 
         AbsoluteThickness[5]]}, {
        Style["\!\(\*SubscriptBox[\(S\), \(10\)]\)(t)", Bold, Italic, 
         RGBColor[0, 0, 1], FontSize -> 28]}, LabelStyle -> {}, LegendLayout -> 
       "Column", LegendMarkerSize -> 50]], {Right, Top}, Identity]]& ],
  AutoDelete->True,
  Editable->True,
  SelectWithContents->False,
  Selectable->True]], "Output",
 CellChangeTimes->{
  3.8945994088621244`*^9, {3.8945994829896483`*^9, 3.894599526107527*^9}, {
   3.8945995953853583`*^9, 3.894599604256714*^9}, {3.8945996616061273`*^9, 
   3.8945996685134835`*^9}, 3.894600388136505*^9, 3.8946017381280794`*^9, 
   3.8946038955337286`*^9, {3.8946087438434324`*^9, 3.8946087576334248`*^9}, {
   3.8956182317494965`*^9, 3.895618247215413*^9}},
 CellLabel->"Out[22]=",ExpressionUUID->"f0631f7c-f47b-4411-abef-c6b765cee3d6"]
}, Open  ]],

Cell[CellGroupData[{

Cell[BoxData[{
 RowBox[{
  RowBox[{"M6", "=", 
   RowBox[{"Table", "[", 
    RowBox[{
     RowBox[{"j", "^", 
      RowBox[{"(", 
       RowBox[{"i", "-", "1"}], ")"}]}], ",", 
     RowBox[{"{", 
      RowBox[{"i", ",", "6"}], "}"}], ",", 
     RowBox[{"{", 
      RowBox[{"j", ",", "6"}], "}"}]}], "]"}]}], ";"}], "\[IndentingNewLine]", 
 RowBox[{
  RowBox[{
   RowBox[{"b", "[", "0", "]"}], "=", 
   RowBox[{"-", "a0"}]}], ";"}], "\[IndentingNewLine]", 
 RowBox[{
  RowBox[{"N6", "=", 
   RowBox[{"Table", "[", 
    RowBox[{
     RowBox[{
      RowBox[{"b", "[", 
       RowBox[{"i", "-", "1"}], "]"}], "/", 
      RowBox[{"Lam1", "^", 
       RowBox[{"(", 
        RowBox[{"i", "-", "1"}], ")"}]}]}], ",", 
     RowBox[{"{", 
      RowBox[{"i", ",", "6"}], "}"}]}], "]"}]}], ";"}], "\[IndentingNewLine]", 
 RowBox[{
  RowBox[{"Sol6", "=", 
   RowBox[{
    RowBox[{"Inverse", "[", "M6", "]"}], ".", "N6"}]}], 
  ";"}], "\[IndentingNewLine]", 
 RowBox[{
  RowBox[{"S6", "[", "x_", "]"}], ":=", 
  RowBox[{"a0", "+", 
   RowBox[{"Sum", "[", 
    RowBox[{
     RowBox[{
      RowBox[{"Sol6", "[", 
       RowBox[{"[", 
        RowBox[{"i", ",", "1"}], "]"}], "]"}], "*", 
      RowBox[{"Exp", "[", 
       RowBox[{
        RowBox[{"-", "i"}], "*", "Lam1", "*", "x"}], "]"}]}], ",", 
     RowBox[{"{", 
      RowBox[{"i", ",", "6"}], "}"}]}], "]"}]}]}], "\[IndentingNewLine]", 
 RowBox[{"P6", "=", 
  RowBox[{"Plot", "[", 
   RowBox[{
    RowBox[{"S0", "*", 
     RowBox[{"Exp", "[", 
      RowBox[{"S6", "[", "x", "]"}], "]"}]}], ",", 
    RowBox[{"{", 
     RowBox[{"x", ",", "0", ",", "40"}], "}"}], ",", "\[IndentingNewLine]", 
    RowBox[{"PlotStyle", "\[Rule]", 
     RowBox[{"{", 
      RowBox[{"Red", ",", 
       RowBox[{"Thickness", "[", "0.007", "]"}]}], "}"}]}], ",", 
    "\[IndentingNewLine]", 
    RowBox[{"PlotLegends", "\[Rule]", " ", 
     RowBox[{"Placed", "[", 
      RowBox[{
       RowBox[{"LineLegend", "[", 
        RowBox[{
         RowBox[{"{", 
          RowBox[{"Directive", "[", 
           RowBox[{"Red", ",", 
            RowBox[{"AbsoluteThickness", "[", "5", "]"}]}], "]"}], "}"}], ",", 
         RowBox[{"{", 
          RowBox[{"Style", "[", 
           RowBox[{
           "\"\<\!\(\*SubscriptBox[\(S\), \(6\)]\)(t)\>\"", ",", "Bold", ",", 
            "Italic", ",", "Red", ",", 
            RowBox[{"FontSize", "\[Rule]", "28"}]}], "]"}], "}"}], ",", 
         RowBox[{"LegendMarkerSize", "\[Rule]", "50"}]}], "]"}], 
       "\[IndentingNewLine]", ",", 
       RowBox[{"{", 
        RowBox[{"Right", ",", "Top"}], "}"}]}], "]"}]}], ",", 
    "\[IndentingNewLine]", 
    RowBox[{"Frame", "\[Rule]", " ", "True"}], ",", "\[IndentingNewLine]", 
    RowBox[{"FrameTicksStyle", "\[Rule]", 
     RowBox[{"Directive", "[", 
      RowBox[{"Black", ",", "36"}], "]"}]}], ",", "\[IndentingNewLine]", 
    RowBox[{"FrameStyle", "->", 
     RowBox[{"Directive", "[", 
      RowBox[{"Thick", ",", "Black", ",", "10"}], "]"}]}], ",", 
    "\[IndentingNewLine]", 
    RowBox[{"TicksStyle", "\[Rule]", 
     RowBox[{"Directive", "[", "100", "]"}]}], ",", "\[IndentingNewLine]", 
    RowBox[{"ImageSize", "\[Rule]", "1000"}]}], "]"}]}]}], "Input",
 CellChangeTimes->{{3.8759238183494587`*^9, 3.8759238841138635`*^9}, {
   3.87593537915173*^9, 3.875935380442257*^9}, {3.8759383988444443`*^9, 
   3.8759383991389236`*^9}, {3.875940208694069*^9, 3.8759402154984813`*^9}, {
   3.875944105576948*^9, 3.875944131245517*^9}, 3.8759443507828836`*^9, {
   3.8759443880646873`*^9, 3.875944404443469*^9}, {3.875944870626916*^9, 
   3.875944881249052*^9}, 3.8759471518685074`*^9, {3.8945964336442003`*^9, 
   3.894596442993103*^9}, {3.894599704315933*^9, 3.8945997181426897`*^9}, {
   3.8946003685651083`*^9, 3.89460036931525*^9}, 3.8946017443405275`*^9, {
   3.8946038991502542`*^9, 3.8946038995575657`*^9}, {3.8946046590341454`*^9, 
   3.894604666865833*^9}, {3.895618266421609*^9, 3.89561826782763*^9}},
 CellLabel->"In[23]:=",ExpressionUUID->"07bf6459-cf09-4852-8bcc-914a5919a1dc"],

Cell[BoxData[
 TagBox[
  GraphicsBox[{{{{}, {}, 
      TagBox[
       {RGBColor[1, 0, 0], Thickness[0.007], Opacity[1.], 
        LineBox[CompressedData["
1:eJwV0Hk01QkbB/CrK7LlWrKN5Zopa5sku+fhV7LlzVaSYdwsDdJoMCqpLKFS
GOlSMhRZwliaQdca2ZdoLEM0LrLd+3sbW7R47/vHc57zOd/znOecryrjvKPP
FgqFco83/9+ZkQwBHe8iM8b883DpEhKaB+h2J+kJYMaXNJVaTMLmq7poOj0d
jh7ZNibNc2ZDospWegG4/2wWKPWMhEDT0HNrKtWQ4PFQQKSQhIFPZ1P/q9IO
j6rutLFzSRAcnVTnqIzAUM3bWINMEoYbakMXZ0fA+Gn1vYKHJBTmMV8ulP0N
vVpi3ynwbH/B3nOeGINNb27FegYJaUI1ae/9JqA8oftROZMEyYdtWz4MTUKs
5wRNJJWE7I6s4AWVOYgO8znrcJOEZeZzrYnbc6DWJuf0OIEES79Odv/6HFQI
DsUtx5OwSF1zqRmYh8rXIh2pcSQYmNobJcQtwkxafUJXDAl9pZ+3qJMkRE+d
eSR7lYSrHbttdDyXQL2+Ml78ZxLyy/5UK7q3BB2ZWT8fvUBCP9OCuqtrCSoU
fgqMDCZhp58rS85wGR5Syq7MnSehgxqzlyK1Aq9dl/6qCCRBxnRUsvfVKizm
rS7L+JJQUpowGrh3A0r3GETwuZIwLzl/28ZrAz6VZmjtOkmCepiNmUYqL6/2
Kjl6goTfTESy2esbMCKXr5ngTEJK+21ft5ZPUB1+IO3LcRLC2Hc/HHX/Aibo
4FdgTUKWSGe0xBEKaoUVBS4bkmBmetn9mgcFmcv8uosGJIwFaeuRv1CwdMHi
+0l9EuT6b810FVLQPyayu12PhGSmnXU8jQ+LIvY8i9Hh9bKrZ/vmKB/GVbLb
8zRI8IPX6YsXqKgdVFYVuYMESs5qzegtKqa0NIK5NAlMfsWxjidUDC0X/pNP
ioS2dl/lgkEqRr1R9ImgkaDh/DnHx4gfWzRvWLqKkDB7Vv3ZON9W9Pol8nge
hQT/lCt1fUkC2PJra0nEHBe2rORM1BcIYPTad83L77mQcbKNUtokgGZ2PSb+
M1zoUJQiEpcFUM1X1/IYmwvaT/NbrV0Fcdzd3WRpjAuLLwb6mlS2oUQdt6+m
lwtB05rsyhIhdK2SKZGv4MI7j5Ftje1C6Fn5LEC0jAtOw/F7u6eEENyu/fSp
hAsGne8vTisIY3CuplFPIReoZbk0mThhtPjj+iHLHC4wI1TNfvEUwXgiWvty
EhcapeTTDWlimH5qfe3Nj1w4mNhWd0RbDN0SfCMt/biQJxA+5WAphrNUq4IK
by7cXh/c5x8hhqelZ0eueXLhxETqq4xZMXwku6E248yF+ULa8qeG7Vjk5ZI0
bMYFYdUY9QkDGioekU8GcS60mSTvizxCw0JHRTEnUS7ccH2kr+RIQ1mLcDuG
EK+/pKqjpwNoKLfLSDiEyoWNr4t+Q5k0dJFoP+S9xoGFMZf83i0S6F5hJRc6
zoEuprpmQ5cEhgQPbFoVcOBm5UEdzxEJ9PenmfblcsCqz9zw67QExnuLrznm
cKBZ0N3aZFMCD+6mjto84AArLOnHKh1JvPtbowF/IgeKndcLfk+TxPYDLxQf
nufAHVqnVvYPUjhmLaR5SocD1fpKz+2DpHDhdk3b6m4OTHmch8+XpdBHSXvt
jgYHjIulnE/el8Kp6aGvJSocmLV2vyLWI4VXhALKi8U4QERzei8aS2N15PGc
3NlF+LgiHuooswP3SbBPRWUsAmPUuZ7aJYNfXV8E6HIXQPjBP+eCR2RQWP9p
1r3ZBSh3C1KcmJHBXHHq3L+TC0D9O+5iDZ8sMhi1rY+GFuDJcI1usL4s7pXK
EWI1LMDMX/T88RxZ/OaYh594ygL49y0mVV+Uw/pdq4IHdBYguCWGcV5dAQfm
9MtsGfNQ9pOok5y1EuqlzG/7p2oWsi8HzO8/ScfBe/69Ps0zEJX12WF5URUN
Pd+GuE9OAWXgHbIufYcnQlZo1dvZoBbiG+6stQsPt5oVx2r+A1Mr90+I1Kqh
aX0MZ23bBNhM+19JCdbAdr9YrlfnKNhPJWkrK2th760TremrwzD/knGtrVgb
b97pDFzOHoS9EoNKhOceVMqsMr0e+AaEYcVrbGkvvj7sPjub0w9HOW5r37rs
xy8CagrEWh8MN3nzue3WwavyyradKr3wPL7Zg76ig7FdArlr413guzX0XU/P
AfRQ6HwX0tIBZy5cfi6aoYtWtuLpITLtsM9Pu8fO6yDevyhT+yq/FXold4uE
GurhaFUN3nB8BS9Koh7sph7CKjZ8GTNrgct8Wse73h5C4/zB7HKTZhAeu2QV
VKmP3vZ3CVvGS5jOU03NijBAgrPZ6VzWBKka8vzVLobYMtr8JEC4CZIyfFu9
6Eb4A7P9y+uoRnBL/b5H9L0R3lhtFTXZ3ggfD+euZ9UZo7utnVJyVgOwpy3C
m+JM0LVJpOTgkQbIMdX5ptvLFAtTGPQ34/VQHBsq4bfHDN9q3ky86FgPcS5n
bKkrZthEWF2TG6kDvbHsgrhuQING0yYbnzpgaj4o7rZF7GHEJRsL1MHVhkSm
bTWiaP8x44yiWjj2jUtux05z/DfZS+PX72vBPKj1tESCOW7f0e10SqkWshQZ
O7tWzPF52B/K0xMs2PnyaZr9aQt8WjOrYF3MgqQ9TVr9dRb4rjvjtPl1Fvgu
8b9u1yKQNWwkSDnJAkbZv/SEuwQuvynZv/MgCwKjnD7bJBPYk3uuNlmXBaFO
lUOivxLIzLx/f/MAC+JXQu8kpRGY1hKrO6bDghLD9U/3MwkUvGC6NX0fC9Yb
NwfzighUDd9YoGvz/veLJja3Emg16FV49lsWZDw+d/ZGO4FnugzuTaiy4HFI
D2HVSaBQV2DbCZ7/kEna6Owh8D3luKAlnQVjblJnB/4i8HJ586S6MgvU2fLE
JJvA03nV3I/yLNhfeUn5yTTv/oPVsRCejWJH133eE1h5vvcDKccCO/XM3+fm
CWRc0RadlWXBhQC68ocPBJ7LEoga3cGCCJPr6+VLPL/QEz3Fc6zY5JuQFQK3
SuuMDkqzgFn6+NbHjwQev/nRckCKBTnX+P1qNgjUYF9iO/Bc5OBjEfGZwHGu
XnOfJAsqv32lZPaVQMev/HP/4bluSW19c5PAybCXDr0SLPgfvax82g==
         "]]},
       Annotation[#, "Charting`Private`Tag$11747#1"]& ]}, {}}, InsetBox[
     TemplateBox[{
       StyleBox[
       "\"\\!\\(\\*SubscriptBox[\\(S\\), \\(6\\)]\\)(t)\"", Bold, Italic, 
        RGBColor[1, 0, 0], FontSize -> 28, StripOnInput -> False]},
      "LineLegend",
      DisplayFunction->(FormBox[
        StyleBox[
         StyleBox[
          PaneBox[
           TagBox[
            GridBox[{{
               TagBox[
                GridBox[{{
                   GraphicsBox[{{
                    Directive[
                    EdgeForm[
                    Directive[
                    Opacity[0.3], 
                    GrayLevel[0]]], 
                    PointSize[0.5], 
                    RGBColor[1, 0, 0], 
                    AbsoluteThickness[5]], {
                    LineBox[{{0, 50}, {50, 50}}]}}, {
                    Directive[
                    EdgeForm[
                    Directive[
                    Opacity[0.3], 
                    GrayLevel[0]]], 
                    PointSize[0.5], 
                    RGBColor[1, 0, 0], 
                    AbsoluteThickness[5]], {}}}, AspectRatio -> Full, 
                    ImageSize -> {50, 50}, PlotRangePadding -> None, 
                    ImagePadding -> Automatic, 
                    BaselinePosition -> (Scaled[0.42000000000000004`] -> 
                    Baseline)], #}}, 
                 GridBoxAlignment -> {
                  "Columns" -> {Center, Left}, "Rows" -> {{Baseline}}}, 
                 AutoDelete -> False, 
                 GridBoxDividers -> {
                  "Columns" -> {{False}}, "Rows" -> {{False}}}, 
                 GridBoxItemSize -> {"Columns" -> {{All}}, "Rows" -> {{All}}},
                  GridBoxSpacings -> {
                  "Columns" -> {{0.5}}, "Rows" -> {{0.8}}}], "Grid"]}}, 
             GridBoxAlignment -> {"Columns" -> {{Left}}, "Rows" -> {{Top}}}, 
             AutoDelete -> False, 
             GridBoxItemSize -> {
              "Columns" -> {{Automatic}}, "Rows" -> {{Automatic}}}, 
             GridBoxSpacings -> {"Columns" -> {{1}}, "Rows" -> {{0}}}], 
            "Grid"], Alignment -> Left, AppearanceElements -> None, 
           ImageMargins -> {{5, 5}, {5, 5}}, ImageSizeAction -> 
           "ResizeToFit"], LineIndent -> 0, StripOnInput -> False], {
         FontFamily -> "Arial"}, Background -> Automatic, StripOnInput -> 
         False], TraditionalForm]& ),
      Editable->True,
      InterpretationFunction:>(RowBox[{"LineLegend", "[", 
         RowBox[{
           RowBox[{"{", 
             RowBox[{"Directive", "[", 
               RowBox[{
                 InterpretationBox[
                  ButtonBox[
                   TooltipBox[
                    GraphicsBox[{{
                    GrayLevel[0], 
                    RectangleBox[{0, 0}]}, {
                    GrayLevel[0], 
                    RectangleBox[{1, -1}]}, {
                    RGBColor[1, 0, 0], 
                    RectangleBox[{0, -1}, {2, 1}]}}, DefaultBaseStyle -> 
                    "ColorSwatchGraphics", AspectRatio -> 1, Frame -> True, 
                    FrameStyle -> RGBColor[0.6666666666666666, 0., 0.], 
                    FrameTicks -> None, PlotRangePadding -> None, ImageSize -> 
                    Dynamic[{
                    Automatic, 1.35 CurrentValue["FontCapHeight"]/
                    AbsoluteCurrentValue[Magnification]}]], 
                    StyleBox[
                    RowBox[{"RGBColor", "[", 
                    RowBox[{"1", ",", "0", ",", "0"}], "]"}], NumberMarks -> 
                    False]], Appearance -> None, BaseStyle -> {}, 
                   BaselinePosition -> Baseline, DefaultBaseStyle -> {}, 
                   ButtonFunction :> With[{Typeset`box$ = EvaluationBox[]}, 
                    If[
                    Not[
                    AbsoluteCurrentValue["Deployed"]], 
                    SelectionMove[Typeset`box$, All, Expression]; 
                    FrontEnd`Private`$ColorSelectorInitialAlpha = 1; 
                    FrontEnd`Private`$ColorSelectorInitialColor = 
                    RGBColor[1, 0, 0]; 
                    FrontEnd`Private`$ColorSelectorUseMakeBoxes = True; 
                    MathLink`CallFrontEnd[
                    FrontEnd`AttachCell[Typeset`box$, 
                    FrontEndResource["RGBColorValueSelector"], {
                    0, {Left, Bottom}}, {Left, Top}, 
                    "ClosingActions" -> {
                    "SelectionDeparture", "ParentChanged", 
                    "EvaluatorQuit"}]]]], BaseStyle -> Inherited, Evaluator -> 
                   Automatic, Method -> "Preemptive"], 
                  RGBColor[1, 0, 0], Editable -> False, Selectable -> False], 
                 ",", 
                 RowBox[{"AbsoluteThickness", "[", "5", "]"}]}], "]"}], "}"}],
            ",", 
           RowBox[{"{", #, "}"}], ",", 
           RowBox[{"LabelStyle", "\[Rule]", 
             RowBox[{"{", "}"}]}], ",", 
           RowBox[{"LegendLayout", "\[Rule]", "\"Column\""}], ",", 
           RowBox[{"LegendMarkerSize", "\[Rule]", "50"}]}], "]"}]& )], 
     Scaled[{0.99, 0.99}], ImageScaled[{1, 1}],
     BaseStyle->{FontSize -> Larger},
     FormatType->StandardForm]},
   AspectRatio->NCache[GoldenRatio^(-1), 0.6180339887498948],
   Axes->{True, True},
   AxesLabel->{None, None},
   AxesOrigin->{0, 0},
   DisplayFunction->Identity,
   Frame->{{True, True}, {True, True}},
   FrameLabel->{{None, None}, {None, None}},
   FrameStyle->Directive[
     Thickness[Large], 
     GrayLevel[0], 10],
   FrameTicks->{{Automatic, Automatic}, {Automatic, Automatic}},
   FrameTicksStyle->Directive[
     GrayLevel[0], 36],
   GridLines->{None, None},
   GridLinesStyle->Directive[
     GrayLevel[0.5, 0.4]],
   ImagePadding->All,
   ImageSize->1000,
   Method->{
    "DefaultBoundaryStyle" -> Automatic, 
     "DefaultGraphicsInteraction" -> {
      "Version" -> 1.2, "TrackMousePosition" -> {True, False}, 
       "Effects" -> {
        "Highlight" -> {"ratio" -> 2}, "HighlightPoint" -> {"ratio" -> 2}, 
         "Droplines" -> {
          "freeformCursorMode" -> True, 
           "placement" -> {"x" -> "All", "y" -> "None"}}}}, 
     "DefaultMeshStyle" -> AbsolutePointSize[6], "ScalingFunctions" -> None, 
     "CoordinatesToolOptions" -> {"DisplayFunction" -> ({
         (Identity[#]& )[
          Part[#, 1]], 
         (Identity[#]& )[
          Part[#, 2]]}& ), "CopiedValueFunction" -> ({
         (Identity[#]& )[
          Part[#, 1]], 
         (Identity[#]& )[
          Part[#, 2]]}& )}},
   PlotRange->{{0, 40}, {0., 0.9899999959591919}},
   PlotRangeClipping->True,
   PlotRangePadding->{{
      Scaled[0.02], 
      Scaled[0.02]}, {
      Scaled[0.05], 
      Scaled[0.05]}},
   Ticks->{Automatic, Automatic},
   TicksStyle->Directive[100]],
  InterpretTemplate[Legended[
    Graphics[{{{{}, {}, 
        Annotation[{
          Directive[
           Opacity[1.], 
           AbsoluteThickness[1.6], 
           RGBColor[1, 0, 0], 
           Thickness[0.007]], 
          Line[CompressedData["
1:eJwV0Hk01QkbB/CrK7LlWrKN5Zopa5sku+fhV7LlzVaSYdwsDdJoMCqpLKFS
GOlSMhRZwliaQdca2ZdoLEM0LrLd+3sbW7R47/vHc57zOd/znOecryrjvKPP
FgqFco83/9+ZkQwBHe8iM8b883DpEhKaB+h2J+kJYMaXNJVaTMLmq7poOj0d
jh7ZNibNc2ZDospWegG4/2wWKPWMhEDT0HNrKtWQ4PFQQKSQhIFPZ1P/q9IO
j6rutLFzSRAcnVTnqIzAUM3bWINMEoYbakMXZ0fA+Gn1vYKHJBTmMV8ulP0N
vVpi3ynwbH/B3nOeGINNb27FegYJaUI1ae/9JqA8oftROZMEyYdtWz4MTUKs
5wRNJJWE7I6s4AWVOYgO8znrcJOEZeZzrYnbc6DWJuf0OIEES79Odv/6HFQI
DsUtx5OwSF1zqRmYh8rXIh2pcSQYmNobJcQtwkxafUJXDAl9pZ+3qJMkRE+d
eSR7lYSrHbttdDyXQL2+Ml78ZxLyy/5UK7q3BB2ZWT8fvUBCP9OCuqtrCSoU
fgqMDCZhp58rS85wGR5Syq7MnSehgxqzlyK1Aq9dl/6qCCRBxnRUsvfVKizm
rS7L+JJQUpowGrh3A0r3GETwuZIwLzl/28ZrAz6VZmjtOkmCepiNmUYqL6/2
Kjl6goTfTESy2esbMCKXr5ngTEJK+21ft5ZPUB1+IO3LcRLC2Hc/HHX/Aibo
4FdgTUKWSGe0xBEKaoUVBS4bkmBmetn9mgcFmcv8uosGJIwFaeuRv1CwdMHi
+0l9EuT6b810FVLQPyayu12PhGSmnXU8jQ+LIvY8i9Hh9bKrZ/vmKB/GVbLb
8zRI8IPX6YsXqKgdVFYVuYMESs5qzegtKqa0NIK5NAlMfsWxjidUDC0X/pNP
ioS2dl/lgkEqRr1R9ImgkaDh/DnHx4gfWzRvWLqKkDB7Vv3ZON9W9Pol8nge
hQT/lCt1fUkC2PJra0nEHBe2rORM1BcIYPTad83L77mQcbKNUtokgGZ2PSb+
M1zoUJQiEpcFUM1X1/IYmwvaT/NbrV0Fcdzd3WRpjAuLLwb6mlS2oUQdt6+m
lwtB05rsyhIhdK2SKZGv4MI7j5Ftje1C6Fn5LEC0jAtOw/F7u6eEENyu/fSp
hAsGne8vTisIY3CuplFPIReoZbk0mThhtPjj+iHLHC4wI1TNfvEUwXgiWvty
EhcapeTTDWlimH5qfe3Nj1w4mNhWd0RbDN0SfCMt/biQJxA+5WAphrNUq4IK
by7cXh/c5x8hhqelZ0eueXLhxETqq4xZMXwku6E248yF+ULa8qeG7Vjk5ZI0
bMYFYdUY9QkDGioekU8GcS60mSTvizxCw0JHRTEnUS7ccH2kr+RIQ1mLcDuG
EK+/pKqjpwNoKLfLSDiEyoWNr4t+Q5k0dJFoP+S9xoGFMZf83i0S6F5hJRc6
zoEuprpmQ5cEhgQPbFoVcOBm5UEdzxEJ9PenmfblcsCqz9zw67QExnuLrznm
cKBZ0N3aZFMCD+6mjto84AArLOnHKh1JvPtbowF/IgeKndcLfk+TxPYDLxQf
nufAHVqnVvYPUjhmLaR5SocD1fpKz+2DpHDhdk3b6m4OTHmch8+XpdBHSXvt
jgYHjIulnE/el8Kp6aGvJSocmLV2vyLWI4VXhALKi8U4QERzei8aS2N15PGc
3NlF+LgiHuooswP3SbBPRWUsAmPUuZ7aJYNfXV8E6HIXQPjBP+eCR2RQWP9p
1r3ZBSh3C1KcmJHBXHHq3L+TC0D9O+5iDZ8sMhi1rY+GFuDJcI1usL4s7pXK
EWI1LMDMX/T88RxZ/OaYh594ygL49y0mVV+Uw/pdq4IHdBYguCWGcV5dAQfm
9MtsGfNQ9pOok5y1EuqlzG/7p2oWsi8HzO8/ScfBe/69Ps0zEJX12WF5URUN
Pd+GuE9OAWXgHbIufYcnQlZo1dvZoBbiG+6stQsPt5oVx2r+A1Mr90+I1Kqh
aX0MZ23bBNhM+19JCdbAdr9YrlfnKNhPJWkrK2th760TremrwzD/knGtrVgb
b97pDFzOHoS9EoNKhOceVMqsMr0e+AaEYcVrbGkvvj7sPjub0w9HOW5r37rs
xy8CagrEWh8MN3nzue3WwavyyradKr3wPL7Zg76ig7FdArlr413guzX0XU/P
AfRQ6HwX0tIBZy5cfi6aoYtWtuLpITLtsM9Pu8fO6yDevyhT+yq/FXold4uE
GurhaFUN3nB8BS9Koh7sph7CKjZ8GTNrgct8Wse73h5C4/zB7HKTZhAeu2QV
VKmP3vZ3CVvGS5jOU03NijBAgrPZ6VzWBKka8vzVLobYMtr8JEC4CZIyfFu9
6Eb4A7P9y+uoRnBL/b5H9L0R3lhtFTXZ3ggfD+euZ9UZo7utnVJyVgOwpy3C
m+JM0LVJpOTgkQbIMdX5ptvLFAtTGPQ34/VQHBsq4bfHDN9q3ky86FgPcS5n
bKkrZthEWF2TG6kDvbHsgrhuQING0yYbnzpgaj4o7rZF7GHEJRsL1MHVhkSm
bTWiaP8x44yiWjj2jUtux05z/DfZS+PX72vBPKj1tESCOW7f0e10SqkWshQZ
O7tWzPF52B/K0xMs2PnyaZr9aQt8WjOrYF3MgqQ9TVr9dRb4rjvjtPl1Fvgu
8b9u1yKQNWwkSDnJAkbZv/SEuwQuvynZv/MgCwKjnD7bJBPYk3uuNlmXBaFO
lUOivxLIzLx/f/MAC+JXQu8kpRGY1hKrO6bDghLD9U/3MwkUvGC6NX0fC9Yb
NwfzighUDd9YoGvz/veLJja3Emg16FV49lsWZDw+d/ZGO4FnugzuTaiy4HFI
D2HVSaBQV2DbCZ7/kEna6Owh8D3luKAlnQVjblJnB/4i8HJ586S6MgvU2fLE
JJvA03nV3I/yLNhfeUn5yTTv/oPVsRCejWJH133eE1h5vvcDKccCO/XM3+fm
CWRc0RadlWXBhQC68ocPBJ7LEoga3cGCCJPr6+VLPL/QEz3Fc6zY5JuQFQK3
SuuMDkqzgFn6+NbHjwQev/nRckCKBTnX+P1qNgjUYF9iO/Bc5OBjEfGZwHGu
XnOfJAsqv32lZPaVQMev/HP/4bluSW19c5PAybCXDr0SLPgfvax82g==
           "]]}, "Charting`Private`Tag$11747#1"]}}, {}}, {
     DisplayFunction -> Identity, Ticks -> {Automatic, Automatic}, 
      AxesOrigin -> {0, 0}, 
      FrameTicks -> {{Automatic, Automatic}, {Automatic, Automatic}}, 
      GridLines -> {None, None}, DisplayFunction -> Identity, 
      PlotRangePadding -> {{
         Scaled[0.02], 
         Scaled[0.02]}, {
         Scaled[0.05], 
         Scaled[0.05]}}, PlotRangeClipping -> True, ImagePadding -> All, 
      DisplayFunction -> Identity, AspectRatio -> GoldenRatio^(-1), 
      Axes -> {True, True}, AxesLabel -> {None, None}, AxesOrigin -> {0, 0}, 
      DisplayFunction :> Identity, Frame -> {{True, True}, {True, True}}, 
      FrameLabel -> {{None, None}, {None, None}}, FrameStyle -> Directive[
        Thickness[Large], 
        GrayLevel[0], 10], 
      FrameTicks -> {{Automatic, Automatic}, {Automatic, Automatic}}, 
      FrameTicksStyle -> Directive[
        GrayLevel[0], 36], GridLines -> {None, None}, GridLinesStyle -> 
      Directive[
        GrayLevel[0.5, 0.4]], ImageSize -> 1000, 
      Method -> {
       "DefaultBoundaryStyle" -> Automatic, 
        "DefaultGraphicsInteraction" -> {
         "Version" -> 1.2, "TrackMousePosition" -> {True, False}, 
          "Effects" -> {
           "Highlight" -> {"ratio" -> 2}, "HighlightPoint" -> {"ratio" -> 2}, 
            "Droplines" -> {
             "freeformCursorMode" -> True, 
              "placement" -> {"x" -> "All", "y" -> "None"}}}}, 
        "DefaultMeshStyle" -> AbsolutePointSize[6], "ScalingFunctions" -> 
        None, "CoordinatesToolOptions" -> {"DisplayFunction" -> ({
            (Identity[#]& )[
             Part[#, 1]], 
            (Identity[#]& )[
             Part[#, 2]]}& ), "CopiedValueFunction" -> ({
            (Identity[#]& )[
             Part[#, 1]], 
            (Identity[#]& )[
             Part[#, 2]]}& )}}, 
      PlotRange -> {{0, 40}, {0., 0.9899999959591919}}, PlotRangeClipping -> 
      True, PlotRangePadding -> {{
         Scaled[0.02], 
         Scaled[0.02]}, {
         Scaled[0.02], 
         Scaled[0.02]}}, Ticks -> {Automatic, Automatic}, TicksStyle -> 
      Directive[100]}], 
    Placed[
     Unevaluated[
      LineLegend[{
        Directive[
         RGBColor[1, 0, 0], 
         AbsoluteThickness[5]]}, {
        Style["\!\(\*SubscriptBox[\(S\), \(6\)]\)(t)", Bold, Italic, 
         RGBColor[1, 0, 0], FontSize -> 28]}, LabelStyle -> {}, LegendLayout -> 
       "Column", LegendMarkerSize -> 50]], {Right, Top}, Identity]]& ],
  AutoDelete->True,
  Editable->True,
  SelectWithContents->False,
  Selectable->True]], "Output",
 CellChangeTimes->{
  3.8759238878632736`*^9, 3.875933460114537*^9, 3.875935323068324*^9, 
   3.875935384194253*^9, 3.8759368706029234`*^9, 3.8759381101674147`*^9, 
   3.875938348641713*^9, 3.875938405944745*^9, 3.875940217607359*^9, {
   3.8759441229355555`*^9, 3.8759441331512876`*^9}, 3.8759444069263287`*^9, 
   3.8759448835283413`*^9, 3.875947165824901*^9, 3.8762627336314144`*^9, 
   3.885003731863164*^9, 3.8945907343853035`*^9, 3.8945961477499104`*^9, 
   3.894596460594169*^9, 3.894599719158368*^9, 3.8946003879959154`*^9, 
   3.8946017468252974`*^9, 3.8946039000928373`*^9, 3.894608762926891*^9, 
   3.8956182694056773`*^9},
 CellLabel->"Out[28]=",ExpressionUUID->"73d7e602-708f-4597-92ef-86ec3db9af4b"]
}, Open  ]],

Cell[CellGroupData[{

Cell[BoxData[{
 RowBox[{
  RowBox[{"M15", "=", 
   RowBox[{"Table", "[", 
    RowBox[{
     RowBox[{"j", "^", 
      RowBox[{"(", 
       RowBox[{"i", "-", "1"}], ")"}]}], ",", 
     RowBox[{"{", 
      RowBox[{"i", ",", "15"}], "}"}], ",", 
     RowBox[{"{", 
      RowBox[{"j", ",", "15"}], "}"}]}], "]"}]}], 
  ";"}], "\[IndentingNewLine]", 
 RowBox[{
  RowBox[{"N15", "=", 
   RowBox[{"Table", "[", 
    RowBox[{
     RowBox[{
      RowBox[{"b", "[", 
       RowBox[{"i", "-", "1"}], "]"}], "/", 
      RowBox[{"Lam1", "^", 
       RowBox[{"(", 
        RowBox[{"i", "-", "1"}], ")"}]}]}], ",", 
     RowBox[{"{", 
      RowBox[{"i", ",", "15"}], "}"}]}], "]"}]}], 
  ";"}], "\[IndentingNewLine]", 
 RowBox[{
  RowBox[{"Sol15", "=", 
   RowBox[{
    RowBox[{"Inverse", "[", "M15", "]"}], ".", "N15"}]}], 
  ";"}], "\[IndentingNewLine]", 
 RowBox[{
  RowBox[{"S15", "[", "x_", "]"}], ":=", 
  RowBox[{"a0", "+", 
   RowBox[{"Sum", "[", 
    RowBox[{
     RowBox[{
      RowBox[{"Sol15", "[", 
       RowBox[{"[", 
        RowBox[{"i", ",", "1"}], "]"}], "]"}], "*", 
      RowBox[{"Exp", "[", 
       RowBox[{
        RowBox[{"-", "i"}], "*", "Lam1", "*", "x"}], "]"}]}], ",", 
     RowBox[{"{", 
      RowBox[{"i", ",", "15"}], "}"}]}], "]"}]}]}], "\[IndentingNewLine]", 
 RowBox[{"P15", "=", 
  RowBox[{"Plot", "[", 
   RowBox[{
    RowBox[{"S0", "*", 
     RowBox[{"Exp", "[", 
      RowBox[{"S15", "[", "x", "]"}], "]"}]}], ",", 
    RowBox[{"{", 
     RowBox[{"x", ",", "0", ",", "40"}], "}"}], ",", "\[IndentingNewLine]", 
    RowBox[{"PlotStyle", "\[Rule]", 
     RowBox[{"{", 
      RowBox[{"Green", ",", "Dashed", ",", 
       RowBox[{"Thickness", "[", "0.007", "]"}]}], "}"}]}], ",", 
    RowBox[{"PlotLegends", "\[Rule]", " ", 
     RowBox[{"Placed", "[", 
      RowBox[{
       RowBox[{"LineLegend", "[", 
        RowBox[{
         RowBox[{"{", 
          RowBox[{"Directive", "[", 
           RowBox[{"Green", ",", "Dashed", ",", 
            RowBox[{"AbsoluteThickness", "[", "5", "]"}]}], "]"}], "}"}], ",", 
         RowBox[{"{", 
          RowBox[{"Style", "[", 
           RowBox[{
           "\"\<\!\(\*SubscriptBox[\(S\), \(15\)]\)(t)\>\"", ",", "Bold", ",",
             "Italic", ",", "Green", ",", 
            RowBox[{"FontSize", "\[Rule]", "28"}]}], "]"}], "}"}], ",", 
         RowBox[{"LegendMarkerSize", "\[Rule]", "50"}]}], "]"}], 
       "\[IndentingNewLine]", ",", 
       RowBox[{"{", 
        RowBox[{"Right", ",", "Top"}], "}"}]}], "]"}]}], ",", 
    "\[IndentingNewLine]", 
    RowBox[{"Frame", "\[Rule]", " ", "True"}], ",", "\[IndentingNewLine]", 
    RowBox[{"FrameTicksStyle", "\[Rule]", 
     RowBox[{"Directive", "[", 
      RowBox[{"Black", ",", "36"}], "]"}]}], ",", "\[IndentingNewLine]", 
    RowBox[{"FrameStyle", "->", 
     RowBox[{"Directive", "[", 
      RowBox[{"Thick", ",", "Black", ",", "10"}], "]"}]}], ",", 
    "\[IndentingNewLine]", 
    RowBox[{"TicksStyle", "\[Rule]", 
     RowBox[{"Directive", "[", "100", "]"}]}], ",", "\[IndentingNewLine]", 
    RowBox[{"ImageSize", "\[Rule]", "1000"}]}], "]"}]}]}], "Input",
 CellChangeTimes->{{3.8759239185042562`*^9, 3.875923996656818*^9}, {
   3.8759384098404636`*^9, 3.8759384104116306`*^9}, {3.8759402225593405`*^9, 
   3.875940232795802*^9}, {3.875943056889163*^9, 3.875943091490886*^9}, {
   3.8759448960727377`*^9, 3.8759449155630245`*^9}, 3.8759471473090377`*^9, {
   3.876262758857505*^9, 3.87626277111996*^9}, {3.894596449172617*^9, 
   3.894596455248063*^9}, {3.8945997323913183`*^9, 3.89459976333374*^9}, 
   3.894600358652834*^9, 3.894601751311531*^9, {3.8946036495046997`*^9, 
   3.8946036499590693`*^9}, 3.8946049118328514`*^9, {3.895618276876243*^9, 
   3.895618278095463*^9}},
 CellLabel->"In[34]:=",ExpressionUUID->"f9e74aa4-e47e-44a5-bb11-57326e313f7a"],

Cell[BoxData[
 TagBox[
  GraphicsBox[{{{{}, {}, 
      TagBox[
       {RGBColor[0, 1, 0], Thickness[0.007], Opacity[1.], 
        Dashing[{Small, Small}], LineBox[CompressedData["
1:eJwVynk4lAsbBnCMlKWDlKKM0TbIklayPA9vi3CcFlIqIlGEiCzp1KckWetI
4iBLWqURiWZsGY0lKRVKIQYx874hYYjj++O+7ut33beGq++eYxJiYmLhs/l/
p/3tKmXg9tCMbCgKXviYgupmho0DIwo2aSX0JOZRMFNTdpHBuAWWC+e1L5x1
WkWs+hzGfRiNNTup9IiCk6aB3mPqJTDnr3Qp2QcUNE8eT/yhXgucSPna7jsU
zP38jSlUbwMuzTHbMI2C1gpOoKC/DXzmTT+//y8FD3KTXw6yPgH9pdifqrO2
9bd1HiDawd7cjZxIoSBJujSpz6MDvhQflXmaTMGCf3kSQy3fwFKgu1UukYLM
ugy/QfXvYLmvONHhKgU/k4u0O2K+g7x87LIHURRs96jvfjfxHcITOkWTVygQ
0MbsS5sH4PKO68/TIikwNLXdEhUpgAUF06vbLlHQlD8lwaQo8Avav03/PAXn
63SsDJxHIKTOS8XuNAWP86M+n9QTwbWqNdIHD1AwsGAgxspFBJd0A6pi9lPA
PGNlppkogq0xrCqOAwW3TWQzuydEQEzdvaG2j4LrtTHujtxJ2Mh6FvB+DwVn
uuOHdhz6DXlKOfF0GwoyZOsvKm4TQ+PbCr3qZhR4wNtbAn8aslituk/VKRDL
+lX6OZqGXcnc8md0CpIll7XX5dBwUTU9uESNAl6tO/3+RxoOCQMOsJdSoGk3
lXVsiySasQwaihdT0H+c+eir+BxcLl/efkmeAs/r58qaEqTQRKpH4D9Ngg9f
q7vwsTRWFPMyg9pI6HRqm1dZK41vHSK7VraSsLf1it7rHmk8PqgvaPpIgmF9
XwhfVQZDhj2cVr0ngca6o6AcKYNdX06nljeSkBymYRbkLIvPDlunP39JQqWS
yi0jhfnYUq3ytegRCTIal5gdhgr4s59jnRNKAs/kmv7f2xRwFSPv+ZIQEi7v
T9+stmd27/LqiA4iQSLh+Y6DXgo4adC4zyeABNG0wKMlTQGFh2zer/AhYbDd
/t4bCUXs2qVtscuFhIZkplZFgyKyvmom3dtOQpxCvXbmESVcqm/vsmI+CSWb
1YpsfZTwrlbnaWVZEnqcfGHqrBLy0mMq50qTYJynZOdwUwktzZ2k+ZIk9O88
dG5+4+x/zEnz6pQQiIvCNyHGC3F39a24c4NCGB+VD9yjvAj1mvstxHhCcP1s
V05rUMboOWtb9c4KQSa1y9uvTRmbDHhPCoKFUODos6yjVxkH030iN5wRAu1T
ZEip+GLMvqGhvc5PCDmtpev9Ni9G0ZPaFYs8hND7gXHva9Zi/CSm9zV4jxA8
mwQJJSFLcFGRo34+Uwh+3EuuvkxVfHFsw6ukegHQe7ZL/VqvivwJC3kuTwD1
EtIPwlAV3bPf7h/iCmAVxg5FHVDFHxvlhESFANpKb1zIiVbFBX+cknhbKADz
J7npbZQqMo6nMa+mCUAxlfeJeL4Uh2WKq/y9BcA6Jbd3yU41NB4MWPRTSgCZ
Z70G1jow8I/4nUSizCCEZ0zt/inQwJk7/E2/x7+DWHMnskNXoM1Vdc/gun5Y
HeAebKe9Coend17zP9IHPaM398lyViPP9UiB1C8+WPE9z13308RSVbfbqYd6
wLYnYQ2dro2NKUb7D3O/wcBL1wu8vDUokjnzpdK2C/QUP6oRzrr4/skuU/n4
DpCBUZf2ET3Mct7ddO1rO+wQOo4tt1+LcSk7tSN0PkFrlZu4o44BLvd4r+/N
bYGiK9VOjFEDTH7o+2244gO4zwnsbGxchzqeUzyrxmY46n+2SC5lPZ6IO9lr
s/4d6HusabRx2YCLTt0OKnjTBG8W6MgGGm3EbT9udv2ebIQXj8NTdWibsMOi
uPjsxwY4K669q+HLJrygv1I8qakOZNpDLX0KN6OF6+15g0tqgZ+rkZgRZogY
qmO+vfAVJGqqSJbYG6H0PxH2im41kJDi/sqFsQV1FEsa3PdywTHxcKNc3xZc
573RN/pENYxvvTORUWaMXoxwD9OYl9DNtwiuijRBd7UerlZrFWSZGix97WKK
xa6x3De6VZAXEajooWuGctwAgSirEiLtj1rTRs3w4W66wr41lbCxPfN+5GvA
edk0zo2SCkjWSs17bY1oFLZ4KuJQBZyviE22LkFUMXDbslCyAv5can+nbqU5
dp/XmLE7VQ7mPq8OKkaZY46Cp/PTkTLIWOa6smHUHIMw0648rAxWvrybZHvQ
ArPIPqQtLYME3Srtd2UWuM56eSezhgPuI5Jva7UJPLg5t78jgAOurGFGVDyB
8i29jB8GHDgZvnfK6hqB3r4fVrSs5UDg3sIWuX8IHPfdwCnT58CV0cC4hCQC
fd3GWPG6HHhsNDF5M41AcW5EiqEWByYqZz7mPiTQ+aMUI5fBgYR3crHVrwjM
Jw/whPIcSMn2Pn65lkDPGP5k7x8cyA5oJCzrCVRxaXvROZ8Dz5QTRPWNBP5g
VXd8kOVAu6PS8eYPs67B/Jq5HGB2qxDfuglsK1LWrpphw9rCUHoOn0D3AWux
6mk2bIn4PHGsj0CrE1pONb/ZYMNMe/J9gMBTFk/zGybZ4O/FoA8NEZj1iJ/Z
McaGMJP/TRSMEJj0F+Txf7EhYv639wGjBEbHDZkKRtmQnJ8dPT5OoImBMSka
YUPWBUmPUhGBvFycT5v1w93HLMKmCCz/HPpEdpgNhctr1MymCRw2z2xZOMSG
spHVEzMzBM4J9Aqn/2DDf/EB9y0=
         "]]},
       Annotation[#, "Charting`Private`Tag$12048#1"]& ]}, {}}, InsetBox[
     TemplateBox[{
       StyleBox[
       "\"\\!\\(\\*SubscriptBox[\\(S\\), \\(15\\)]\\)(t)\"", Bold, Italic, 
        RGBColor[0, 1, 0], FontSize -> 28, StripOnInput -> False]},
      "LineLegend",
      DisplayFunction->(FormBox[
        StyleBox[
         StyleBox[
          PaneBox[
           TagBox[
            GridBox[{{
               TagBox[
                GridBox[{{
                   GraphicsBox[{{
                    Directive[
                    EdgeForm[
                    Directive[
                    Opacity[0.3], 
                    GrayLevel[0]]], 
                    PointSize[0.5], 
                    RGBColor[0, 1, 0], 
                    Dashing[{Small, Small}], 
                    AbsoluteThickness[5]], {
                    LineBox[{{0, 50}, {50, 50}}]}}, {
                    Directive[
                    EdgeForm[
                    Directive[
                    Opacity[0.3], 
                    GrayLevel[0]]], 
                    PointSize[0.5], 
                    RGBColor[0, 1, 0], 
                    Dashing[{Small, Small}], 
                    AbsoluteThickness[5]], {}}}, AspectRatio -> Full, 
                    ImageSize -> {50, 50}, PlotRangePadding -> None, 
                    ImagePadding -> Automatic, 
                    BaselinePosition -> (Scaled[0.42000000000000004`] -> 
                    Baseline)], #}}, 
                 GridBoxAlignment -> {
                  "Columns" -> {Center, Left}, "Rows" -> {{Baseline}}}, 
                 AutoDelete -> False, 
                 GridBoxDividers -> {
                  "Columns" -> {{False}}, "Rows" -> {{False}}}, 
                 GridBoxItemSize -> {"Columns" -> {{All}}, "Rows" -> {{All}}},
                  GridBoxSpacings -> {
                  "Columns" -> {{0.5}}, "Rows" -> {{0.8}}}], "Grid"]}}, 
             GridBoxAlignment -> {"Columns" -> {{Left}}, "Rows" -> {{Top}}}, 
             AutoDelete -> False, 
             GridBoxItemSize -> {
              "Columns" -> {{Automatic}}, "Rows" -> {{Automatic}}}, 
             GridBoxSpacings -> {"Columns" -> {{1}}, "Rows" -> {{0}}}], 
            "Grid"], Alignment -> Left, AppearanceElements -> None, 
           ImageMargins -> {{5, 5}, {5, 5}}, ImageSizeAction -> 
           "ResizeToFit"], LineIndent -> 0, StripOnInput -> False], {
         FontFamily -> "Arial"}, Background -> Automatic, StripOnInput -> 
         False], TraditionalForm]& ),
      Editable->True,
      InterpretationFunction:>(RowBox[{"LineLegend", "[", 
         RowBox[{
           RowBox[{"{", 
             RowBox[{"Directive", "[", 
               RowBox[{
                 InterpretationBox[
                  ButtonBox[
                   TooltipBox[
                    GraphicsBox[{{
                    GrayLevel[0], 
                    RectangleBox[{0, 0}]}, {
                    GrayLevel[0], 
                    RectangleBox[{1, -1}]}, {
                    RGBColor[0, 1, 0], 
                    RectangleBox[{0, -1}, {2, 1}]}}, DefaultBaseStyle -> 
                    "ColorSwatchGraphics", AspectRatio -> 1, Frame -> True, 
                    FrameStyle -> RGBColor[0., 0.6666666666666666, 0.], 
                    FrameTicks -> None, PlotRangePadding -> None, ImageSize -> 
                    Dynamic[{
                    Automatic, 1.35 CurrentValue["FontCapHeight"]/
                    AbsoluteCurrentValue[Magnification]}]], 
                    StyleBox[
                    RowBox[{"RGBColor", "[", 
                    RowBox[{"0", ",", "1", ",", "0"}], "]"}], NumberMarks -> 
                    False]], Appearance -> None, BaseStyle -> {}, 
                   BaselinePosition -> Baseline, DefaultBaseStyle -> {}, 
                   ButtonFunction :> With[{Typeset`box$ = EvaluationBox[]}, 
                    If[
                    Not[
                    AbsoluteCurrentValue["Deployed"]], 
                    SelectionMove[Typeset`box$, All, Expression]; 
                    FrontEnd`Private`$ColorSelectorInitialAlpha = 1; 
                    FrontEnd`Private`$ColorSelectorInitialColor = 
                    RGBColor[0, 1, 0]; 
                    FrontEnd`Private`$ColorSelectorUseMakeBoxes = True; 
                    MathLink`CallFrontEnd[
                    FrontEnd`AttachCell[Typeset`box$, 
                    FrontEndResource["RGBColorValueSelector"], {
                    0, {Left, Bottom}}, {Left, Top}, 
                    "ClosingActions" -> {
                    "SelectionDeparture", "ParentChanged", 
                    "EvaluatorQuit"}]]]], BaseStyle -> Inherited, Evaluator -> 
                   Automatic, Method -> "Preemptive"], 
                  RGBColor[0, 1, 0], Editable -> False, Selectable -> False], 
                 ",", 
                 RowBox[{"Dashing", "[", 
                   RowBox[{"{", 
                    RowBox[{"Small", ",", "Small"}], "}"}], "]"}], ",", 
                 RowBox[{"AbsoluteThickness", "[", "5", "]"}]}], "]"}], "}"}],
            ",", 
           RowBox[{"{", #, "}"}], ",", 
           RowBox[{"LabelStyle", "\[Rule]", 
             RowBox[{"{", "}"}]}], ",", 
           RowBox[{"LegendLayout", "\[Rule]", "\"Column\""}], ",", 
           RowBox[{"LegendMarkerSize", "\[Rule]", "50"}]}], "]"}]& )], 
     Scaled[{0.99, 0.99}], ImageScaled[{1, 1}],
     BaseStyle->{FontSize -> Larger},
     FormatType->StandardForm]},
   AspectRatio->NCache[GoldenRatio^(-1), 0.6180339887498948],
   Axes->{True, True},
   AxesLabel->{None, None},
   AxesOrigin->{0, 0},
   DisplayFunction->Identity,
   Frame->{{True, True}, {True, True}},
   FrameLabel->{{None, None}, {None, None}},
   FrameStyle->Directive[
     Thickness[Large], 
     GrayLevel[0], 10],
   FrameTicks->{{Automatic, Automatic}, {Automatic, Automatic}},
   FrameTicksStyle->Directive[
     GrayLevel[0], 36],
   GridLines->{None, None},
   GridLinesStyle->Directive[
     GrayLevel[0.5, 0.4]],
   ImagePadding->All,
   ImageSize->1000,
   Method->{
    "DefaultBoundaryStyle" -> Automatic, 
     "DefaultGraphicsInteraction" -> {
      "Version" -> 1.2, "TrackMousePosition" -> {True, False}, 
       "Effects" -> {
        "Highlight" -> {"ratio" -> 2}, "HighlightPoint" -> {"ratio" -> 2}, 
         "Droplines" -> {
          "freeformCursorMode" -> True, 
           "placement" -> {"x" -> "All", "y" -> "None"}}}}, 
     "DefaultMeshStyle" -> AbsolutePointSize[6], "ScalingFunctions" -> None, 
     "CoordinatesToolOptions" -> {"DisplayFunction" -> ({
         (Identity[#]& )[
          Part[#, 1]], 
         (Identity[#]& )[
          Part[#, 2]]}& ), "CopiedValueFunction" -> ({
         (Identity[#]& )[
          Part[#, 1]], 
         (Identity[#]& )[
          Part[#, 2]]}& )}},
   PlotRange->{{0, 40}, {0., 0.9899999959583548}},
   PlotRangeClipping->True,
   PlotRangePadding->{{
      Scaled[0.02], 
      Scaled[0.02]}, {
      Scaled[0.05], 
      Scaled[0.05]}},
   Ticks->{Automatic, Automatic},
   TicksStyle->Directive[100]],
  InterpretTemplate[Legended[
    Graphics[{{{{}, {}, 
        Annotation[{
          Directive[
           Opacity[1.], 
           AbsoluteThickness[1.6], 
           RGBColor[0, 1, 0], 
           Dashing[{Small, Small}], 
           Thickness[0.007]], 
          Line[CompressedData["
1:eJwVynk4lAsbBnCMlKWDlKKM0TbIklayPA9vi3CcFlIqIlGEiCzp1KckWetI
4iBLWqURiWZsGY0lKRVKIQYx874hYYjj++O+7ut33beGq++eYxJiYmLhs/l/
p/3tKmXg9tCMbCgKXviYgupmho0DIwo2aSX0JOZRMFNTdpHBuAWWC+e1L5x1
WkWs+hzGfRiNNTup9IiCk6aB3mPqJTDnr3Qp2QcUNE8eT/yhXgucSPna7jsU
zP38jSlUbwMuzTHbMI2C1gpOoKC/DXzmTT+//y8FD3KTXw6yPgH9pdifqrO2
9bd1HiDawd7cjZxIoSBJujSpz6MDvhQflXmaTMGCf3kSQy3fwFKgu1UukYLM
ugy/QfXvYLmvONHhKgU/k4u0O2K+g7x87LIHURRs96jvfjfxHcITOkWTVygQ
0MbsS5sH4PKO68/TIikwNLXdEhUpgAUF06vbLlHQlD8lwaQo8Avav03/PAXn
63SsDJxHIKTOS8XuNAWP86M+n9QTwbWqNdIHD1AwsGAgxspFBJd0A6pi9lPA
PGNlppkogq0xrCqOAwW3TWQzuydEQEzdvaG2j4LrtTHujtxJ2Mh6FvB+DwVn
uuOHdhz6DXlKOfF0GwoyZOsvKm4TQ+PbCr3qZhR4wNtbAn8aslituk/VKRDL
+lX6OZqGXcnc8md0CpIll7XX5dBwUTU9uESNAl6tO/3+RxoOCQMOsJdSoGk3
lXVsiySasQwaihdT0H+c+eir+BxcLl/efkmeAs/r58qaEqTQRKpH4D9Ngg9f
q7vwsTRWFPMyg9pI6HRqm1dZK41vHSK7VraSsLf1it7rHmk8PqgvaPpIgmF9
XwhfVQZDhj2cVr0ngca6o6AcKYNdX06nljeSkBymYRbkLIvPDlunP39JQqWS
yi0jhfnYUq3ytegRCTIal5gdhgr4s59jnRNKAs/kmv7f2xRwFSPv+ZIQEi7v
T9+stmd27/LqiA4iQSLh+Y6DXgo4adC4zyeABNG0wKMlTQGFh2zer/AhYbDd
/t4bCUXs2qVtscuFhIZkplZFgyKyvmom3dtOQpxCvXbmESVcqm/vsmI+CSWb
1YpsfZTwrlbnaWVZEnqcfGHqrBLy0mMq50qTYJynZOdwUwktzZ2k+ZIk9O88
dG5+4+x/zEnz6pQQiIvCNyHGC3F39a24c4NCGB+VD9yjvAj1mvstxHhCcP1s
V05rUMboOWtb9c4KQSa1y9uvTRmbDHhPCoKFUODos6yjVxkH030iN5wRAu1T
ZEip+GLMvqGhvc5PCDmtpev9Ni9G0ZPaFYs8hND7gXHva9Zi/CSm9zV4jxA8
mwQJJSFLcFGRo34+Uwh+3EuuvkxVfHFsw6ukegHQe7ZL/VqvivwJC3kuTwD1
EtIPwlAV3bPf7h/iCmAVxg5FHVDFHxvlhESFANpKb1zIiVbFBX+cknhbKADz
J7npbZQqMo6nMa+mCUAxlfeJeL4Uh2WKq/y9BcA6Jbd3yU41NB4MWPRTSgCZ
Z70G1jow8I/4nUSizCCEZ0zt/inQwJk7/E2/x7+DWHMnskNXoM1Vdc/gun5Y
HeAebKe9Coend17zP9IHPaM398lyViPP9UiB1C8+WPE9z13308RSVbfbqYd6
wLYnYQ2dro2NKUb7D3O/wcBL1wu8vDUokjnzpdK2C/QUP6oRzrr4/skuU/n4
DpCBUZf2ET3Mct7ddO1rO+wQOo4tt1+LcSk7tSN0PkFrlZu4o44BLvd4r+/N
bYGiK9VOjFEDTH7o+2244gO4zwnsbGxchzqeUzyrxmY46n+2SC5lPZ6IO9lr
s/4d6HusabRx2YCLTt0OKnjTBG8W6MgGGm3EbT9udv2ebIQXj8NTdWibsMOi
uPjsxwY4K669q+HLJrygv1I8qakOZNpDLX0KN6OF6+15g0tqgZ+rkZgRZogY
qmO+vfAVJGqqSJbYG6H0PxH2im41kJDi/sqFsQV1FEsa3PdywTHxcKNc3xZc
573RN/pENYxvvTORUWaMXoxwD9OYl9DNtwiuijRBd7UerlZrFWSZGix97WKK
xa6x3De6VZAXEajooWuGctwAgSirEiLtj1rTRs3w4W66wr41lbCxPfN+5GvA
edk0zo2SCkjWSs17bY1oFLZ4KuJQBZyviE22LkFUMXDbslCyAv5can+nbqU5
dp/XmLE7VQ7mPq8OKkaZY46Cp/PTkTLIWOa6smHUHIMw0648rAxWvrybZHvQ
ArPIPqQtLYME3Srtd2UWuM56eSezhgPuI5Jva7UJPLg5t78jgAOurGFGVDyB
8i29jB8GHDgZvnfK6hqB3r4fVrSs5UDg3sIWuX8IHPfdwCnT58CV0cC4hCQC
fd3GWPG6HHhsNDF5M41AcW5EiqEWByYqZz7mPiTQ+aMUI5fBgYR3crHVrwjM
Jw/whPIcSMn2Pn65lkDPGP5k7x8cyA5oJCzrCVRxaXvROZ8Dz5QTRPWNBP5g
VXd8kOVAu6PS8eYPs67B/Jq5HGB2qxDfuglsK1LWrpphw9rCUHoOn0D3AWux
6mk2bIn4PHGsj0CrE1pONb/ZYMNMe/J9gMBTFk/zGybZ4O/FoA8NEZj1iJ/Z
McaGMJP/TRSMEJj0F+Txf7EhYv639wGjBEbHDZkKRtmQnJ8dPT5OoImBMSka
YUPWBUmPUhGBvFycT5v1w93HLMKmCCz/HPpEdpgNhctr1MymCRw2z2xZOMSG
spHVEzMzBM4J9Aqn/2DDf/EB9y0=
           "]]}, "Charting`Private`Tag$12048#1"]}}, {}}, {
     DisplayFunction -> Identity, Ticks -> {Automatic, Automatic}, 
      AxesOrigin -> {0, 0}, 
      FrameTicks -> {{Automatic, Automatic}, {Automatic, Automatic}}, 
      GridLines -> {None, None}, DisplayFunction -> Identity, 
      PlotRangePadding -> {{
         Scaled[0.02], 
         Scaled[0.02]}, {
         Scaled[0.05], 
         Scaled[0.05]}}, PlotRangeClipping -> True, ImagePadding -> All, 
      DisplayFunction -> Identity, AspectRatio -> GoldenRatio^(-1), 
      Axes -> {True, True}, AxesLabel -> {None, None}, AxesOrigin -> {0, 0}, 
      DisplayFunction :> Identity, Frame -> {{True, True}, {True, True}}, 
      FrameLabel -> {{None, None}, {None, None}}, FrameStyle -> Directive[
        Thickness[Large], 
        GrayLevel[0], 10], 
      FrameTicks -> {{Automatic, Automatic}, {Automatic, Automatic}}, 
      FrameTicksStyle -> Directive[
        GrayLevel[0], 36], GridLines -> {None, None}, GridLinesStyle -> 
      Directive[
        GrayLevel[0.5, 0.4]], ImageSize -> 1000, 
      Method -> {
       "DefaultBoundaryStyle" -> Automatic, 
        "DefaultGraphicsInteraction" -> {
         "Version" -> 1.2, "TrackMousePosition" -> {True, False}, 
          "Effects" -> {
           "Highlight" -> {"ratio" -> 2}, "HighlightPoint" -> {"ratio" -> 2}, 
            "Droplines" -> {
             "freeformCursorMode" -> True, 
              "placement" -> {"x" -> "All", "y" -> "None"}}}}, 
        "DefaultMeshStyle" -> AbsolutePointSize[6], "ScalingFunctions" -> 
        None, "CoordinatesToolOptions" -> {"DisplayFunction" -> ({
            (Identity[#]& )[
             Part[#, 1]], 
            (Identity[#]& )[
             Part[#, 2]]}& ), "CopiedValueFunction" -> ({
            (Identity[#]& )[
             Part[#, 1]], 
            (Identity[#]& )[
             Part[#, 2]]}& )}}, 
      PlotRange -> {{0, 40}, {0., 0.9899999959583548}}, PlotRangeClipping -> 
      True, PlotRangePadding -> {{
         Scaled[0.02], 
         Scaled[0.02]}, {
         Scaled[0.02], 
         Scaled[0.02]}}, Ticks -> {Automatic, Automatic}, TicksStyle -> 
      Directive[100]}], 
    Placed[
     Unevaluated[
      LineLegend[{
        Directive[
         RGBColor[0, 1, 0], 
         Dashing[{Small, Small}], 
         AbsoluteThickness[5]]}, {
        Style["\!\(\*SubscriptBox[\(S\), \(15\)]\)(t)", Bold, Italic, 
         RGBColor[0, 1, 0], FontSize -> 28]}, LabelStyle -> {}, LegendLayout -> 
       "Column", LegendMarkerSize -> 50]], {Right, Top}, Identity]]& ],
  AutoDelete->True,
  Editable->True,
  SelectWithContents->False,
  Selectable->True]], "Output",
 CellChangeTimes->{
  3.8759239368320103`*^9, 3.875924027188694*^9, 3.8759334938146086`*^9, 
   3.87593550619569*^9, 3.8759378753686047`*^9, 3.8759381418801384`*^9, 
   3.8759383797778964`*^9, 3.875938440336444*^9, 3.8759402625321913`*^9, 
   3.8759431313017497`*^9, 3.875944947682293*^9, 3.8759472079650993`*^9, 
   3.876262766235854*^9, 3.876262806453969*^9, 3.885003765866581*^9, 
   3.8945907626619787`*^9, 3.894596178421075*^9, 3.894596491441079*^9, 
   3.8945997941012106`*^9, 3.894600387870946*^9, 3.8946017806274014`*^9, 
   3.8946036805385156`*^9, 3.8946087218504267`*^9, 3.894608795699209*^9, {
   3.895618307444805*^9, 3.8956183359465127`*^9}},
 CellLabel->"Out[38]=",ExpressionUUID->"78c571f8-a7ba-4ce3-9971-3b68d6ac03c2"]
}, Open  ]],

Cell[CellGroupData[{

Cell[BoxData[
 RowBox[{"Show", "[", 
  RowBox[{"P0", ",", "P10", ",", "P6", ",", "P15"}], "]"}]], "Input",
 CellChangeTimes->{{3.8759226514643946`*^9, 3.875922660298991*^9}, {
   3.875922907105381*^9, 3.875922909151744*^9}, {3.87592403364032*^9, 
   3.8759240382954693`*^9}, {3.8759356517851896`*^9, 3.875935653024378*^9}, {
   3.875938153892099*^9, 3.8759381546671705`*^9}, {3.8945962213458424`*^9, 
   3.8945962412527742`*^9}, 3.89459628259523*^9, {3.894597494768725*^9, 
   3.8945975903507633`*^9}, 3.8945993023456383`*^9},
 CellLabel->"In[39]:=",ExpressionUUID->"5eb22a88-8e60-4855-802f-8f7da80662ac"],

Cell[BoxData[
 TagBox[
  GraphicsBox[{{{{{}, {}, 
       TagBox[
        {GrayLevel[0], Thickness[0.007], Opacity[1.], LineBox[CompressedData["
1:eJwVx3k81AkfwHEMahwbjSPKGJuMEEkile+XXyWRp0iklki0FWLJ2epQ6NAk
OZOHSiiKxcbOGOe6hwgp5c41M7+sVI7l6fnj8/q83hoefvanxERERK786P9P
/91D0tDzmfmKyZIQhQISajsZtk6MWLhgnNSTkE/C8t8VVxmMFFCwduIp/HB6
5W11CUYufB5Yd5z2nIRzu4J8vqmXwZqkfTNSeSR0LpxO+KzeCMuWdwqGn5Cw
4v0QU6DeCxQxzxTTdBLeVnKC+OO9oMX5XJD7gIS87OSaqcJ3wHrQZqn6w3YB
dm6TRB+o2TQOz6WSkEgtTxzz7gfXhfilomQSVj9oEJvuGQK6Sfw2mQQSMpsy
/KfUJ+DaqaUrTjdI+JJcotN/awL+cyJLKi+WhL3ezcMdcxNw0bFkfCGGBD7l
m2N55yRs6eA+SY8mwXSXnVlsNB923Ly1ujeKhPYXi2JMkgQJn3oDg0gSIpv0
9hu6zUDxyzTK4d9IKHgR+/6c/jzom66cdTlKwuTqyVv73eeBdsmq4JYzCcwL
+821E+aB1L1TwHEi4b87pTOH5+bh+quqy2pHSIhvvOXlUrcAj74Gu7+xJ+HC
8J1pq+P/Aj3eJoJuS0KGdPNV+T0iqFW01KZuToI3vE7hB1CQ7xGs8oc6CSJZ
X8vf36Sg3grus1I6Ccni6/qaHlPwgb2PZ5kaCQ2NXvTcbgreO+C8l72WBO3D
i1mnzMTxdu9A2Z/KJIyfZj7/KCqBFsFRzVGrSDgTf7GinSWJ3NSDgoAlIfiO
bhwuLqCiSPUNfnCvEAZce1dWNVLRjNFsuOGtEBzexui3jlBRfMsmy9fdQjBt
HgsdVZVCbUFg5YY3QqAUPpFTipbCMt1x5UqeEJIjNMyD3aTRT5V6tKxGCFU0
lZTtcrI4OO1z9M/nQpDSiGL2m8ph87ejv+aGCaFh512D3/fIoZHrM1F6qBCu
Oz80UbOXQwtNBce7wUIQY72yOnZWDnVmijYGBgphfonv3ZMuh1JJPf46vkKY
6nPMaROTx4lW27+c3YXQkszcWNkij7tdY9VL9wohTq5ZJ/MEDU1knq4iZIVQ
ZqJWYudLQ++QjOVt0kIYcfWDxXAaHrFqN9hIFcKOfNphpyQaJjta2a6UEMK4
9fGLsjwaCvUuOxYuCoC4KmgL3aGA0azOnPwpAXyfXRVkr6SIdlZeTlYNAvB4
f5hLaVHCsN0nbLnhApBKG/Tx71VC5+tctb2hAihy8V3X/0kJzWsb55ouCIDy
Ljq0XFQZWxKftvL8BfD4bbmRv4kysq0p9RXeAvjUxcj5mKWMdJVBRXAQwJl2
PqssdA0WlxjJlWsLwL8uysOPqYqiXBVFj1Y+0Ef2Sn41UsXPc8k7k5r40CxG
zYtAVTyvmBraVM+HDXh7OvaoKl5c3mOoW82H3vL7lx7fVMXNKhZXu0r5YPEy
+2EvqYoDmTnyrRl8kE9reEe8WosRprtUifN8KDwv47DGWg33LJ2W1JbmQ2b4
2cnNTgy8aHyMak6bgisZi4e+8DXwXkpsY+yKSRDpHEB22HocXL/7p7r+cdAK
9Ao5rLMBfVfZmPMixmBkNumINEcLxz74Oekrf4L9o2cuxvtr4/BWKjcmcgTs
Rli6dLoOml9+Gds5OgSTNR6XGvJ1MVI8197510HQl+9WI9w24aPSEPmswn6Q
gln3vhl9NEi2OtHB7wMrgcu3nx034wUREeNzmu/gbbWnqIueIWYlUA29cnug
JKbWlTFriKXDrQnB97vASyJogMfbgoGOX3jrEjvhZEB4iUyqEeY/dOPQZl6D
gbcuz9Z9K0bWqfm132iHttV60kHbjbF/vjyE6cuDvwqupOlRtmEgzSjT1roF
wkV1DrZ82IbrtWof5lk1gVRf2D7fYhMMYkr2P01sgNFsjYSMCFPkZ99tSd1e
DwnaKuJljtvRaaK/7rd/6oCV6lXvzjDDGr2bW2Ina8El4ReezJgZFi8d0DCl
1sL33U/mMip2oGJc0dzo1hoYHrUMqY7eiYdO+Hg1xVRD1i7Dta3uu5D7ysQ/
+lMV5F8LkvfeZI6eab4LLz2qINrxpA1l1hyNxMdsfpmuBOO+zNzoVsAYpbi+
j9cqIXljWn6rDaJwyXNxrX4lRFbeTrYpQ+TNfmOWlHDhwFrHJ02aFhhh1hEg
yeSChW/9MflYC7yhHbdBrqgCMtZ5aLbMWmDOVLXkXcsK0Kx5mmh3zBKVaQqD
P41xgLWpWqejwhJN/tjXkJ/EAa8Z8deNOgQuquQblthwwKPwH0bsHQIX9ES/
b5blwLkrDov77xJY1NWQoSPDgSCH4h6ZewQ+39H0RlOaAzGzQXGsRAIDfjIZ
VaVyoGD73EJSOoGVIUOJshIcmKta7s5+RuC91ravMv+ygdUhc7u2nsCsPGWW
v4ANqY98Tl9vJNCU320VwWfDo0Aesa+ZwKcRDlejp9hQqsSab+YReLzhZFTG
BBv6XGinO7sItOcuZHeNsoE5rEIMDROY1/JR3+UjGzYXh9EfjxK4wvqBiM8H
Nphdez93aozAENmEQ5f62GDLTH85MUng6HP58znv2BBwlkGfniZQbt4taamb
DRE7L88VzRBofFbqmOIPX5MdehM4S6B0Zn6aXhcbkl88uvn9O4GqKZz4451s
yLok7l0+T2D4fMq+oA42PDt0yjJikcA+V7uwuNdsKP75bzXzJQI77sczc9rZ
UDGjNbe8TCDpSz9Y3caG/wHXsuyE
          "]]},
        Annotation[#, "Charting`Private`Tag$8530#1"]& ]}, {}}, {{{}, {}, 
       TagBox[
        {RGBColor[0, 0, 1], Thickness[0.007], Opacity[1.], 
         LineBox[CompressedData["
1:eJwV0Hk4lAsbBnCMyFbGRBlmUIpsJZ0sxfPwquTI12JLySFR0kJpIS0iptCQ
NFlPZC2cwinOkO3IUipKRClLhZn3TUgjcXx/3Nd9/f67r1vL++iO/RJiYmKp
c/l/p53zljL2uWt1kyw7vaiIgvp2TQdXTQ7waNyBxEIKZhuqLmlq3oK6TfN7
Fs05rTpWY55mPiwNswpg3KMgwDL48KRGOXBD0qXkCiho/3kg8atGE3jlLWzq
z6ZAurtPR6jRBUZ9u7LM0ijorK4MFnzpghDJmUf5qRQU5PDqRu6/BY9isa3M
OTsGOXoOEz1Qo+FDipIpSJKpSPrs1wvF2/bJlvAoUEptlBh90wfhe/Vt5RMp
uN2cETiiMQTxx68lul6hYJxXptcbMwS2HnvVCzgUbPJr6W8TDYGNfMHUz2gK
BLRJ54r2YciNsHuUFkWBmaWjBSdKAJ7HQ1d0RVDwonhaQoeiwFyhj1h1noLz
zQb2xp5jUNHWrOh0nIKiYk53gNEU7H6lwnHfRcGw0nCMvdcUmKxPMI9xo0Dn
pL2VbuIUqIuFra50peDPDXK3+0VTcJyzlFJ3oSChKcbX/d+f0LJeOb19BwUn
+6+Nbt7zC6KSYk1YDhRkyLVcom8Uw3WrJlPVrSjwg5e3BEE0bGur59zRoEAs
83tF91UaWjlEn8tlU8CTVO9pvkNDpuvSxHwWBY1Nvuz8DhqyZK+z76pRoOs0
nbnfQhLvxRveylpMwZcDOvfei8/DImlDv4MLKfBPCKt6wZXCIOUOA5sZEiQm
Mnsf50uhmtGpGJ1fJCS7NooV10rh5QWLvspNk9CsziBix6WwIND68UsRCfq5
eU+2uEljcTPda/sECYJ/2l/UaszHkrCdzRoCEo4MruwvLZJBsT5x3mgnCR/2
ds2vaZLBmbg7sclvSNjZGW30bEAGT3VrG9t0kGDW8vnMIFMWvXsjQmPbSaDd
z1ZUiZJFqi9jlNFKAu+sltUpTzkM5WSL3teSUMNQvWWuqICGBisyve6SsDa2
sWqjvgLab3Niv8snIUfq9MD2TQo4KJVEd80jIUbUscr/rAL6qDY7b8omwaU3
sSH5iwIOpKVoKGWQMFygOP6zegF+6eHO80ggQVYrQqfXTBGr3Eym7p8ioXFD
/KpzGxWx+GHzPJWTJFx2Szdl7VDE6iWR4adPzP3HfbR59yFF5AVio1kgCVMz
Ar83aYooJbqwI8efhJEe57znEnSsLjJuNvEg4SlPZ2X1Uzoul3RbK2dNwpXS
tcaeXXS8+NjspTmQYPfC2nxmkI7P9AyzfC1JqJfes2XDLB3T8oLeV5iTwD/J
PfjIWAknPdVCt64hodBJlP9XkhKKHa2IU11GQpxii97tPxg43XDilxWNhHJT
VpnjEQaCJaEvKU7CwN6jMB3KwD/2fxxtmBHC+kKGk+tNBtqpy8DGKSF82bIn
TKGVgbYMp2vao0IgLgmfn1m/CMsDt5Ufei+EHxMLg3eoKKOu02SlzEMhLGN5
z84uU8Z3ySYjZ0uF4Ghbyik0VsbElCUewvtCyE5wS5+/VRlT152WbLgnhB2r
bj+puqSMC77LqLpkCqHwwBqm/qgyKjv6qVIxQvDudnpMe6qCMvG0xm+eQpBN
+Xg4sEsFX61UtljsIYQH7kfUez+p4Dr7Nr6ZuxBob6POVIgvxuo4l5EgJyHc
6awwCTRdjJEb7Irq7ITw6bVm3vvMxRjmkdL3arUQ/F8IuOVnlmDY+iSX3BkB
BP4b4X1Uh4nSOZcvZnIFwB7YJPXdhIkLvh3ys4gVQIuETMFZZGKA3Myu5xwB
LMfYUc4uJs5azvP6Gi6AroobF+5cZWJdeMTbBcECsP4rJ72LYuKJmNRcvpsA
6CmNb4lHanhmQv/za5YA7h+T37lkCwsj9zx2600fgafJjDOFLiyM/+Hz2j15
BD7VMzNsfFiorSFZ2nZjBJiqK0cCzrNQzaDk5sOYEYio2XippoyFDl+//XIO
GQEXpfMl/kvZmGudFTnoNAJTJaOMyp9sfKhUK9ghPQK3Qw8Nr3bVxKYwp323
vIYhPGN6+7hAC6kf9t6C+UMg1v4B+SHLMP9J2FBE/GdYccL3tJPecpQLLbpn
+m4QBiZuushVrkDRZs+bY2YDYD/oH5YQqIsxOuzK3KA+cBzg6rPZejh2ayv7
Zt0HGK7zvtBYqI9/exk4nee+ByN6B4vwNMSe532MG7xukIUJr54xI8w1TBPS
lbtgs9B9cqnzajSydBNkZXdAZ62PuLuBMW55/uDPkCuvoCy6fq/mhDH23kkU
K3nRBr7zgj+0tq7BiYPaupVGL2FfUGiZfLIJtrpkXaYePodVfvqtDl5rMc4w
59eK4GfwXMlALtj8N5Qs8JPSd26Bf4rCUwxo65Dlu9xBK70JQsX1tj19tw7T
zq10bJdoBNmeELsjpaZY8ylw4W+5DTCYo5WYcdYMvYs5ooVx/0KirqpkubM5
zrZ9iIyOrAdusu8TL00LnF/4/Z8NxXXgnujRKv/ZAg9GXN0bNVkLP2yzRRlV
6zFRKSqweEst9A/anK6N2oDV49NLVvFrINPSWO2ZlyVqX1LpgHU1UBgZTPcz
tMJGSeOtkk3VEOW873fahBWq/Qre0upfDb/13M6Pega4fMZYWpdeDbyVKYXP
fke8Z9uvd+7aYzhfHcv7vRxxMJ354hXtMWxVc85u1rbGhAdrPLuuVoH1kSe7
6Rxr1PxfVsqmlVWQoe6t/XTCGlV3ll5kt1SCdl1ukuNuG7SfZdqWhFUC17BW
r63KBr+meyocs6gE3zHJl016BO6O3yP/Q8QH7/vfNDnXCJzuXv+os54PAeE7
p+3jCbyh9TFPVMeH4J2lb+SvEyi0O6aoNufoieA4bhKB/ODNhGcNH4rMRT9v
phFoLlu9WljJB1HNbEfOXQLLNl75xn7IB26bfGz9EwLdQqJdOvP5kJx1+MDl
JgJxvC1Pes5ZJ1oJuxYCm8V1/E3z+PC3CneqpZXAYl2RGS+HDz3ujAPtrwn8
eLxAzDOLDzr9qkRfP4HLD3fSxNP4sLo0hH1nkMADstf1TFP5YBHZLdr/mcB8
Rir/cAofHHTS/hoaJtDTtlir5xYfgg5pskdHCTy2L2SoMokPZzdcFD0YI3Br
xWafyRt8iFToe3ViYm7f9QQ74znzirOu/vhBoGxLhUPOdT5kXpD0q5gisCR0
ecDHBD7c3b7f5uw0gWPbdcfV51y6tIFlNUOgq92VAbd4PlSNrRDNzhIoOqNk
eYPLh/8AK+Gp+A==
          "]]},
        Annotation[#, "Charting`Private`Tag$11513#1"]& ]}, {}}, {{{}, {}, 
       TagBox[
        {RGBColor[1, 0, 0], Thickness[0.007], Opacity[1.], 
         LineBox[CompressedData["
1:eJwV0Hk01QkbB/CrK7LlWrKN5Zopa5sku+fhV7LlzVaSYdwsDdJoMCqpLKFS
GOlSMhRZwliaQdca2ZdoLEM0LrLd+3sbW7R47/vHc57zOd/znOecryrjvKPP
FgqFco83/9+ZkQwBHe8iM8b883DpEhKaB+h2J+kJYMaXNJVaTMLmq7poOj0d
jh7ZNibNc2ZDospWegG4/2wWKPWMhEDT0HNrKtWQ4PFQQKSQhIFPZ1P/q9IO
j6rutLFzSRAcnVTnqIzAUM3bWINMEoYbakMXZ0fA+Gn1vYKHJBTmMV8ulP0N
vVpi3ynwbH/B3nOeGINNb27FegYJaUI1ae/9JqA8oftROZMEyYdtWz4MTUKs
5wRNJJWE7I6s4AWVOYgO8znrcJOEZeZzrYnbc6DWJuf0OIEES79Odv/6HFQI
DsUtx5OwSF1zqRmYh8rXIh2pcSQYmNobJcQtwkxafUJXDAl9pZ+3qJMkRE+d
eSR7lYSrHbttdDyXQL2+Ml78ZxLyy/5UK7q3BB2ZWT8fvUBCP9OCuqtrCSoU
fgqMDCZhp58rS85wGR5Syq7MnSehgxqzlyK1Aq9dl/6qCCRBxnRUsvfVKizm
rS7L+JJQUpowGrh3A0r3GETwuZIwLzl/28ZrAz6VZmjtOkmCepiNmUYqL6/2
Kjl6goTfTESy2esbMCKXr5ngTEJK+21ft5ZPUB1+IO3LcRLC2Hc/HHX/Aibo
4FdgTUKWSGe0xBEKaoUVBS4bkmBmetn9mgcFmcv8uosGJIwFaeuRv1CwdMHi
+0l9EuT6b810FVLQPyayu12PhGSmnXU8jQ+LIvY8i9Hh9bKrZ/vmKB/GVbLb
8zRI8IPX6YsXqKgdVFYVuYMESs5qzegtKqa0NIK5NAlMfsWxjidUDC0X/pNP
ioS2dl/lgkEqRr1R9ImgkaDh/DnHx4gfWzRvWLqKkDB7Vv3ZON9W9Pol8nge
hQT/lCt1fUkC2PJra0nEHBe2rORM1BcIYPTad83L77mQcbKNUtokgGZ2PSb+
M1zoUJQiEpcFUM1X1/IYmwvaT/NbrV0Fcdzd3WRpjAuLLwb6mlS2oUQdt6+m
lwtB05rsyhIhdK2SKZGv4MI7j5Ftje1C6Fn5LEC0jAtOw/F7u6eEENyu/fSp
hAsGne8vTisIY3CuplFPIReoZbk0mThhtPjj+iHLHC4wI1TNfvEUwXgiWvty
EhcapeTTDWlimH5qfe3Nj1w4mNhWd0RbDN0SfCMt/biQJxA+5WAphrNUq4IK
by7cXh/c5x8hhqelZ0eueXLhxETqq4xZMXwku6E248yF+ULa8qeG7Vjk5ZI0
bMYFYdUY9QkDGioekU8GcS60mSTvizxCw0JHRTEnUS7ccH2kr+RIQ1mLcDuG
EK+/pKqjpwNoKLfLSDiEyoWNr4t+Q5k0dJFoP+S9xoGFMZf83i0S6F5hJRc6
zoEuprpmQ5cEhgQPbFoVcOBm5UEdzxEJ9PenmfblcsCqz9zw67QExnuLrznm
cKBZ0N3aZFMCD+6mjto84AArLOnHKh1JvPtbowF/IgeKndcLfk+TxPYDLxQf
nufAHVqnVvYPUjhmLaR5SocD1fpKz+2DpHDhdk3b6m4OTHmch8+XpdBHSXvt
jgYHjIulnE/el8Kp6aGvJSocmLV2vyLWI4VXhALKi8U4QERzei8aS2N15PGc
3NlF+LgiHuooswP3SbBPRWUsAmPUuZ7aJYNfXV8E6HIXQPjBP+eCR2RQWP9p
1r3ZBSh3C1KcmJHBXHHq3L+TC0D9O+5iDZ8sMhi1rY+GFuDJcI1usL4s7pXK
EWI1LMDMX/T88RxZ/OaYh594ygL49y0mVV+Uw/pdq4IHdBYguCWGcV5dAQfm
9MtsGfNQ9pOok5y1EuqlzG/7p2oWsi8HzO8/ScfBe/69Ps0zEJX12WF5URUN
Pd+GuE9OAWXgHbIufYcnQlZo1dvZoBbiG+6stQsPt5oVx2r+A1Mr90+I1Kqh
aX0MZ23bBNhM+19JCdbAdr9YrlfnKNhPJWkrK2th760TremrwzD/knGtrVgb
b97pDFzOHoS9EoNKhOceVMqsMr0e+AaEYcVrbGkvvj7sPjub0w9HOW5r37rs
xy8CagrEWh8MN3nzue3WwavyyradKr3wPL7Zg76ig7FdArlr413guzX0XU/P
AfRQ6HwX0tIBZy5cfi6aoYtWtuLpITLtsM9Pu8fO6yDevyhT+yq/FXold4uE
GurhaFUN3nB8BS9Koh7sph7CKjZ8GTNrgct8Wse73h5C4/zB7HKTZhAeu2QV
VKmP3vZ3CVvGS5jOU03NijBAgrPZ6VzWBKka8vzVLobYMtr8JEC4CZIyfFu9
6Eb4A7P9y+uoRnBL/b5H9L0R3lhtFTXZ3ggfD+euZ9UZo7utnVJyVgOwpy3C
m+JM0LVJpOTgkQbIMdX5ptvLFAtTGPQ34/VQHBsq4bfHDN9q3ky86FgPcS5n
bKkrZthEWF2TG6kDvbHsgrhuQING0yYbnzpgaj4o7rZF7GHEJRsL1MHVhkSm
bTWiaP8x44yiWjj2jUtux05z/DfZS+PX72vBPKj1tESCOW7f0e10SqkWshQZ
O7tWzPF52B/K0xMs2PnyaZr9aQt8WjOrYF3MgqQ9TVr9dRb4rjvjtPl1Fvgu
8b9u1yKQNWwkSDnJAkbZv/SEuwQuvynZv/MgCwKjnD7bJBPYk3uuNlmXBaFO
lUOivxLIzLx/f/MAC+JXQu8kpRGY1hKrO6bDghLD9U/3MwkUvGC6NX0fC9Yb
NwfzighUDd9YoGvz/veLJja3Emg16FV49lsWZDw+d/ZGO4FnugzuTaiy4HFI
D2HVSaBQV2DbCZ7/kEna6Owh8D3luKAlnQVjblJnB/4i8HJ586S6MgvU2fLE
JJvA03nV3I/yLNhfeUn5yTTv/oPVsRCejWJH133eE1h5vvcDKccCO/XM3+fm
CWRc0RadlWXBhQC68ocPBJ7LEoga3cGCCJPr6+VLPL/QEz3Fc6zY5JuQFQK3
SuuMDkqzgFn6+NbHjwQev/nRckCKBTnX+P1qNgjUYF9iO/Bc5OBjEfGZwHGu
XnOfJAsqv32lZPaVQMev/HP/4bluSW19c5PAybCXDr0SLPgfvax82g==
          "]]},
        Annotation[#, "Charting`Private`Tag$11747#1"]& ]}, {}}, {{{}, {}, 
       TagBox[
        {RGBColor[0, 1, 0], Thickness[0.007], Opacity[1.], 
         Dashing[{Small, Small}], LineBox[CompressedData["
1:eJwVynk4lAsbBnCMlKWDlKKM0TbIklayPA9vi3CcFlIqIlGEiCzp1KckWetI
4iBLWqURiWZsGY0lKRVKIQYx874hYYjj++O+7ut33beGq++eYxJiYmLhs/l/
p/3tKmXg9tCMbCgKXviYgupmho0DIwo2aSX0JOZRMFNTdpHBuAWWC+e1L5x1
WkWs+hzGfRiNNTup9IiCk6aB3mPqJTDnr3Qp2QcUNE8eT/yhXgucSPna7jsU
zP38jSlUbwMuzTHbMI2C1gpOoKC/DXzmTT+//y8FD3KTXw6yPgH9pdifqrO2
9bd1HiDawd7cjZxIoSBJujSpz6MDvhQflXmaTMGCf3kSQy3fwFKgu1UukYLM
ugy/QfXvYLmvONHhKgU/k4u0O2K+g7x87LIHURRs96jvfjfxHcITOkWTVygQ
0MbsS5sH4PKO68/TIikwNLXdEhUpgAUF06vbLlHQlD8lwaQo8Avav03/PAXn
63SsDJxHIKTOS8XuNAWP86M+n9QTwbWqNdIHD1AwsGAgxspFBJd0A6pi9lPA
PGNlppkogq0xrCqOAwW3TWQzuydEQEzdvaG2j4LrtTHujtxJ2Mh6FvB+DwVn
uuOHdhz6DXlKOfF0GwoyZOsvKm4TQ+PbCr3qZhR4wNtbAn8aslituk/VKRDL
+lX6OZqGXcnc8md0CpIll7XX5dBwUTU9uESNAl6tO/3+RxoOCQMOsJdSoGk3
lXVsiySasQwaihdT0H+c+eir+BxcLl/efkmeAs/r58qaEqTQRKpH4D9Ngg9f
q7vwsTRWFPMyg9pI6HRqm1dZK41vHSK7VraSsLf1it7rHmk8PqgvaPpIgmF9
XwhfVQZDhj2cVr0ngca6o6AcKYNdX06nljeSkBymYRbkLIvPDlunP39JQqWS
yi0jhfnYUq3ytegRCTIal5gdhgr4s59jnRNKAs/kmv7f2xRwFSPv+ZIQEi7v
T9+stmd27/LqiA4iQSLh+Y6DXgo4adC4zyeABNG0wKMlTQGFh2zer/AhYbDd
/t4bCUXs2qVtscuFhIZkplZFgyKyvmom3dtOQpxCvXbmESVcqm/vsmI+CSWb
1YpsfZTwrlbnaWVZEnqcfGHqrBLy0mMq50qTYJynZOdwUwktzZ2k+ZIk9O88
dG5+4+x/zEnz6pQQiIvCNyHGC3F39a24c4NCGB+VD9yjvAj1mvstxHhCcP1s
V05rUMboOWtb9c4KQSa1y9uvTRmbDHhPCoKFUODos6yjVxkH030iN5wRAu1T
ZEip+GLMvqGhvc5PCDmtpev9Ni9G0ZPaFYs8hND7gXHva9Zi/CSm9zV4jxA8
mwQJJSFLcFGRo34+Uwh+3EuuvkxVfHFsw6ukegHQe7ZL/VqvivwJC3kuTwD1
EtIPwlAV3bPf7h/iCmAVxg5FHVDFHxvlhESFANpKb1zIiVbFBX+cknhbKADz
J7npbZQqMo6nMa+mCUAxlfeJeL4Uh2WKq/y9BcA6Jbd3yU41NB4MWPRTSgCZ
Z70G1jow8I/4nUSizCCEZ0zt/inQwJk7/E2/x7+DWHMnskNXoM1Vdc/gun5Y
HeAebKe9Coend17zP9IHPaM398lyViPP9UiB1C8+WPE9z13308RSVbfbqYd6
wLYnYQ2dro2NKUb7D3O/wcBL1wu8vDUokjnzpdK2C/QUP6oRzrr4/skuU/n4
DpCBUZf2ET3Mct7ddO1rO+wQOo4tt1+LcSk7tSN0PkFrlZu4o44BLvd4r+/N
bYGiK9VOjFEDTH7o+2244gO4zwnsbGxchzqeUzyrxmY46n+2SC5lPZ6IO9lr
s/4d6HusabRx2YCLTt0OKnjTBG8W6MgGGm3EbT9udv2ebIQXj8NTdWibsMOi
uPjsxwY4K669q+HLJrygv1I8qakOZNpDLX0KN6OF6+15g0tqgZ+rkZgRZogY
qmO+vfAVJGqqSJbYG6H0PxH2im41kJDi/sqFsQV1FEsa3PdywTHxcKNc3xZc
573RN/pENYxvvTORUWaMXoxwD9OYl9DNtwiuijRBd7UerlZrFWSZGix97WKK
xa6x3De6VZAXEajooWuGctwAgSirEiLtj1rTRs3w4W66wr41lbCxPfN+5GvA
edk0zo2SCkjWSs17bY1oFLZ4KuJQBZyviE22LkFUMXDbslCyAv5can+nbqU5
dp/XmLE7VQ7mPq8OKkaZY46Cp/PTkTLIWOa6smHUHIMw0648rAxWvrybZHvQ
ArPIPqQtLYME3Srtd2UWuM56eSezhgPuI5Jva7UJPLg5t78jgAOurGFGVDyB
8i29jB8GHDgZvnfK6hqB3r4fVrSs5UDg3sIWuX8IHPfdwCnT58CV0cC4hCQC
fd3GWPG6HHhsNDF5M41AcW5EiqEWByYqZz7mPiTQ+aMUI5fBgYR3crHVrwjM
Jw/whPIcSMn2Pn65lkDPGP5k7x8cyA5oJCzrCVRxaXvROZ8Dz5QTRPWNBP5g
VXd8kOVAu6PS8eYPs67B/Jq5HGB2qxDfuglsK1LWrpphw9rCUHoOn0D3AWux
6mk2bIn4PHGsj0CrE1pONb/ZYMNMe/J9gMBTFk/zGybZ4O/FoA8NEZj1iJ/Z
McaGMJP/TRSMEJj0F+Txf7EhYv639wGjBEbHDZkKRtmQnJ8dPT5OoImBMSka
YUPWBUmPUhGBvFycT5v1w93HLMKmCCz/HPpEdpgNhctr1MymCRw2z2xZOMSG
spHVEzMzBM4J9Aqn/2DDf/EB9y0=
          "]]},
        Annotation[#, "Charting`Private`Tag$12048#1"]& ]}, {}}}, InsetBox[
     TagBox[GridBox[{
        {
         FormBox[
          TemplateBox[{
            StyleBox["\"Numerical(RK-4)\"", Bold, 
             GrayLevel[0], FontSize -> 28, StripOnInput -> False]},
           "LineLegend",
           DisplayFunction->(StyleBox[
             StyleBox[
              PaneBox[
               TagBox[
                GridBox[{{
                   TagBox[
                    GridBox[{{
                    GraphicsBox[{{
                    Directive[
                    EdgeForm[
                    Directive[
                    Opacity[0.3], 
                    GrayLevel[0]]], 
                    PointSize[0.5], 
                    AbsoluteThickness[5]], {
                    LineBox[{{0, 50}, {50, 50}}]}}, {
                    Directive[
                    EdgeForm[
                    Directive[
                    Opacity[0.3], 
                    GrayLevel[0]]], 
                    PointSize[0.5], 
                    AbsoluteThickness[5]], {}}}, AspectRatio -> Full, 
                    ImageSize -> {50, 50}, PlotRangePadding -> None, 
                    ImagePadding -> Automatic, 
                    BaselinePosition -> (Scaled[0.42000000000000004`] -> 
                    Baseline)], #}}, 
                    GridBoxAlignment -> {
                    "Columns" -> {Center, Left}, "Rows" -> {{Baseline}}}, 
                    AutoDelete -> False, 
                    GridBoxDividers -> {
                    "Columns" -> {{False}}, "Rows" -> {{False}}}, 
                    GridBoxItemSize -> {
                    "Columns" -> {{All}}, "Rows" -> {{All}}}, 
                    GridBoxSpacings -> {
                    "Columns" -> {{0.5}}, "Rows" -> {{0.8}}}], "Grid"]}}, 
                 GridBoxAlignment -> {
                  "Columns" -> {{Left}}, "Rows" -> {{Top}}}, AutoDelete -> 
                 False, GridBoxItemSize -> {
                  "Columns" -> {{Automatic}}, "Rows" -> {{Automatic}}}, 
                 GridBoxSpacings -> {"Columns" -> {{1}}, "Rows" -> {{0}}}], 
                "Grid"], Alignment -> Left, AppearanceElements -> None, 
               ImageMargins -> {{5, 5}, {5, 5}}, ImageSizeAction -> 
               "ResizeToFit"], LineIndent -> 0, StripOnInput -> False], {
             FontFamily -> "Arial"}, Background -> Automatic, StripOnInput -> 
             False]& ),
           Editable->True,
           InterpretationFunction:>(RowBox[{"LineLegend", "[", 
              RowBox[{
                RowBox[{"{", 
                  RowBox[{"Directive", "[", 
                    RowBox[{"AbsoluteThickness", "[", "5", "]"}], "]"}], 
                  "}"}], ",", 
                RowBox[{"{", #, "}"}], ",", 
                RowBox[{"LabelStyle", "\[Rule]", 
                  RowBox[{"{", "}"}]}], ",", 
                RowBox[{"LegendLayout", "\[Rule]", "\"Column\""}], ",", 
                RowBox[{"LegendMarkerSize", "\[Rule]", "50"}]}], "]"}]& )],
          TraditionalForm]},
        {
         FormBox[
          TemplateBox[{
            StyleBox[
            "\"\\!\\(\\*SubscriptBox[\\(S\\), \\(10\\)]\\)(t)\"", Bold, 
             Italic, 
             RGBColor[0, 0, 1], FontSize -> 28, StripOnInput -> False]},
           "LineLegend",
           DisplayFunction->(StyleBox[
             StyleBox[
              PaneBox[
               TagBox[
                GridBox[{{
                   TagBox[
                    GridBox[{{
                    GraphicsBox[{{
                    Directive[
                    EdgeForm[
                    Directive[
                    Opacity[0.3], 
                    GrayLevel[0]]], 
                    PointSize[0.5], 
                    RGBColor[0, 0, 1], 
                    AbsoluteThickness[5]], {
                    LineBox[{{0, 50}, {50, 50}}]}}, {
                    Directive[
                    EdgeForm[
                    Directive[
                    Opacity[0.3], 
                    GrayLevel[0]]], 
                    PointSize[0.5], 
                    RGBColor[0, 0, 1], 
                    AbsoluteThickness[5]], {}}}, AspectRatio -> Full, 
                    ImageSize -> {50, 50}, PlotRangePadding -> None, 
                    ImagePadding -> Automatic, 
                    BaselinePosition -> (Scaled[0.42000000000000004`] -> 
                    Baseline)], #}}, 
                    GridBoxAlignment -> {
                    "Columns" -> {Center, Left}, "Rows" -> {{Baseline}}}, 
                    AutoDelete -> False, 
                    GridBoxDividers -> {
                    "Columns" -> {{False}}, "Rows" -> {{False}}}, 
                    GridBoxItemSize -> {
                    "Columns" -> {{All}}, "Rows" -> {{All}}}, 
                    GridBoxSpacings -> {
                    "Columns" -> {{0.5}}, "Rows" -> {{0.8}}}], "Grid"]}}, 
                 GridBoxAlignment -> {
                  "Columns" -> {{Left}}, "Rows" -> {{Top}}}, AutoDelete -> 
                 False, GridBoxItemSize -> {
                  "Columns" -> {{Automatic}}, "Rows" -> {{Automatic}}}, 
                 GridBoxSpacings -> {"Columns" -> {{1}}, "Rows" -> {{0}}}], 
                "Grid"], Alignment -> Left, AppearanceElements -> None, 
               ImageMargins -> {{5, 5}, {5, 5}}, ImageSizeAction -> 
               "ResizeToFit"], LineIndent -> 0, StripOnInput -> False], {
             FontFamily -> "Arial"}, Background -> Automatic, StripOnInput -> 
             False]& ),
           Editable->True,
           InterpretationFunction:>(RowBox[{"LineLegend", "[", 
              RowBox[{
                RowBox[{"{", 
                  RowBox[{"Directive", "[", 
                    RowBox[{
                    InterpretationBox[
                    ButtonBox[
                    TooltipBox[
                    GraphicsBox[{{
                    GrayLevel[0], 
                    RectangleBox[{0, 0}]}, {
                    GrayLevel[0], 
                    RectangleBox[{1, -1}]}, {
                    RGBColor[0, 0, 1], 
                    RectangleBox[{0, -1}, {2, 1}]}}, DefaultBaseStyle -> 
                    "ColorSwatchGraphics", AspectRatio -> 1, Frame -> True, 
                    FrameStyle -> RGBColor[0., 0., 0.6666666666666666], 
                    FrameTicks -> None, PlotRangePadding -> None, ImageSize -> 
                    Dynamic[{
                    Automatic, 1.35 CurrentValue["FontCapHeight"]/
                    AbsoluteCurrentValue[Magnification]}]], 
                    StyleBox[
                    RowBox[{"RGBColor", "[", 
                    RowBox[{"0", ",", "0", ",", "1"}], "]"}], NumberMarks -> 
                    False]], Appearance -> None, BaseStyle -> {}, 
                    BaselinePosition -> Baseline, DefaultBaseStyle -> {}, 
                    ButtonFunction :> With[{Typeset`box$ = EvaluationBox[]}, 
                    If[
                    Not[
                    AbsoluteCurrentValue["Deployed"]], 
                    SelectionMove[Typeset`box$, All, Expression]; 
                    FrontEnd`Private`$ColorSelectorInitialAlpha = 1; 
                    FrontEnd`Private`$ColorSelectorInitialColor = 
                    RGBColor[0, 0, 1]; 
                    FrontEnd`Private`$ColorSelectorUseMakeBoxes = True; 
                    MathLink`CallFrontEnd[
                    FrontEnd`AttachCell[Typeset`box$, 
                    FrontEndResource["RGBColorValueSelector"], {
                    0, {Left, Bottom}}, {Left, Top}, 
                    "ClosingActions" -> {
                    "SelectionDeparture", "ParentChanged", 
                    "EvaluatorQuit"}]]]], BaseStyle -> Inherited, Evaluator -> 
                    Automatic, Method -> "Preemptive"], 
                    RGBColor[0, 0, 1], Editable -> False, Selectable -> 
                    False], ",", 
                    RowBox[{"AbsoluteThickness", "[", "5", "]"}]}], "]"}], 
                  "}"}], ",", 
                RowBox[{"{", #, "}"}], ",", 
                RowBox[{"LabelStyle", "\[Rule]", 
                  RowBox[{"{", "}"}]}], ",", 
                RowBox[{"LegendLayout", "\[Rule]", "\"Column\""}], ",", 
                RowBox[{"LegendMarkerSize", "\[Rule]", "50"}]}], "]"}]& )],
          TraditionalForm]},
        {
         FormBox[
          TemplateBox[{
            StyleBox[
            "\"\\!\\(\\*SubscriptBox[\\(S\\), \\(6\\)]\\)(t)\"", Bold, Italic, 
             RGBColor[1, 0, 0], FontSize -> 28, StripOnInput -> False]},
           "LineLegend",
           DisplayFunction->(StyleBox[
             StyleBox[
              PaneBox[
               TagBox[
                GridBox[{{
                   TagBox[
                    GridBox[{{
                    GraphicsBox[{{
                    Directive[
                    EdgeForm[
                    Directive[
                    Opacity[0.3], 
                    GrayLevel[0]]], 
                    PointSize[0.5], 
                    RGBColor[1, 0, 0], 
                    AbsoluteThickness[5]], {
                    LineBox[{{0, 50}, {50, 50}}]}}, {
                    Directive[
                    EdgeForm[
                    Directive[
                    Opacity[0.3], 
                    GrayLevel[0]]], 
                    PointSize[0.5], 
                    RGBColor[1, 0, 0], 
                    AbsoluteThickness[5]], {}}}, AspectRatio -> Full, 
                    ImageSize -> {50, 50}, PlotRangePadding -> None, 
                    ImagePadding -> Automatic, 
                    BaselinePosition -> (Scaled[0.42000000000000004`] -> 
                    Baseline)], #}}, 
                    GridBoxAlignment -> {
                    "Columns" -> {Center, Left}, "Rows" -> {{Baseline}}}, 
                    AutoDelete -> False, 
                    GridBoxDividers -> {
                    "Columns" -> {{False}}, "Rows" -> {{False}}}, 
                    GridBoxItemSize -> {
                    "Columns" -> {{All}}, "Rows" -> {{All}}}, 
                    GridBoxSpacings -> {
                    "Columns" -> {{0.5}}, "Rows" -> {{0.8}}}], "Grid"]}}, 
                 GridBoxAlignment -> {
                  "Columns" -> {{Left}}, "Rows" -> {{Top}}}, AutoDelete -> 
                 False, GridBoxItemSize -> {
                  "Columns" -> {{Automatic}}, "Rows" -> {{Automatic}}}, 
                 GridBoxSpacings -> {"Columns" -> {{1}}, "Rows" -> {{0}}}], 
                "Grid"], Alignment -> Left, AppearanceElements -> None, 
               ImageMargins -> {{5, 5}, {5, 5}}, ImageSizeAction -> 
               "ResizeToFit"], LineIndent -> 0, StripOnInput -> False], {
             FontFamily -> "Arial"}, Background -> Automatic, StripOnInput -> 
             False]& ),
           Editable->True,
           InterpretationFunction:>(RowBox[{"LineLegend", "[", 
              RowBox[{
                RowBox[{"{", 
                  RowBox[{"Directive", "[", 
                    RowBox[{
                    InterpretationBox[
                    ButtonBox[
                    TooltipBox[
                    GraphicsBox[{{
                    GrayLevel[0], 
                    RectangleBox[{0, 0}]}, {
                    GrayLevel[0], 
                    RectangleBox[{1, -1}]}, {
                    RGBColor[1, 0, 0], 
                    RectangleBox[{0, -1}, {2, 1}]}}, DefaultBaseStyle -> 
                    "ColorSwatchGraphics", AspectRatio -> 1, Frame -> True, 
                    FrameStyle -> RGBColor[0.6666666666666666, 0., 0.], 
                    FrameTicks -> None, PlotRangePadding -> None, ImageSize -> 
                    Dynamic[{
                    Automatic, 1.35 CurrentValue["FontCapHeight"]/
                    AbsoluteCurrentValue[Magnification]}]], 
                    StyleBox[
                    RowBox[{"RGBColor", "[", 
                    RowBox[{"1", ",", "0", ",", "0"}], "]"}], NumberMarks -> 
                    False]], Appearance -> None, BaseStyle -> {}, 
                    BaselinePosition -> Baseline, DefaultBaseStyle -> {}, 
                    ButtonFunction :> With[{Typeset`box$ = EvaluationBox[]}, 
                    If[
                    Not[
                    AbsoluteCurrentValue["Deployed"]], 
                    SelectionMove[Typeset`box$, All, Expression]; 
                    FrontEnd`Private`$ColorSelectorInitialAlpha = 1; 
                    FrontEnd`Private`$ColorSelectorInitialColor = 
                    RGBColor[1, 0, 0]; 
                    FrontEnd`Private`$ColorSelectorUseMakeBoxes = True; 
                    MathLink`CallFrontEnd[
                    FrontEnd`AttachCell[Typeset`box$, 
                    FrontEndResource["RGBColorValueSelector"], {
                    0, {Left, Bottom}}, {Left, Top}, 
                    "ClosingActions" -> {
                    "SelectionDeparture", "ParentChanged", 
                    "EvaluatorQuit"}]]]], BaseStyle -> Inherited, Evaluator -> 
                    Automatic, Method -> "Preemptive"], 
                    RGBColor[1, 0, 0], Editable -> False, Selectable -> 
                    False], ",", 
                    RowBox[{"AbsoluteThickness", "[", "5", "]"}]}], "]"}], 
                  "}"}], ",", 
                RowBox[{"{", #, "}"}], ",", 
                RowBox[{"LabelStyle", "\[Rule]", 
                  RowBox[{"{", "}"}]}], ",", 
                RowBox[{"LegendLayout", "\[Rule]", "\"Column\""}], ",", 
                RowBox[{"LegendMarkerSize", "\[Rule]", "50"}]}], "]"}]& )],
          TraditionalForm]},
        {
         FormBox[
          TemplateBox[{
            StyleBox[
            "\"\\!\\(\\*SubscriptBox[\\(S\\), \\(15\\)]\\)(t)\"", Bold, 
             Italic, 
             RGBColor[0, 1, 0], FontSize -> 28, StripOnInput -> False]},
           "LineLegend",
           DisplayFunction->(StyleBox[
             StyleBox[
              PaneBox[
               TagBox[
                GridBox[{{
                   TagBox[
                    GridBox[{{
                    GraphicsBox[{{
                    Directive[
                    EdgeForm[
                    Directive[
                    Opacity[0.3], 
                    GrayLevel[0]]], 
                    PointSize[0.5], 
                    RGBColor[0, 1, 0], 
                    Dashing[{Small, Small}], 
                    AbsoluteThickness[5]], {
                    LineBox[{{0, 50}, {50, 50}}]}}, {
                    Directive[
                    EdgeForm[
                    Directive[
                    Opacity[0.3], 
                    GrayLevel[0]]], 
                    PointSize[0.5], 
                    RGBColor[0, 1, 0], 
                    Dashing[{Small, Small}], 
                    AbsoluteThickness[5]], {}}}, AspectRatio -> Full, 
                    ImageSize -> {50, 50}, PlotRangePadding -> None, 
                    ImagePadding -> Automatic, 
                    BaselinePosition -> (Scaled[0.42000000000000004`] -> 
                    Baseline)], #}}, 
                    GridBoxAlignment -> {
                    "Columns" -> {Center, Left}, "Rows" -> {{Baseline}}}, 
                    AutoDelete -> False, 
                    GridBoxDividers -> {
                    "Columns" -> {{False}}, "Rows" -> {{False}}}, 
                    GridBoxItemSize -> {
                    "Columns" -> {{All}}, "Rows" -> {{All}}}, 
                    GridBoxSpacings -> {
                    "Columns" -> {{0.5}}, "Rows" -> {{0.8}}}], "Grid"]}}, 
                 GridBoxAlignment -> {
                  "Columns" -> {{Left}}, "Rows" -> {{Top}}}, AutoDelete -> 
                 False, 
                 GridBoxItemSize -> {
                  "Columns" -> {{Automatic}}, "Rows" -> {{Automatic}}}, 
                 GridBoxSpacings -> {"Columns" -> {{1}}, "Rows" -> {{0}}}], 
                "Grid"], Alignment -> Left, AppearanceElements -> None, 
               ImageMargins -> {{5, 5}, {5, 5}}, ImageSizeAction -> 
               "ResizeToFit"], LineIndent -> 0, StripOnInput -> False], {
             FontFamily -> "Arial"}, Background -> Automatic, StripOnInput -> 
             False]& ),
           Editable->True,
           InterpretationFunction:>(RowBox[{"LineLegend", "[", 
              RowBox[{
                RowBox[{"{", 
                  RowBox[{"Directive", "[", 
                    RowBox[{
                    InterpretationBox[
                    ButtonBox[
                    TooltipBox[
                    GraphicsBox[{{
                    GrayLevel[0], 
                    RectangleBox[{0, 0}]}, {
                    GrayLevel[0], 
                    RectangleBox[{1, -1}]}, {
                    RGBColor[0, 1, 0], 
                    RectangleBox[{0, -1}, {2, 1}]}}, DefaultBaseStyle -> 
                    "ColorSwatchGraphics", AspectRatio -> 1, Frame -> True, 
                    FrameStyle -> RGBColor[0., 0.6666666666666666, 0.], 
                    FrameTicks -> None, PlotRangePadding -> None, ImageSize -> 
                    Dynamic[{
                    Automatic, 1.35 CurrentValue["FontCapHeight"]/
                    AbsoluteCurrentValue[Magnification]}]], 
                    StyleBox[
                    RowBox[{"RGBColor", "[", 
                    RowBox[{"0", ",", "1", ",", "0"}], "]"}], NumberMarks -> 
                    False]], Appearance -> None, BaseStyle -> {}, 
                    BaselinePosition -> Baseline, DefaultBaseStyle -> {}, 
                    ButtonFunction :> With[{Typeset`box$ = EvaluationBox[]}, 
                    If[
                    Not[
                    AbsoluteCurrentValue["Deployed"]], 
                    SelectionMove[Typeset`box$, All, Expression]; 
                    FrontEnd`Private`$ColorSelectorInitialAlpha = 1; 
                    FrontEnd`Private`$ColorSelectorInitialColor = 
                    RGBColor[0, 1, 0]; 
                    FrontEnd`Private`$ColorSelectorUseMakeBoxes = True; 
                    MathLink`CallFrontEnd[
                    FrontEnd`AttachCell[Typeset`box$, 
                    FrontEndResource["RGBColorValueSelector"], {
                    0, {Left, Bottom}}, {Left, Top}, 
                    "ClosingActions" -> {
                    "SelectionDeparture", "ParentChanged", 
                    "EvaluatorQuit"}]]]], BaseStyle -> Inherited, Evaluator -> 
                    Automatic, Method -> "Preemptive"], 
                    RGBColor[0, 1, 0], Editable -> False, Selectable -> 
                    False], ",", 
                    RowBox[{"Dashing", "[", 
                    RowBox[{"{", 
                    RowBox[{"Small", ",", "Small"}], "}"}], "]"}], ",", 
                    RowBox[{"AbsoluteThickness", "[", "5", "]"}]}], "]"}], 
                  "}"}], ",", 
                RowBox[{"{", #, "}"}], ",", 
                RowBox[{"LabelStyle", "\[Rule]", 
                  RowBox[{"{", "}"}]}], ",", 
                RowBox[{"LegendLayout", "\[Rule]", "\"Column\""}], ",", 
                RowBox[{"LegendMarkerSize", "\[Rule]", "50"}]}], "]"}]& )],
          TraditionalForm]}
       },
       AutoDelete->False,
       GridBoxAlignment->{"Columns" -> {{Left}}},
       GridBoxItemSize->{"Columns" -> {{Automatic}}, "Rows" -> {{Automatic}}},
       GridBoxSpacings->{"Columns" -> {{0}}}],
      "Grid"], Scaled[{0.99, 0.99}], ImageScaled[{1, 1}],
     BaseStyle->{FontSize -> Larger},
     FormatType->StandardForm]},
   AspectRatio->NCache[GoldenRatio^(-1), 0.6180339887498948],
   Axes->{True, True},
   AxesLabel->{None, None},
   AxesOrigin->{0, 0},
   DisplayFunction->Identity,
   Frame->{{True, True}, {True, True}},
   FrameLabel->{{
      FormBox[
       StyleBox["\"Fraction of susceptible cases\"", Bold, 
        GrayLevel[0], FontSize -> 28, StripOnInput -> False], 
       TraditionalForm], None}, {
      FormBox[
       StyleBox["\"Time (Days)\"", Bold, 
        GrayLevel[0], FontSize -> 28, StripOnInput -> False], 
       TraditionalForm], None}},
   FrameStyle->Directive[
     Thickness[Large], 
     GrayLevel[0], 20],
   FrameTicks->{{{{0., 
        FormBox["0", TraditionalForm], {0.01, 0.}}, {0.2, 
        FormBox[
         TagBox[
          InterpretationBox[
           StyleBox["\"0.2\"", ShowStringCharacters -> False], 
           0.2`15.954589770191003, AutoDelete -> True], NumberForm[#, {
            DirectedInfinity[1], 1}]& ], TraditionalForm], {0.01, 0.}}, {0.4, 
        FormBox[
         TagBox[
          InterpretationBox[
           StyleBox["\"0.4\"", ShowStringCharacters -> False], 
           0.4`15.954589770191003, AutoDelete -> True], NumberForm[#, {
            DirectedInfinity[1], 1}]& ], TraditionalForm], {0.01, 0.}}, {0.6, 
        FormBox[
         TagBox[
          InterpretationBox[
           StyleBox["\"0.6\"", ShowStringCharacters -> False], 
           0.6`15.954589770191003, AutoDelete -> True], NumberForm[#, {
            DirectedInfinity[1], 1}]& ], TraditionalForm], {0.01, 0.}}, {0.8, 
        FormBox[
         TagBox[
          InterpretationBox[
           StyleBox["\"0.8\"", ShowStringCharacters -> False], 
           0.8`15.954589770191003, AutoDelete -> True], NumberForm[#, {
            DirectedInfinity[1], 1}]& ], TraditionalForm], {0.01, 0.}}, {1., 
        FormBox[
         TagBox[
          InterpretationBox[
           StyleBox["\"1.0\"", ShowStringCharacters -> False], 
           1.`15.954589770191003, AutoDelete -> True], NumberForm[#, {
            DirectedInfinity[1], 1}]& ], TraditionalForm], {0.01, 0.}}, {0.05, 
        FormBox[
         TemplateBox[{0, 0}, "Spacer2"], TraditionalForm], {0.005, 0.}}, {0.1, 
        FormBox[
         TemplateBox[{0, 0}, "Spacer2"], TraditionalForm], {0.005, 0.}}, {
       0.15, 
        FormBox[
         TemplateBox[{0, 0}, "Spacer2"], TraditionalForm], {0.005, 0.}}, {
       0.25, 
        FormBox[
         TemplateBox[{0, 0}, "Spacer2"], TraditionalForm], {0.005, 0.}}, {0.3, 
        FormBox[
         TemplateBox[{0, 0}, "Spacer2"], TraditionalForm], {0.005, 0.}}, {
       0.35, 
        FormBox[
         TemplateBox[{0, 0}, "Spacer2"], TraditionalForm], {0.005, 0.}}, {
       0.45, 
        FormBox[
         TemplateBox[{0, 0}, "Spacer2"], TraditionalForm], {0.005, 0.}}, {0.5, 
        FormBox[
         TemplateBox[{0, 0}, "Spacer2"], TraditionalForm], {0.005, 0.}}, {
       0.55, 
        FormBox[
         TemplateBox[{0, 0}, "Spacer2"], TraditionalForm], {0.005, 0.}}, {
       0.65, 
        FormBox[
         TemplateBox[{0, 0}, "Spacer2"], TraditionalForm], {0.005, 0.}}, {0.7, 
        FormBox[
         TemplateBox[{0, 0}, "Spacer2"], TraditionalForm], {0.005, 0.}}, {
       0.75, 
        FormBox[
         TemplateBox[{0, 0}, "Spacer2"], TraditionalForm], {0.005, 0.}}, {
       0.85, 
        FormBox[
         TemplateBox[{0, 0}, "Spacer2"], TraditionalForm], {0.005, 0.}}, {0.9, 
        FormBox[
         TemplateBox[{0, 0}, "Spacer2"], TraditionalForm], {0.005, 0.}}, {
       0.95, 
        FormBox[
         TemplateBox[{0, 0}, "Spacer2"], TraditionalForm], {0.005, 0.}}}, {{
       0., 
        FormBox[
         TemplateBox[{0}, "Spacer1"], TraditionalForm], {0.01, 0.}}, {0.2, 
        FormBox[
         TemplateBox[{0}, "Spacer1"], TraditionalForm], {0.01, 0.}}, {0.4, 
        FormBox[
         TemplateBox[{0}, "Spacer1"], TraditionalForm], {0.01, 0.}}, {0.6, 
        FormBox[
         TemplateBox[{0}, "Spacer1"], TraditionalForm], {0.01, 0.}}, {0.8, 
        FormBox[
         TemplateBox[{0}, "Spacer1"], TraditionalForm], {0.01, 0.}}, {1., 
        FormBox[
         TemplateBox[{0}, "Spacer1"], TraditionalForm], {0.01, 0.}}, {0.05, 
        FormBox[
         TemplateBox[{0}, "Spacer1"], TraditionalForm], {0.005, 0.}}, {0.1, 
        FormBox[
         TemplateBox[{0}, "Spacer1"], TraditionalForm], {0.005, 0.}}, {0.15, 
        FormBox[
         TemplateBox[{0}, "Spacer1"], TraditionalForm], {0.005, 0.}}, {0.25, 
        FormBox[
         TemplateBox[{0}, "Spacer1"], TraditionalForm], {0.005, 0.}}, {0.3, 
        FormBox[
         TemplateBox[{0}, "Spacer1"], TraditionalForm], {0.005, 0.}}, {0.35, 
        FormBox[
         TemplateBox[{0}, "Spacer1"], TraditionalForm], {0.005, 0.}}, {0.45, 
        FormBox[
         TemplateBox[{0}, "Spacer1"], TraditionalForm], {0.005, 0.}}, {0.5, 
        FormBox[
         TemplateBox[{0}, "Spacer1"], TraditionalForm], {0.005, 0.}}, {0.55, 
        FormBox[
         TemplateBox[{0}, "Spacer1"], TraditionalForm], {0.005, 0.}}, {0.65, 
        FormBox[
         TemplateBox[{0}, "Spacer1"], TraditionalForm], {0.005, 0.}}, {0.7, 
        FormBox[
         TemplateBox[{0}, "Spacer1"], TraditionalForm], {0.005, 0.}}, {0.75, 
        FormBox[
         TemplateBox[{0}, "Spacer1"], TraditionalForm], {0.005, 0.}}, {0.85, 
        FormBox[
         TemplateBox[{0}, "Spacer1"], TraditionalForm], {0.005, 0.}}, {0.9, 
        FormBox[
         TemplateBox[{0}, "Spacer1"], TraditionalForm], {0.005, 0.}}, {0.95, 
        FormBox[
         TemplateBox[{0}, "Spacer1"], TraditionalForm], {0.005, 0.}}}}, {{{0., 
        FormBox["0", TraditionalForm], {0.01, 0.}}, {10., 
        FormBox["10", TraditionalForm], {0.01, 0.}}, {20., 
        FormBox["20", TraditionalForm], {0.01, 0.}}, {30., 
        FormBox["30", TraditionalForm], {0.01, 0.}}, {40., 
        FormBox["40", TraditionalForm], {0.01, 0.}}, {2., 
        FormBox[
         TemplateBox[{0, 0}, "Spacer2"], TraditionalForm], {0.005, 0.}}, {4., 
        FormBox[
         TemplateBox[{0, 0}, "Spacer2"], TraditionalForm], {0.005, 0.}}, {6., 
        FormBox[
         TemplateBox[{0, 0}, "Spacer2"], TraditionalForm], {0.005, 0.}}, {8., 
        FormBox[
         TemplateBox[{0, 0}, "Spacer2"], TraditionalForm], {0.005, 0.}}, {12., 
        FormBox[
         TemplateBox[{0, 0}, "Spacer2"], TraditionalForm], {0.005, 0.}}, {14., 
        FormBox[
         TemplateBox[{0, 0}, "Spacer2"], TraditionalForm], {0.005, 0.}}, {16., 
        FormBox[
         TemplateBox[{0, 0}, "Spacer2"], TraditionalForm], {0.005, 0.}}, {18., 
        FormBox[
         TemplateBox[{0, 0}, "Spacer2"], TraditionalForm], {0.005, 0.}}, {22., 
        FormBox[
         TemplateBox[{0, 0}, "Spacer2"], TraditionalForm], {0.005, 0.}}, {24., 
        FormBox[
         TemplateBox[{0, 0}, "Spacer2"], TraditionalForm], {0.005, 0.}}, {26., 
        FormBox[
         TemplateBox[{0, 0}, "Spacer2"], TraditionalForm], {0.005, 0.}}, {28., 
        FormBox[
         TemplateBox[{0, 0}, "Spacer2"], TraditionalForm], {0.005, 0.}}, {32., 
        FormBox[
         TemplateBox[{0, 0}, "Spacer2"], TraditionalForm], {0.005, 0.}}, {34., 
        FormBox[
         TemplateBox[{0, 0}, "Spacer2"], TraditionalForm], {0.005, 0.}}, {36., 
        FormBox[
         TemplateBox[{0, 0}, "Spacer2"], TraditionalForm], {0.005, 0.}}, {38., 
        FormBox[
         TemplateBox[{0, 0}, "Spacer2"], TraditionalForm], {0.005, 0.}}, {42., 
        FormBox[
         TemplateBox[{0, 0}, "Spacer2"], TraditionalForm], {0.005, 0.}}, {44., 
        FormBox[
         TemplateBox[{0, 0}, "Spacer2"], TraditionalForm], {0.005, 0.}}, {46., 
        FormBox[
         TemplateBox[{0, 0}, "Spacer2"], TraditionalForm], {0.005, 0.}}, {48., 
        FormBox[
         TemplateBox[{0, 0}, "Spacer2"], TraditionalForm], {0.005, 0.}}, {50., 
        FormBox[
         TemplateBox[{0, 0}, "Spacer2"], TraditionalForm], {0.005, 0.}}}, {{
       0., 
        FormBox[
         TemplateBox[{0}, "Spacer1"], TraditionalForm], {0.01, 0.}}, {10., 
        FormBox[
         TemplateBox[{0}, "Spacer1"], TraditionalForm], {0.01, 0.}}, {20., 
        FormBox[
         TemplateBox[{0}, "Spacer1"], TraditionalForm], {0.01, 0.}}, {30., 
        FormBox[
         TemplateBox[{0}, "Spacer1"], TraditionalForm], {0.01, 0.}}, {40., 
        FormBox[
         TemplateBox[{0}, "Spacer1"], TraditionalForm], {0.01, 0.}}, {2., 
        FormBox[
         TemplateBox[{0}, "Spacer1"], TraditionalForm], {0.005, 0.}}, {4., 
        FormBox[
         TemplateBox[{0}, "Spacer1"], TraditionalForm], {0.005, 0.}}, {6., 
        FormBox[
         TemplateBox[{0}, "Spacer1"], TraditionalForm], {0.005, 0.}}, {8., 
        FormBox[
         TemplateBox[{0}, "Spacer1"], TraditionalForm], {0.005, 0.}}, {12., 
        FormBox[
         TemplateBox[{0}, "Spacer1"], TraditionalForm], {0.005, 0.}}, {14., 
        FormBox[
         TemplateBox[{0}, "Spacer1"], TraditionalForm], {0.005, 0.}}, {16., 
        FormBox[
         TemplateBox[{0}, "Spacer1"], TraditionalForm], {0.005, 0.}}, {18., 
        FormBox[
         TemplateBox[{0}, "Spacer1"], TraditionalForm], {0.005, 0.}}, {22., 
        FormBox[
         TemplateBox[{0}, "Spacer1"], TraditionalForm], {0.005, 0.}}, {24., 
        FormBox[
         TemplateBox[{0}, "Spacer1"], TraditionalForm], {0.005, 0.}}, {26., 
        FormBox[
         TemplateBox[{0}, "Spacer1"], TraditionalForm], {0.005, 0.}}, {28., 
        FormBox[
         TemplateBox[{0}, "Spacer1"], TraditionalForm], {0.005, 0.}}, {32., 
        FormBox[
         TemplateBox[{0}, "Spacer1"], TraditionalForm], {0.005, 0.}}, {34., 
        FormBox[
         TemplateBox[{0}, "Spacer1"], TraditionalForm], {0.005, 0.}}, {36., 
        FormBox[
         TemplateBox[{0}, "Spacer1"], TraditionalForm], {0.005, 0.}}, {38., 
        FormBox[
         TemplateBox[{0}, "Spacer1"], TraditionalForm], {0.005, 0.}}, {42., 
        FormBox[
         TemplateBox[{0}, "Spacer1"], TraditionalForm], {0.005, 0.}}, {44., 
        FormBox[
         TemplateBox[{0}, "Spacer1"], TraditionalForm], {0.005, 0.}}, {46., 
        FormBox[
         TemplateBox[{0}, "Spacer1"], TraditionalForm], {0.005, 0.}}, {48., 
        FormBox[
         TemplateBox[{0}, "Spacer1"], TraditionalForm], {0.005, 0.}}, {50., 
        FormBox[
         TemplateBox[{0}, "Spacer1"], TraditionalForm], {0.005, 0.}}}}},
   FrameTicksStyle->Directive[
     Thickness[0.004], 
     GrayLevel[0], 36],
   GridLines->{None, None},
   GridLinesStyle->Directive[
     GrayLevel[0.5, 0.4]],
   ImagePadding->All,
   ImageSize->1000,
   Method->{
    "DefaultBoundaryStyle" -> Automatic, 
     "DefaultGraphicsInteraction" -> {
      "Version" -> 1.2, "TrackMousePosition" -> {True, False}, 
       "Effects" -> {
        "Highlight" -> {"ratio" -> 2}, "HighlightPoint" -> {"ratio" -> 2}, 
         "Droplines" -> {
          "freeformCursorMode" -> True, 
           "placement" -> {"x" -> "All", "y" -> "None"}}}}, 
     "DefaultMeshStyle" -> AbsolutePointSize[6], "ScalingFunctions" -> None, 
     "CoordinatesToolOptions" -> {"DisplayFunction" -> ({
         (Identity[#]& )[
          Part[#, 1]], 
         (Identity[#]& )[
          Part[#, 2]]}& ), "CopiedValueFunction" -> ({
         (Identity[#]& )[
          Part[#, 1]], 
         (Identity[#]& )[
          Part[#, 2]]}& )}},
   PlotRange->{{0., 39.99999918367347}, {0, 1}},
   PlotRangeClipping->True,
   PlotRangePadding->{{
      Scaled[0.02], 
      Scaled[0.02]}, {0, 0}},
   Ticks->{Automatic, Automatic}],
  InterpretTemplate[Legended[
    Graphics[{{{{{}, {}, 
         Annotation[{
           Directive[
            Opacity[1.], 
            AbsoluteThickness[1.6], 
            GrayLevel[0], 
            Thickness[0.007]], 
           Line[CompressedData["
1:eJwVx3k81AkfwHEMahwbjSPKGJuMEEkile+XXyWRp0iklki0FWLJ2epQ6NAk
OZOHSiiKxcbOGOe6hwgp5c41M7+sVI7l6fnj8/q83hoefvanxERERK786P9P
/91D0tDzmfmKyZIQhQISajsZtk6MWLhgnNSTkE/C8t8VVxmMFFCwduIp/HB6
5W11CUYufB5Yd5z2nIRzu4J8vqmXwZqkfTNSeSR0LpxO+KzeCMuWdwqGn5Cw
4v0QU6DeCxQxzxTTdBLeVnKC+OO9oMX5XJD7gIS87OSaqcJ3wHrQZqn6w3YB
dm6TRB+o2TQOz6WSkEgtTxzz7gfXhfilomQSVj9oEJvuGQK6Sfw2mQQSMpsy
/KfUJ+DaqaUrTjdI+JJcotN/awL+cyJLKi+WhL3ezcMdcxNw0bFkfCGGBD7l
m2N55yRs6eA+SY8mwXSXnVlsNB923Ly1ujeKhPYXi2JMkgQJn3oDg0gSIpv0
9hu6zUDxyzTK4d9IKHgR+/6c/jzom66cdTlKwuTqyVv73eeBdsmq4JYzCcwL
+821E+aB1L1TwHEi4b87pTOH5+bh+quqy2pHSIhvvOXlUrcAj74Gu7+xJ+HC
8J1pq+P/Aj3eJoJuS0KGdPNV+T0iqFW01KZuToI3vE7hB1CQ7xGs8oc6CSJZ
X8vf36Sg3grus1I6Ccni6/qaHlPwgb2PZ5kaCQ2NXvTcbgreO+C8l72WBO3D
i1mnzMTxdu9A2Z/KJIyfZj7/KCqBFsFRzVGrSDgTf7GinSWJ3NSDgoAlIfiO
bhwuLqCiSPUNfnCvEAZce1dWNVLRjNFsuOGtEBzexui3jlBRfMsmy9fdQjBt
HgsdVZVCbUFg5YY3QqAUPpFTipbCMt1x5UqeEJIjNMyD3aTRT5V6tKxGCFU0
lZTtcrI4OO1z9M/nQpDSiGL2m8ph87ejv+aGCaFh512D3/fIoZHrM1F6qBCu
Oz80UbOXQwtNBce7wUIQY72yOnZWDnVmijYGBgphfonv3ZMuh1JJPf46vkKY
6nPMaROTx4lW27+c3YXQkszcWNkij7tdY9VL9wohTq5ZJ/MEDU1knq4iZIVQ
ZqJWYudLQ++QjOVt0kIYcfWDxXAaHrFqN9hIFcKOfNphpyQaJjta2a6UEMK4
9fGLsjwaCvUuOxYuCoC4KmgL3aGA0azOnPwpAXyfXRVkr6SIdlZeTlYNAvB4
f5hLaVHCsN0nbLnhApBKG/Tx71VC5+tctb2hAihy8V3X/0kJzWsb55ouCIDy
Ljq0XFQZWxKftvL8BfD4bbmRv4kysq0p9RXeAvjUxcj5mKWMdJVBRXAQwJl2
PqssdA0WlxjJlWsLwL8uysOPqYqiXBVFj1Y+0Ef2Sn41UsXPc8k7k5r40CxG
zYtAVTyvmBraVM+HDXh7OvaoKl5c3mOoW82H3vL7lx7fVMXNKhZXu0r5YPEy
+2EvqYoDmTnyrRl8kE9reEe8WosRprtUifN8KDwv47DGWg33LJ2W1JbmQ2b4
2cnNTgy8aHyMak6bgisZi4e+8DXwXkpsY+yKSRDpHEB22HocXL/7p7r+cdAK
9Ao5rLMBfVfZmPMixmBkNumINEcLxz74Oekrf4L9o2cuxvtr4/BWKjcmcgTs
Rli6dLoOml9+Gds5OgSTNR6XGvJ1MVI8197510HQl+9WI9w24aPSEPmswn6Q
gln3vhl9NEi2OtHB7wMrgcu3nx034wUREeNzmu/gbbWnqIueIWYlUA29cnug
JKbWlTFriKXDrQnB97vASyJogMfbgoGOX3jrEjvhZEB4iUyqEeY/dOPQZl6D
gbcuz9Z9K0bWqfm132iHttV60kHbjbF/vjyE6cuDvwqupOlRtmEgzSjT1roF
wkV1DrZ82IbrtWof5lk1gVRf2D7fYhMMYkr2P01sgNFsjYSMCFPkZ99tSd1e
DwnaKuJljtvRaaK/7rd/6oCV6lXvzjDDGr2bW2Ina8El4ReezJgZFi8d0DCl
1sL33U/mMip2oGJc0dzo1hoYHrUMqY7eiYdO+Hg1xVRD1i7Dta3uu5D7ysQ/
+lMV5F8LkvfeZI6eab4LLz2qINrxpA1l1hyNxMdsfpmuBOO+zNzoVsAYpbi+
j9cqIXljWn6rDaJwyXNxrX4lRFbeTrYpQ+TNfmOWlHDhwFrHJ02aFhhh1hEg
yeSChW/9MflYC7yhHbdBrqgCMtZ5aLbMWmDOVLXkXcsK0Kx5mmh3zBKVaQqD
P41xgLWpWqejwhJN/tjXkJ/EAa8Z8deNOgQuquQblthwwKPwH0bsHQIX9ES/
b5blwLkrDov77xJY1NWQoSPDgSCH4h6ZewQ+39H0RlOaAzGzQXGsRAIDfjIZ
VaVyoGD73EJSOoGVIUOJshIcmKta7s5+RuC91ravMv+ygdUhc7u2nsCsPGWW
v4ANqY98Tl9vJNCU320VwWfDo0Aesa+ZwKcRDlejp9hQqsSab+YReLzhZFTG
BBv6XGinO7sItOcuZHeNsoE5rEIMDROY1/JR3+UjGzYXh9EfjxK4wvqBiM8H
Nphdez93aozAENmEQ5f62GDLTH85MUng6HP58znv2BBwlkGfniZQbt4taamb
DRE7L88VzRBofFbqmOIPX5MdehM4S6B0Zn6aXhcbkl88uvn9O4GqKZz4451s
yLok7l0+T2D4fMq+oA42PDt0yjJikcA+V7uwuNdsKP75bzXzJQI77sczc9rZ
UDGjNbe8TCDpSz9Y3caG/wHXsuyE
            "]]}, "Charting`Private`Tag$8530#1"]}}, {}}, {{{{}, {}, 
         Annotation[{
           Directive[
            Opacity[1.], 
            AbsoluteThickness[1.6], 
            RGBColor[0, 0, 1], 
            Thickness[0.007]], 
           Line[CompressedData["
1:eJwV0Hk4lAsbBnCMyFbGRBlmUIpsJZ0sxfPwquTI12JLySFR0kJpIS0iptCQ
NFlPZC2cwinOkO3IUipKRClLhZn3TUgjcXx/3Nd9/f67r1vL++iO/RJiYmKp
c/l/p53zljL2uWt1kyw7vaiIgvp2TQdXTQ7waNyBxEIKZhuqLmlq3oK6TfN7
Fs05rTpWY55mPiwNswpg3KMgwDL48KRGOXBD0qXkCiho/3kg8atGE3jlLWzq
z6ZAurtPR6jRBUZ9u7LM0ijorK4MFnzpghDJmUf5qRQU5PDqRu6/BY9isa3M
OTsGOXoOEz1Qo+FDipIpSJKpSPrs1wvF2/bJlvAoUEptlBh90wfhe/Vt5RMp
uN2cETiiMQTxx68lul6hYJxXptcbMwS2HnvVCzgUbPJr6W8TDYGNfMHUz2gK
BLRJ54r2YciNsHuUFkWBmaWjBSdKAJ7HQ1d0RVDwonhaQoeiwFyhj1h1noLz
zQb2xp5jUNHWrOh0nIKiYk53gNEU7H6lwnHfRcGw0nCMvdcUmKxPMI9xo0Dn
pL2VbuIUqIuFra50peDPDXK3+0VTcJyzlFJ3oSChKcbX/d+f0LJeOb19BwUn
+6+Nbt7zC6KSYk1YDhRkyLVcom8Uw3WrJlPVrSjwg5e3BEE0bGur59zRoEAs
83tF91UaWjlEn8tlU8CTVO9pvkNDpuvSxHwWBY1Nvuz8DhqyZK+z76pRoOs0
nbnfQhLvxRveylpMwZcDOvfei8/DImlDv4MLKfBPCKt6wZXCIOUOA5sZEiQm
Mnsf50uhmtGpGJ1fJCS7NooV10rh5QWLvspNk9CsziBix6WwIND68UsRCfq5
eU+2uEljcTPda/sECYJ/2l/UaszHkrCdzRoCEo4MruwvLZJBsT5x3mgnCR/2
ds2vaZLBmbg7sclvSNjZGW30bEAGT3VrG9t0kGDW8vnMIFMWvXsjQmPbSaDd
z1ZUiZJFqi9jlNFKAu+sltUpTzkM5WSL3teSUMNQvWWuqICGBisyve6SsDa2
sWqjvgLab3Niv8snIUfq9MD2TQo4KJVEd80jIUbUscr/rAL6qDY7b8omwaU3
sSH5iwIOpKVoKGWQMFygOP6zegF+6eHO80ggQVYrQqfXTBGr3Eym7p8ioXFD
/KpzGxWx+GHzPJWTJFx2Szdl7VDE6iWR4adPzP3HfbR59yFF5AVio1kgCVMz
Ar83aYooJbqwI8efhJEe57znEnSsLjJuNvEg4SlPZ2X1Uzoul3RbK2dNwpXS
tcaeXXS8+NjspTmQYPfC2nxmkI7P9AyzfC1JqJfes2XDLB3T8oLeV5iTwD/J
PfjIWAknPdVCt64hodBJlP9XkhKKHa2IU11GQpxii97tPxg43XDilxWNhHJT
VpnjEQaCJaEvKU7CwN6jMB3KwD/2fxxtmBHC+kKGk+tNBtqpy8DGKSF82bIn
TKGVgbYMp2vao0IgLgmfn1m/CMsDt5Ufei+EHxMLg3eoKKOu02SlzEMhLGN5
z84uU8Z3ySYjZ0uF4Ghbyik0VsbElCUewvtCyE5wS5+/VRlT152WbLgnhB2r
bj+puqSMC77LqLpkCqHwwBqm/qgyKjv6qVIxQvDudnpMe6qCMvG0xm+eQpBN
+Xg4sEsFX61UtljsIYQH7kfUez+p4Dr7Nr6ZuxBob6POVIgvxuo4l5EgJyHc
6awwCTRdjJEb7Irq7ITw6bVm3vvMxRjmkdL3arUQ/F8IuOVnlmDY+iSX3BkB
BP4b4X1Uh4nSOZcvZnIFwB7YJPXdhIkLvh3ys4gVQIuETMFZZGKA3Myu5xwB
LMfYUc4uJs5azvP6Gi6AroobF+5cZWJdeMTbBcECsP4rJ72LYuKJmNRcvpsA
6CmNb4lHanhmQv/za5YA7h+T37lkCwsj9zx2600fgafJjDOFLiyM/+Hz2j15
BD7VMzNsfFiorSFZ2nZjBJiqK0cCzrNQzaDk5sOYEYio2XippoyFDl+//XIO
GQEXpfMl/kvZmGudFTnoNAJTJaOMyp9sfKhUK9ghPQK3Qw8Nr3bVxKYwp323
vIYhPGN6+7hAC6kf9t6C+UMg1v4B+SHLMP9J2FBE/GdYccL3tJPecpQLLbpn
+m4QBiZuushVrkDRZs+bY2YDYD/oH5YQqIsxOuzK3KA+cBzg6rPZejh2ayv7
Zt0HGK7zvtBYqI9/exk4nee+ByN6B4vwNMSe532MG7xukIUJr54xI8w1TBPS
lbtgs9B9cqnzajSydBNkZXdAZ62PuLuBMW55/uDPkCuvoCy6fq/mhDH23kkU
K3nRBr7zgj+0tq7BiYPaupVGL2FfUGiZfLIJtrpkXaYePodVfvqtDl5rMc4w
59eK4GfwXMlALtj8N5Qs8JPSd26Bf4rCUwxo65Dlu9xBK70JQsX1tj19tw7T
zq10bJdoBNmeELsjpaZY8ylw4W+5DTCYo5WYcdYMvYs5ooVx/0KirqpkubM5
zrZ9iIyOrAdusu8TL00LnF/4/Z8NxXXgnujRKv/ZAg9GXN0bNVkLP2yzRRlV
6zFRKSqweEst9A/anK6N2oDV49NLVvFrINPSWO2ZlyVqX1LpgHU1UBgZTPcz
tMJGSeOtkk3VEOW873fahBWq/Qre0upfDb/13M6Pega4fMZYWpdeDbyVKYXP
fke8Z9uvd+7aYzhfHcv7vRxxMJ354hXtMWxVc85u1rbGhAdrPLuuVoH1kSe7
6Rxr1PxfVsqmlVWQoe6t/XTCGlV3ll5kt1SCdl1ukuNuG7SfZdqWhFUC17BW
r63KBr+meyocs6gE3zHJl016BO6O3yP/Q8QH7/vfNDnXCJzuXv+os54PAeE7
p+3jCbyh9TFPVMeH4J2lb+SvEyi0O6aoNufoieA4bhKB/ODNhGcNH4rMRT9v
phFoLlu9WljJB1HNbEfOXQLLNl75xn7IB26bfGz9EwLdQqJdOvP5kJx1+MDl
JgJxvC1Pes5ZJ1oJuxYCm8V1/E3z+PC3CneqpZXAYl2RGS+HDz3ujAPtrwn8
eLxAzDOLDzr9qkRfP4HLD3fSxNP4sLo0hH1nkMADstf1TFP5YBHZLdr/mcB8
Rir/cAofHHTS/hoaJtDTtlir5xYfgg5pskdHCTy2L2SoMokPZzdcFD0YI3Br
xWafyRt8iFToe3ViYm7f9QQ74znzirOu/vhBoGxLhUPOdT5kXpD0q5gisCR0
ecDHBD7c3b7f5uw0gWPbdcfV51y6tIFlNUOgq92VAbd4PlSNrRDNzhIoOqNk
eYPLh/8AK+Gp+A==
            "]]}, "Charting`Private`Tag$11513#1"]}}, {}}, {{{{}, {}, 
         Annotation[{
           Directive[
            Opacity[1.], 
            AbsoluteThickness[1.6], 
            RGBColor[1, 0, 0], 
            Thickness[0.007]], 
           Line[CompressedData["
1:eJwV0Hk01QkbB/CrK7LlWrKN5Zopa5sku+fhV7LlzVaSYdwsDdJoMCqpLKFS
GOlSMhRZwliaQdca2ZdoLEM0LrLd+3sbW7R47/vHc57zOd/znOecryrjvKPP
FgqFco83/9+ZkQwBHe8iM8b883DpEhKaB+h2J+kJYMaXNJVaTMLmq7poOj0d
jh7ZNibNc2ZDospWegG4/2wWKPWMhEDT0HNrKtWQ4PFQQKSQhIFPZ1P/q9IO
j6rutLFzSRAcnVTnqIzAUM3bWINMEoYbakMXZ0fA+Gn1vYKHJBTmMV8ulP0N
vVpi3ynwbH/B3nOeGINNb27FegYJaUI1ae/9JqA8oftROZMEyYdtWz4MTUKs
5wRNJJWE7I6s4AWVOYgO8znrcJOEZeZzrYnbc6DWJuf0OIEES79Odv/6HFQI
DsUtx5OwSF1zqRmYh8rXIh2pcSQYmNobJcQtwkxafUJXDAl9pZ+3qJMkRE+d
eSR7lYSrHbttdDyXQL2+Ml78ZxLyy/5UK7q3BB2ZWT8fvUBCP9OCuqtrCSoU
fgqMDCZhp58rS85wGR5Syq7MnSehgxqzlyK1Aq9dl/6qCCRBxnRUsvfVKizm
rS7L+JJQUpowGrh3A0r3GETwuZIwLzl/28ZrAz6VZmjtOkmCepiNmUYqL6/2
Kjl6goTfTESy2esbMCKXr5ngTEJK+21ft5ZPUB1+IO3LcRLC2Hc/HHX/Aibo
4FdgTUKWSGe0xBEKaoUVBS4bkmBmetn9mgcFmcv8uosGJIwFaeuRv1CwdMHi
+0l9EuT6b810FVLQPyayu12PhGSmnXU8jQ+LIvY8i9Hh9bKrZ/vmKB/GVbLb
8zRI8IPX6YsXqKgdVFYVuYMESs5qzegtKqa0NIK5NAlMfsWxjidUDC0X/pNP
ioS2dl/lgkEqRr1R9ImgkaDh/DnHx4gfWzRvWLqKkDB7Vv3ZON9W9Pol8nge
hQT/lCt1fUkC2PJra0nEHBe2rORM1BcIYPTad83L77mQcbKNUtokgGZ2PSb+
M1zoUJQiEpcFUM1X1/IYmwvaT/NbrV0Fcdzd3WRpjAuLLwb6mlS2oUQdt6+m
lwtB05rsyhIhdK2SKZGv4MI7j5Ftje1C6Fn5LEC0jAtOw/F7u6eEENyu/fSp
hAsGne8vTisIY3CuplFPIReoZbk0mThhtPjj+iHLHC4wI1TNfvEUwXgiWvty
EhcapeTTDWlimH5qfe3Nj1w4mNhWd0RbDN0SfCMt/biQJxA+5WAphrNUq4IK
by7cXh/c5x8hhqelZ0eueXLhxETqq4xZMXwku6E248yF+ULa8qeG7Vjk5ZI0
bMYFYdUY9QkDGioekU8GcS60mSTvizxCw0JHRTEnUS7ccH2kr+RIQ1mLcDuG
EK+/pKqjpwNoKLfLSDiEyoWNr4t+Q5k0dJFoP+S9xoGFMZf83i0S6F5hJRc6
zoEuprpmQ5cEhgQPbFoVcOBm5UEdzxEJ9PenmfblcsCqz9zw67QExnuLrznm
cKBZ0N3aZFMCD+6mjto84AArLOnHKh1JvPtbowF/IgeKndcLfk+TxPYDLxQf
nufAHVqnVvYPUjhmLaR5SocD1fpKz+2DpHDhdk3b6m4OTHmch8+XpdBHSXvt
jgYHjIulnE/el8Kp6aGvJSocmLV2vyLWI4VXhALKi8U4QERzei8aS2N15PGc
3NlF+LgiHuooswP3SbBPRWUsAmPUuZ7aJYNfXV8E6HIXQPjBP+eCR2RQWP9p
1r3ZBSh3C1KcmJHBXHHq3L+TC0D9O+5iDZ8sMhi1rY+GFuDJcI1usL4s7pXK
EWI1LMDMX/T88RxZ/OaYh594ygL49y0mVV+Uw/pdq4IHdBYguCWGcV5dAQfm
9MtsGfNQ9pOok5y1EuqlzG/7p2oWsi8HzO8/ScfBe/69Ps0zEJX12WF5URUN
Pd+GuE9OAWXgHbIufYcnQlZo1dvZoBbiG+6stQsPt5oVx2r+A1Mr90+I1Kqh
aX0MZ23bBNhM+19JCdbAdr9YrlfnKNhPJWkrK2th760TremrwzD/knGtrVgb
b97pDFzOHoS9EoNKhOceVMqsMr0e+AaEYcVrbGkvvj7sPjub0w9HOW5r37rs
xy8CagrEWh8MN3nzue3WwavyyradKr3wPL7Zg76ig7FdArlr413guzX0XU/P
AfRQ6HwX0tIBZy5cfi6aoYtWtuLpITLtsM9Pu8fO6yDevyhT+yq/FXold4uE
GurhaFUN3nB8BS9Koh7sph7CKjZ8GTNrgct8Wse73h5C4/zB7HKTZhAeu2QV
VKmP3vZ3CVvGS5jOU03NijBAgrPZ6VzWBKka8vzVLobYMtr8JEC4CZIyfFu9
6Eb4A7P9y+uoRnBL/b5H9L0R3lhtFTXZ3ggfD+euZ9UZo7utnVJyVgOwpy3C
m+JM0LVJpOTgkQbIMdX5ptvLFAtTGPQ34/VQHBsq4bfHDN9q3ky86FgPcS5n
bKkrZthEWF2TG6kDvbHsgrhuQING0yYbnzpgaj4o7rZF7GHEJRsL1MHVhkSm
bTWiaP8x44yiWjj2jUtux05z/DfZS+PX72vBPKj1tESCOW7f0e10SqkWshQZ
O7tWzPF52B/K0xMs2PnyaZr9aQt8WjOrYF3MgqQ9TVr9dRb4rjvjtPl1Fvgu
8b9u1yKQNWwkSDnJAkbZv/SEuwQuvynZv/MgCwKjnD7bJBPYk3uuNlmXBaFO
lUOivxLIzLx/f/MAC+JXQu8kpRGY1hKrO6bDghLD9U/3MwkUvGC6NX0fC9Yb
NwfzighUDd9YoGvz/veLJja3Emg16FV49lsWZDw+d/ZGO4FnugzuTaiy4HFI
D2HVSaBQV2DbCZ7/kEna6Owh8D3luKAlnQVjblJnB/4i8HJ586S6MgvU2fLE
JJvA03nV3I/yLNhfeUn5yTTv/oPVsRCejWJH133eE1h5vvcDKccCO/XM3+fm
CWRc0RadlWXBhQC68ocPBJ7LEoga3cGCCJPr6+VLPL/QEz3Fc6zY5JuQFQK3
SuuMDkqzgFn6+NbHjwQev/nRckCKBTnX+P1qNgjUYF9iO/Bc5OBjEfGZwHGu
XnOfJAsqv32lZPaVQMev/HP/4bluSW19c5PAybCXDr0SLPgfvax82g==
            "]]}, "Charting`Private`Tag$11747#1"]}}, {}}, {{{{}, {}, 
         Annotation[{
           Directive[
            Opacity[1.], 
            AbsoluteThickness[1.6], 
            RGBColor[0, 1, 0], 
            Dashing[{Small, Small}], 
            Thickness[0.007]], 
           Line[CompressedData["
1:eJwVynk4lAsbBnCMlKWDlKKM0TbIklayPA9vi3CcFlIqIlGEiCzp1KckWetI
4iBLWqURiWZsGY0lKRVKIQYx874hYYjj++O+7ut33beGq++eYxJiYmLhs/l/
p/3tKmXg9tCMbCgKXviYgupmho0DIwo2aSX0JOZRMFNTdpHBuAWWC+e1L5x1
WkWs+hzGfRiNNTup9IiCk6aB3mPqJTDnr3Qp2QcUNE8eT/yhXgucSPna7jsU
zP38jSlUbwMuzTHbMI2C1gpOoKC/DXzmTT+//y8FD3KTXw6yPgH9pdifqrO2
9bd1HiDawd7cjZxIoSBJujSpz6MDvhQflXmaTMGCf3kSQy3fwFKgu1UukYLM
ugy/QfXvYLmvONHhKgU/k4u0O2K+g7x87LIHURRs96jvfjfxHcITOkWTVygQ
0MbsS5sH4PKO68/TIikwNLXdEhUpgAUF06vbLlHQlD8lwaQo8Avav03/PAXn
63SsDJxHIKTOS8XuNAWP86M+n9QTwbWqNdIHD1AwsGAgxspFBJd0A6pi9lPA
PGNlppkogq0xrCqOAwW3TWQzuydEQEzdvaG2j4LrtTHujtxJ2Mh6FvB+DwVn
uuOHdhz6DXlKOfF0GwoyZOsvKm4TQ+PbCr3qZhR4wNtbAn8aslituk/VKRDL
+lX6OZqGXcnc8md0CpIll7XX5dBwUTU9uESNAl6tO/3+RxoOCQMOsJdSoGk3
lXVsiySasQwaihdT0H+c+eir+BxcLl/efkmeAs/r58qaEqTQRKpH4D9Ngg9f
q7vwsTRWFPMyg9pI6HRqm1dZK41vHSK7VraSsLf1it7rHmk8PqgvaPpIgmF9
XwhfVQZDhj2cVr0ngca6o6AcKYNdX06nljeSkBymYRbkLIvPDlunP39JQqWS
yi0jhfnYUq3ytegRCTIal5gdhgr4s59jnRNKAs/kmv7f2xRwFSPv+ZIQEi7v
T9+stmd27/LqiA4iQSLh+Y6DXgo4adC4zyeABNG0wKMlTQGFh2zer/AhYbDd
/t4bCUXs2qVtscuFhIZkplZFgyKyvmom3dtOQpxCvXbmESVcqm/vsmI+CSWb
1YpsfZTwrlbnaWVZEnqcfGHqrBLy0mMq50qTYJynZOdwUwktzZ2k+ZIk9O88
dG5+4+x/zEnz6pQQiIvCNyHGC3F39a24c4NCGB+VD9yjvAj1mvstxHhCcP1s
V05rUMboOWtb9c4KQSa1y9uvTRmbDHhPCoKFUODos6yjVxkH030iN5wRAu1T
ZEip+GLMvqGhvc5PCDmtpev9Ni9G0ZPaFYs8hND7gXHva9Zi/CSm9zV4jxA8
mwQJJSFLcFGRo34+Uwh+3EuuvkxVfHFsw6ukegHQe7ZL/VqvivwJC3kuTwD1
EtIPwlAV3bPf7h/iCmAVxg5FHVDFHxvlhESFANpKb1zIiVbFBX+cknhbKADz
J7npbZQqMo6nMa+mCUAxlfeJeL4Uh2WKq/y9BcA6Jbd3yU41NB4MWPRTSgCZ
Z70G1jow8I/4nUSizCCEZ0zt/inQwJk7/E2/x7+DWHMnskNXoM1Vdc/gun5Y
HeAebKe9Coend17zP9IHPaM398lyViPP9UiB1C8+WPE9z13308RSVbfbqYd6
wLYnYQ2dro2NKUb7D3O/wcBL1wu8vDUokjnzpdK2C/QUP6oRzrr4/skuU/n4
DpCBUZf2ET3Mct7ddO1rO+wQOo4tt1+LcSk7tSN0PkFrlZu4o44BLvd4r+/N
bYGiK9VOjFEDTH7o+2244gO4zwnsbGxchzqeUzyrxmY46n+2SC5lPZ6IO9lr
s/4d6HusabRx2YCLTt0OKnjTBG8W6MgGGm3EbT9udv2ebIQXj8NTdWibsMOi
uPjsxwY4K669q+HLJrygv1I8qakOZNpDLX0KN6OF6+15g0tqgZ+rkZgRZogY
qmO+vfAVJGqqSJbYG6H0PxH2im41kJDi/sqFsQV1FEsa3PdywTHxcKNc3xZc
573RN/pENYxvvTORUWaMXoxwD9OYl9DNtwiuijRBd7UerlZrFWSZGix97WKK
xa6x3De6VZAXEajooWuGctwAgSirEiLtj1rTRs3w4W66wr41lbCxPfN+5GvA
edk0zo2SCkjWSs17bY1oFLZ4KuJQBZyviE22LkFUMXDbslCyAv5can+nbqU5
dp/XmLE7VQ7mPq8OKkaZY46Cp/PTkTLIWOa6smHUHIMw0648rAxWvrybZHvQ
ArPIPqQtLYME3Srtd2UWuM56eSezhgPuI5Jva7UJPLg5t78jgAOurGFGVDyB
8i29jB8GHDgZvnfK6hqB3r4fVrSs5UDg3sIWuX8IHPfdwCnT58CV0cC4hCQC
fd3GWPG6HHhsNDF5M41AcW5EiqEWByYqZz7mPiTQ+aMUI5fBgYR3crHVrwjM
Jw/whPIcSMn2Pn65lkDPGP5k7x8cyA5oJCzrCVRxaXvROZ8Dz5QTRPWNBP5g
VXd8kOVAu6PS8eYPs67B/Jq5HGB2qxDfuglsK1LWrpphw9rCUHoOn0D3AWux
6mk2bIn4PHGsj0CrE1pONb/ZYMNMe/J9gMBTFk/zGybZ4O/FoA8NEZj1iJ/Z
McaGMJP/TRSMEJj0F+Txf7EhYv639wGjBEbHDZkKRtmQnJ8dPT5OoImBMSka
YUPWBUmPUhGBvFycT5v1w93HLMKmCCz/HPpEdpgNhctr1MymCRw2z2xZOMSG
spHVEzMzBM4J9Aqn/2DDf/EB9y0=
            "]]}, "Charting`Private`Tag$12048#1"]}}, {}}}, {
     DisplayFunction -> Identity, Ticks -> {Automatic, Automatic}, 
      AxesOrigin -> {0, 0}, FrameTicks -> {{{{0., 0, {0.01, 0.}}, {0.2, 
           NumberForm[0.2`15.954589770191003, {
             DirectedInfinity[1], 1}], {0.01, 0.}}, {0.4, 
           NumberForm[0.4`15.954589770191003, {
             DirectedInfinity[1], 1}], {0.01, 0.}}, {0.6, 
           NumberForm[0.6`15.954589770191003, {
             DirectedInfinity[1], 1}], {0.01, 0.}}, {0.8, 
           NumberForm[0.8`15.954589770191003, {
             DirectedInfinity[1], 1}], {0.01, 0.}}, {1., 
           NumberForm[1.`15.954589770191003, {
             DirectedInfinity[1], 1}], {0.01, 0.}}, {0.05, 
           Spacer[{0, 0}], {0.005, 0.}}, {0.1, 
           Spacer[{0, 0}], {0.005, 0.}}, {0.15, 
           Spacer[{0, 0}], {0.005, 0.}}, {0.25, 
           Spacer[{0, 0}], {0.005, 0.}}, {0.3, 
           Spacer[{0, 0}], {0.005, 0.}}, {0.35, 
           Spacer[{0, 0}], {0.005, 0.}}, {0.45, 
           Spacer[{0, 0}], {0.005, 0.}}, {0.5, 
           Spacer[{0, 0}], {0.005, 0.}}, {0.55, 
           Spacer[{0, 0}], {0.005, 0.}}, {0.65, 
           Spacer[{0, 0}], {0.005, 0.}}, {0.7, 
           Spacer[{0, 0}], {0.005, 0.}}, {0.75, 
           Spacer[{0, 0}], {0.005, 0.}}, {0.85, 
           Spacer[{0, 0}], {0.005, 0.}}, {0.9, 
           Spacer[{0, 0}], {0.005, 0.}}, {0.95, 
           Spacer[{0, 0}], {0.005, 0.}}}, {{0., 
           Spacer[0], {0.01, 0.}}, {0.2, 
           Spacer[0], {0.01, 0.}}, {0.4, 
           Spacer[0], {0.01, 0.}}, {0.6, 
           Spacer[0], {0.01, 0.}}, {0.8, 
           Spacer[0], {0.01, 0.}}, {1., 
           Spacer[0], {0.01, 0.}}, {0.05, 
           Spacer[0], {0.005, 0.}}, {0.1, 
           Spacer[0], {0.005, 0.}}, {0.15, 
           Spacer[0], {0.005, 0.}}, {0.25, 
           Spacer[0], {0.005, 0.}}, {0.3, 
           Spacer[0], {0.005, 0.}}, {0.35, 
           Spacer[0], {0.005, 0.}}, {0.45, 
           Spacer[0], {0.005, 0.}}, {0.5, 
           Spacer[0], {0.005, 0.}}, {0.55, 
           Spacer[0], {0.005, 0.}}, {0.65, 
           Spacer[0], {0.005, 0.}}, {0.7, 
           Spacer[0], {0.005, 0.}}, {0.75, 
           Spacer[0], {0.005, 0.}}, {0.85, 
           Spacer[0], {0.005, 0.}}, {0.9, 
           Spacer[0], {0.005, 0.}}, {0.95, 
           Spacer[0], {0.005, 0.}}}}, {{{0., 0, {0.01, 0.}}, {
          10., 10, {0.01, 0.}}, {20., 20, {0.01, 0.}}, {
          30., 30, {0.01, 0.}}, {40., 40, {0.01, 0.}}, {2., 
           Spacer[{0, 0}], {0.005, 0.}}, {4., 
           Spacer[{0, 0}], {0.005, 0.}}, {6., 
           Spacer[{0, 0}], {0.005, 0.}}, {8., 
           Spacer[{0, 0}], {0.005, 0.}}, {12., 
           Spacer[{0, 0}], {0.005, 0.}}, {14., 
           Spacer[{0, 0}], {0.005, 0.}}, {16., 
           Spacer[{0, 0}], {0.005, 0.}}, {18., 
           Spacer[{0, 0}], {0.005, 0.}}, {22., 
           Spacer[{0, 0}], {0.005, 0.}}, {24., 
           Spacer[{0, 0}], {0.005, 0.}}, {26., 
           Spacer[{0, 0}], {0.005, 0.}}, {28., 
           Spacer[{0, 0}], {0.005, 0.}}, {32., 
           Spacer[{0, 0}], {0.005, 0.}}, {34., 
           Spacer[{0, 0}], {0.005, 0.}}, {36., 
           Spacer[{0, 0}], {0.005, 0.}}, {38., 
           Spacer[{0, 0}], {0.005, 0.}}, {42., 
           Spacer[{0, 0}], {0.005, 0.}}, {44., 
           Spacer[{0, 0}], {0.005, 0.}}, {46., 
           Spacer[{0, 0}], {0.005, 0.}}, {48., 
           Spacer[{0, 0}], {0.005, 0.}}, {50., 
           Spacer[{0, 0}], {0.005, 0.}}}, {{0., 
           Spacer[0], {0.01, 0.}}, {10., 
           Spacer[0], {0.01, 0.}}, {20., 
           Spacer[0], {0.01, 0.}}, {30., 
           Spacer[0], {0.01, 0.}}, {40., 
           Spacer[0], {0.01, 0.}}, {2., 
           Spacer[0], {0.005, 0.}}, {4., 
           Spacer[0], {0.005, 0.}}, {6., 
           Spacer[0], {0.005, 0.}}, {8., 
           Spacer[0], {0.005, 0.}}, {12., 
           Spacer[0], {0.005, 0.}}, {14., 
           Spacer[0], {0.005, 0.}}, {16., 
           Spacer[0], {0.005, 0.}}, {18., 
           Spacer[0], {0.005, 0.}}, {22., 
           Spacer[0], {0.005, 0.}}, {24., 
           Spacer[0], {0.005, 0.}}, {26., 
           Spacer[0], {0.005, 0.}}, {28., 
           Spacer[0], {0.005, 0.}}, {32., 
           Spacer[0], {0.005, 0.}}, {34., 
           Spacer[0], {0.005, 0.}}, {36., 
           Spacer[0], {0.005, 0.}}, {38., 
           Spacer[0], {0.005, 0.}}, {42., 
           Spacer[0], {0.005, 0.}}, {44., 
           Spacer[0], {0.005, 0.}}, {46., 
           Spacer[0], {0.005, 0.}}, {48., 
           Spacer[0], {0.005, 0.}}, {50., 
           Spacer[0], {0.005, 0.}}}}}, GridLines -> {None, None}, 
      DisplayFunction -> Identity, PlotRangePadding -> {{
         Scaled[0.02], 
         Scaled[0.02]}, {0, 0}}, PlotRangeClipping -> True, ImagePadding -> 
      All, DisplayFunction -> Identity, AspectRatio -> GoldenRatio^(-1), 
      Axes -> {True, True}, AxesLabel -> {None, None}, AxesOrigin -> {0, 0}, 
      DisplayFunction :> Identity, Frame -> {{True, True}, {True, True}}, 
      FrameLabel -> {{
         Style["Fraction of susceptible cases", Bold, 
          GrayLevel[0], FontSize -> 28], None}, {
         Style["Time (Days)", Bold, 
          GrayLevel[0], FontSize -> 28], None}}, FrameStyle -> Directive[
        Thickness[Large], 
        GrayLevel[0], 20], FrameTicks -> {{All, Automatic}, {All, Automatic}},
       FrameTicksStyle -> Directive[
        Thickness[0.004], 
        GrayLevel[0], 36], GridLines -> {None, None}, GridLinesStyle -> 
      Directive[
        GrayLevel[0.5, 0.4]], ImageSize -> 1000, 
      Method -> {
       "DefaultBoundaryStyle" -> Automatic, 
        "DefaultGraphicsInteraction" -> {
         "Version" -> 1.2, "TrackMousePosition" -> {True, False}, 
          "Effects" -> {
           "Highlight" -> {"ratio" -> 2}, "HighlightPoint" -> {"ratio" -> 2}, 
            "Droplines" -> {
             "freeformCursorMode" -> True, 
              "placement" -> {"x" -> "All", "y" -> "None"}}}}, 
        "DefaultMeshStyle" -> AbsolutePointSize[6], "ScalingFunctions" -> 
        None, "CoordinatesToolOptions" -> {"DisplayFunction" -> ({
            (Identity[#]& )[
             Part[#, 1]], 
            (Identity[#]& )[
             Part[#, 2]]}& ), "CopiedValueFunction" -> ({
            (Identity[#]& )[
             Part[#, 1]], 
            (Identity[#]& )[
             Part[#, 2]]}& )}}, 
      PlotRange -> {{0., 39.99999918367347}, {0, 1}}, PlotRangeClipping -> 
      True, PlotRangePadding -> {{
         Scaled[0.02], 
         Scaled[0.02]}, {Automatic, Automatic}}, 
      Ticks -> {Automatic, Automatic}}], 
    Placed[
     Unevaluated[
      Unevaluated[
       Unevaluated[
        Unevaluated[
         LineLegend[{
           Directive[
            RGBColor[0, 1, 0], 
            Dashing[{Small, Small}], 
            AbsoluteThickness[5]]}, {
           Style["\!\(\*SubscriptBox[\(S\), \(15\)]\)(t)", Bold, Italic, 
            RGBColor[0, 1, 0], FontSize -> 28]}, LabelStyle -> {}, 
          LegendLayout -> "Column", LegendMarkerSize -> 50]]]]], {Right, Top},
      Identity]]& ],
  AutoDelete->True,
  Editable->True,
  SelectWithContents->False,
  Selectable->True]], "Output",
 CellChangeTimes->{
  3.875945995294938*^9, 3.8762628138129787`*^9, 3.8850037780704336`*^9, 
   3.8945907627713013`*^9, 3.8945961911062775`*^9, {3.8945962258481455`*^9, 
   3.8945962427683516`*^9}, 3.894596285001526*^9, 3.8945963301336775`*^9, {
   3.894596509869623*^9, 3.8945965322602587`*^9}, {3.8945975042638426`*^9, 
   3.894597591522661*^9}, {3.8945992868902225`*^9, 3.8945993042676992`*^9}, 
   3.894599840813521*^9, 3.8946003345064445`*^9, 3.894600398040611*^9, 
   3.8946007990983105`*^9, 3.8946017868313355`*^9, 3.8956183466514587`*^9},
 CellLabel->"Out[39]=",ExpressionUUID->"2bf7dc9e-5480-4b13-be0a-f94886517f48"]
}, Open  ]],

Cell[CellGroupData[{

Cell[BoxData[
 RowBox[{"Plot", "[", 
  RowBox[{
   RowBox[{
    RowBox[{
     RowBox[{"S0", "*", 
      RowBox[{"Exp", "[", 
       RowBox[{"S15", "[", "x", "]"}], "]"}]}], "-", 
     RowBox[{"S1", "[", "x", "]"}]}], "/.", "Sol1"}], ",", 
   RowBox[{"{", 
    RowBox[{"x", ",", "0", ",", "40"}], "}"}], ",", "\[IndentingNewLine]", 
   RowBox[{"PlotStyle", "\[Rule]", 
    RowBox[{"Directive", "[", 
     RowBox[{"Red", ",", 
      RowBox[{"Thickness", "[", "0.007", "]"}]}], "]"}]}], ",", 
   RowBox[{"FrameLabel", "\[Rule]", 
    RowBox[{"{", 
     RowBox[{
      RowBox[{"Style", "[", 
       RowBox[{"\"\<Time (Days)\>\"", ",", "Bold", ",", "Black", ",", 
        RowBox[{"FontSize", "\[Rule]", "32"}]}], "]"}], ",", " ", 
      RowBox[{"Style", "[", 
       RowBox[{"\"\<Susceptible error\>\"", ",", "Bold", ",", "Black", ",", 
        RowBox[{"FontSize", "\[Rule]", "32"}]}], "]"}]}], "}"}]}], ",", 
   "\[IndentingNewLine]", 
   RowBox[{"Frame", "\[Rule]", " ", "True"}], ",", "\[IndentingNewLine]", 
   RowBox[{"FrameTicksStyle", "\[Rule]", 
    RowBox[{"Directive", "[", 
     RowBox[{
      RowBox[{"Thickness", "[", "0.004", "]"}], ",", "Black", ",", "32"}], 
     "]"}]}], ",", "\[IndentingNewLine]", 
   RowBox[{"FrameStyle", "->", 
    RowBox[{"Directive", "[", 
     RowBox[{"Thick", ",", "Black", ",", "20"}], "]"}]}], ",", 
   "\[IndentingNewLine]", 
   RowBox[{"FrameTicks", "\[Rule]", 
    RowBox[{"{", 
     RowBox[{
      RowBox[{"{", 
       RowBox[{"All", ",", "Automatic"}], "}"}], ",", 
      RowBox[{"{", 
       RowBox[{"All", ",", "Automatic"}], "}"}]}], "}"}]}], ",", 
   "\[IndentingNewLine]", 
   RowBox[{"ImageSize", "\[Rule]", "1000"}]}], "]"}]], "Input",
 CellChangeTimes->{{3.8850038548568516`*^9, 3.8850038814634256`*^9}, {
  3.88500395165829*^9, 3.8850039530960655`*^9}, {3.885004205450381*^9, 
  3.885004226233368*^9}, {3.8946081421338243`*^9, 3.8946081441872053`*^9}, {
  3.8946088667445283`*^9, 3.894608870256364*^9}, {3.8946089184332113`*^9, 
  3.8946089360605636`*^9}, {3.8946090584324193`*^9, 3.894609061079218*^9}, {
  3.894609093569762*^9, 3.8946091680660152`*^9}, {3.894609256840557*^9, 
  3.894609273080002*^9}, {3.8946093335986204`*^9, 3.8946093582387123`*^9}, {
  3.8946094507590847`*^9, 3.8946095302566705`*^9}, {3.894609586966481*^9, 
  3.894609642157419*^9}, {3.8946096760862093`*^9, 3.8946097036049213`*^9}, {
  3.8946097624783845`*^9, 3.894609763994626*^9}, {3.8946100427965283`*^9, 
  3.894610064299405*^9}, {3.8946101039012365`*^9, 3.8946101201212606`*^9}},
 CellLabel->"In[56]:=",ExpressionUUID->"f34c38bc-4a95-4226-ad8c-535604fc891b"],

Cell[BoxData[
 GraphicsBox[{{{}, {}, 
    TagBox[
     {RGBColor[1, 0, 0], Thickness[0.007], Opacity[1.], 
      LineBox[CompressedData["
1:eJwl13k8FV8bAPBrLZQkCUlIlKVk7UfNDLKVNntlvZsly51IKkWlSBISKjtF
QhSVYkZFqWwhKUsqCSlCZUm9z8zbH/p8P88yZ86cc2auEjPQlsPPYDA64Q/1
f/pxpvAG9k2EQf2T9a+ubVO0cVI8i4IivvzYg/x7SpxSVLxM2TvZcx8inni3
VLQzh3JiRY0rkl5zfqWQ4g3KQsVKHojmKDvun9ctyq8LxD2RHvGMv3/e3Kbs
+c3NE1G5LmIwM1tB+eTHFUzEb/NB/98rKyl/u+fAQu609+VNmlVR9t+YyUZm
9tt0//Ai6X62FzlIFl/32d/mjyj7cgc5yJbGhNW/3jymfM68hIsMplo+mvSp
pSxb990LiWXPuUzM1lEumcB8EG3tO1M/zj+jPKaxyRdpm/VOGlv5nDKxJcIX
CXmmoD1a9oJyrIiRLyJ3sf3lN7MGymuCL/oghFuM18jrRsp7N6d5I0x1TOCr
VzPld5fZXgj/7JHmybAWyuGr/3CQ9j6HFZPmryjLz+JsJLRIrHL8TSvl7eV6
nsjWxAHh8aw2yoVfN7kj8qGP7H/4tFNOSzFxQb67puWM6bym3JSfsAepMTs0
NjpLW/m9lROSuNYWGa3toGyjc8IBYS/Siv1+/g1d329njxj8nPfum2Mn5W7n
t3bIvK6Pat9WvqUcKTBih3TWVB8cGaQdnyxnjxReT33ytewdPd7tTHskLDZo
8dcjXZTZCo/skR0HdrgPm3VT5o3oOyCKzmuLhxb0ULZ3q3ZAxjcLzg6+pj0Q
Ze+I1K56bzWY0UtZZedvRyRZ5EHyF6/3lP+GZjshkmn1/D/efKTrfQ33Idkv
MvGvK4coPxm774lMplaov4+lXVMy7IlYeL381DpNW8hYg4lc1v+Q9pQ7TNlJ
/TATGRH47fCgjbb9wVYmgrYuWFSCfaXs0KbHQhKzlOuzi2mHbkpnIRs37zA6
GzVC+Y3qATZyTow9ETZJuyW8g430vj1cxPP8RjkjU5uDbCi4wGE30eYbOsJB
IkOuKTgbf6fXx9AtDvJmy8M32wpoB+x6zkHUl7yKR5eO0v0u1XOQYx8GrHVP
0l4hXc5BWm794Vcbpe0nmsBBJFERt4XrxiiLf2JzEGPVJKMoNu3pR7ochL1w
5TK+q7S/TPFxkLjJGxNHXtFuetzKRu536bVMzvtBr3e7G2zkw2OyKACh/WtZ
NBsRLdx6djCYdrYOrEe9hNcc5k3au7Zy2YhbqIdp9wfaPQbebCTK/auCo8w4
5Y7rh9hIqUXIbPMO2p/Sk9jIOy2+TuvTtFseEmxEYGls+ZOHtBeOT7IRzT/S
CZvHadf/0+cgjp+y/e+tmaCc2h/OQcJfaG7d4E67TraFgxSU3VO9eYl2b8Uq
LtKaaiqwuoF2dsQhLjIb3vg+g3+SssyOZ1xExcu5SuY/2iGPxL2QHTs+pSYG
0m7/ZeWFHNIPOLjgOu3oYzwvJEt+eveZbtptoce8kBcCkesYS35SHnrj5YVM
DouLHbGmbbJf3wtZ0Xr5y0Q4bd+4ES5iUalS63+X9sHFF7kIL+tW1pcR2ukX
1nGRK1FGxzxX/aL3f9MTDvIkoG5P1x7adducOIj05i7J5qe0X3yOYiOYCnfU
ao52wRYNNuIj9uPlY93f9Pjd3sJ6HT9asMmXtiF/Egupeit8+m4Wbb0oFxYy
UJPgqf2G9sVbuixkUYE8UrhwirIgnxys7wv5cipbaCeOirMQZojO7/QjtEVF
JVlIrGt127Iy2qWflVhIxRar0oQvtL2/b2IhvRptsWIK05S/5niwkPlL3HxO
29PO5cWwEJ2ZQfN/MbSlBu+ykH0fgpQPP6KdufEjC4ms//t3/Dftvcvms5GS
W2e7/NbNUGbFrGIjw5LDsVs9aePFmmxELWQrsiaJtoOHMhthvy0cFXpG2zpI
hI1kbRLL/jRNu9psgIV0Z+63faQ5SxmZq2IhsgINApnutKv0E1iII1ezIiyR
9ls5Lszn81ju3jraiQ8QFtKk+W3ZxinaMs4rWIhY/PbnSzX+UN6sIMhCrCaK
j0y40jYrmGQikY7imq/iad9Bx5hITWVAT8kT2ovqfzOROfnmuNhftHXvi7EQ
o4j1mO/aOXr/CmuykJBPF35YutC+cMKZhdy2GMtZfYH2Fqd4FjJ6Y5e9wGPa
tUGtLERzYZnQh0na3w1WsBFv3uJ7hNpfymLNAWwkrw33TttLO6SpFva7Qavs
kfO0p8PkOYjCFZ2XTjW06+8f4CB75xLD9CdoY6K1HCTZY0Jrieo/yi/dFnCR
tid278ecad8OtOQiEmrl8U3naH88weMiNjFSpkUE7TXHTnKR6G/BE2d/0CZN
j3ERZoFvq64kAwPnFHG4COOd3M0cDdpKwRgXyRR7eWqxOe2l3xdzEWTzUZcI
N9qDi3s5SHeAhv7oIdr3nAo4yJGsroVuCbQP9wdxEJnWcwMNhbSv2JlxkLsC
m0jj2v/XL5XlIPb6IymFPbTTGb/ZyDg3jSf7+//9rvaykYRUG+toCT7KIWMt
bET7xR+l32tp37zVxEaaZotmOGa0XZU72YiflmtbuwttLdVvcH66LywyC6H9
zGYhnFfx1ZG3L9C2jzLkIBaP/V2VbtAuCvXlIP0TKwziH9PefDKPg5xa3ST+
r4u25L5PHETZ6fgX/5+0P8WocJGa6HU13eL8lJsXwPy5PehN3baGdvSRbC7y
52sc/sCEtvjCDjhvVqBb1+6jvbrwLxfZuHNUOTWYds01aS+kIyJzVjiOdj6f
rBdy8PbO9oP5tI8e5vNCpPr/FfXX0N4U2spFbi8tPW33jvbHn/FcZJelh9vj
CdrO3iZc5HuohOGGhQKUn3z8wkFiC2sWZanSNhGKhvddN29QHKOto7yag3ih
ry6PHKBdt8OTjTByfj3oOke7IkGYjaQKyne/yKN9GC9jIdpeJnOV1bSDNrFY
SP1zrsKNDtpuWfIsxEMzFk0dpZ3J18tEpuLKPKLmC9L1x/OZSPyPjhMhSrSz
boUykTX2f3I4RrTL3uyC/XpXqdbejrbX53VMxFnW8rOZH+1f7ouZyNhRP2Hd
07Qr9//yRKJ7E9SUM2jbNXd5Ioom96wW36Od30N4Ivdzu30YLbTnFaV5IruE
+c+NDtKObsI9kUFvtaJePiHKH1KMPJGIlzaNjXK0nfvHPRCZdQe+V+nSrlRJ
9kBK41MWFdnQLriw0gPOnyrtqxzaKvHC7kifw8fdMcdpH9DkuSKh9+cFHU6h
zX4XtQ+RWK6V5F1Ku2jWeQ9y45hthdNz2k/lvzsipn2HOiw+0lYX3G2PvDNN
/60/+/96/nO7EdH5g/9JaQnT67nQyhLxTTxGtMTTrlFcLUbw/8x5T96gPXZy
Zj1xxamecesxbZm7pzYRL+SXmJ2fpO23M20roZFf8MzaeR693gfQPUStSNPg
Rpx275iGC+HiNyGyJoZ2uZa0OxG7AbERrqK9r/QIk1BJYvn/bKe9XGKGRVT9
io7r/0a71vokhxh52NbyeOV8yutPPPQmIhWmf5RtpN3uEexLyJ9QWJK9m3b5
jLkfUf7JTC/el/YmY/0AwsbCxyH8FOWIzLJVPKK/IC4kII32dUkTnAgTK09x
raDzn1UfPEAUt/x9a/yFjiMCOgcJC12VWXWGCGXttJoQoveStbycLGVGf1xw
KCG+L8ltauv/vcIqjLheXRn+hUU7RY51nEAU32d1hFGukRDfEUEEfF77qbyE
jsefLD1J9Lm9nf/oOWVMblwikrDrjF7X2E/H83eHnyY2vvxy+LOcKFV/EzkV
TQiUXZOQjqLMCFmy4gIRou5goJxDOSLmCi+eGMwVdFlXTdnDtco5gWhKZuVb
TFDu+/XP+CKRGqaEHHIXAyum3HNKIUR/tbBOHaEc0SMRlEocC4w4e+ESZY+c
JymXCSbzfXv+S8rYhCQjjWjvipu5M0A5a8DaPJ2whJ8INXwLqPFlLUjJIDSt
0vd3GlL22ClxO4vIeGST0G9LeVdEPS+bWGz85+6Y/wL6/j4b5hC/tPbxi+TR
+fb1H3IJn3zRNUtJyllDAk/ziG7FB9uV3lHWrg2ouEY8WiJ7+T+JhVS8xbQi
n9A7X0+Ya1D26OHUFRDXhUP7d1vQXrax7wYRO92x3jeMsqL6Q/0i4u+BMw4h
KZR5z7x4xQQ+on/05G3KpXUPK0oIx/dJT68MUo5XcSotJeqdt4xcFxAH319h
ziojjFsnFt9RoBwtXrf8NqFYZ+v60p6yos/n9DvEcKHE5GwNZeeko8N3CReV
Gtn53ZQHL5Y03iOa0wNRqd+Uefzl9+4T8PaN0dRaBN7IUMl+QKiJHi/daEVZ
JnVR9kPiyimtji0syvH3mguqiPCQWCXXy5TvL/jTQhDjo8aWPuWUIx6IjJME
2+er38FmylnblsXVEKvXre5+yi8B9utIfvqIEFWKVHu/kbKLMS+klqjflLD+
uDnljVNTq+qIM84ZhitsKeuJZHfUEfzx9y337adcJXhx2zNi5u+I15t0ysGD
miEviPtyM4EhhZS9bdt3vCRCDOaFLr1HWf6QtVYDMe6vFG3XQtmeKfGnkfja
7VDQzL8YLDGzZbyFKJxilgYsolykHXXoFeEtxbu/UJ6yeLIBo5Xo3xZTv02f
skGNlnwb0f2AGHzmRVn0b1fEa+JKx8sxbjDlaKJvVQfhPN45JXSCcuio8MsO
on3txPwtVyg/XbFStZNoSFVbW9NAWfVfjWQXEVOut8H9LeWW0Oa3XYRVi8l/
fz9TZj9/eq2bqJ3nYr3pH2WPY49seomqkHif+xskwdWGeSN9xJHEdBx+5YLf
tf1hfyA2lhQe/rWVsqCcSt8Hovxz7Vk9NuXWkcXvPxLF9tM3SpMpK+35xPhM
+PGEb+/MpZxWppbwmVCPXfLg+y3K6V43VAaI60+0Xmg+p3x9VY7DFyJDhzlc
MEuZn1j9YYiIk3ipnu2xhJrvnt0lo0Sl4YqKHQGUPfLfm48R/W6B6J+jlC3b
le6NEcbFS+ydUiiviQnO/kEMWrscW9gEjsiVS0ieIKTwknkPuyhr9LyXmyTQ
VEai9xCVHxsqnTNJJA/kXX8iKEXN73G/yp+E2alvzYeNKS8fkF84RQQUonvV
rClXhYkWThFXXiX0tztSnr/RYus0MbbSYHr9AcqxfT1JM0RG1XHlgQLKY6qo
/Rwx9XPRQVvppVS+68o6PnLVCua/f6soe4cWbuAnd2wpP1u8AVzT2eGcxU9e
S3TOmL8dHHEzF4kUIG3XZz8jTlH579TFvITI444Tu/0SKOe8iP0sRN44Zt4t
m0nlf5/lcYVJRsPQWPADqt+GtScC55HF3jpyGj+ouIZSTqYI2XkhMq/zL+Wy
5ct1REnBex3rziyQxhjYzA30mSi5V+io2Qc1yq1Y+bQYOT/niV+KGzhCnNgb
IU4yu+xJgQZwX8+8M+KSpOjVD/74WzAjYTjDX5K8vTdA/v0A2KOQva1JkhR4
F3X4Ad8yjKG4uoaXtITM63ygixuCMRldL72lpE2q5cfeLWAPuUUpWUvJSaf2
eBtbcNYPhWPi0qT5m2/f1Pyp/JuvwkalyYHXigW9OeCI+axfT2XIuEvFjjal
VPyFEc9EljRwMBJ6UE31O3GzoVqWjGq3Y17qpPI3Z5tWyZFr2s7I24jLwHgi
N1S0yJO+LSPxlYfBYyLxC0sUScn4w6haFHiXaU/8rCL5YKfw96QkGWq8g5pb
lUix5pXbeLfAfTu4D4eVyKJGWyG1z+CIWeuz/60iv7+4fzhplyz0u6bsKaFK
JseYr+F3AysK5zTyVElka2tH4H5wlt3m8FZV8sLzr7rbzoAxq3UPL6uR2vUK
3/mqqHqPtnbDtSReF8kMVJOD+0ly6C3XJBX6LYR/6YJLGR6vlbXIl/wihWEY
OEsxakGiFrkaO//j7B5wS2qaWfA68u2DSxF558BjztHCKtqkSen1jLejYEbT
nl3LdMjvTd6mHn/A3tHPq511yKvf1AcG5i/HGPErD727okP+VL+lNakE7jzG
UVXSJW9cu1clbg9eY16xxkCPXHy1/p3ZffAuvw1VJw1IojLm+ItacPQ8v/Rm
A3J/p43y7lfg1HTPzSsMybqlr3zchsEyRcurHhiSh+PfToXKy2OM+Zema/9u
JD+cHpYuiQB7JwXX3TQmy3gL7GSsV8D1bFqeNGNkw5Ulh4sdwVMMd+15JuRA
rVymKRssQ2KyqAkpJ7v2q184eEy6gllqQkY+Mj/1qAJsY+D1OdWUdJQMv+Or
rIAxBlXtl5zcQs7c+bGkehbMTlu0564VKdU79Z+tyEqMYZWtOzpnRa6bz/D4
Ig1O+zs3z8KaZLmIFy3WASv2Tj1+Y002CGps4XqDB8+t5fJtIzMc2MGLXoOl
LFeE+m8ns4/uH9Z2UsQYvTarYu12k9o1IlNRruC9oSpnwnaTNYIFQu9ZYEKp
7+613WTf+X7F8zyw/F6HqqndpEKWq9PQWXCJI2GfbUteqd1Zm10FzlvdnPzH
jkxcqJchqawE8z2oYfTWkTyZ+Wf35Ah4zRfL1bKuJKOtD6s6sgpjXLqskmfD
ISOHiOwjJ8B/dZ8d9eWQIox0/v+iwV2j73ZGc0hJrT21FZfAg6v6vj7hkKuj
XlneKgUvuMsdNOKSW40f78gZAH+QMI5X8yIv5ua6RNuqYAx+Kbm5396kzIMT
1RZ7wNL3Ph6T8iHTWtwVhDzA6esvj2j7kNfnlved8AcbKCgm+viQ952SWEej
wV5PV/x460N2i532DSDAx4T0E+76kqrB3FB79dUYI0yCr3ifH6ll9N4uUxs8
fEJmW5AfqcdwXj9sADbqzW6I8SNNY60Hws3As4tzQiv9SLc8TfubLuBgzaW+
S/3J5Pbx9fwXwD8H8/c+8yfTr+wX234JzCfUztfjT+Z59A+kXAXnOsydHvcn
b4+8TtcqALPjD65aEUA2CVaK7XkE3nLDuZAXQArph3+5NQFemztZIhFILpj9
/XhmGvzGaSefSiAp+YiXYc5QxRgCVb80DANJxe1Mh64F4KovX+e7BpKbOOZP
hFXBd4rYndcDyeBLYpmuzmBWtB8myyOP7os8UuAGvufbl6LEI08qzTlMsMHz
yZLOtTwyvvj7grO4KhZRVJCx1IhHFtW9OlIeA+bOSzm8h0f2/0xxFKsGX6iO
ar3II3NMdIN6nkB9WtkVs6s80v1804VbLyB+TuxdSg6PfKci9NyuE3yqbNNQ
KY98ZXfAOG0CbFI2X6OBR8ZlLnQOmIH6dYtnSlt5pM3XgmCMTw1jSNx/KvOW
R9affF/cL66GRTw0R89/5pFEmY2iljq4s75UcI5Hhs192fRPG/wl+FQSP07+
Z31qzytDqH+R/EJwPk6W91UmHjSHOCK474wkThYuUhMiPMD7tf+IquKk977H
SvFe4Cne0FV1nFyd74owA6A+c1ncgvU4mYUkHRIOA0ujl2MNcTLFn294Rwrk
zxYOCVripH1lmrBSBvjg+NP4rTgpKbRx1UQeONkndnY7TsalBbik3Ib6a+vZ
/vY4aTMoctinEuJP9bFgJ5wU0bt2ybgG4of7UvbsxcnIl11N7xvBplPbSHec
NF126GtZO+SvFcBRJk7+Y0rOj+yC+OPJnHQ2TlaVFKs4fgTL99a95eLkkRkr
kzVDkL+junrCGyc3WvS7zoyCOyICvvri5M+E8CMNv6j7E62q8cPJ2z1yKRlz
EJe+nBAUgJO8tXfv8ATXYBF/n38W4OHkuoO7W0zF1sB50FGE4zj5tWZkREoS
4rm/31UdwMmCBdEiX2TApA/7cxBOcp1XqVauBEvyNn8NxkmVPML0nCrUDzjt
bTqIkx9H97i7akHc++ituBCYX+OfR9frQRw136B5CCddo+JT+YzBLN3262C5
No2KNhPK72L/gjsVnr26ZgX18YM7dUNxMtmX+f3QTrDAWklzsP3dOdGtjpDf
fqaeikvyX1aTdwXLS3j/g/rm7XpbvrPAatOf88Gxl5s9anzBUZmGWuCtn32P
JeLQT+q87QUYn8WxVUVbQsFFd4VaYfymS7vf/ToO7vOsGIf7Q4qTRG6cBh81
cP4B929kvn3jvljo91vicyPMj0GPkNfCi+AHgnbRMH/wk/kSeRnyHdwvK1Lz
u/BQLZ4F7i+8lQzzr35t/cSqfMhfWHZ+GJ6P6uZBpY5icPAxDfn9OKn8OmtX
dDn4qccJDR+YHyHJkpFHUL/rjtEnWA/S6S+6M+rBMuysc7BeJPVPie1uhvyz
KZWLPXBSjDPpXdEN5lslfA/W2/y5ohSvT5AfrmjUAetR8BLnqewwxPPHlNtg
vf6p7Vh1/DfEmYgMdwdOTrlcsNX+C/EmyzV/YL1PTlqe+Ci4FoxNBsJ+GFGp
7LWQBAuGvBxDcXKwCl84LQP2PtQzZ4yT/fbqm26uXItFvPh9fxD2U3fk1cuL
tKj6hl4n2G8N/cfsOy0hvmxRRJo8TtaHGZyK2QHxcYuDqctwslZqtGyTA8Tr
Z9kHYD9XbfFYlM2EeM8bh5p5OFmUZ/rC5xi4j3m2boxHFmyanVoeCa6d2nt7
mEfmtd9Ra4oB8+0LP9bPI9MEV5/WSYV+NpXzbr3hkefZ87DZ2xBf6I9GVPHI
mD9kQHElxFc7y3lW8MgzSaHp7jUQN0NLFEt45PHaoZknjdR4Co02ZfLIAJWG
ithBiE8+yBwI55E7+uM1FBTUMcbGoIcyxjyyQaO/3UUFrKNyIVaHR24LMjx+
VR2stTeiH85fK/7eFhlDdSxCV1jCRIZHmipqhCzZBfEFqhVuXwJJfZe6mvkn
wYHzOYNbA8nyXBlfy2iwj+OIl0EgqfN1/5IzceBlE5tuKwWS645IcgWugoe/
fcj/HUCuSXUX+3sHnKqwUj47gJRvn3aY+AzO3LHWftifvLJ8+78NI2CvpM7k
Vn9SlpVVwBsHI8+T8h/4k9LjFrPf/oJ3K2zUi/EnJSSSsgaXacD3U0Men5o/
KWCz7muPNRg/dT7XyY8cfsKMqC8Gn57WOZjsS65M6PSNKwe3X2vYH+JL2rvt
cLB/CE598lbb0Zckpv5T76sHGy2ZVFvqSyZqLW7//Qmsw2fREe9DGqeQampy
mvB92qdwMtybjPWVbz59Buy3TMFqE5dct7hjhZm7FrwP+KV8rT1JUfSnZ/fE
Oowhh4+sPGFDWn7b+1vZQRtjaOtdHN6AoRlSp9rCncF9Hw71dWHopPHNW937
wBLW0RdOm6BZMbNeyUywtO8zqU5TdEYtrVOEB75uJF922BwtYvZUjsWABTPL
HpVsRSU63cOIGvBXkeFL/rZo52M2317NDfA93/rir7ALOmbyTu7YenDwuxzu
Nhd03qOdelk64A7hpWkXXFAD0shrYCN48ZhFwDJXNOmhROMBc/AZEf3rKm7o
zvKq1HNu4IA11gVyHujTa1La1fEbsIjfA+4Ry5hor0qMdd9FMM9mm7cBE/2Z
+48pkAKeqczSc2CiKjnDl6zToV48aMmRRCZ6MqNm9vUNcJHD9XIxFoqk+D37
/hicpifTNsVCK6Jr3RR/gn98arlezUELtr6UiZoCC+kH2XRx0CsLWlu/zYKD
9i9tmeKgEfHvLR7y62AMjUuLcV0uapM6s85RQgeLcDlwZ1k+F/2Yr/3vnAbE
zW+i/VFeqPiztMzfnmCu+MSR9T4o39ncPW4cyCe81jZb+aCTWwuX1HmDhdM+
MJg+6Nume1GJgeDqubo/F33QvI7WQK1j4Py1dxx++aBGA/MxVio4T3dvZLkv
yhU62NfUBP1dRAXnpP1QuZXP38y+Al9RV8xU90ObNq5oXvMa/C366SrEDzXw
q6s+2QW+5f6yne2HCrctvWowCO48vK2j1A+9lnXXIYNPF55/kNleM3+033jq
hb8e2PvNSLRtAJrqYPP4iiF4l75UNDMAtQnMqnxmBB52G/c9EICW51gVKJno
wnhzxbsTAtBIkcunX28HDzTb+TcHoCpv/sM2e4Flrzo4mQeirANHKxZcgfpR
Y7Ot4jzUQKe3Ym06xBsrKnEpHio6jt21yNLFsPW5zFg5HlqKC9+LuK6L1VT7
8K6q8tA/vIT7k7fBC7gHlRAemhyY/7D7JfTb++Fyuy8P9VkvWjXdBPXFRZa6
PB66adSvSroVjE0Xnz7IQz8F6FTv6oR6zQ2PhSJ4qHZANVHbD9cvnugISuKh
z/3aHhXNUf0a3y18yEPTNA0eP2foYRFB2/bfJHkobyT18YCAHobJaK/aXMtD
pf3cniiKQnyl4ZrNjTyUuX+oNkka4ifXVZT2wnh9/j0LWw+e42gH/OOhzWuZ
9Zd19DDG233FtvAJlDNUW39XXw+rGfv7RWMejlr7xDwfM4b8h78rq8RxNNl7
6Uu2FcTzmp85r8DR9V4aTTaecL1rhYonN+Jor8/KwGI25Bt1l8wa42is3xIJ
cW/I9x3N9EZxdAif3d0cAPFLKq/lLXA0N+zl691hUP8o/vaoLY7ahpMht8Mh
/8DH40KOOMo4eWfZklOQX/+Xb9EeHHWNurqn/SzYL4Yz54ajyxL39zimgG89
/mPli6NPk9yP37sC9yOz+MucH44Gp9itlMkANzgNXw/E0Vdpxp5v8+B6fvy+
r4Nx9Fy+2Od9t6F+Oiz+2nEc/Vd1c8SjEfKdzaLl43G0hMw8/6hFD1MMEvWS
ScRRl8cX1ym362F92nekRZJwtPLZUd6ndzBe7yzp5yk4GtS6bZIzqIdlbVfr
qs3AUeXX6KWnX6H/Zu1T3lk42vJG10BtVA/zuGfjzJeDo1o9y0MHf0K/+uX3
Ja/h6JcvX2d9BfQxD9nB5IpCmO/h92kvhfUxxZC3EwJFOLrlW9tmTVGIRzzs
sSzG0ezxh+HfJMAT2qdKb+Horp+3FHdI6WM1D8ztX5fi6N/fuY9KluljWZE7
ekbLcHTf3DkBnoI+1id/0VS4HEdFGRF5LUr6GDbvgh5/BY7e5w8237Aa4jX/
RCbBS+e7RI1rgMsVz1Xew9Fa0V1r7NbrYxHfOm3O38fRAwu3PL+jA/Gj0gpO
lTjaLKkpdvA/uH5RxvLGBziK+PsPXd0E42t0Ug94CPP5rOTZYxSutyLknnAV
jiooj10bMtWH34+rGpLBcWEbIiUsoB5PxBWqYfwdB5iG1nD/tn9L08H+G8ox
Nxu4/qGbF6UIHLUZMJi7aQv5EiLeQ+AqLLSr1QHy3/P8LEkc1bxaWTntDP35
zv6XDk77OZOi6AL1MXWdw2CxXZtCLN0hPyvPTrsGR48UHrMPYML95Jfc8QcP
C5I6lzjQPyiEPxe8152xuMob8vdftm4Bv6g0Gf24H/Lvk4k/wUZSpxpFAmG+
D6Z9kXyEo4UBtTe1D0D81bfda8Byz4VinA7C/WPHuvTBZ1dZeh8PhfyslXHG
4Klj0RbXjkJ/74qg/8Denc9VGo5DvZRuynpwp46YwMQJsNcJfgWw1XmbD7Kn
YXy77KsFwfe/nCexaLi/mz7Nn2A8aqbN6V7nIL/iHPYQnJwmERYXB8/DIEHm
HFj49+69FQngXFd3O3DI7osbu5PA1h/kpcADN9ulBVKh3wHZPY0wX47C0j/X
XgXHSciHg+s8nNp2ZYDte/3XgvUeppYdygaP5Ds2wPPIW/ruQkYe3K9UVq8X
WIq3PKAuH8aDzRP/A88z8oWLzUghxOs1vkWDJ1Uy1JeUgAV8I8XBrPD3843K
4PnxNLtjYX2Y6jHrou7B/ISuHw2C9XQ7Lje35AHEl51/2A3rTXmo/8Trahi/
7g1fBMyX4YWsqoV+BtMXR2C91szzv0e0gA/ZiP6E9a3NLLn0uY3aD+c+rQZn
VY0GLXgD/aMaB3bC/gjHD2jv7YF+VWviL9yG9dx16MbPIbie9vYgogTWs35l
lPw36Ke5K7sS9uOK+BmO2RjkT17cUgL79c+WY8oJv6Bf/L3FkbCfH5acvKop
YIB5fDvd8hH2u7CNg1yKsAEWoVJuGJ+Ho7uH1C7ziRpgfY4vEINcOA9WNSZ3
SBhgWanvd/rB+bHk8rLECAUDDPvGO3ziCo7uP1UU3f4fmGe13Pk8jt5VDJ+H
bjbAajRa2i+eg/sndp+5gUH/vlNP68/iaMrUr1PHLQ0wxsiSMIUzOPrE3yR8
jQPU55vvOQLn33LnjoNhPLBtxYk5fxzl/iyYHAiC+iPina/242hZ4tGg3YfA
4vYrs3xw1LJREVc9TuW/aVfnwPlnut+v5RzEbd+fnt6Hoy81GSyVfBh/227W
CSscPcqnvquhB6zBZ+MH74+BLWKdqh9gPM9/XbsqB+dX9Ij7iX6IT+opPF2G
oyqLbgUafIX5ulQdu0ASRxvk9S5kTcH1OG/dPITh/NiINAUvMcQUv2ev1PzO
Qx8H2NqssDbEaqTuXrz6AN7f3UesAsoNsaw9lrocK3i/H7qx8MI9Q4yxs7Ou
ZwsP9ZTsbL31wBDru7Tgrp0JD71vpe/6o8YQzufg54ZGPJRbMYoHN0K+8/LQ
Dxo89FEc++qRAbhev6vyI/heCDXZ8f2MzEYME35oUXstEP18XSkpM2wjxnhd
rtpTGIAmrZEVrHT4D943vkMsLz80/gr3maeiEYbJHT7HNfRF9ya5Ni34YoRF
ZHYdbpPyRqe2XJvOJIyxiEv9QV2vOeinz6ahj6M2YZj5rZ43b1hozuYNyxs9
N2OM475Ll7Z6ovARsdhLC8EYvjEmYZIeaJQDa5vAT3DV9eXMPy6ofnf2jahG
FGNgT414XXvQ1LVXixu3YfC+Rt7+03NCw2vOp26rxDCG7HK9tjR7dPtyh2sv
VEywmj2vluTa2aImAc/2LT5rAt+HMyFN3rvQTHmmSsNPsJf6qOqy7ajKk/zk
HftMsYi6b0PrZ6zReK3H6q0EeO7liNhmS5Q7IfjquboZFnErLmzfpS0os2xc
8ewFM4wh+vpAkrsp6nfS7s/WBIj32AibOpqiB+3K3yy4CHFVOf1JG1M0+ufB
uPhkiP9V9+AamaIl/03PpqSDFa+/OrHUFJ1+9K/j+k3I50ZeTWowQeNbF5yv
fQZxYWUlecQEvZLr733mOcRld83bq2+C5gY3mVm9BP83bpqmaYLelY6fedkE
fhFcqrXcBO3eu8S77TW4+ZRy5BSGqn2SNfv4CfqlTF6du4Oh2uVHFPI+U/fT
8ib8JoYane6a5nyB/KHircK5GGqjll46NAzxuhctKxMx9MB+RYUfPyBu/db0
NA9DwzadmL49AXHtA3JrvTH09MKP7cE/IV7zS+mVO4am3so9NzUFXtxAaO3E
0JwIQa8HM5Cv6mj30QJDb+7mmIb9AeOI9FUEQ8uVn65A/kK+hOM8ZwMMJSZU
p//9A4udUpVdh6H/A8eKAVI=
       "]]},
     Annotation[#, "Charting`Private`Tag$12360#1"]& ]}, {}},
  AspectRatio->NCache[GoldenRatio^(-1), 0.6180339887498948],
  Axes->{True, True},
  AxesLabel->{None, None},
  AxesOrigin->{0, 0},
  DisplayFunction->Identity,
  Frame->{{True, True}, {True, True}},
  FrameLabel->{{
     FormBox[
      StyleBox["\"Susceptible error\"", Bold, 
       GrayLevel[0], FontSize -> 32, StripOnInput -> False], TraditionalForm],
      None}, {
     FormBox[
      StyleBox["\"Time (Days)\"", Bold, 
       GrayLevel[0], FontSize -> 32, StripOnInput -> False], TraditionalForm],
      None}},
  FrameStyle->Directive[
    Thickness[Large], 
    GrayLevel[0], 20],
  FrameTicks->{{{{-0.004, 
       FormBox[
        TagBox[
         InterpretationBox[
          StyleBox[
          "\"-0.004\"", ShowStringCharacters -> 
           False], -0.004`15.954589770191003, AutoDelete -> True], 
         NumberForm[#, {
           DirectedInfinity[1], 3}]& ], TraditionalForm], {0.01, 
       0.}}, {-0.002, 
       FormBox[
        TagBox[
         InterpretationBox[
          StyleBox[
          "\"-0.002\"", ShowStringCharacters -> 
           False], -0.002`15.954589770191003, AutoDelete -> True], 
         NumberForm[#, {
           DirectedInfinity[1], 3}]& ], TraditionalForm], {0.01, 0.}}, {0., 
       FormBox["0", TraditionalForm], {0.01, 0.}}, {0.002, 
       FormBox[
        TagBox[
         InterpretationBox[
          StyleBox["\"0.002\"", ShowStringCharacters -> False], 
          0.002`15.954589770191003, AutoDelete -> True], NumberForm[#, {
           DirectedInfinity[1], 3}]& ], TraditionalForm], {0.01, 0.}}, {0.004, 
       FormBox[
        TagBox[
         InterpretationBox[
          StyleBox["\"0.004\"", ShowStringCharacters -> False], 
          0.004`15.954589770191003, AutoDelete -> True], NumberForm[#, {
           DirectedInfinity[1], 3}]& ], TraditionalForm], {0.01, 
       0.}}, {-0.006, 
       FormBox[
        TemplateBox[{0, 0}, "Spacer2"], TraditionalForm], {0.005, 
       0.}}, {-0.0055, 
       FormBox[
        TemplateBox[{0, 0}, "Spacer2"], TraditionalForm], {0.005, 
       0.}}, {-0.005, 
       FormBox[
        TemplateBox[{0, 0}, "Spacer2"], TraditionalForm], {0.005, 
       0.}}, {-0.0045, 
       FormBox[
        TemplateBox[{0, 0}, "Spacer2"], TraditionalForm], {0.005, 
       0.}}, {-0.0035, 
       FormBox[
        TemplateBox[{0, 0}, "Spacer2"], TraditionalForm], {0.005, 
       0.}}, {-0.003, 
       FormBox[
        TemplateBox[{0, 0}, "Spacer2"], TraditionalForm], {0.005, 
       0.}}, {-0.0025, 
       FormBox[
        TemplateBox[{0, 0}, "Spacer2"], TraditionalForm], {0.005, 
       0.}}, {-0.0015, 
       FormBox[
        TemplateBox[{0, 0}, "Spacer2"], TraditionalForm], {0.005, 
       0.}}, {-0.001, 
       FormBox[
        TemplateBox[{0, 0}, "Spacer2"], TraditionalForm], {0.005, 
       0.}}, {-0.0005, 
       FormBox[
        TemplateBox[{0, 0}, "Spacer2"], TraditionalForm], {0.005, 0.}}, {
      0.0005, 
       FormBox[
        TemplateBox[{0, 0}, "Spacer2"], TraditionalForm], {0.005, 0.}}, {
      0.001, 
       FormBox[
        TemplateBox[{0, 0}, "Spacer2"], TraditionalForm], {0.005, 0.}}, {
      0.0015, 
       FormBox[
        TemplateBox[{0, 0}, "Spacer2"], TraditionalForm], {0.005, 0.}}, {
      0.0025, 
       FormBox[
        TemplateBox[{0, 0}, "Spacer2"], TraditionalForm], {0.005, 0.}}, {
      0.003, 
       FormBox[
        TemplateBox[{0, 0}, "Spacer2"], TraditionalForm], {0.005, 0.}}, {
      0.0035, 
       FormBox[
        TemplateBox[{0, 0}, "Spacer2"], TraditionalForm], {0.005, 0.}}, {
      0.0045, 
       FormBox[
        TemplateBox[{0, 0}, "Spacer2"], TraditionalForm], {0.005, 0.}}, {
      0.005, 
       FormBox[
        TemplateBox[{0, 0}, "Spacer2"], TraditionalForm], {0.005, 0.}}, {
      0.0055, 
       FormBox[
        TemplateBox[{0, 0}, "Spacer2"], TraditionalForm], {0.005, 0.}}, {
      0.006, 
       FormBox[
        TemplateBox[{0, 0}, "Spacer2"], TraditionalForm], {0.005, 
       0.}}}, {{-0.004, 
       FormBox[
        TemplateBox[{0}, "Spacer1"], TraditionalForm], {0.01, 0.}}, {-0.002, 
       FormBox[
        TemplateBox[{0}, "Spacer1"], TraditionalForm], {0.01, 0.}}, {0., 
       FormBox[
        TemplateBox[{0}, "Spacer1"], TraditionalForm], {0.01, 0.}}, {0.002, 
       FormBox[
        TemplateBox[{0}, "Spacer1"], TraditionalForm], {0.01, 0.}}, {0.004, 
       FormBox[
        TemplateBox[{0}, "Spacer1"], TraditionalForm], {0.01, 0.}}, {-0.006, 
       FormBox[
        TemplateBox[{0}, "Spacer1"], TraditionalForm], {0.005, 0.}}, {-0.0055, 
       FormBox[
        TemplateBox[{0}, "Spacer1"], TraditionalForm], {0.005, 0.}}, {-0.005, 
       FormBox[
        TemplateBox[{0}, "Spacer1"], TraditionalForm], {0.005, 0.}}, {-0.0045, 
       FormBox[
        TemplateBox[{0}, "Spacer1"], TraditionalForm], {0.005, 0.}}, {-0.0035, 
       FormBox[
        TemplateBox[{0}, "Spacer1"], TraditionalForm], {0.005, 0.}}, {-0.003, 
       FormBox[
        TemplateBox[{0}, "Spacer1"], TraditionalForm], {0.005, 0.}}, {-0.0025, 
       FormBox[
        TemplateBox[{0}, "Spacer1"], TraditionalForm], {0.005, 0.}}, {-0.0015, 
       FormBox[
        TemplateBox[{0}, "Spacer1"], TraditionalForm], {0.005, 0.}}, {-0.001, 
       FormBox[
        TemplateBox[{0}, "Spacer1"], TraditionalForm], {0.005, 0.}}, {-0.0005, 
       FormBox[
        TemplateBox[{0}, "Spacer1"], TraditionalForm], {0.005, 0.}}, {0.0005, 
       FormBox[
        TemplateBox[{0}, "Spacer1"], TraditionalForm], {0.005, 0.}}, {0.001, 
       FormBox[
        TemplateBox[{0}, "Spacer1"], TraditionalForm], {0.005, 0.}}, {0.0015, 
       FormBox[
        TemplateBox[{0}, "Spacer1"], TraditionalForm], {0.005, 0.}}, {0.0025, 
       FormBox[
        TemplateBox[{0}, "Spacer1"], TraditionalForm], {0.005, 0.}}, {0.003, 
       FormBox[
        TemplateBox[{0}, "Spacer1"], TraditionalForm], {0.005, 0.}}, {0.0035, 
       FormBox[
        TemplateBox[{0}, "Spacer1"], TraditionalForm], {0.005, 0.}}, {0.0045, 
       FormBox[
        TemplateBox[{0}, "Spacer1"], TraditionalForm], {0.005, 0.}}, {0.005, 
       FormBox[
        TemplateBox[{0}, "Spacer1"], TraditionalForm], {0.005, 0.}}, {0.0055, 
       FormBox[
        TemplateBox[{0}, "Spacer1"], TraditionalForm], {0.005, 0.}}, {0.006, 
       FormBox[
        TemplateBox[{0}, "Spacer1"], TraditionalForm], {0.005, 0.}}}}, {{{0., 
       FormBox["0", TraditionalForm], {0.01, 0.}}, {10., 
       FormBox["10", TraditionalForm], {0.01, 0.}}, {20., 
       FormBox["20", TraditionalForm], {0.01, 0.}}, {30., 
       FormBox["30", TraditionalForm], {0.01, 0.}}, {40., 
       FormBox["40", TraditionalForm], {0.01, 0.}}, {2., 
       FormBox[
        TemplateBox[{0, 0}, "Spacer2"], TraditionalForm], {0.005, 0.}}, {4., 
       FormBox[
        TemplateBox[{0, 0}, "Spacer2"], TraditionalForm], {0.005, 0.}}, {6., 
       FormBox[
        TemplateBox[{0, 0}, "Spacer2"], TraditionalForm], {0.005, 0.}}, {8., 
       FormBox[
        TemplateBox[{0, 0}, "Spacer2"], TraditionalForm], {0.005, 0.}}, {12., 
       FormBox[
        TemplateBox[{0, 0}, "Spacer2"], TraditionalForm], {0.005, 0.}}, {14., 
       FormBox[
        TemplateBox[{0, 0}, "Spacer2"], TraditionalForm], {0.005, 0.}}, {16., 
       FormBox[
        TemplateBox[{0, 0}, "Spacer2"], TraditionalForm], {0.005, 0.}}, {18., 
       FormBox[
        TemplateBox[{0, 0}, "Spacer2"], TraditionalForm], {0.005, 0.}}, {22., 
       FormBox[
        TemplateBox[{0, 0}, "Spacer2"], TraditionalForm], {0.005, 0.}}, {24., 
       FormBox[
        TemplateBox[{0, 0}, "Spacer2"], TraditionalForm], {0.005, 0.}}, {26., 
       FormBox[
        TemplateBox[{0, 0}, "Spacer2"], TraditionalForm], {0.005, 0.}}, {28., 
       FormBox[
        TemplateBox[{0, 0}, "Spacer2"], TraditionalForm], {0.005, 0.}}, {32., 
       FormBox[
        TemplateBox[{0, 0}, "Spacer2"], TraditionalForm], {0.005, 0.}}, {34., 
       FormBox[
        TemplateBox[{0, 0}, "Spacer2"], TraditionalForm], {0.005, 0.}}, {36., 
       FormBox[
        TemplateBox[{0, 0}, "Spacer2"], TraditionalForm], {0.005, 0.}}, {38., 
       FormBox[
        TemplateBox[{0, 0}, "Spacer2"], TraditionalForm], {0.005, 0.}}, {42., 
       FormBox[
        TemplateBox[{0, 0}, "Spacer2"], TraditionalForm], {0.005, 0.}}, {44., 
       FormBox[
        TemplateBox[{0, 0}, "Spacer2"], TraditionalForm], {0.005, 0.}}, {46., 
       FormBox[
        TemplateBox[{0, 0}, "Spacer2"], TraditionalForm], {0.005, 0.}}, {48., 
       FormBox[
        TemplateBox[{0, 0}, "Spacer2"], TraditionalForm], {0.005, 0.}}, {50., 
       FormBox[
        TemplateBox[{0, 0}, "Spacer2"], TraditionalForm], {0.005, 0.}}}, {{0., 
       FormBox[
        TemplateBox[{0}, "Spacer1"], TraditionalForm], {0.01, 0.}}, {10., 
       FormBox[
        TemplateBox[{0}, "Spacer1"], TraditionalForm], {0.01, 0.}}, {20., 
       FormBox[
        TemplateBox[{0}, "Spacer1"], TraditionalForm], {0.01, 0.}}, {30., 
       FormBox[
        TemplateBox[{0}, "Spacer1"], TraditionalForm], {0.01, 0.}}, {40., 
       FormBox[
        TemplateBox[{0}, "Spacer1"], TraditionalForm], {0.01, 0.}}, {2., 
       FormBox[
        TemplateBox[{0}, "Spacer1"], TraditionalForm], {0.005, 0.}}, {4., 
       FormBox[
        TemplateBox[{0}, "Spacer1"], TraditionalForm], {0.005, 0.}}, {6., 
       FormBox[
        TemplateBox[{0}, "Spacer1"], TraditionalForm], {0.005, 0.}}, {8., 
       FormBox[
        TemplateBox[{0}, "Spacer1"], TraditionalForm], {0.005, 0.}}, {12., 
       FormBox[
        TemplateBox[{0}, "Spacer1"], TraditionalForm], {0.005, 0.}}, {14., 
       FormBox[
        TemplateBox[{0}, "Spacer1"], TraditionalForm], {0.005, 0.}}, {16., 
       FormBox[
        TemplateBox[{0}, "Spacer1"], TraditionalForm], {0.005, 0.}}, {18., 
       FormBox[
        TemplateBox[{0}, "Spacer1"], TraditionalForm], {0.005, 0.}}, {22., 
       FormBox[
        TemplateBox[{0}, "Spacer1"], TraditionalForm], {0.005, 0.}}, {24., 
       FormBox[
        TemplateBox[{0}, "Spacer1"], TraditionalForm], {0.005, 0.}}, {26., 
       FormBox[
        TemplateBox[{0}, "Spacer1"], TraditionalForm], {0.005, 0.}}, {28., 
       FormBox[
        TemplateBox[{0}, "Spacer1"], TraditionalForm], {0.005, 0.}}, {32., 
       FormBox[
        TemplateBox[{0}, "Spacer1"], TraditionalForm], {0.005, 0.}}, {34., 
       FormBox[
        TemplateBox[{0}, "Spacer1"], TraditionalForm], {0.005, 0.}}, {36., 
       FormBox[
        TemplateBox[{0}, "Spacer1"], TraditionalForm], {0.005, 0.}}, {38., 
       FormBox[
        TemplateBox[{0}, "Spacer1"], TraditionalForm], {0.005, 0.}}, {42., 
       FormBox[
        TemplateBox[{0}, "Spacer1"], TraditionalForm], {0.005, 0.}}, {44., 
       FormBox[
        TemplateBox[{0}, "Spacer1"], TraditionalForm], {0.005, 0.}}, {46., 
       FormBox[
        TemplateBox[{0}, "Spacer1"], TraditionalForm], {0.005, 0.}}, {48., 
       FormBox[
        TemplateBox[{0}, "Spacer1"], TraditionalForm], {0.005, 0.}}, {50., 
       FormBox[
        TemplateBox[{0}, "Spacer1"], TraditionalForm], {0.005, 0.}}}}},
  FrameTicksStyle->Directive[
    Thickness[0.004], 
    GrayLevel[0], 32],
  GridLines->{None, None},
  GridLinesStyle->Directive[
    GrayLevel[0.5, 0.4]],
  ImagePadding->All,
  ImageSize->1000,
  Method->{
   "DefaultBoundaryStyle" -> Automatic, 
    "DefaultGraphicsInteraction" -> {
     "Version" -> 1.2, "TrackMousePosition" -> {True, False}, 
      "Effects" -> {
       "Highlight" -> {"ratio" -> 2}, "HighlightPoint" -> {"ratio" -> 2}, 
        "Droplines" -> {
         "freeformCursorMode" -> True, 
          "placement" -> {"x" -> "All", "y" -> "None"}}}}, "DefaultMeshStyle" -> 
    AbsolutePointSize[6], "ScalingFunctions" -> None, 
    "CoordinatesToolOptions" -> {"DisplayFunction" -> ({
        (Identity[#]& )[
         Part[#, 1]], 
        (Identity[#]& )[
         Part[#, 2]]}& ), "CopiedValueFunction" -> ({
        (Identity[#]& )[
         Part[#, 1]], 
        (Identity[#]& )[
         Part[#, 2]]}& )}},
  PlotRange->{{0, 40}, {-0.004265088852265175, 0.00433467162836379}},
  PlotRangeClipping->True,
  PlotRangePadding->{{
     Scaled[0.02], 
     Scaled[0.02]}, {
     Scaled[0.05], 
     Scaled[0.05]}},
  Ticks->{Automatic, Automatic}]], "Output",
 CellChangeTimes->{
  3.885003886323346*^9, {3.8850042078251967`*^9, 3.8850042271710587`*^9}, 
   3.8945907629275417`*^9, 3.8946081488501797`*^9, 3.8946088030715055`*^9, 
   3.8946088707829676`*^9, 3.89460893831676*^9, 3.8946090637378283`*^9, 
   3.8946091692051105`*^9, {3.8946092593060193`*^9, 3.8946092750029497`*^9}, 
   3.8946095316739845`*^9, {3.8946096369762774`*^9, 3.894609643160227*^9}, 
   3.8946096783349915`*^9, {3.8946097442911806`*^9, 3.894609766549616*^9}, {
   3.8946100559550433`*^9, 3.8946100657529144`*^9}, {3.894610107433025*^9, 
   3.8946101212619085`*^9}},
 CellLabel->"Out[56]=",ExpressionUUID->"781ce337-a3c8-4a0f-9a8d-9002d3b10f4f"]
}, Open  ]],

Cell[CellGroupData[{

Cell[BoxData[
 RowBox[{
  RowBox[{"Sum", "[", 
   RowBox[{
    RowBox[{
     RowBox[{"(", 
      RowBox[{
       RowBox[{
        RowBox[{"S0", "*", 
         RowBox[{"Exp", "[", 
          RowBox[{"S15", "[", "x", "]"}], "]"}]}], "-", 
        RowBox[{"S1", "[", "x", "]"}]}], "/.", "Sol1"}], ")"}], "^", "2"}], 
    ",", 
    RowBox[{"{", 
     RowBox[{"x", ",", "0", ",", "40"}], "}"}]}], "]"}], "/", "41"}]], "Input",
 CellChangeTimes->{{3.8850039993523397`*^9, 3.8850040015400066`*^9}, {
  3.8850040469661584`*^9, 3.8850041025341563`*^9}, {3.88500473039712*^9, 
  3.88500473131138*^9}},
 CellLabel->"In[39]:=",ExpressionUUID->"fed8eaca-0818-4842-912c-f602fa774fa6"],

Cell[BoxData[
 RowBox[{"{", 
  RowBox[{"{", "5.8860602922897825`*^-6", "}"}], "}"}]], "Output",
 CellChangeTimes->{3.885004103486781*^9, 3.8850047325811253`*^9, 
  3.8945907629743776`*^9, 3.894608809317377*^9},
 CellLabel->"Out[39]=",ExpressionUUID->"feb549e2-4ee3-4921-a9be-7b18ed2946dc"]
}, Open  ]],

Cell[CellGroupData[{

Cell[BoxData[{
 RowBox[{
  RowBox[{
   RowBox[{"SS1", "[", "t_", "]"}], ":=", 
   RowBox[{
    RowBox[{"(", 
     RowBox[{"B", "-", "G"}], ")"}], "*", 
    RowBox[{"S0", "/", 
     RowBox[{"(", 
      RowBox[{
       RowBox[{"B", "*", 
        RowBox[{"(", 
         RowBox[{"1", "-", "S0"}], ")"}], "*", 
        RowBox[{"Exp", "[", 
         RowBox[{
          RowBox[{"(", 
           RowBox[{"B", "-", "G"}], ")"}], "*", "t"}], "]"}]}], "+", 
       RowBox[{"B", "*", "S0"}], "-", "G"}], ")"}]}]}]}], 
  ";"}], "\[IndentingNewLine]", 
 RowBox[{"SP1", "=", 
  RowBox[{"Plot", "[", 
   RowBox[{
    RowBox[{"SS1", "[", "t", "]"}], ",", 
    RowBox[{"{", 
     RowBox[{"t", ",", "0", ",", "40"}], "}"}], ",", "\[IndentingNewLine]", 
    RowBox[{"PlotStyle", "\[Rule]", 
     RowBox[{"{", 
      RowBox[{"Orange", ",", 
       RowBox[{"Thickness", "[", "0.007", "]"}]}], "}"}]}], ",", 
    RowBox[{"PlotLegends", "\[Rule]", " ", 
     RowBox[{"Placed", "[", 
      RowBox[{
       RowBox[{"LineLegend", "[", 
        RowBox[{
         RowBox[{"{", 
          RowBox[{"Directive", "[", 
           RowBox[{"Orange", ",", 
            RowBox[{"AbsoluteThickness", "[", "5", "]"}]}], "]"}], "}"}], ",", 
         RowBox[{"{", 
          RowBox[{"Style", "[", 
           RowBox[{"\"\<Semi-analytical\>\"", ",", "Bold", ",", "Orange", ",", 
            RowBox[{"FontSize", "\[Rule]", "28"}]}], "]"}], "}"}], ",", 
         RowBox[{"LegendMarkerSize", "\[Rule]", "50"}]}], "]"}], 
       "\[IndentingNewLine]", ",", 
       RowBox[{"{", 
        RowBox[{"Right", ",", "Top"}], "}"}]}], "]"}]}], ",", 
    "\[IndentingNewLine]", 
    RowBox[{"Frame", "\[Rule]", " ", "True"}], ",", "\[IndentingNewLine]", 
    RowBox[{"FrameTicksStyle", "\[Rule]", 
     RowBox[{"Directive", "[", 
      RowBox[{"Black", ",", "36"}], "]"}]}], ",", "\[IndentingNewLine]", 
    RowBox[{"FrameStyle", "->", 
     RowBox[{"Directive", "[", 
      RowBox[{"Thick", ",", "Black", ",", "10"}], "]"}]}], ",", 
    "\[IndentingNewLine]", 
    RowBox[{"TicksStyle", "\[Rule]", 
     RowBox[{"Directive", "[", "100", "]"}]}], ",", "\[IndentingNewLine]", 
    RowBox[{"ImageSize", "\[Rule]", "1000"}]}], "]"}]}]}], "Input",
 CellChangeTimes->{{3.875924242769812*^9, 3.8759243372161674`*^9}, {
   3.875924368896336*^9, 3.8759244402023773`*^9}, {3.8759245238482475`*^9, 
   3.875924529148176*^9}, {3.875940300141714*^9, 3.8759403193911657`*^9}, {
   3.875940476015582*^9, 3.8759404783336153`*^9}, {3.875945005708081*^9, 
   3.875945037883855*^9}, {3.875945954855421*^9, 3.8759459588857203`*^9}, {
   3.875947134764211*^9, 3.875947137398306*^9}, {3.894600990476225*^9, 
   3.8946010221202884`*^9}, {3.894601053869012*^9, 3.89460105607231*^9}, {
   3.894601136537302*^9, 3.894601203643527*^9}, 3.894601792637288*^9, {
   3.894603914798562*^9, 3.894603915228962*^9}, 3.8946050101047955`*^9, {
   3.8956183768484926`*^9, 3.89561837831695*^9}},
 CellLabel->"In[42]:=",ExpressionUUID->"c27ca0ff-9833-43bd-97f8-9154073012f0"],

Cell[BoxData[
 TagBox[
  GraphicsBox[{{{{}, {}, 
      TagBox[
       {RGBColor[1, 0.5, 0], Thickness[0.007], Opacity[1.], 
        LineBox[CompressedData["
1:eJwVjnc4FY7/xY1SSEQRZUW2ysjm/b73IiuyR9lCGdkZt092ybpJZlIie2Q0
jDKKZKT4ImmSyHVvRFnVr99f53k95zznHFG3cxanmRgYGKwYGRj+Xwv+c2NR
8KjU2f2tKXx3DR2eDouY2Iokwfm+9OnMajr87X4cJyKSC3evs0zu/scF7anC
W0XKoXb6iC9PFR18tUP9fgk/gmClIyzsFXQY3vDO/C7cC2Hs8c+mSuiw7e1n
yQXhN/Dc1TJBrYAO4+1todTZNzDGvpRdfoMOFXdzuubvTQBpS4uUwD82DTJ1
/kaahOhbLF1reXTIYm3O+ur1ATw5dgzW59CB+8ZzpsWxz5DW9GmcPZMOt18U
Bs4Lz0FpvNMlmyt0WM5pkvmQMgezz+QZypPooO/VN/V6bQ7qxKYH1y/Tgcr8
y7p5+BuMUC/73LhEBzVtU42kS1SI85CijMXTYah2k0mSTgfxybpVuYt0uPhC
zkjB+Qcs7rJrNgumQ01t0lvfQ+ugS5noN7WnwzfubylGruuQXUxWjLajg2SY
kY5U5jpsWnq9q7Olwy0t9ttTa+tA+JPHwGVDh4zeFE+HZxugY8Po88yCDmFT
6YvHTv0GUcFw4g4TOhSy98Xt0mNA8VaViK06dPCCV7nUIGZMmkpwjxamA0PR
z+a3ycxYN+zAGCdEh5wt+ydfFDPjTw7WznhBOjzv9RQqH2VG9irJ8oR9dJCy
2iw6rbEF36y9XCfz0WHWW7LqPeNWzM5z4iBw0uFsxoXHQxQWlOnvneL/QwP/
L9JTjTWsWPSOIWh6nAYfnd5s7+hlRVqwh3H6GA0sxy8fGphmxSDph1/VRmmg
1vc14osAG/Y7bD99eZgGzPdKuHgvseGoHbf13kEa5JBFdc47s2P+/o9CG500
6ODhz1Xn4kDGFfbxp5U0YBONl/ygxoUzQ0qtMhE0eK519fB/elyYSwo9k3ee
Bol2N1UFLbhQQNPl6fYwGjBRHh476cOFYTxmFz8F0WD9D9VrrIALQzK1abG+
NJiftC57ybQLGfNMR+KdadCfIynd3r8L/xiW9V7QpUEaV5/MbRceHBIR12Bn
o8EjVcEmU38eFK2m7lzZRoNpp3OwGcWDiw16rO+20kCzmsfKNpsHHXkVz5Qy
0mDW8NQFjkEelE3NqT24tgCkuIWXEZq7cYuz3oGerwuwusIZasG7B8NHJGau
dS2A21urJ8z9vGjBQ6duDV0AtvxPfoFvePGMkS0pMmgB6h3893+Y4UXxRM8I
6rkFYJ64FNHMyIcrrEwXX5xdgOLxZqVAVT4ksX/o9XVZgJn/iZS9L+JDPtkQ
WUPjBTg7RKU8itiL3FoVCbbCCxD4LN7tnKQAbvspuHqhnQpC0/osP5UEkPet
rcL1Nir0MbFWkFEA1wb59SqaqXAQUxeT7AXwT8L7XwONVHjTfD26OFkAaz/s
9d0oowKh7u7NN3QBHBIaKVigUGFX/vMJ0sN9GGEnVyPpTIV7ATss9xoKoqwV
zejh8jz05/FEVNsIom4e552l7/Mw81SgkOghiA3bkyRlFuZBgF963veiILK9
rq6jfJmH+A69uI4mQbx/VrRIc3QebLgvNpw9IITpzpWr2x7Mw3rDIk/bhhCe
XIJzQWHzcDvK59sRWxFUrTh60JL6DWILN82XqaJIiw7nUOqdA4bhj9gaKYaB
PlXXU6NnQSLEM9xK5iAufZUxV6XOwPRKtg17mwSKnLjROmD4BYy+nL2QESiF
rQykqhDnKTCdpsgKCcmg/YBD4mOPT/Ctyy36ebUs3pRlvWG19QMc2jUqSHKW
R7VXM4VDaxPABiuukz8OoUT4g4O2dmNwbMHh1wHrI1jv4ZH7vHIYxjs9GB3k
FNB+/eTF355D0HT5qZPIigIeLVtfjnfvA8+toR8HBxUxSVnN+L1hN7gHRTXt
yFNCxUt9mvWanaCi+L5JukAJM7cJuu+V7wS2Jbyvf0sJXw4Gml8W6oS6QJYH
0XeVUCRaOTSBsRM2A64+XK5XQk3WprDlng7IOlfaMtmnhGRmA2KRTQf0+g53
VP1Wwohj74zFotrhsJfsoImrMhL/7M7qedIG788In6v2UMZI0au7pEraIMWX
h2untzL+d43bqOBKG8wFbpi/9FdGh4DcnmfWbXCH3Pc/c7Iysst+6eVYaAW+
DJ93NtnKaO0xlxgg3Ap/WyupLgPK+ICytqZ8rRlecsuxh6ofRVaDoFDzxgeg
4+c3l691FPUL7MX+Fj6Amp6ank44ioTQYHJr8gNIIyvEc+kfxQUvGrun+wMw
mVH5XWlxFB0GRm4H8zyAF48I9M8+R3H7x7aHAWH34ZmL7fCJm0dxk5gr0XCs
CVpqYvPlmFXw/BPecpc9DcBiYi2QzaKCP55cf2TC3ADmc5K5jGwqWH1cJs1g
sR6+ig1kjXKpYEb6J5tzA/XAk8uXES2kgl0nLA6FJ9aDT1zV5RF1FUx/9EPb
b+Me7LMbDSUHqKBZRP9Y9vc6iGKUOdH/TgU5AqIPSrDXwIwu+7jEJxWc4f3U
20KrhhOXqc4x0yp4x7ul9OzrahDnrD2nMq+CW4oHO3nyqqF/v3L6rVUV7I5a
O3VVphqE1HQGQ3hUcS6aIVj6RBV0+luYCBqq4u+4QYphdQWwTUYa+DeqovNV
v1bjylJQOV/Okf5AFVXS43vFskrBlXv8dW2zKhqA9DhHTCk8NDjquNiuisRo
oy4+21LwbKIHhgyo4v7jby0Yt5RCR5pHfuSMKqo/j78o7HoXwgmmtMS9aujD
vfOjjFQJfLkrmllIVkNe5gmsnikCavynNeZoNayruBZwaKQIltxuO3vH/fN1
Itg6OoqAQVhUVuGKGl6vvYYCBUUgkC3S2ZmthvHs77jzrYrgxCXh71/q1fBu
d5Jdb/dtaPUSNJGbU8M7vHH9QQ9uQaYU/5ZH1urYcSt25G1qAZxykiidslPH
jdSyrqKgAhDPVDLaeUodNdw42WJtC6Dx73GKu5s6zu7dbpwkWgAjo7H7d55T
R3eJ+tMP798AngSqsvtldTw3suF36Us+ZHx6cpqjRR09Wq10nK3ygJLn2eMq
ooESYtyNY0HZcD4sNpgspoF0yxCxK47Z4GRxUzhbQgNtnkxFmhlkgxzb6Pl+
OQ3kn+Ut4hbKht4IPSlVdQ30M7u7J+JFFjDZiyftsNDAxBnNsYcSWRDK99no
QZwGXhNbP5lDzQSHTMfBHV810JtD7v7tigzY38C2z+ebBobyO5kdzMmAD68e
ePUu/Ot38PvUnJABHpzcjInLGlglvVy1zzUD/K90K/1l1MT5N+Sd9XszIDb6
cO7ifk08GrnzqljyVSj3ZfQYtdDEzMbXIuVkCqzqlqwVPtbECtsZyqBgKpBb
CuOedmiirEZtzgumVGBQzOOYe6qJB22kbT58TYFtwumiin2a2BAZnWdRnwK8
a+GGT8c0kW/k44yjQQooVZvkzn7XxN+MI83L4cngv2dZTUFMC6UnuW0o80mw
lEzrtJbQwolxfWrEcBKEMs2ZREproWwM+UZESxKQ6e9cug5rIWVtdaM5OQmS
e3suW2tpYRXP4QySfBKUXcgfj7DWQovf3tInQy7D1BdieOclLUyIet4lzH0J
iIWDRTLJWhgD18Mn1hPhlp3DQEaaFvYeGnGrmkoEp77AA+7XtdDEXP/C9aZE
mKi71c98RwsFk95bRzokwuuoPyJ6j7UwXWBcLaosATp3Nff2LGuhJNmIpcsq
HkT79JYPr2rhonW6uAbGQ3T8K6GcDS0MrZrueyYbDzq/ZoO9mbTR7IX1aQHm
eGie5BNi5dLG6ObYzPv1cVBfGhpkJKuNFO7KivI9cVCkrbBvwFUba033li/P
xUCnKVvchoc26j06/IH1TQx8dp76Ju2tjbFO8fOHnseAWOz15kR/bbwvf8+k
7G4MFHev2WOUNjo/jLph4xEDJWadOQ2Z2sihVfMz83M0lLla8ub1aKP1/FyW
/8hFqE4I3eUlr4N3s84zOuuTgarlGJtwRAfzC58OiMuRQW5Z98cdJR1sS3Xu
YuImQ4Xb7v99VNfBXZ7dr1neR0EZNOQ46OvginK8iPz5KChe+y5s6qyDJtLD
pR+qIyHPz/fQ0as6qPeX3GYoFwET4laFlpk6KJmulz+/OwL4JzW5grJ1cDTW
fPud3+GQY8S+VFOgg1NHawkWL8PhumRFk1SFDt7ju8dZFxwOlE9ftfZ36eB/
ah1Eu/bzcMna3Zh55d8/6mLvmHcYFJlNnjq9qoNHPtww07UIg1ZDa/+eDR3c
cvVgSI9mGCxpH7uazARIbNTAXZxhcEpCdoyHC9DZmD+s7n4oKP5achOXBUzx
YJJjYwuF9zmxkXqugN3/u1RyvT0Y1jI2kks9AF3fLytUVQXD7tSQAlZvwOJT
/z0czQkGwxjP9gF/QFndTA+vwGBoPGPEYkMGDDDr2BUqFgxXNLgzPLMB50f0
u48kB8HRydvllwYA6YkReSXegcB1yHu1dghwfe3NbYJdIFAvHjo2PgzYZX5w
28KxQCgWa5mWmgBcfHm6PlAyEHb7jAi/mAGsUer+c+RrAKyTmY1ZGBCPt64r
Rp0JgDfsKh0G/IjG9Z+j2hb9oVs5d3ZSAHHFezI7e8QfGh03OQP3I6ZfM96Z
+sAfKLWdTrnCiC9Ymot7L/iDgaXZ5txBxIN52o2J7P7wMM9bNVkR0aK8MGVd
1g9ypPOrB4wRuRq3qglH+8DyD/2SuOOInKyHONg9fMDs8dINdTPEsW2moTwG
PsBiaZRSYoG4x3l7cgSXD4SS185esEesHm6syC46CxYvbaXkvRBTDniwMfef
gR2hu++kxCLeKrwRMqroDd7QnkeMR7xbd/iVkIA3dLH6ZqwmIMr3yjtEM3pD
5M2uGI8kRIltV5PThrxgrifIRYuCyMGYUjZyzgu6BV4JUgsQjWr8mJbqPeFi
e2qO8SNEQTGvlR6j0/DtXXvmWjNid/N4tc/R02Cz8YNS2oroY8XaLS5yGuRU
HJKY2xEp0bfaR1c8YLxSIrKlG/F5GwtFtcgDFLOfnJQdQbxkftpz4o87zPgt
CrHTEUf7Difx9biBebL4vkffEYto8snQ6AatZbZ8XkuIr6akfSJvu8G1qTbO
rhVEg8qVCCmyG6D9FYaoTcTZhE/P3RXdIE9X7PM3VgLqlcvsPVbkCsf3WZe8
ECfgl5SpRFK6C+RMH2o/KUHAkz/8YjouusB09fa3VEkCspB9148HuAAZW7k4
ZQnIHzehkGHuAlWnxciWCgR8cbEDune7AFvdosWkNgFzqcGZRZrO0KObxkCz
IeDmcTsDxRBH4N7pve+i3b989EfvfDtHcBojqHA5ELDXyM9aSNsRfp5Z8VF0
JKDh20TFQBZHkEg/NRbmTsAGTkVXg7xTEP9GpubvOQKOJW7fLO0+CQT/npO7
kgh4azR1LlnBAdbH5/SfXiEgSW8H5yKvAzSSdiieTyGg9YuAw4Gb9iDBb779
XToBrV7RfnT02MOOpxONZVkElDnwIqvI2R7G+WkcWExA39reZYNMOwh4trvd
/wkBLQXe/w7hsgWZI6qVoh0EXBVwqWJZs4GpPPuskU4Cknn4ROo+2YBNwE1f
jW4CKpxk/2XYYANa+6T4WQYIuDB8tyfL1ga2B2oGFUwQUOJUmmd0sTUU7ncT
718hYIuy6M8fplagoSR7yO0XAd1MVvJrNa1gxHBZdXX1X/9oVNwFKSvYfj7R
WHyTgEsB5a/NmKwg4FVFEJmJiGZNJzL671sCJv5ol+MkYu+Oa6/4xCzhMz3e
MVWKiEr/XXOI3W4B4l2lWaYniSjtvWUFmU/AoNxq8eQpInqMhETcnzWD8CyD
hrNORPTvP9TM0mcGfWfmXia6EjGn5PPsWroZBHHJsj7xIuLywpCC1D4zeOJY
E3U4hIhxDM1BaSqm4LDa6MKVSkTN3bvOjEabwBa3reduphHReLZov7mnCdT0
WV+QoxCx9MT4+WljE2As/JlrcI2IKRutvVZ8JlCmpzYcnUtEL6tlZ/taY1jJ
aNFbLCFi2pOmx++njIAi3ynz+jERn6XVPSQ4GUKZ2knW2HYiztKT9e/qGsIT
0vJXhU4inhGglInLGgLNXqLk6jMissuLxPivGoBx4hVh834izoz61StlGgDL
B4vdQ2+IyL8ldsJv6BhEUaZ+DywTUT3QK3nZQR8y8smTF34S8XCMqri7rj5U
3N3TIr9KxLWEiJhZeX0Ybz0WnrpBRLp9hbwqoz6ozFUumTCRkKxycOhTmR58
J4R87eMk4bX23XfsNnXB88eWV70yJGQR9lZVbiCBU4Xu4Ck5EuaE7CUX3yKB
jWt8H12ehI7TmpoSaSTQf8ncvUeBhBl7ZL46niGBRCVTi6sqCeVCDsjfECHB
FzeGkjUSCYMiTjjrZxDB4/VGuLQjCUMmWkanYghwKkkzrNWJhCk7NBs8Aglg
hVHBZi4kVH2wvHfFhQC6Net+oe4k/O9sjZ4uEkD8yppbxxkShqfZp+X9RZgi
/DKxDyNhPmXMXiAGwe3ekkhSOgnbSq4tsQkB+MZabhpdJeEdL5K4+W8dCLVs
HNtxjYT8f6pbH03qwOWV0DRKFgmf3LO+upivAzXqaxvZBf/2ygs+/NqnA2sd
f0fvVpLQrrhSFQ9oA+X1jtSnPSTcxRwQP6SvCXl3/LwTe0kYsSZrIyKjCXdC
BkkGfSRUOb55Io1DE+7zUtb7BklIyUHS0xENmHTg8R7+HwnXq90qMz00QHKK
n/R5ioQLP9MvVCWpw5HGSKHiLyRkL/UxHfJXB42Et2unv5LwvdyjU1xW6mAi
WVA3942Ev9r3t0wLqUOQj4jQ4iIJ9T4sHXvbpAZkrZi1+h8knA3z73+XrwYJ
HJ9HQlZIuPrHvXgjRg1yau8kr66S8ETRlsnLpmpQFL3Fq3mdhFEvbjKtKqtB
pflpInnz3782ClvsPjVoPNAtqPPn397tG2MSTGrw+IfE2t+/JHTSKjo+M6sK
/wegVLgU
         "]]},
       Annotation[#, "Charting`Private`Tag$12723#1"]& ]}, {}}, InsetBox[
     TemplateBox[{
       StyleBox["\"Semi-analytical\"", Bold, 
        RGBColor[1, 0.5, 0], FontSize -> 28, StripOnInput -> False]},
      "LineLegend",
      DisplayFunction->(FormBox[
        StyleBox[
         StyleBox[
          PaneBox[
           TagBox[
            GridBox[{{
               TagBox[
                GridBox[{{
                   GraphicsBox[{{
                    Directive[
                    EdgeForm[
                    Directive[
                    Opacity[0.3], 
                    GrayLevel[0]]], 
                    PointSize[0.5], 
                    RGBColor[1, 0.5, 0], 
                    AbsoluteThickness[5]], {
                    LineBox[{{0, 50}, {50, 50}}]}}, {
                    Directive[
                    EdgeForm[
                    Directive[
                    Opacity[0.3], 
                    GrayLevel[0]]], 
                    PointSize[0.5], 
                    RGBColor[1, 0.5, 0], 
                    AbsoluteThickness[5]], {}}}, AspectRatio -> Full, 
                    ImageSize -> {50, 50}, PlotRangePadding -> None, 
                    ImagePadding -> Automatic, 
                    BaselinePosition -> (Scaled[0.42000000000000004`] -> 
                    Baseline)], #}}, 
                 GridBoxAlignment -> {
                  "Columns" -> {Center, Left}, "Rows" -> {{Baseline}}}, 
                 AutoDelete -> False, 
                 GridBoxDividers -> {
                  "Columns" -> {{False}}, "Rows" -> {{False}}}, 
                 GridBoxItemSize -> {"Columns" -> {{All}}, "Rows" -> {{All}}},
                  GridBoxSpacings -> {
                  "Columns" -> {{0.5}}, "Rows" -> {{0.8}}}], "Grid"]}}, 
             GridBoxAlignment -> {"Columns" -> {{Left}}, "Rows" -> {{Top}}}, 
             AutoDelete -> False, 
             GridBoxItemSize -> {
              "Columns" -> {{Automatic}}, "Rows" -> {{Automatic}}}, 
             GridBoxSpacings -> {"Columns" -> {{1}}, "Rows" -> {{0}}}], 
            "Grid"], Alignment -> Left, AppearanceElements -> None, 
           ImageMargins -> {{5, 5}, {5, 5}}, ImageSizeAction -> 
           "ResizeToFit"], LineIndent -> 0, StripOnInput -> False], {
         FontFamily -> "Arial"}, Background -> Automatic, StripOnInput -> 
         False], TraditionalForm]& ),
      Editable->True,
      InterpretationFunction:>(RowBox[{"LineLegend", "[", 
         RowBox[{
           RowBox[{"{", 
             RowBox[{"Directive", "[", 
               RowBox[{
                 InterpretationBox[
                  ButtonBox[
                   TooltipBox[
                    GraphicsBox[{{
                    GrayLevel[0], 
                    RectangleBox[{0, 0}]}, {
                    GrayLevel[0], 
                    RectangleBox[{1, -1}]}, {
                    RGBColor[1, 0.5, 0], 
                    RectangleBox[{0, -1}, {2, 1}]}}, DefaultBaseStyle -> 
                    "ColorSwatchGraphics", AspectRatio -> 1, Frame -> True, 
                    FrameStyle -> 
                    RGBColor[0.6666666666666666, 0.33333333333333337`, 0.], 
                    FrameTicks -> None, PlotRangePadding -> None, ImageSize -> 
                    Dynamic[{
                    Automatic, 1.35 CurrentValue["FontCapHeight"]/
                    AbsoluteCurrentValue[Magnification]}]], 
                    StyleBox[
                    RowBox[{"RGBColor", "[", 
                    RowBox[{"1", ",", "0.5`", ",", "0"}], "]"}], NumberMarks -> 
                    False]], Appearance -> None, BaseStyle -> {}, 
                   BaselinePosition -> Baseline, DefaultBaseStyle -> {}, 
                   ButtonFunction :> With[{Typeset`box$ = EvaluationBox[]}, 
                    If[
                    Not[
                    AbsoluteCurrentValue["Deployed"]], 
                    SelectionMove[Typeset`box$, All, Expression]; 
                    FrontEnd`Private`$ColorSelectorInitialAlpha = 1; 
                    FrontEnd`Private`$ColorSelectorInitialColor = 
                    RGBColor[1, 0.5, 0]; 
                    FrontEnd`Private`$ColorSelectorUseMakeBoxes = True; 
                    MathLink`CallFrontEnd[
                    FrontEnd`AttachCell[Typeset`box$, 
                    FrontEndResource["RGBColorValueSelector"], {
                    0, {Left, Bottom}}, {Left, Top}, 
                    "ClosingActions" -> {
                    "SelectionDeparture", "ParentChanged", 
                    "EvaluatorQuit"}]]]], BaseStyle -> Inherited, Evaluator -> 
                   Automatic, Method -> "Preemptive"], 
                  RGBColor[1, 0.5, 0], Editable -> False, Selectable -> 
                  False], ",", 
                 RowBox[{"AbsoluteThickness", "[", "5", "]"}]}], "]"}], "}"}],
            ",", 
           RowBox[{"{", #, "}"}], ",", 
           RowBox[{"LabelStyle", "\[Rule]", 
             RowBox[{"{", "}"}]}], ",", 
           RowBox[{"LegendLayout", "\[Rule]", "\"Column\""}], ",", 
           RowBox[{"LegendMarkerSize", "\[Rule]", "50"}]}], "]"}]& )], 
     Scaled[{0.99, 0.99}], ImageScaled[{1, 1}],
     BaseStyle->{FontSize -> Larger},
     FormatType->StandardForm]},
   AspectRatio->NCache[GoldenRatio^(-1), 0.6180339887498948],
   Axes->{True, True},
   AxesLabel->{None, None},
   AxesOrigin->{0, 0},
   DisplayFunction->Identity,
   Frame->{{True, True}, {True, True}},
   FrameLabel->{{None, None}, {None, None}},
   FrameStyle->Directive[
     Thickness[Large], 
     GrayLevel[0], 10],
   FrameTicks->{{Automatic, Automatic}, {Automatic, Automatic}},
   FrameTicksStyle->Directive[
     GrayLevel[0], 36],
   GridLines->{None, None},
   GridLinesStyle->Directive[
     GrayLevel[0.5, 0.4]],
   ImagePadding->All,
   ImageSize->1000,
   Method->{
    "DefaultBoundaryStyle" -> Automatic, 
     "DefaultGraphicsInteraction" -> {
      "Version" -> 1.2, "TrackMousePosition" -> {True, False}, 
       "Effects" -> {
        "Highlight" -> {"ratio" -> 2}, "HighlightPoint" -> {"ratio" -> 2}, 
         "Droplines" -> {
          "freeformCursorMode" -> True, 
           "placement" -> {"x" -> "All", "y" -> "None"}}}}, 
     "DefaultMeshStyle" -> AbsolutePointSize[6], "ScalingFunctions" -> None, 
     "CoordinatesToolOptions" -> {"DisplayFunction" -> ({
         (Identity[#]& )[
          Part[#, 1]], 
         (Identity[#]& )[
          Part[#, 2]]}& ), "CopiedValueFunction" -> ({
         (Identity[#]& )[
          Part[#, 1]], 
         (Identity[#]& )[
          Part[#, 2]]}& )}},
   PlotRange->{{0, 40}, {0., 0.9899999959591832}},
   PlotRangeClipping->True,
   PlotRangePadding->{{
      Scaled[0.02], 
      Scaled[0.02]}, {
      Scaled[0.05], 
      Scaled[0.05]}},
   Ticks->{Automatic, Automatic},
   TicksStyle->Directive[100]],
  InterpretTemplate[Legended[
    Graphics[{{{{}, {}, 
        Annotation[{
          Directive[
           Opacity[1.], 
           AbsoluteThickness[1.6], 
           RGBColor[1, 0.5, 0], 
           Thickness[0.007]], 
          Line[CompressedData["
1:eJwVjnc4FY7/xY1SSEQRZUW2ysjm/b73IiuyR9lCGdkZt092ybpJZlIie2Q0
jDKKZKT4ImmSyHVvRFnVr99f53k95zznHFG3cxanmRgYGKwYGRj+Xwv+c2NR
8KjU2f2tKXx3DR2eDouY2Iokwfm+9OnMajr87X4cJyKSC3evs0zu/scF7anC
W0XKoXb6iC9PFR18tUP9fgk/gmClIyzsFXQY3vDO/C7cC2Hs8c+mSuiw7e1n
yQXhN/Dc1TJBrYAO4+1todTZNzDGvpRdfoMOFXdzuubvTQBpS4uUwD82DTJ1
/kaahOhbLF1reXTIYm3O+ur1ATw5dgzW59CB+8ZzpsWxz5DW9GmcPZMOt18U
Bs4Lz0FpvNMlmyt0WM5pkvmQMgezz+QZypPooO/VN/V6bQ7qxKYH1y/Tgcr8
y7p5+BuMUC/73LhEBzVtU42kS1SI85CijMXTYah2k0mSTgfxybpVuYt0uPhC
zkjB+Qcs7rJrNgumQ01t0lvfQ+ugS5noN7WnwzfubylGruuQXUxWjLajg2SY
kY5U5jpsWnq9q7Olwy0t9ttTa+tA+JPHwGVDh4zeFE+HZxugY8Po88yCDmFT
6YvHTv0GUcFw4g4TOhSy98Xt0mNA8VaViK06dPCCV7nUIGZMmkpwjxamA0PR
z+a3ycxYN+zAGCdEh5wt+ydfFDPjTw7WznhBOjzv9RQqH2VG9irJ8oR9dJCy
2iw6rbEF36y9XCfz0WHWW7LqPeNWzM5z4iBw0uFsxoXHQxQWlOnvneL/QwP/
L9JTjTWsWPSOIWh6nAYfnd5s7+hlRVqwh3H6GA0sxy8fGphmxSDph1/VRmmg
1vc14osAG/Y7bD99eZgGzPdKuHgvseGoHbf13kEa5JBFdc47s2P+/o9CG500
6ODhz1Xn4kDGFfbxp5U0YBONl/ygxoUzQ0qtMhE0eK519fB/elyYSwo9k3ee
Bol2N1UFLbhQQNPl6fYwGjBRHh476cOFYTxmFz8F0WD9D9VrrIALQzK1abG+
NJiftC57ybQLGfNMR+KdadCfIynd3r8L/xiW9V7QpUEaV5/MbRceHBIR12Bn
o8EjVcEmU38eFK2m7lzZRoNpp3OwGcWDiw16rO+20kCzmsfKNpsHHXkVz5Qy
0mDW8NQFjkEelE3NqT24tgCkuIWXEZq7cYuz3oGerwuwusIZasG7B8NHJGau
dS2A21urJ8z9vGjBQ6duDV0AtvxPfoFvePGMkS0pMmgB6h3893+Y4UXxRM8I
6rkFYJ64FNHMyIcrrEwXX5xdgOLxZqVAVT4ksX/o9XVZgJn/iZS9L+JDPtkQ
WUPjBTg7RKU8itiL3FoVCbbCCxD4LN7tnKQAbvspuHqhnQpC0/osP5UEkPet
rcL1Nir0MbFWkFEA1wb59SqaqXAQUxeT7AXwT8L7XwONVHjTfD26OFkAaz/s
9d0oowKh7u7NN3QBHBIaKVigUGFX/vMJ0sN9GGEnVyPpTIV7ATss9xoKoqwV
zejh8jz05/FEVNsIom4e552l7/Mw81SgkOghiA3bkyRlFuZBgF963veiILK9
rq6jfJmH+A69uI4mQbx/VrRIc3QebLgvNpw9IITpzpWr2x7Mw3rDIk/bhhCe
XIJzQWHzcDvK59sRWxFUrTh60JL6DWILN82XqaJIiw7nUOqdA4bhj9gaKYaB
PlXXU6NnQSLEM9xK5iAufZUxV6XOwPRKtg17mwSKnLjROmD4BYy+nL2QESiF
rQykqhDnKTCdpsgKCcmg/YBD4mOPT/Ctyy36ebUs3pRlvWG19QMc2jUqSHKW
R7VXM4VDaxPABiuukz8OoUT4g4O2dmNwbMHh1wHrI1jv4ZH7vHIYxjs9GB3k
FNB+/eTF355D0HT5qZPIigIeLVtfjnfvA8+toR8HBxUxSVnN+L1hN7gHRTXt
yFNCxUt9mvWanaCi+L5JukAJM7cJuu+V7wS2Jbyvf0sJXw4Gml8W6oS6QJYH
0XeVUCRaOTSBsRM2A64+XK5XQk3WprDlng7IOlfaMtmnhGRmA2KRTQf0+g53
VP1Wwohj74zFotrhsJfsoImrMhL/7M7qedIG788In6v2UMZI0au7pEraIMWX
h2untzL+d43bqOBKG8wFbpi/9FdGh4DcnmfWbXCH3Pc/c7Iysst+6eVYaAW+
DJ93NtnKaO0xlxgg3Ap/WyupLgPK+ICytqZ8rRlecsuxh6ofRVaDoFDzxgeg
4+c3l691FPUL7MX+Fj6Amp6ank44ioTQYHJr8gNIIyvEc+kfxQUvGrun+wMw
mVH5XWlxFB0GRm4H8zyAF48I9M8+R3H7x7aHAWH34ZmL7fCJm0dxk5gr0XCs
CVpqYvPlmFXw/BPecpc9DcBiYi2QzaKCP55cf2TC3ADmc5K5jGwqWH1cJs1g
sR6+ig1kjXKpYEb6J5tzA/XAk8uXES2kgl0nLA6FJ9aDT1zV5RF1FUx/9EPb
b+Me7LMbDSUHqKBZRP9Y9vc6iGKUOdH/TgU5AqIPSrDXwIwu+7jEJxWc4f3U
20KrhhOXqc4x0yp4x7ul9OzrahDnrD2nMq+CW4oHO3nyqqF/v3L6rVUV7I5a
O3VVphqE1HQGQ3hUcS6aIVj6RBV0+luYCBqq4u+4QYphdQWwTUYa+DeqovNV
v1bjylJQOV/Okf5AFVXS43vFskrBlXv8dW2zKhqA9DhHTCk8NDjquNiuisRo
oy4+21LwbKIHhgyo4v7jby0Yt5RCR5pHfuSMKqo/j78o7HoXwgmmtMS9aujD
vfOjjFQJfLkrmllIVkNe5gmsnikCavynNeZoNayruBZwaKQIltxuO3vH/fN1
Itg6OoqAQVhUVuGKGl6vvYYCBUUgkC3S2ZmthvHs77jzrYrgxCXh71/q1fBu
d5Jdb/dtaPUSNJGbU8M7vHH9QQ9uQaYU/5ZH1urYcSt25G1qAZxykiidslPH
jdSyrqKgAhDPVDLaeUodNdw42WJtC6Dx73GKu5s6zu7dbpwkWgAjo7H7d55T
R3eJ+tMP798AngSqsvtldTw3suF36Us+ZHx6cpqjRR09Wq10nK3ygJLn2eMq
ooESYtyNY0HZcD4sNpgspoF0yxCxK47Z4GRxUzhbQgNtnkxFmhlkgxzb6Pl+
OQ3kn+Ut4hbKht4IPSlVdQ30M7u7J+JFFjDZiyftsNDAxBnNsYcSWRDK99no
QZwGXhNbP5lDzQSHTMfBHV810JtD7v7tigzY38C2z+ebBobyO5kdzMmAD68e
ePUu/Ot38PvUnJABHpzcjInLGlglvVy1zzUD/K90K/1l1MT5N+Sd9XszIDb6
cO7ifk08GrnzqljyVSj3ZfQYtdDEzMbXIuVkCqzqlqwVPtbECtsZyqBgKpBb
CuOedmiirEZtzgumVGBQzOOYe6qJB22kbT58TYFtwumiin2a2BAZnWdRnwK8
a+GGT8c0kW/k44yjQQooVZvkzn7XxN+MI83L4cngv2dZTUFMC6UnuW0o80mw
lEzrtJbQwolxfWrEcBKEMs2ZREproWwM+UZESxKQ6e9cug5rIWVtdaM5OQmS
e3suW2tpYRXP4QySfBKUXcgfj7DWQovf3tInQy7D1BdieOclLUyIet4lzH0J
iIWDRTLJWhgD18Mn1hPhlp3DQEaaFvYeGnGrmkoEp77AA+7XtdDEXP/C9aZE
mKi71c98RwsFk95bRzokwuuoPyJ6j7UwXWBcLaosATp3Nff2LGuhJNmIpcsq
HkT79JYPr2rhonW6uAbGQ3T8K6GcDS0MrZrueyYbDzq/ZoO9mbTR7IX1aQHm
eGie5BNi5dLG6ObYzPv1cVBfGhpkJKuNFO7KivI9cVCkrbBvwFUba033li/P
xUCnKVvchoc26j06/IH1TQx8dp76Ju2tjbFO8fOHnseAWOz15kR/bbwvf8+k
7G4MFHev2WOUNjo/jLph4xEDJWadOQ2Z2sihVfMz83M0lLla8ub1aKP1/FyW
/8hFqE4I3eUlr4N3s84zOuuTgarlGJtwRAfzC58OiMuRQW5Z98cdJR1sS3Xu
YuImQ4Xb7v99VNfBXZ7dr1neR0EZNOQ46OvginK8iPz5KChe+y5s6qyDJtLD
pR+qIyHPz/fQ0as6qPeX3GYoFwET4laFlpk6KJmulz+/OwL4JzW5grJ1cDTW
fPud3+GQY8S+VFOgg1NHawkWL8PhumRFk1SFDt7ju8dZFxwOlE9ftfZ36eB/
ah1Eu/bzcMna3Zh55d8/6mLvmHcYFJlNnjq9qoNHPtww07UIg1ZDa/+eDR3c
cvVgSI9mGCxpH7uazARIbNTAXZxhcEpCdoyHC9DZmD+s7n4oKP5achOXBUzx
YJJjYwuF9zmxkXqugN3/u1RyvT0Y1jI2kks9AF3fLytUVQXD7tSQAlZvwOJT
/z0czQkGwxjP9gF/QFndTA+vwGBoPGPEYkMGDDDr2BUqFgxXNLgzPLMB50f0
u48kB8HRydvllwYA6YkReSXegcB1yHu1dghwfe3NbYJdIFAvHjo2PgzYZX5w
28KxQCgWa5mWmgBcfHm6PlAyEHb7jAi/mAGsUer+c+RrAKyTmY1ZGBCPt64r
Rp0JgDfsKh0G/IjG9Z+j2hb9oVs5d3ZSAHHFezI7e8QfGh03OQP3I6ZfM96Z
+sAfKLWdTrnCiC9Ymot7L/iDgaXZ5txBxIN52o2J7P7wMM9bNVkR0aK8MGVd
1g9ypPOrB4wRuRq3qglH+8DyD/2SuOOInKyHONg9fMDs8dINdTPEsW2moTwG
PsBiaZRSYoG4x3l7cgSXD4SS185esEesHm6syC46CxYvbaXkvRBTDniwMfef
gR2hu++kxCLeKrwRMqroDd7QnkeMR7xbd/iVkIA3dLH6ZqwmIMr3yjtEM3pD
5M2uGI8kRIltV5PThrxgrifIRYuCyMGYUjZyzgu6BV4JUgsQjWr8mJbqPeFi
e2qO8SNEQTGvlR6j0/DtXXvmWjNid/N4tc/R02Cz8YNS2oroY8XaLS5yGuRU
HJKY2xEp0bfaR1c8YLxSIrKlG/F5GwtFtcgDFLOfnJQdQbxkftpz4o87zPgt
CrHTEUf7Difx9biBebL4vkffEYto8snQ6AatZbZ8XkuIr6akfSJvu8G1qTbO
rhVEg8qVCCmyG6D9FYaoTcTZhE/P3RXdIE9X7PM3VgLqlcvsPVbkCsf3WZe8
ECfgl5SpRFK6C+RMH2o/KUHAkz/8YjouusB09fa3VEkCspB9148HuAAZW7k4
ZQnIHzehkGHuAlWnxciWCgR8cbEDune7AFvdosWkNgFzqcGZRZrO0KObxkCz
IeDmcTsDxRBH4N7pve+i3b989EfvfDtHcBojqHA5ELDXyM9aSNsRfp5Z8VF0
JKDh20TFQBZHkEg/NRbmTsAGTkVXg7xTEP9GpubvOQKOJW7fLO0+CQT/npO7
kgh4azR1LlnBAdbH5/SfXiEgSW8H5yKvAzSSdiieTyGg9YuAw4Gb9iDBb779
XToBrV7RfnT02MOOpxONZVkElDnwIqvI2R7G+WkcWExA39reZYNMOwh4trvd
/wkBLQXe/w7hsgWZI6qVoh0EXBVwqWJZs4GpPPuskU4Cknn4ROo+2YBNwE1f
jW4CKpxk/2XYYANa+6T4WQYIuDB8tyfL1ga2B2oGFUwQUOJUmmd0sTUU7ncT
718hYIuy6M8fplagoSR7yO0XAd1MVvJrNa1gxHBZdXX1X/9oVNwFKSvYfj7R
WHyTgEsB5a/NmKwg4FVFEJmJiGZNJzL671sCJv5ol+MkYu+Oa6/4xCzhMz3e
MVWKiEr/XXOI3W4B4l2lWaYniSjtvWUFmU/AoNxq8eQpInqMhETcnzWD8CyD
hrNORPTvP9TM0mcGfWfmXia6EjGn5PPsWroZBHHJsj7xIuLywpCC1D4zeOJY
E3U4hIhxDM1BaSqm4LDa6MKVSkTN3bvOjEabwBa3reduphHReLZov7mnCdT0
WV+QoxCx9MT4+WljE2As/JlrcI2IKRutvVZ8JlCmpzYcnUtEL6tlZ/taY1jJ
aNFbLCFi2pOmx++njIAi3ynz+jERn6XVPSQ4GUKZ2knW2HYiztKT9e/qGsIT
0vJXhU4inhGglInLGgLNXqLk6jMissuLxPivGoBx4hVh834izoz61StlGgDL
B4vdQ2+IyL8ldsJv6BhEUaZ+DywTUT3QK3nZQR8y8smTF34S8XCMqri7rj5U
3N3TIr9KxLWEiJhZeX0Ybz0WnrpBRLp9hbwqoz6ozFUumTCRkKxycOhTmR58
J4R87eMk4bX23XfsNnXB88eWV70yJGQR9lZVbiCBU4Xu4Ck5EuaE7CUX3yKB
jWt8H12ehI7TmpoSaSTQf8ncvUeBhBl7ZL46niGBRCVTi6sqCeVCDsjfECHB
FzeGkjUSCYMiTjjrZxDB4/VGuLQjCUMmWkanYghwKkkzrNWJhCk7NBs8Aglg
hVHBZi4kVH2wvHfFhQC6Net+oe4k/O9sjZ4uEkD8yppbxxkShqfZp+X9RZgi
/DKxDyNhPmXMXiAGwe3ekkhSOgnbSq4tsQkB+MZabhpdJeEdL5K4+W8dCLVs
HNtxjYT8f6pbH03qwOWV0DRKFgmf3LO+upivAzXqaxvZBf/2ygs+/NqnA2sd
f0fvVpLQrrhSFQ9oA+X1jtSnPSTcxRwQP6SvCXl3/LwTe0kYsSZrIyKjCXdC
BkkGfSRUOb55Io1DE+7zUtb7BklIyUHS0xENmHTg8R7+HwnXq90qMz00QHKK
n/R5ioQLP9MvVCWpw5HGSKHiLyRkL/UxHfJXB42Et2unv5LwvdyjU1xW6mAi
WVA3942Ev9r3t0wLqUOQj4jQ4iIJ9T4sHXvbpAZkrZi1+h8knA3z73+XrwYJ
HJ9HQlZIuPrHvXgjRg1yau8kr66S8ETRlsnLpmpQFL3Fq3mdhFEvbjKtKqtB
pflpInnz3782ClvsPjVoPNAtqPPn397tG2MSTGrw+IfE2t+/JHTSKjo+M6sK
/wegVLgU
           "]]}, "Charting`Private`Tag$12723#1"]}}, {}}, {
     DisplayFunction -> Identity, Ticks -> {Automatic, Automatic}, 
      AxesOrigin -> {0, 0}, 
      FrameTicks -> {{Automatic, Automatic}, {Automatic, Automatic}}, 
      GridLines -> {None, None}, DisplayFunction -> Identity, 
      PlotRangePadding -> {{
         Scaled[0.02], 
         Scaled[0.02]}, {
         Scaled[0.05], 
         Scaled[0.05]}}, PlotRangeClipping -> True, ImagePadding -> All, 
      DisplayFunction -> Identity, AspectRatio -> GoldenRatio^(-1), 
      Axes -> {True, True}, AxesLabel -> {None, None}, AxesOrigin -> {0, 0}, 
      DisplayFunction :> Identity, Frame -> {{True, True}, {True, True}}, 
      FrameLabel -> {{None, None}, {None, None}}, FrameStyle -> Directive[
        Thickness[Large], 
        GrayLevel[0], 10], 
      FrameTicks -> {{Automatic, Automatic}, {Automatic, Automatic}}, 
      FrameTicksStyle -> Directive[
        GrayLevel[0], 36], GridLines -> {None, None}, GridLinesStyle -> 
      Directive[
        GrayLevel[0.5, 0.4]], ImageSize -> 1000, 
      Method -> {
       "DefaultBoundaryStyle" -> Automatic, 
        "DefaultGraphicsInteraction" -> {
         "Version" -> 1.2, "TrackMousePosition" -> {True, False}, 
          "Effects" -> {
           "Highlight" -> {"ratio" -> 2}, "HighlightPoint" -> {"ratio" -> 2}, 
            "Droplines" -> {
             "freeformCursorMode" -> True, 
              "placement" -> {"x" -> "All", "y" -> "None"}}}}, 
        "DefaultMeshStyle" -> AbsolutePointSize[6], "ScalingFunctions" -> 
        None, "CoordinatesToolOptions" -> {"DisplayFunction" -> ({
            (Identity[#]& )[
             Part[#, 1]], 
            (Identity[#]& )[
             Part[#, 2]]}& ), "CopiedValueFunction" -> ({
            (Identity[#]& )[
             Part[#, 1]], 
            (Identity[#]& )[
             Part[#, 2]]}& )}}, 
      PlotRange -> {{0, 40}, {0., 0.9899999959591832}}, PlotRangeClipping -> 
      True, PlotRangePadding -> {{
         Scaled[0.02], 
         Scaled[0.02]}, {
         Scaled[0.02], 
         Scaled[0.02]}}, Ticks -> {Automatic, Automatic}, TicksStyle -> 
      Directive[100]}], 
    Placed[
     Unevaluated[
      LineLegend[{
        Directive[
         RGBColor[1, 0.5, 0], 
         AbsoluteThickness[5]]}, {
        Style["Semi-analytical", Bold, 
         RGBColor[1, 0.5, 0], FontSize -> 28]}, LabelStyle -> {}, 
       LegendLayout -> "Column", LegendMarkerSize -> 50]], {Right, Top}, 
     Identity]]& ],
  AutoDelete->True,
  Editable->True,
  SelectWithContents->False,
  Selectable->True]], "Output",
 CellChangeTimes->{
  3.875924443250457*^9, 3.8759245307830925`*^9, 3.8759335079622297`*^9, 
   3.8759361797422256`*^9, 3.875938180147726*^9, 3.8759384870101366`*^9, 
   3.8759403227437553`*^9, 3.875940497824524*^9, {3.875945028570794*^9, 
   3.875945041230112*^9}, 3.87594596093211*^9, 3.875947355978862*^9, 
   3.87626281847464*^9, 3.8945907630524855`*^9, 3.8946008111789317`*^9, 
   3.894601105307905*^9, {3.894601180239305*^9, 3.894601205034221*^9}, 
   3.8946017934964266`*^9, 3.894603917605215*^9, 3.894611188004139*^9, {
   3.8956183725506506`*^9, 3.8956183796454363`*^9}},
 CellLabel->"Out[43]=",ExpressionUUID->"1cbdce32-90b8-437e-b488-7068d209a613"]
}, Open  ]],

Cell[CellGroupData[{

Cell[BoxData[
 RowBox[{"Show", "[", 
  RowBox[{"P0", ",", "SP1", ",", "P6", ",", "P10", ",", "P15"}], 
  "]"}]], "Input",
 CellChangeTimes->{{3.8759244506694193`*^9, 3.875924459048008*^9}, {
  3.875947480218528*^9, 3.8759474842351947`*^9}, {3.894603467725799*^9, 
  3.8946034765961905`*^9}, {3.8946037262705927`*^9, 3.894603733140992*^9}, {
  3.8946037943981605`*^9, 3.8946037979369535`*^9}},
 CellLabel->"In[44]:=",ExpressionUUID->"3a6dfbc6-8f2c-4ed1-ba30-117118424efc"],

Cell[BoxData[
 TagBox[
  GraphicsBox[{{{{{}, {}, 
       TagBox[
        {GrayLevel[0], Thickness[0.007], Opacity[1.], LineBox[CompressedData["
1:eJwVx3k81AkfwHEMahwbjSPKGJuMEEkile+XXyWRp0iklki0FWLJ2epQ6NAk
OZOHSiiKxcbOGOe6hwgp5c41M7+sVI7l6fnj8/q83hoefvanxERERK786P9P
/91D0tDzmfmKyZIQhQISajsZtk6MWLhgnNSTkE/C8t8VVxmMFFCwduIp/HB6
5W11CUYufB5Yd5z2nIRzu4J8vqmXwZqkfTNSeSR0LpxO+KzeCMuWdwqGn5Cw
4v0QU6DeCxQxzxTTdBLeVnKC+OO9oMX5XJD7gIS87OSaqcJ3wHrQZqn6w3YB
dm6TRB+o2TQOz6WSkEgtTxzz7gfXhfilomQSVj9oEJvuGQK6Sfw2mQQSMpsy
/KfUJ+DaqaUrTjdI+JJcotN/awL+cyJLKi+WhL3ezcMdcxNw0bFkfCGGBD7l
m2N55yRs6eA+SY8mwXSXnVlsNB923Ly1ujeKhPYXi2JMkgQJn3oDg0gSIpv0
9hu6zUDxyzTK4d9IKHgR+/6c/jzom66cdTlKwuTqyVv73eeBdsmq4JYzCcwL
+821E+aB1L1TwHEi4b87pTOH5+bh+quqy2pHSIhvvOXlUrcAj74Gu7+xJ+HC
8J1pq+P/Aj3eJoJuS0KGdPNV+T0iqFW01KZuToI3vE7hB1CQ7xGs8oc6CSJZ
X8vf36Sg3grus1I6Ccni6/qaHlPwgb2PZ5kaCQ2NXvTcbgreO+C8l72WBO3D
i1mnzMTxdu9A2Z/KJIyfZj7/KCqBFsFRzVGrSDgTf7GinSWJ3NSDgoAlIfiO
bhwuLqCiSPUNfnCvEAZce1dWNVLRjNFsuOGtEBzexui3jlBRfMsmy9fdQjBt
HgsdVZVCbUFg5YY3QqAUPpFTipbCMt1x5UqeEJIjNMyD3aTRT5V6tKxGCFU0
lZTtcrI4OO1z9M/nQpDSiGL2m8ph87ejv+aGCaFh512D3/fIoZHrM1F6qBCu
Oz80UbOXQwtNBce7wUIQY72yOnZWDnVmijYGBgphfonv3ZMuh1JJPf46vkKY
6nPMaROTx4lW27+c3YXQkszcWNkij7tdY9VL9wohTq5ZJ/MEDU1knq4iZIVQ
ZqJWYudLQ++QjOVt0kIYcfWDxXAaHrFqN9hIFcKOfNphpyQaJjta2a6UEMK4
9fGLsjwaCvUuOxYuCoC4KmgL3aGA0azOnPwpAXyfXRVkr6SIdlZeTlYNAvB4
f5hLaVHCsN0nbLnhApBKG/Tx71VC5+tctb2hAihy8V3X/0kJzWsb55ouCIDy
Ljq0XFQZWxKftvL8BfD4bbmRv4kysq0p9RXeAvjUxcj5mKWMdJVBRXAQwJl2
PqssdA0WlxjJlWsLwL8uysOPqYqiXBVFj1Y+0Ef2Sn41UsXPc8k7k5r40CxG
zYtAVTyvmBraVM+HDXh7OvaoKl5c3mOoW82H3vL7lx7fVMXNKhZXu0r5YPEy
+2EvqYoDmTnyrRl8kE9reEe8WosRprtUifN8KDwv47DGWg33LJ2W1JbmQ2b4
2cnNTgy8aHyMak6bgisZi4e+8DXwXkpsY+yKSRDpHEB22HocXL/7p7r+cdAK
9Ao5rLMBfVfZmPMixmBkNumINEcLxz74Oekrf4L9o2cuxvtr4/BWKjcmcgTs
Rli6dLoOml9+Gds5OgSTNR6XGvJ1MVI8197510HQl+9WI9w24aPSEPmswn6Q
gln3vhl9NEi2OtHB7wMrgcu3nx034wUREeNzmu/gbbWnqIueIWYlUA29cnug
JKbWlTFriKXDrQnB97vASyJogMfbgoGOX3jrEjvhZEB4iUyqEeY/dOPQZl6D
gbcuz9Z9K0bWqfm132iHttV60kHbjbF/vjyE6cuDvwqupOlRtmEgzSjT1roF
wkV1DrZ82IbrtWof5lk1gVRf2D7fYhMMYkr2P01sgNFsjYSMCFPkZ99tSd1e
DwnaKuJljtvRaaK/7rd/6oCV6lXvzjDDGr2bW2Ina8El4ReezJgZFi8d0DCl
1sL33U/mMip2oGJc0dzo1hoYHrUMqY7eiYdO+Hg1xVRD1i7Dta3uu5D7ysQ/
+lMV5F8LkvfeZI6eab4LLz2qINrxpA1l1hyNxMdsfpmuBOO+zNzoVsAYpbi+
j9cqIXljWn6rDaJwyXNxrX4lRFbeTrYpQ+TNfmOWlHDhwFrHJ02aFhhh1hEg
yeSChW/9MflYC7yhHbdBrqgCMtZ5aLbMWmDOVLXkXcsK0Kx5mmh3zBKVaQqD
P41xgLWpWqejwhJN/tjXkJ/EAa8Z8deNOgQuquQblthwwKPwH0bsHQIX9ES/
b5blwLkrDov77xJY1NWQoSPDgSCH4h6ZewQ+39H0RlOaAzGzQXGsRAIDfjIZ
VaVyoGD73EJSOoGVIUOJshIcmKta7s5+RuC91ravMv+ygdUhc7u2nsCsPGWW
v4ANqY98Tl9vJNCU320VwWfDo0Aesa+ZwKcRDlejp9hQqsSab+YReLzhZFTG
BBv6XGinO7sItOcuZHeNsoE5rEIMDROY1/JR3+UjGzYXh9EfjxK4wvqBiM8H
Nphdez93aozAENmEQ5f62GDLTH85MUng6HP58znv2BBwlkGfniZQbt4taamb
DRE7L88VzRBofFbqmOIPX5MdehM4S6B0Zn6aXhcbkl88uvn9O4GqKZz4451s
yLok7l0+T2D4fMq+oA42PDt0yjJikcA+V7uwuNdsKP75bzXzJQI77sczc9rZ
UDGjNbe8TCDpSz9Y3caG/wHXsuyE
          "]]},
        Annotation[#, "Charting`Private`Tag$8530#1"]& ]}, {}}, {{{}, {}, 
       TagBox[
        {RGBColor[1, 0.5, 0], Thickness[0.007], Opacity[1.], 
         LineBox[CompressedData["
1:eJwVjnc4FY7/xY1SSEQRZUW2ysjm/b73IiuyR9lCGdkZt092ybpJZlIie2Q0
jDKKZKT4ImmSyHVvRFnVr99f53k95zznHFG3cxanmRgYGKwYGRj+Xwv+c2NR
8KjU2f2tKXx3DR2eDouY2Iokwfm+9OnMajr87X4cJyKSC3evs0zu/scF7anC
W0XKoXb6iC9PFR18tUP9fgk/gmClIyzsFXQY3vDO/C7cC2Hs8c+mSuiw7e1n
yQXhN/Dc1TJBrYAO4+1todTZNzDGvpRdfoMOFXdzuubvTQBpS4uUwD82DTJ1
/kaahOhbLF1reXTIYm3O+ur1ATw5dgzW59CB+8ZzpsWxz5DW9GmcPZMOt18U
Bs4Lz0FpvNMlmyt0WM5pkvmQMgezz+QZypPooO/VN/V6bQ7qxKYH1y/Tgcr8
y7p5+BuMUC/73LhEBzVtU42kS1SI85CijMXTYah2k0mSTgfxybpVuYt0uPhC
zkjB+Qcs7rJrNgumQ01t0lvfQ+ugS5noN7WnwzfubylGruuQXUxWjLajg2SY
kY5U5jpsWnq9q7Olwy0t9ttTa+tA+JPHwGVDh4zeFE+HZxugY8Po88yCDmFT
6YvHTv0GUcFw4g4TOhSy98Xt0mNA8VaViK06dPCCV7nUIGZMmkpwjxamA0PR
z+a3ycxYN+zAGCdEh5wt+ydfFDPjTw7WznhBOjzv9RQqH2VG9irJ8oR9dJCy
2iw6rbEF36y9XCfz0WHWW7LqPeNWzM5z4iBw0uFsxoXHQxQWlOnvneL/QwP/
L9JTjTWsWPSOIWh6nAYfnd5s7+hlRVqwh3H6GA0sxy8fGphmxSDph1/VRmmg
1vc14osAG/Y7bD99eZgGzPdKuHgvseGoHbf13kEa5JBFdc47s2P+/o9CG500
6ODhz1Xn4kDGFfbxp5U0YBONl/ygxoUzQ0qtMhE0eK519fB/elyYSwo9k3ee
Bol2N1UFLbhQQNPl6fYwGjBRHh476cOFYTxmFz8F0WD9D9VrrIALQzK1abG+
NJiftC57ybQLGfNMR+KdadCfIynd3r8L/xiW9V7QpUEaV5/MbRceHBIR12Bn
o8EjVcEmU38eFK2m7lzZRoNpp3OwGcWDiw16rO+20kCzmsfKNpsHHXkVz5Qy
0mDW8NQFjkEelE3NqT24tgCkuIWXEZq7cYuz3oGerwuwusIZasG7B8NHJGau
dS2A21urJ8z9vGjBQ6duDV0AtvxPfoFvePGMkS0pMmgB6h3893+Y4UXxRM8I
6rkFYJ64FNHMyIcrrEwXX5xdgOLxZqVAVT4ksX/o9XVZgJn/iZS9L+JDPtkQ
WUPjBTg7RKU8itiL3FoVCbbCCxD4LN7tnKQAbvspuHqhnQpC0/osP5UEkPet
rcL1Nir0MbFWkFEA1wb59SqaqXAQUxeT7AXwT8L7XwONVHjTfD26OFkAaz/s
9d0oowKh7u7NN3QBHBIaKVigUGFX/vMJ0sN9GGEnVyPpTIV7ATss9xoKoqwV
zejh8jz05/FEVNsIom4e552l7/Mw81SgkOghiA3bkyRlFuZBgF963veiILK9
rq6jfJmH+A69uI4mQbx/VrRIc3QebLgvNpw9IITpzpWr2x7Mw3rDIk/bhhCe
XIJzQWHzcDvK59sRWxFUrTh60JL6DWILN82XqaJIiw7nUOqdA4bhj9gaKYaB
PlXXU6NnQSLEM9xK5iAufZUxV6XOwPRKtg17mwSKnLjROmD4BYy+nL2QESiF
rQykqhDnKTCdpsgKCcmg/YBD4mOPT/Ctyy36ebUs3pRlvWG19QMc2jUqSHKW
R7VXM4VDaxPABiuukz8OoUT4g4O2dmNwbMHh1wHrI1jv4ZH7vHIYxjs9GB3k
FNB+/eTF355D0HT5qZPIigIeLVtfjnfvA8+toR8HBxUxSVnN+L1hN7gHRTXt
yFNCxUt9mvWanaCi+L5JukAJM7cJuu+V7wS2Jbyvf0sJXw4Gml8W6oS6QJYH
0XeVUCRaOTSBsRM2A64+XK5XQk3WprDlng7IOlfaMtmnhGRmA2KRTQf0+g53
VP1Wwohj74zFotrhsJfsoImrMhL/7M7qedIG788In6v2UMZI0au7pEraIMWX
h2untzL+d43bqOBKG8wFbpi/9FdGh4DcnmfWbXCH3Pc/c7Iysst+6eVYaAW+
DJ93NtnKaO0xlxgg3Ap/WyupLgPK+ICytqZ8rRlecsuxh6ofRVaDoFDzxgeg
4+c3l691FPUL7MX+Fj6Amp6ank44ioTQYHJr8gNIIyvEc+kfxQUvGrun+wMw
mVH5XWlxFB0GRm4H8zyAF48I9M8+R3H7x7aHAWH34ZmL7fCJm0dxk5gr0XCs
CVpqYvPlmFXw/BPecpc9DcBiYi2QzaKCP55cf2TC3ADmc5K5jGwqWH1cJs1g
sR6+ig1kjXKpYEb6J5tzA/XAk8uXES2kgl0nLA6FJ9aDT1zV5RF1FUx/9EPb
b+Me7LMbDSUHqKBZRP9Y9vc6iGKUOdH/TgU5AqIPSrDXwIwu+7jEJxWc4f3U
20KrhhOXqc4x0yp4x7ul9OzrahDnrD2nMq+CW4oHO3nyqqF/v3L6rVUV7I5a
O3VVphqE1HQGQ3hUcS6aIVj6RBV0+luYCBqq4u+4QYphdQWwTUYa+DeqovNV
v1bjylJQOV/Okf5AFVXS43vFskrBlXv8dW2zKhqA9DhHTCk8NDjquNiuisRo
oy4+21LwbKIHhgyo4v7jby0Yt5RCR5pHfuSMKqo/j78o7HoXwgmmtMS9aujD
vfOjjFQJfLkrmllIVkNe5gmsnikCavynNeZoNayruBZwaKQIltxuO3vH/fN1
Itg6OoqAQVhUVuGKGl6vvYYCBUUgkC3S2ZmthvHs77jzrYrgxCXh71/q1fBu
d5Jdb/dtaPUSNJGbU8M7vHH9QQ9uQaYU/5ZH1urYcSt25G1qAZxykiidslPH
jdSyrqKgAhDPVDLaeUodNdw42WJtC6Dx73GKu5s6zu7dbpwkWgAjo7H7d55T
R3eJ+tMP798AngSqsvtldTw3suF36Us+ZHx6cpqjRR09Wq10nK3ygJLn2eMq
ooESYtyNY0HZcD4sNpgspoF0yxCxK47Z4GRxUzhbQgNtnkxFmhlkgxzb6Pl+
OQ3kn+Ut4hbKht4IPSlVdQ30M7u7J+JFFjDZiyftsNDAxBnNsYcSWRDK99no
QZwGXhNbP5lDzQSHTMfBHV810JtD7v7tigzY38C2z+ebBobyO5kdzMmAD68e
ePUu/Ot38PvUnJABHpzcjInLGlglvVy1zzUD/K90K/1l1MT5N+Sd9XszIDb6
cO7ifk08GrnzqljyVSj3ZfQYtdDEzMbXIuVkCqzqlqwVPtbECtsZyqBgKpBb
CuOedmiirEZtzgumVGBQzOOYe6qJB22kbT58TYFtwumiin2a2BAZnWdRnwK8
a+GGT8c0kW/k44yjQQooVZvkzn7XxN+MI83L4cngv2dZTUFMC6UnuW0o80mw
lEzrtJbQwolxfWrEcBKEMs2ZREproWwM+UZESxKQ6e9cug5rIWVtdaM5OQmS
e3suW2tpYRXP4QySfBKUXcgfj7DWQovf3tInQy7D1BdieOclLUyIet4lzH0J
iIWDRTLJWhgD18Mn1hPhlp3DQEaaFvYeGnGrmkoEp77AA+7XtdDEXP/C9aZE
mKi71c98RwsFk95bRzokwuuoPyJ6j7UwXWBcLaosATp3Nff2LGuhJNmIpcsq
HkT79JYPr2rhonW6uAbGQ3T8K6GcDS0MrZrueyYbDzq/ZoO9mbTR7IX1aQHm
eGie5BNi5dLG6ObYzPv1cVBfGhpkJKuNFO7KivI9cVCkrbBvwFUba033li/P
xUCnKVvchoc26j06/IH1TQx8dp76Ju2tjbFO8fOHnseAWOz15kR/bbwvf8+k
7G4MFHev2WOUNjo/jLph4xEDJWadOQ2Z2sihVfMz83M0lLla8ub1aKP1/FyW
/8hFqE4I3eUlr4N3s84zOuuTgarlGJtwRAfzC58OiMuRQW5Z98cdJR1sS3Xu
YuImQ4Xb7v99VNfBXZ7dr1neR0EZNOQ46OvginK8iPz5KChe+y5s6qyDJtLD
pR+qIyHPz/fQ0as6qPeX3GYoFwET4laFlpk6KJmulz+/OwL4JzW5grJ1cDTW
fPud3+GQY8S+VFOgg1NHawkWL8PhumRFk1SFDt7ju8dZFxwOlE9ftfZ36eB/
ah1Eu/bzcMna3Zh55d8/6mLvmHcYFJlNnjq9qoNHPtww07UIg1ZDa/+eDR3c
cvVgSI9mGCxpH7uazARIbNTAXZxhcEpCdoyHC9DZmD+s7n4oKP5achOXBUzx
YJJjYwuF9zmxkXqugN3/u1RyvT0Y1jI2kks9AF3fLytUVQXD7tSQAlZvwOJT
/z0czQkGwxjP9gF/QFndTA+vwGBoPGPEYkMGDDDr2BUqFgxXNLgzPLMB50f0
u48kB8HRydvllwYA6YkReSXegcB1yHu1dghwfe3NbYJdIFAvHjo2PgzYZX5w
28KxQCgWa5mWmgBcfHm6PlAyEHb7jAi/mAGsUer+c+RrAKyTmY1ZGBCPt64r
Rp0JgDfsKh0G/IjG9Z+j2hb9oVs5d3ZSAHHFezI7e8QfGh03OQP3I6ZfM96Z
+sAfKLWdTrnCiC9Ymot7L/iDgaXZ5txBxIN52o2J7P7wMM9bNVkR0aK8MGVd
1g9ypPOrB4wRuRq3qglH+8DyD/2SuOOInKyHONg9fMDs8dINdTPEsW2moTwG
PsBiaZRSYoG4x3l7cgSXD4SS185esEesHm6syC46CxYvbaXkvRBTDniwMfef
gR2hu++kxCLeKrwRMqroDd7QnkeMR7xbd/iVkIA3dLH6ZqwmIMr3yjtEM3pD
5M2uGI8kRIltV5PThrxgrifIRYuCyMGYUjZyzgu6BV4JUgsQjWr8mJbqPeFi
e2qO8SNEQTGvlR6j0/DtXXvmWjNid/N4tc/R02Cz8YNS2oroY8XaLS5yGuRU
HJKY2xEp0bfaR1c8YLxSIrKlG/F5GwtFtcgDFLOfnJQdQbxkftpz4o87zPgt
CrHTEUf7Difx9biBebL4vkffEYto8snQ6AatZbZ8XkuIr6akfSJvu8G1qTbO
rhVEg8qVCCmyG6D9FYaoTcTZhE/P3RXdIE9X7PM3VgLqlcvsPVbkCsf3WZe8
ECfgl5SpRFK6C+RMH2o/KUHAkz/8YjouusB09fa3VEkCspB9148HuAAZW7k4
ZQnIHzehkGHuAlWnxciWCgR8cbEDune7AFvdosWkNgFzqcGZRZrO0KObxkCz
IeDmcTsDxRBH4N7pve+i3b989EfvfDtHcBojqHA5ELDXyM9aSNsRfp5Z8VF0
JKDh20TFQBZHkEg/NRbmTsAGTkVXg7xTEP9GpubvOQKOJW7fLO0+CQT/npO7
kgh4azR1LlnBAdbH5/SfXiEgSW8H5yKvAzSSdiieTyGg9YuAw4Gb9iDBb779
XToBrV7RfnT02MOOpxONZVkElDnwIqvI2R7G+WkcWExA39reZYNMOwh4trvd
/wkBLQXe/w7hsgWZI6qVoh0EXBVwqWJZs4GpPPuskU4Cknn4ROo+2YBNwE1f
jW4CKpxk/2XYYANa+6T4WQYIuDB8tyfL1ga2B2oGFUwQUOJUmmd0sTUU7ncT
718hYIuy6M8fplagoSR7yO0XAd1MVvJrNa1gxHBZdXX1X/9oVNwFKSvYfj7R
WHyTgEsB5a/NmKwg4FVFEJmJiGZNJzL671sCJv5ol+MkYu+Oa6/4xCzhMz3e
MVWKiEr/XXOI3W4B4l2lWaYniSjtvWUFmU/AoNxq8eQpInqMhETcnzWD8CyD
hrNORPTvP9TM0mcGfWfmXia6EjGn5PPsWroZBHHJsj7xIuLywpCC1D4zeOJY
E3U4hIhxDM1BaSqm4LDa6MKVSkTN3bvOjEabwBa3reduphHReLZov7mnCdT0
WV+QoxCx9MT4+WljE2As/JlrcI2IKRutvVZ8JlCmpzYcnUtEL6tlZ/taY1jJ
aNFbLCFi2pOmx++njIAi3ynz+jERn6XVPSQ4GUKZ2knW2HYiztKT9e/qGsIT
0vJXhU4inhGglInLGgLNXqLk6jMissuLxPivGoBx4hVh834izoz61StlGgDL
B4vdQ2+IyL8ldsJv6BhEUaZ+DywTUT3QK3nZQR8y8smTF34S8XCMqri7rj5U
3N3TIr9KxLWEiJhZeX0Ybz0WnrpBRLp9hbwqoz6ozFUumTCRkKxycOhTmR58
J4R87eMk4bX23XfsNnXB88eWV70yJGQR9lZVbiCBU4Xu4Ck5EuaE7CUX3yKB
jWt8H12ehI7TmpoSaSTQf8ncvUeBhBl7ZL46niGBRCVTi6sqCeVCDsjfECHB
FzeGkjUSCYMiTjjrZxDB4/VGuLQjCUMmWkanYghwKkkzrNWJhCk7NBs8Aglg
hVHBZi4kVH2wvHfFhQC6Net+oe4k/O9sjZ4uEkD8yppbxxkShqfZp+X9RZgi
/DKxDyNhPmXMXiAGwe3ekkhSOgnbSq4tsQkB+MZabhpdJeEdL5K4+W8dCLVs
HNtxjYT8f6pbH03qwOWV0DRKFgmf3LO+upivAzXqaxvZBf/2ygs+/NqnA2sd
f0fvVpLQrrhSFQ9oA+X1jtSnPSTcxRwQP6SvCXl3/LwTe0kYsSZrIyKjCXdC
BkkGfSRUOb55Io1DE+7zUtb7BklIyUHS0xENmHTg8R7+HwnXq90qMz00QHKK
n/R5ioQLP9MvVCWpw5HGSKHiLyRkL/UxHfJXB42Et2unv5LwvdyjU1xW6mAi
WVA3942Ev9r3t0wLqUOQj4jQ4iIJ9T4sHXvbpAZkrZi1+h8knA3z73+XrwYJ
HJ9HQlZIuPrHvXgjRg1yau8kr66S8ETRlsnLpmpQFL3Fq3mdhFEvbjKtKqtB
pflpInnz3782ClvsPjVoPNAtqPPn397tG2MSTGrw+IfE2t+/JHTSKjo+M6sK
/wegVLgU
          "]]},
        Annotation[#, "Charting`Private`Tag$12723#1"]& ]}, {}}, {{{}, {}, 
       TagBox[
        {RGBColor[1, 0, 0], Thickness[0.007], Opacity[1.], 
         LineBox[CompressedData["
1:eJwV0Hk01QkbB/CrK7LlWrKN5Zopa5sku+fhV7LlzVaSYdwsDdJoMCqpLKFS
GOlSMhRZwliaQdca2ZdoLEM0LrLd+3sbW7R47/vHc57zOd/znOecryrjvKPP
FgqFco83/9+ZkQwBHe8iM8b883DpEhKaB+h2J+kJYMaXNJVaTMLmq7poOj0d
jh7ZNibNc2ZDospWegG4/2wWKPWMhEDT0HNrKtWQ4PFQQKSQhIFPZ1P/q9IO
j6rutLFzSRAcnVTnqIzAUM3bWINMEoYbakMXZ0fA+Gn1vYKHJBTmMV8ulP0N
vVpi3ynwbH/B3nOeGINNb27FegYJaUI1ae/9JqA8oftROZMEyYdtWz4MTUKs
5wRNJJWE7I6s4AWVOYgO8znrcJOEZeZzrYnbc6DWJuf0OIEES79Odv/6HFQI
DsUtx5OwSF1zqRmYh8rXIh2pcSQYmNobJcQtwkxafUJXDAl9pZ+3qJMkRE+d
eSR7lYSrHbttdDyXQL2+Ml78ZxLyy/5UK7q3BB2ZWT8fvUBCP9OCuqtrCSoU
fgqMDCZhp58rS85wGR5Syq7MnSehgxqzlyK1Aq9dl/6qCCRBxnRUsvfVKizm
rS7L+JJQUpowGrh3A0r3GETwuZIwLzl/28ZrAz6VZmjtOkmCepiNmUYqL6/2
Kjl6goTfTESy2esbMCKXr5ngTEJK+21ft5ZPUB1+IO3LcRLC2Hc/HHX/Aibo
4FdgTUKWSGe0xBEKaoUVBS4bkmBmetn9mgcFmcv8uosGJIwFaeuRv1CwdMHi
+0l9EuT6b810FVLQPyayu12PhGSmnXU8jQ+LIvY8i9Hh9bKrZ/vmKB/GVbLb
8zRI8IPX6YsXqKgdVFYVuYMESs5qzegtKqa0NIK5NAlMfsWxjidUDC0X/pNP
ioS2dl/lgkEqRr1R9ImgkaDh/DnHx4gfWzRvWLqKkDB7Vv3ZON9W9Pol8nge
hQT/lCt1fUkC2PJra0nEHBe2rORM1BcIYPTad83L77mQcbKNUtokgGZ2PSb+
M1zoUJQiEpcFUM1X1/IYmwvaT/NbrV0Fcdzd3WRpjAuLLwb6mlS2oUQdt6+m
lwtB05rsyhIhdK2SKZGv4MI7j5Ftje1C6Fn5LEC0jAtOw/F7u6eEENyu/fSp
hAsGne8vTisIY3CuplFPIReoZbk0mThhtPjj+iHLHC4wI1TNfvEUwXgiWvty
EhcapeTTDWlimH5qfe3Nj1w4mNhWd0RbDN0SfCMt/biQJxA+5WAphrNUq4IK
by7cXh/c5x8hhqelZ0eueXLhxETqq4xZMXwku6E248yF+ULa8qeG7Vjk5ZI0
bMYFYdUY9QkDGioekU8GcS60mSTvizxCw0JHRTEnUS7ccH2kr+RIQ1mLcDuG
EK+/pKqjpwNoKLfLSDiEyoWNr4t+Q5k0dJFoP+S9xoGFMZf83i0S6F5hJRc6
zoEuprpmQ5cEhgQPbFoVcOBm5UEdzxEJ9PenmfblcsCqz9zw67QExnuLrznm
cKBZ0N3aZFMCD+6mjto84AArLOnHKh1JvPtbowF/IgeKndcLfk+TxPYDLxQf
nufAHVqnVvYPUjhmLaR5SocD1fpKz+2DpHDhdk3b6m4OTHmch8+XpdBHSXvt
jgYHjIulnE/el8Kp6aGvJSocmLV2vyLWI4VXhALKi8U4QERzei8aS2N15PGc
3NlF+LgiHuooswP3SbBPRWUsAmPUuZ7aJYNfXV8E6HIXQPjBP+eCR2RQWP9p
1r3ZBSh3C1KcmJHBXHHq3L+TC0D9O+5iDZ8sMhi1rY+GFuDJcI1usL4s7pXK
EWI1LMDMX/T88RxZ/OaYh594ygL49y0mVV+Uw/pdq4IHdBYguCWGcV5dAQfm
9MtsGfNQ9pOok5y1EuqlzG/7p2oWsi8HzO8/ScfBe/69Ps0zEJX12WF5URUN
Pd+GuE9OAWXgHbIufYcnQlZo1dvZoBbiG+6stQsPt5oVx2r+A1Mr90+I1Kqh
aX0MZ23bBNhM+19JCdbAdr9YrlfnKNhPJWkrK2th760TremrwzD/knGtrVgb
b97pDFzOHoS9EoNKhOceVMqsMr0e+AaEYcVrbGkvvj7sPjub0w9HOW5r37rs
xy8CagrEWh8MN3nzue3WwavyyradKr3wPL7Zg76ig7FdArlr413guzX0XU/P
AfRQ6HwX0tIBZy5cfi6aoYtWtuLpITLtsM9Pu8fO6yDevyhT+yq/FXold4uE
GurhaFUN3nB8BS9Koh7sph7CKjZ8GTNrgct8Wse73h5C4/zB7HKTZhAeu2QV
VKmP3vZ3CVvGS5jOU03NijBAgrPZ6VzWBKka8vzVLobYMtr8JEC4CZIyfFu9
6Eb4A7P9y+uoRnBL/b5H9L0R3lhtFTXZ3ggfD+euZ9UZo7utnVJyVgOwpy3C
m+JM0LVJpOTgkQbIMdX5ptvLFAtTGPQ34/VQHBsq4bfHDN9q3ky86FgPcS5n
bKkrZthEWF2TG6kDvbHsgrhuQING0yYbnzpgaj4o7rZF7GHEJRsL1MHVhkSm
bTWiaP8x44yiWjj2jUtux05z/DfZS+PX72vBPKj1tESCOW7f0e10SqkWshQZ
O7tWzPF52B/K0xMs2PnyaZr9aQt8WjOrYF3MgqQ9TVr9dRb4rjvjtPl1Fvgu
8b9u1yKQNWwkSDnJAkbZv/SEuwQuvynZv/MgCwKjnD7bJBPYk3uuNlmXBaFO
lUOivxLIzLx/f/MAC+JXQu8kpRGY1hKrO6bDghLD9U/3MwkUvGC6NX0fC9Yb
NwfzighUDd9YoGvz/veLJja3Emg16FV49lsWZDw+d/ZGO4FnugzuTaiy4HFI
D2HVSaBQV2DbCZ7/kEna6Owh8D3luKAlnQVjblJnB/4i8HJ586S6MgvU2fLE
JJvA03nV3I/yLNhfeUn5yTTv/oPVsRCejWJH133eE1h5vvcDKccCO/XM3+fm
CWRc0RadlWXBhQC68ocPBJ7LEoga3cGCCJPr6+VLPL/QEz3Fc6zY5JuQFQK3
SuuMDkqzgFn6+NbHjwQev/nRckCKBTnX+P1qNgjUYF9iO/Bc5OBjEfGZwHGu
XnOfJAsqv32lZPaVQMev/HP/4bluSW19c5PAybCXDr0SLPgfvax82g==
          "]]},
        Annotation[#, "Charting`Private`Tag$11747#1"]& ]}, {}}, {{{}, {}, 
       TagBox[
        {RGBColor[0, 0, 1], Thickness[0.007], Opacity[1.], 
         LineBox[CompressedData["
1:eJwV0Hk4lAsbBnCMyFbGRBlmUIpsJZ0sxfPwquTI12JLySFR0kJpIS0iptCQ
NFlPZC2cwinOkO3IUipKRClLhZn3TUgjcXx/3Nd9/f67r1vL++iO/RJiYmKp
c/l/p53zljL2uWt1kyw7vaiIgvp2TQdXTQ7waNyBxEIKZhuqLmlq3oK6TfN7
Fs05rTpWY55mPiwNswpg3KMgwDL48KRGOXBD0qXkCiho/3kg8atGE3jlLWzq
z6ZAurtPR6jRBUZ9u7LM0ijorK4MFnzpghDJmUf5qRQU5PDqRu6/BY9isa3M
OTsGOXoOEz1Qo+FDipIpSJKpSPrs1wvF2/bJlvAoUEptlBh90wfhe/Vt5RMp
uN2cETiiMQTxx68lul6hYJxXptcbMwS2HnvVCzgUbPJr6W8TDYGNfMHUz2gK
BLRJ54r2YciNsHuUFkWBmaWjBSdKAJ7HQ1d0RVDwonhaQoeiwFyhj1h1noLz
zQb2xp5jUNHWrOh0nIKiYk53gNEU7H6lwnHfRcGw0nCMvdcUmKxPMI9xo0Dn
pL2VbuIUqIuFra50peDPDXK3+0VTcJyzlFJ3oSChKcbX/d+f0LJeOb19BwUn
+6+Nbt7zC6KSYk1YDhRkyLVcom8Uw3WrJlPVrSjwg5e3BEE0bGur59zRoEAs
83tF91UaWjlEn8tlU8CTVO9pvkNDpuvSxHwWBY1Nvuz8DhqyZK+z76pRoOs0
nbnfQhLvxRveylpMwZcDOvfei8/DImlDv4MLKfBPCKt6wZXCIOUOA5sZEiQm
Mnsf50uhmtGpGJ1fJCS7NooV10rh5QWLvspNk9CsziBix6WwIND68UsRCfq5
eU+2uEljcTPda/sECYJ/2l/UaszHkrCdzRoCEo4MruwvLZJBsT5x3mgnCR/2
ds2vaZLBmbg7sclvSNjZGW30bEAGT3VrG9t0kGDW8vnMIFMWvXsjQmPbSaDd
z1ZUiZJFqi9jlNFKAu+sltUpTzkM5WSL3teSUMNQvWWuqICGBisyve6SsDa2
sWqjvgLab3Niv8snIUfq9MD2TQo4KJVEd80jIUbUscr/rAL6qDY7b8omwaU3
sSH5iwIOpKVoKGWQMFygOP6zegF+6eHO80ggQVYrQqfXTBGr3Eym7p8ioXFD
/KpzGxWx+GHzPJWTJFx2Szdl7VDE6iWR4adPzP3HfbR59yFF5AVio1kgCVMz
Ar83aYooJbqwI8efhJEe57znEnSsLjJuNvEg4SlPZ2X1Uzoul3RbK2dNwpXS
tcaeXXS8+NjspTmQYPfC2nxmkI7P9AyzfC1JqJfes2XDLB3T8oLeV5iTwD/J
PfjIWAknPdVCt64hodBJlP9XkhKKHa2IU11GQpxii97tPxg43XDilxWNhHJT
VpnjEQaCJaEvKU7CwN6jMB3KwD/2fxxtmBHC+kKGk+tNBtqpy8DGKSF82bIn
TKGVgbYMp2vao0IgLgmfn1m/CMsDt5Ufei+EHxMLg3eoKKOu02SlzEMhLGN5
z84uU8Z3ySYjZ0uF4Ghbyik0VsbElCUewvtCyE5wS5+/VRlT152WbLgnhB2r
bj+puqSMC77LqLpkCqHwwBqm/qgyKjv6qVIxQvDudnpMe6qCMvG0xm+eQpBN
+Xg4sEsFX61UtljsIYQH7kfUez+p4Dr7Nr6ZuxBob6POVIgvxuo4l5EgJyHc
6awwCTRdjJEb7Irq7ITw6bVm3vvMxRjmkdL3arUQ/F8IuOVnlmDY+iSX3BkB
BP4b4X1Uh4nSOZcvZnIFwB7YJPXdhIkLvh3ys4gVQIuETMFZZGKA3Myu5xwB
LMfYUc4uJs5azvP6Gi6AroobF+5cZWJdeMTbBcECsP4rJ72LYuKJmNRcvpsA
6CmNb4lHanhmQv/za5YA7h+T37lkCwsj9zx2600fgafJjDOFLiyM/+Hz2j15
BD7VMzNsfFiorSFZ2nZjBJiqK0cCzrNQzaDk5sOYEYio2XippoyFDl+//XIO
GQEXpfMl/kvZmGudFTnoNAJTJaOMyp9sfKhUK9ghPQK3Qw8Nr3bVxKYwp323
vIYhPGN6+7hAC6kf9t6C+UMg1v4B+SHLMP9J2FBE/GdYccL3tJPecpQLLbpn
+m4QBiZuushVrkDRZs+bY2YDYD/oH5YQqIsxOuzK3KA+cBzg6rPZejh2ayv7
Zt0HGK7zvtBYqI9/exk4nee+ByN6B4vwNMSe532MG7xukIUJr54xI8w1TBPS
lbtgs9B9cqnzajSydBNkZXdAZ62PuLuBMW55/uDPkCuvoCy6fq/mhDH23kkU
K3nRBr7zgj+0tq7BiYPaupVGL2FfUGiZfLIJtrpkXaYePodVfvqtDl5rMc4w
59eK4GfwXMlALtj8N5Qs8JPSd26Bf4rCUwxo65Dlu9xBK70JQsX1tj19tw7T
zq10bJdoBNmeELsjpaZY8ylw4W+5DTCYo5WYcdYMvYs5ooVx/0KirqpkubM5
zrZ9iIyOrAdusu8TL00LnF/4/Z8NxXXgnujRKv/ZAg9GXN0bNVkLP2yzRRlV
6zFRKSqweEst9A/anK6N2oDV49NLVvFrINPSWO2ZlyVqX1LpgHU1UBgZTPcz
tMJGSeOtkk3VEOW873fahBWq/Qre0upfDb/13M6Pega4fMZYWpdeDbyVKYXP
fke8Z9uvd+7aYzhfHcv7vRxxMJ354hXtMWxVc85u1rbGhAdrPLuuVoH1kSe7
6Rxr1PxfVsqmlVWQoe6t/XTCGlV3ll5kt1SCdl1ukuNuG7SfZdqWhFUC17BW
r63KBr+meyocs6gE3zHJl016BO6O3yP/Q8QH7/vfNDnXCJzuXv+os54PAeE7
p+3jCbyh9TFPVMeH4J2lb+SvEyi0O6aoNufoieA4bhKB/ODNhGcNH4rMRT9v
phFoLlu9WljJB1HNbEfOXQLLNl75xn7IB26bfGz9EwLdQqJdOvP5kJx1+MDl
JgJxvC1Pes5ZJ1oJuxYCm8V1/E3z+PC3CneqpZXAYl2RGS+HDz3ujAPtrwn8
eLxAzDOLDzr9qkRfP4HLD3fSxNP4sLo0hH1nkMADstf1TFP5YBHZLdr/mcB8
Rir/cAofHHTS/hoaJtDTtlir5xYfgg5pskdHCTy2L2SoMokPZzdcFD0YI3Br
xWafyRt8iFToe3ViYm7f9QQ74znzirOu/vhBoGxLhUPOdT5kXpD0q5gisCR0
ecDHBD7c3b7f5uw0gWPbdcfV51y6tIFlNUOgq92VAbd4PlSNrRDNzhIoOqNk
eYPLh/8AK+Gp+A==
          "]]},
        Annotation[#, "Charting`Private`Tag$11513#1"]& ]}, {}}, {{{}, {}, 
       TagBox[
        {RGBColor[0, 1, 0], Thickness[0.007], Opacity[1.], 
         Dashing[{Small, Small}], LineBox[CompressedData["
1:eJwVynk4lAsbBnCMlKWDlKKM0TbIklayPA9vi3CcFlIqIlGEiCzp1KckWetI
4iBLWqURiWZsGY0lKRVKIQYx874hYYjj++O+7ut33beGq++eYxJiYmLhs/l/
p/3tKmXg9tCMbCgKXviYgupmho0DIwo2aSX0JOZRMFNTdpHBuAWWC+e1L5x1
WkWs+hzGfRiNNTup9IiCk6aB3mPqJTDnr3Qp2QcUNE8eT/yhXgucSPna7jsU
zP38jSlUbwMuzTHbMI2C1gpOoKC/DXzmTT+//y8FD3KTXw6yPgH9pdifqrO2
9bd1HiDawd7cjZxIoSBJujSpz6MDvhQflXmaTMGCf3kSQy3fwFKgu1UukYLM
ugy/QfXvYLmvONHhKgU/k4u0O2K+g7x87LIHURRs96jvfjfxHcITOkWTVygQ
0MbsS5sH4PKO68/TIikwNLXdEhUpgAUF06vbLlHQlD8lwaQo8Avav03/PAXn
63SsDJxHIKTOS8XuNAWP86M+n9QTwbWqNdIHD1AwsGAgxspFBJd0A6pi9lPA
PGNlppkogq0xrCqOAwW3TWQzuydEQEzdvaG2j4LrtTHujtxJ2Mh6FvB+DwVn
uuOHdhz6DXlKOfF0GwoyZOsvKm4TQ+PbCr3qZhR4wNtbAn8aslituk/VKRDL
+lX6OZqGXcnc8md0CpIll7XX5dBwUTU9uESNAl6tO/3+RxoOCQMOsJdSoGk3
lXVsiySasQwaihdT0H+c+eir+BxcLl/efkmeAs/r58qaEqTQRKpH4D9Ngg9f
q7vwsTRWFPMyg9pI6HRqm1dZK41vHSK7VraSsLf1it7rHmk8PqgvaPpIgmF9
XwhfVQZDhj2cVr0ngca6o6AcKYNdX06nljeSkBymYRbkLIvPDlunP39JQqWS
yi0jhfnYUq3ytegRCTIal5gdhgr4s59jnRNKAs/kmv7f2xRwFSPv+ZIQEi7v
T9+stmd27/LqiA4iQSLh+Y6DXgo4adC4zyeABNG0wKMlTQGFh2zer/AhYbDd
/t4bCUXs2qVtscuFhIZkplZFgyKyvmom3dtOQpxCvXbmESVcqm/vsmI+CSWb
1YpsfZTwrlbnaWVZEnqcfGHqrBLy0mMq50qTYJynZOdwUwktzZ2k+ZIk9O88
dG5+4+x/zEnz6pQQiIvCNyHGC3F39a24c4NCGB+VD9yjvAj1mvstxHhCcP1s
V05rUMboOWtb9c4KQSa1y9uvTRmbDHhPCoKFUODos6yjVxkH030iN5wRAu1T
ZEip+GLMvqGhvc5PCDmtpev9Ni9G0ZPaFYs8hND7gXHva9Zi/CSm9zV4jxA8
mwQJJSFLcFGRo34+Uwh+3EuuvkxVfHFsw6ukegHQe7ZL/VqvivwJC3kuTwD1
EtIPwlAV3bPf7h/iCmAVxg5FHVDFHxvlhESFANpKb1zIiVbFBX+cknhbKADz
J7npbZQqMo6nMa+mCUAxlfeJeL4Uh2WKq/y9BcA6Jbd3yU41NB4MWPRTSgCZ
Z70G1jow8I/4nUSizCCEZ0zt/inQwJk7/E2/x7+DWHMnskNXoM1Vdc/gun5Y
HeAebKe9Coend17zP9IHPaM398lyViPP9UiB1C8+WPE9z13308RSVbfbqYd6
wLYnYQ2dro2NKUb7D3O/wcBL1wu8vDUokjnzpdK2C/QUP6oRzrr4/skuU/n4
DpCBUZf2ET3Mct7ddO1rO+wQOo4tt1+LcSk7tSN0PkFrlZu4o44BLvd4r+/N
bYGiK9VOjFEDTH7o+2244gO4zwnsbGxchzqeUzyrxmY46n+2SC5lPZ6IO9lr
s/4d6HusabRx2YCLTt0OKnjTBG8W6MgGGm3EbT9udv2ebIQXj8NTdWibsMOi
uPjsxwY4K669q+HLJrygv1I8qakOZNpDLX0KN6OF6+15g0tqgZ+rkZgRZogY
qmO+vfAVJGqqSJbYG6H0PxH2im41kJDi/sqFsQV1FEsa3PdywTHxcKNc3xZc
573RN/pENYxvvTORUWaMXoxwD9OYl9DNtwiuijRBd7UerlZrFWSZGix97WKK
xa6x3De6VZAXEajooWuGctwAgSirEiLtj1rTRs3w4W66wr41lbCxPfN+5GvA
edk0zo2SCkjWSs17bY1oFLZ4KuJQBZyviE22LkFUMXDbslCyAv5can+nbqU5
dp/XmLE7VQ7mPq8OKkaZY46Cp/PTkTLIWOa6smHUHIMw0648rAxWvrybZHvQ
ArPIPqQtLYME3Srtd2UWuM56eSezhgPuI5Jva7UJPLg5t78jgAOurGFGVDyB
8i29jB8GHDgZvnfK6hqB3r4fVrSs5UDg3sIWuX8IHPfdwCnT58CV0cC4hCQC
fd3GWPG6HHhsNDF5M41AcW5EiqEWByYqZz7mPiTQ+aMUI5fBgYR3crHVrwjM
Jw/whPIcSMn2Pn65lkDPGP5k7x8cyA5oJCzrCVRxaXvROZ8Dz5QTRPWNBP5g
VXd8kOVAu6PS8eYPs67B/Jq5HGB2qxDfuglsK1LWrpphw9rCUHoOn0D3AWux
6mk2bIn4PHGsj0CrE1pONb/ZYMNMe/J9gMBTFk/zGybZ4O/FoA8NEZj1iJ/Z
McaGMJP/TRSMEJj0F+Txf7EhYv639wGjBEbHDZkKRtmQnJ8dPT5OoImBMSka
YUPWBUmPUhGBvFycT5v1w93HLMKmCCz/HPpEdpgNhctr1MymCRw2z2xZOMSG
spHVEzMzBM4J9Aqn/2DDf/EB9y0=
          "]]},
        Annotation[#, "Charting`Private`Tag$12048#1"]& ]}, {}}}, InsetBox[
     TagBox[GridBox[{
        {
         FormBox[
          TemplateBox[{
            StyleBox["\"Numerical(RK-4)\"", Bold, 
             GrayLevel[0], FontSize -> 28, StripOnInput -> False]},
           "LineLegend",
           DisplayFunction->(StyleBox[
             StyleBox[
              PaneBox[
               TagBox[
                GridBox[{{
                   TagBox[
                    GridBox[{{
                    GraphicsBox[{{
                    Directive[
                    EdgeForm[
                    Directive[
                    Opacity[0.3], 
                    GrayLevel[0]]], 
                    PointSize[0.5], 
                    AbsoluteThickness[5]], {
                    LineBox[{{0, 50}, {50, 50}}]}}, {
                    Directive[
                    EdgeForm[
                    Directive[
                    Opacity[0.3], 
                    GrayLevel[0]]], 
                    PointSize[0.5], 
                    AbsoluteThickness[5]], {}}}, AspectRatio -> Full, 
                    ImageSize -> {50, 50}, PlotRangePadding -> None, 
                    ImagePadding -> Automatic, 
                    BaselinePosition -> (Scaled[0.42000000000000004`] -> 
                    Baseline)], #}}, 
                    GridBoxAlignment -> {
                    "Columns" -> {Center, Left}, "Rows" -> {{Baseline}}}, 
                    AutoDelete -> False, 
                    GridBoxDividers -> {
                    "Columns" -> {{False}}, "Rows" -> {{False}}}, 
                    GridBoxItemSize -> {
                    "Columns" -> {{All}}, "Rows" -> {{All}}}, 
                    GridBoxSpacings -> {
                    "Columns" -> {{0.5}}, "Rows" -> {{0.8}}}], "Grid"]}}, 
                 GridBoxAlignment -> {
                  "Columns" -> {{Left}}, "Rows" -> {{Top}}}, AutoDelete -> 
                 False, GridBoxItemSize -> {
                  "Columns" -> {{Automatic}}, "Rows" -> {{Automatic}}}, 
                 GridBoxSpacings -> {"Columns" -> {{1}}, "Rows" -> {{0}}}], 
                "Grid"], Alignment -> Left, AppearanceElements -> None, 
               ImageMargins -> {{5, 5}, {5, 5}}, ImageSizeAction -> 
               "ResizeToFit"], LineIndent -> 0, StripOnInput -> False], {
             FontFamily -> "Arial"}, Background -> Automatic, StripOnInput -> 
             False]& ),
           Editable->True,
           InterpretationFunction:>(RowBox[{"LineLegend", "[", 
              RowBox[{
                RowBox[{"{", 
                  RowBox[{"Directive", "[", 
                    RowBox[{"AbsoluteThickness", "[", "5", "]"}], "]"}], 
                  "}"}], ",", 
                RowBox[{"{", #, "}"}], ",", 
                RowBox[{"LabelStyle", "\[Rule]", 
                  RowBox[{"{", "}"}]}], ",", 
                RowBox[{"LegendLayout", "\[Rule]", "\"Column\""}], ",", 
                RowBox[{"LegendMarkerSize", "\[Rule]", "50"}]}], "]"}]& )],
          TraditionalForm]},
        {
         FormBox[
          TemplateBox[{
            StyleBox["\"Semi-analytical\"", Bold, 
             RGBColor[1, 0.5, 0], FontSize -> 28, StripOnInput -> False]},
           "LineLegend",
           DisplayFunction->(StyleBox[
             StyleBox[
              PaneBox[
               TagBox[
                GridBox[{{
                   TagBox[
                    GridBox[{{
                    GraphicsBox[{{
                    Directive[
                    EdgeForm[
                    Directive[
                    Opacity[0.3], 
                    GrayLevel[0]]], 
                    PointSize[0.5], 
                    RGBColor[1, 0.5, 0], 
                    AbsoluteThickness[5]], {
                    LineBox[{{0, 50}, {50, 50}}]}}, {
                    Directive[
                    EdgeForm[
                    Directive[
                    Opacity[0.3], 
                    GrayLevel[0]]], 
                    PointSize[0.5], 
                    RGBColor[1, 0.5, 0], 
                    AbsoluteThickness[5]], {}}}, AspectRatio -> Full, 
                    ImageSize -> {50, 50}, PlotRangePadding -> None, 
                    ImagePadding -> Automatic, 
                    BaselinePosition -> (Scaled[0.42000000000000004`] -> 
                    Baseline)], #}}, 
                    GridBoxAlignment -> {
                    "Columns" -> {Center, Left}, "Rows" -> {{Baseline}}}, 
                    AutoDelete -> False, 
                    GridBoxDividers -> {
                    "Columns" -> {{False}}, "Rows" -> {{False}}}, 
                    GridBoxItemSize -> {
                    "Columns" -> {{All}}, "Rows" -> {{All}}}, 
                    GridBoxSpacings -> {
                    "Columns" -> {{0.5}}, "Rows" -> {{0.8}}}], "Grid"]}}, 
                 GridBoxAlignment -> {
                  "Columns" -> {{Left}}, "Rows" -> {{Top}}}, AutoDelete -> 
                 False, GridBoxItemSize -> {
                  "Columns" -> {{Automatic}}, "Rows" -> {{Automatic}}}, 
                 GridBoxSpacings -> {"Columns" -> {{1}}, "Rows" -> {{0}}}], 
                "Grid"], Alignment -> Left, AppearanceElements -> None, 
               ImageMargins -> {{5, 5}, {5, 5}}, ImageSizeAction -> 
               "ResizeToFit"], LineIndent -> 0, StripOnInput -> False], {
             FontFamily -> "Arial"}, Background -> Automatic, StripOnInput -> 
             False]& ),
           Editable->True,
           InterpretationFunction:>(RowBox[{"LineLegend", "[", 
              RowBox[{
                RowBox[{"{", 
                  RowBox[{"Directive", "[", 
                    RowBox[{
                    InterpretationBox[
                    ButtonBox[
                    TooltipBox[
                    GraphicsBox[{{
                    GrayLevel[0], 
                    RectangleBox[{0, 0}]}, {
                    GrayLevel[0], 
                    RectangleBox[{1, -1}]}, {
                    RGBColor[1, 0.5, 0], 
                    RectangleBox[{0, -1}, {2, 1}]}}, DefaultBaseStyle -> 
                    "ColorSwatchGraphics", AspectRatio -> 1, Frame -> True, 
                    FrameStyle -> 
                    RGBColor[0.6666666666666666, 0.33333333333333337`, 0.], 
                    FrameTicks -> None, PlotRangePadding -> None, ImageSize -> 
                    Dynamic[{
                    Automatic, 1.35 CurrentValue["FontCapHeight"]/
                    AbsoluteCurrentValue[Magnification]}]], 
                    StyleBox[
                    RowBox[{"RGBColor", "[", 
                    RowBox[{"1", ",", "0.5`", ",", "0"}], "]"}], NumberMarks -> 
                    False]], Appearance -> None, BaseStyle -> {}, 
                    BaselinePosition -> Baseline, DefaultBaseStyle -> {}, 
                    ButtonFunction :> With[{Typeset`box$ = EvaluationBox[]}, 
                    If[
                    Not[
                    AbsoluteCurrentValue["Deployed"]], 
                    SelectionMove[Typeset`box$, All, Expression]; 
                    FrontEnd`Private`$ColorSelectorInitialAlpha = 1; 
                    FrontEnd`Private`$ColorSelectorInitialColor = 
                    RGBColor[1, 0.5, 0]; 
                    FrontEnd`Private`$ColorSelectorUseMakeBoxes = True; 
                    MathLink`CallFrontEnd[
                    FrontEnd`AttachCell[Typeset`box$, 
                    FrontEndResource["RGBColorValueSelector"], {
                    0, {Left, Bottom}}, {Left, Top}, 
                    "ClosingActions" -> {
                    "SelectionDeparture", "ParentChanged", 
                    "EvaluatorQuit"}]]]], BaseStyle -> Inherited, Evaluator -> 
                    Automatic, Method -> "Preemptive"], 
                    RGBColor[1, 0.5, 0], Editable -> False, Selectable -> 
                    False], ",", 
                    RowBox[{"AbsoluteThickness", "[", "5", "]"}]}], "]"}], 
                  "}"}], ",", 
                RowBox[{"{", #, "}"}], ",", 
                RowBox[{"LabelStyle", "\[Rule]", 
                  RowBox[{"{", "}"}]}], ",", 
                RowBox[{"LegendLayout", "\[Rule]", "\"Column\""}], ",", 
                RowBox[{"LegendMarkerSize", "\[Rule]", "50"}]}], "]"}]& )],
          TraditionalForm]},
        {
         FormBox[
          TemplateBox[{
            StyleBox[
            "\"\\!\\(\\*SubscriptBox[\\(S\\), \\(6\\)]\\)(t)\"", Bold, Italic, 
             RGBColor[1, 0, 0], FontSize -> 28, StripOnInput -> False]},
           "LineLegend",
           DisplayFunction->(StyleBox[
             StyleBox[
              PaneBox[
               TagBox[
                GridBox[{{
                   TagBox[
                    GridBox[{{
                    GraphicsBox[{{
                    Directive[
                    EdgeForm[
                    Directive[
                    Opacity[0.3], 
                    GrayLevel[0]]], 
                    PointSize[0.5], 
                    RGBColor[1, 0, 0], 
                    AbsoluteThickness[5]], {
                    LineBox[{{0, 50}, {50, 50}}]}}, {
                    Directive[
                    EdgeForm[
                    Directive[
                    Opacity[0.3], 
                    GrayLevel[0]]], 
                    PointSize[0.5], 
                    RGBColor[1, 0, 0], 
                    AbsoluteThickness[5]], {}}}, AspectRatio -> Full, 
                    ImageSize -> {50, 50}, PlotRangePadding -> None, 
                    ImagePadding -> Automatic, 
                    BaselinePosition -> (Scaled[0.42000000000000004`] -> 
                    Baseline)], #}}, 
                    GridBoxAlignment -> {
                    "Columns" -> {Center, Left}, "Rows" -> {{Baseline}}}, 
                    AutoDelete -> False, 
                    GridBoxDividers -> {
                    "Columns" -> {{False}}, "Rows" -> {{False}}}, 
                    GridBoxItemSize -> {
                    "Columns" -> {{All}}, "Rows" -> {{All}}}, 
                    GridBoxSpacings -> {
                    "Columns" -> {{0.5}}, "Rows" -> {{0.8}}}], "Grid"]}}, 
                 GridBoxAlignment -> {
                  "Columns" -> {{Left}}, "Rows" -> {{Top}}}, AutoDelete -> 
                 False, GridBoxItemSize -> {
                  "Columns" -> {{Automatic}}, "Rows" -> {{Automatic}}}, 
                 GridBoxSpacings -> {"Columns" -> {{1}}, "Rows" -> {{0}}}], 
                "Grid"], Alignment -> Left, AppearanceElements -> None, 
               ImageMargins -> {{5, 5}, {5, 5}}, ImageSizeAction -> 
               "ResizeToFit"], LineIndent -> 0, StripOnInput -> False], {
             FontFamily -> "Arial"}, Background -> Automatic, StripOnInput -> 
             False]& ),
           Editable->True,
           InterpretationFunction:>(RowBox[{"LineLegend", "[", 
              RowBox[{
                RowBox[{"{", 
                  RowBox[{"Directive", "[", 
                    RowBox[{
                    InterpretationBox[
                    ButtonBox[
                    TooltipBox[
                    GraphicsBox[{{
                    GrayLevel[0], 
                    RectangleBox[{0, 0}]}, {
                    GrayLevel[0], 
                    RectangleBox[{1, -1}]}, {
                    RGBColor[1, 0, 0], 
                    RectangleBox[{0, -1}, {2, 1}]}}, DefaultBaseStyle -> 
                    "ColorSwatchGraphics", AspectRatio -> 1, Frame -> True, 
                    FrameStyle -> RGBColor[0.6666666666666666, 0., 0.], 
                    FrameTicks -> None, PlotRangePadding -> None, ImageSize -> 
                    Dynamic[{
                    Automatic, 1.35 CurrentValue["FontCapHeight"]/
                    AbsoluteCurrentValue[Magnification]}]], 
                    StyleBox[
                    RowBox[{"RGBColor", "[", 
                    RowBox[{"1", ",", "0", ",", "0"}], "]"}], NumberMarks -> 
                    False]], Appearance -> None, BaseStyle -> {}, 
                    BaselinePosition -> Baseline, DefaultBaseStyle -> {}, 
                    ButtonFunction :> With[{Typeset`box$ = EvaluationBox[]}, 
                    If[
                    Not[
                    AbsoluteCurrentValue["Deployed"]], 
                    SelectionMove[Typeset`box$, All, Expression]; 
                    FrontEnd`Private`$ColorSelectorInitialAlpha = 1; 
                    FrontEnd`Private`$ColorSelectorInitialColor = 
                    RGBColor[1, 0, 0]; 
                    FrontEnd`Private`$ColorSelectorUseMakeBoxes = True; 
                    MathLink`CallFrontEnd[
                    FrontEnd`AttachCell[Typeset`box$, 
                    FrontEndResource["RGBColorValueSelector"], {
                    0, {Left, Bottom}}, {Left, Top}, 
                    "ClosingActions" -> {
                    "SelectionDeparture", "ParentChanged", 
                    "EvaluatorQuit"}]]]], BaseStyle -> Inherited, Evaluator -> 
                    Automatic, Method -> "Preemptive"], 
                    RGBColor[1, 0, 0], Editable -> False, Selectable -> 
                    False], ",", 
                    RowBox[{"AbsoluteThickness", "[", "5", "]"}]}], "]"}], 
                  "}"}], ",", 
                RowBox[{"{", #, "}"}], ",", 
                RowBox[{"LabelStyle", "\[Rule]", 
                  RowBox[{"{", "}"}]}], ",", 
                RowBox[{"LegendLayout", "\[Rule]", "\"Column\""}], ",", 
                RowBox[{"LegendMarkerSize", "\[Rule]", "50"}]}], "]"}]& )],
          TraditionalForm]},
        {
         FormBox[
          TemplateBox[{
            StyleBox[
            "\"\\!\\(\\*SubscriptBox[\\(S\\), \\(10\\)]\\)(t)\"", Bold, 
             Italic, 
             RGBColor[0, 0, 1], FontSize -> 28, StripOnInput -> False]},
           "LineLegend",
           DisplayFunction->(StyleBox[
             StyleBox[
              PaneBox[
               TagBox[
                GridBox[{{
                   TagBox[
                    GridBox[{{
                    GraphicsBox[{{
                    Directive[
                    EdgeForm[
                    Directive[
                    Opacity[0.3], 
                    GrayLevel[0]]], 
                    PointSize[0.5], 
                    RGBColor[0, 0, 1], 
                    AbsoluteThickness[5]], {
                    LineBox[{{0, 50}, {50, 50}}]}}, {
                    Directive[
                    EdgeForm[
                    Directive[
                    Opacity[0.3], 
                    GrayLevel[0]]], 
                    PointSize[0.5], 
                    RGBColor[0, 0, 1], 
                    AbsoluteThickness[5]], {}}}, AspectRatio -> Full, 
                    ImageSize -> {50, 50}, PlotRangePadding -> None, 
                    ImagePadding -> Automatic, 
                    BaselinePosition -> (Scaled[0.42000000000000004`] -> 
                    Baseline)], #}}, 
                    GridBoxAlignment -> {
                    "Columns" -> {Center, Left}, "Rows" -> {{Baseline}}}, 
                    AutoDelete -> False, 
                    GridBoxDividers -> {
                    "Columns" -> {{False}}, "Rows" -> {{False}}}, 
                    GridBoxItemSize -> {
                    "Columns" -> {{All}}, "Rows" -> {{All}}}, 
                    GridBoxSpacings -> {
                    "Columns" -> {{0.5}}, "Rows" -> {{0.8}}}], "Grid"]}}, 
                 GridBoxAlignment -> {
                  "Columns" -> {{Left}}, "Rows" -> {{Top}}}, AutoDelete -> 
                 False, GridBoxItemSize -> {
                  "Columns" -> {{Automatic}}, "Rows" -> {{Automatic}}}, 
                 GridBoxSpacings -> {"Columns" -> {{1}}, "Rows" -> {{0}}}], 
                "Grid"], Alignment -> Left, AppearanceElements -> None, 
               ImageMargins -> {{5, 5}, {5, 5}}, ImageSizeAction -> 
               "ResizeToFit"], LineIndent -> 0, StripOnInput -> False], {
             FontFamily -> "Arial"}, Background -> Automatic, StripOnInput -> 
             False]& ),
           Editable->True,
           InterpretationFunction:>(RowBox[{"LineLegend", "[", 
              RowBox[{
                RowBox[{"{", 
                  RowBox[{"Directive", "[", 
                    RowBox[{
                    InterpretationBox[
                    ButtonBox[
                    TooltipBox[
                    GraphicsBox[{{
                    GrayLevel[0], 
                    RectangleBox[{0, 0}]}, {
                    GrayLevel[0], 
                    RectangleBox[{1, -1}]}, {
                    RGBColor[0, 0, 1], 
                    RectangleBox[{0, -1}, {2, 1}]}}, DefaultBaseStyle -> 
                    "ColorSwatchGraphics", AspectRatio -> 1, Frame -> True, 
                    FrameStyle -> RGBColor[0., 0., 0.6666666666666666], 
                    FrameTicks -> None, PlotRangePadding -> None, ImageSize -> 
                    Dynamic[{
                    Automatic, 1.35 CurrentValue["FontCapHeight"]/
                    AbsoluteCurrentValue[Magnification]}]], 
                    StyleBox[
                    RowBox[{"RGBColor", "[", 
                    RowBox[{"0", ",", "0", ",", "1"}], "]"}], NumberMarks -> 
                    False]], Appearance -> None, BaseStyle -> {}, 
                    BaselinePosition -> Baseline, DefaultBaseStyle -> {}, 
                    ButtonFunction :> With[{Typeset`box$ = EvaluationBox[]}, 
                    If[
                    Not[
                    AbsoluteCurrentValue["Deployed"]], 
                    SelectionMove[Typeset`box$, All, Expression]; 
                    FrontEnd`Private`$ColorSelectorInitialAlpha = 1; 
                    FrontEnd`Private`$ColorSelectorInitialColor = 
                    RGBColor[0, 0, 1]; 
                    FrontEnd`Private`$ColorSelectorUseMakeBoxes = True; 
                    MathLink`CallFrontEnd[
                    FrontEnd`AttachCell[Typeset`box$, 
                    FrontEndResource["RGBColorValueSelector"], {
                    0, {Left, Bottom}}, {Left, Top}, 
                    "ClosingActions" -> {
                    "SelectionDeparture", "ParentChanged", 
                    "EvaluatorQuit"}]]]], BaseStyle -> Inherited, Evaluator -> 
                    Automatic, Method -> "Preemptive"], 
                    RGBColor[0, 0, 1], Editable -> False, Selectable -> 
                    False], ",", 
                    RowBox[{"AbsoluteThickness", "[", "5", "]"}]}], "]"}], 
                  "}"}], ",", 
                RowBox[{"{", #, "}"}], ",", 
                RowBox[{"LabelStyle", "\[Rule]", 
                  RowBox[{"{", "}"}]}], ",", 
                RowBox[{"LegendLayout", "\[Rule]", "\"Column\""}], ",", 
                RowBox[{"LegendMarkerSize", "\[Rule]", "50"}]}], "]"}]& )],
          TraditionalForm]},
        {
         FormBox[
          TemplateBox[{
            StyleBox[
            "\"\\!\\(\\*SubscriptBox[\\(S\\), \\(15\\)]\\)(t)\"", Bold, 
             Italic, 
             RGBColor[0, 1, 0], FontSize -> 28, StripOnInput -> False]},
           "LineLegend",
           DisplayFunction->(StyleBox[
             StyleBox[
              PaneBox[
               TagBox[
                GridBox[{{
                   TagBox[
                    GridBox[{{
                    GraphicsBox[{{
                    Directive[
                    EdgeForm[
                    Directive[
                    Opacity[0.3], 
                    GrayLevel[0]]], 
                    PointSize[0.5], 
                    RGBColor[0, 1, 0], 
                    Dashing[{Small, Small}], 
                    AbsoluteThickness[5]], {
                    LineBox[{{0, 50}, {50, 50}}]}}, {
                    Directive[
                    EdgeForm[
                    Directive[
                    Opacity[0.3], 
                    GrayLevel[0]]], 
                    PointSize[0.5], 
                    RGBColor[0, 1, 0], 
                    Dashing[{Small, Small}], 
                    AbsoluteThickness[5]], {}}}, AspectRatio -> Full, 
                    ImageSize -> {50, 50}, PlotRangePadding -> None, 
                    ImagePadding -> Automatic, 
                    BaselinePosition -> (Scaled[0.42000000000000004`] -> 
                    Baseline)], #}}, 
                    GridBoxAlignment -> {
                    "Columns" -> {Center, Left}, "Rows" -> {{Baseline}}}, 
                    AutoDelete -> False, 
                    GridBoxDividers -> {
                    "Columns" -> {{False}}, "Rows" -> {{False}}}, 
                    GridBoxItemSize -> {
                    "Columns" -> {{All}}, "Rows" -> {{All}}}, 
                    GridBoxSpacings -> {
                    "Columns" -> {{0.5}}, "Rows" -> {{0.8}}}], "Grid"]}}, 
                 GridBoxAlignment -> {
                  "Columns" -> {{Left}}, "Rows" -> {{Top}}}, AutoDelete -> 
                 False, GridBoxItemSize -> {
                  "Columns" -> {{Automatic}}, "Rows" -> {{Automatic}}}, 
                 GridBoxSpacings -> {"Columns" -> {{1}}, "Rows" -> {{0}}}], 
                "Grid"], Alignment -> Left, AppearanceElements -> None, 
               ImageMargins -> {{5, 5}, {5, 5}}, ImageSizeAction -> 
               "ResizeToFit"], LineIndent -> 0, StripOnInput -> False], {
             FontFamily -> "Arial"}, Background -> Automatic, StripOnInput -> 
             False]& ),
           Editable->True,
           InterpretationFunction:>(RowBox[{"LineLegend", "[", 
              RowBox[{
                RowBox[{"{", 
                  RowBox[{"Directive", "[", 
                    RowBox[{
                    InterpretationBox[
                    ButtonBox[
                    TooltipBox[
                    GraphicsBox[{{
                    GrayLevel[0], 
                    RectangleBox[{0, 0}]}, {
                    GrayLevel[0], 
                    RectangleBox[{1, -1}]}, {
                    RGBColor[0, 1, 0], 
                    RectangleBox[{0, -1}, {2, 1}]}}, DefaultBaseStyle -> 
                    "ColorSwatchGraphics", AspectRatio -> 1, Frame -> True, 
                    FrameStyle -> RGBColor[0., 0.6666666666666666, 0.], 
                    FrameTicks -> None, PlotRangePadding -> None, ImageSize -> 
                    Dynamic[{
                    Automatic, 1.35 CurrentValue["FontCapHeight"]/
                    AbsoluteCurrentValue[Magnification]}]], 
                    StyleBox[
                    RowBox[{"RGBColor", "[", 
                    RowBox[{"0", ",", "1", ",", "0"}], "]"}], NumberMarks -> 
                    False]], Appearance -> None, BaseStyle -> {}, 
                    BaselinePosition -> Baseline, DefaultBaseStyle -> {}, 
                    ButtonFunction :> With[{Typeset`box$ = EvaluationBox[]}, 
                    If[
                    Not[
                    AbsoluteCurrentValue["Deployed"]], 
                    SelectionMove[Typeset`box$, All, Expression]; 
                    FrontEnd`Private`$ColorSelectorInitialAlpha = 1; 
                    FrontEnd`Private`$ColorSelectorInitialColor = 
                    RGBColor[0, 1, 0]; 
                    FrontEnd`Private`$ColorSelectorUseMakeBoxes = True; 
                    MathLink`CallFrontEnd[
                    FrontEnd`AttachCell[Typeset`box$, 
                    FrontEndResource["RGBColorValueSelector"], {
                    0, {Left, Bottom}}, {Left, Top}, 
                    "ClosingActions" -> {
                    "SelectionDeparture", "ParentChanged", 
                    "EvaluatorQuit"}]]]], BaseStyle -> Inherited, Evaluator -> 
                    Automatic, Method -> "Preemptive"], 
                    RGBColor[0, 1, 0], Editable -> False, Selectable -> 
                    False], ",", 
                    RowBox[{"Dashing", "[", 
                    RowBox[{"{", 
                    RowBox[{"Small", ",", "Small"}], "}"}], "]"}], ",", 
                    RowBox[{"AbsoluteThickness", "[", "5", "]"}]}], "]"}], 
                  "}"}], ",", 
                RowBox[{"{", #, "}"}], ",", 
                RowBox[{"LabelStyle", "\[Rule]", 
                  RowBox[{"{", "}"}]}], ",", 
                RowBox[{"LegendLayout", "\[Rule]", "\"Column\""}], ",", 
                RowBox[{"LegendMarkerSize", "\[Rule]", "50"}]}], "]"}]& )],
          TraditionalForm]}
       },
       AutoDelete->False,
       GridBoxAlignment->{"Columns" -> {{Left}}},
       GridBoxItemSize->{"Columns" -> {{Automatic}}, "Rows" -> {{Automatic}}},
       GridBoxSpacings->{"Columns" -> {{0}}}],
      "Grid"], Scaled[{0.99, 0.99}], ImageScaled[{1, 1}],
     BaseStyle->{FontSize -> Larger},
     FormatType->StandardForm]},
   AspectRatio->NCache[GoldenRatio^(-1), 0.6180339887498948],
   Axes->{True, True},
   AxesLabel->{None, None},
   AxesOrigin->{0, 0},
   DisplayFunction->Identity,
   Frame->{{True, True}, {True, True}},
   FrameLabel->{{
      FormBox[
       StyleBox["\"Fraction of susceptible cases\"", Bold, 
        GrayLevel[0], FontSize -> 28, StripOnInput -> False], 
       TraditionalForm], None}, {
      FormBox[
       StyleBox["\"Time (Days)\"", Bold, 
        GrayLevel[0], FontSize -> 28, StripOnInput -> False], 
       TraditionalForm], None}},
   FrameStyle->Directive[
     Thickness[Large], 
     GrayLevel[0], 20],
   FrameTicks->{{{{0., 
        FormBox["0", TraditionalForm], {0.01, 0.}}, {0.2, 
        FormBox[
         TagBox[
          InterpretationBox[
           StyleBox["\"0.2\"", ShowStringCharacters -> False], 
           0.2`15.954589770191003, AutoDelete -> True], NumberForm[#, {
            DirectedInfinity[1], 1}]& ], TraditionalForm], {0.01, 0.}}, {0.4, 
        FormBox[
         TagBox[
          InterpretationBox[
           StyleBox["\"0.4\"", ShowStringCharacters -> False], 
           0.4`15.954589770191003, AutoDelete -> True], NumberForm[#, {
            DirectedInfinity[1], 1}]& ], TraditionalForm], {0.01, 0.}}, {0.6, 
        FormBox[
         TagBox[
          InterpretationBox[
           StyleBox["\"0.6\"", ShowStringCharacters -> False], 
           0.6`15.954589770191003, AutoDelete -> True], NumberForm[#, {
            DirectedInfinity[1], 1}]& ], TraditionalForm], {0.01, 0.}}, {0.8, 
        FormBox[
         TagBox[
          InterpretationBox[
           StyleBox["\"0.8\"", ShowStringCharacters -> False], 
           0.8`15.954589770191003, AutoDelete -> True], NumberForm[#, {
            DirectedInfinity[1], 1}]& ], TraditionalForm], {0.01, 0.}}, {1., 
        FormBox[
         TagBox[
          InterpretationBox[
           StyleBox["\"1.0\"", ShowStringCharacters -> False], 
           1.`15.954589770191003, AutoDelete -> True], NumberForm[#, {
            DirectedInfinity[1], 1}]& ], TraditionalForm], {0.01, 0.}}, {0.05, 
        FormBox[
         TemplateBox[{0, 0}, "Spacer2"], TraditionalForm], {0.005, 0.}}, {0.1, 
        FormBox[
         TemplateBox[{0, 0}, "Spacer2"], TraditionalForm], {0.005, 0.}}, {
       0.15, 
        FormBox[
         TemplateBox[{0, 0}, "Spacer2"], TraditionalForm], {0.005, 0.}}, {
       0.25, 
        FormBox[
         TemplateBox[{0, 0}, "Spacer2"], TraditionalForm], {0.005, 0.}}, {0.3, 
        FormBox[
         TemplateBox[{0, 0}, "Spacer2"], TraditionalForm], {0.005, 0.}}, {
       0.35, 
        FormBox[
         TemplateBox[{0, 0}, "Spacer2"], TraditionalForm], {0.005, 0.}}, {
       0.45, 
        FormBox[
         TemplateBox[{0, 0}, "Spacer2"], TraditionalForm], {0.005, 0.}}, {0.5, 
        FormBox[
         TemplateBox[{0, 0}, "Spacer2"], TraditionalForm], {0.005, 0.}}, {
       0.55, 
        FormBox[
         TemplateBox[{0, 0}, "Spacer2"], TraditionalForm], {0.005, 0.}}, {
       0.65, 
        FormBox[
         TemplateBox[{0, 0}, "Spacer2"], TraditionalForm], {0.005, 0.}}, {0.7, 
        FormBox[
         TemplateBox[{0, 0}, "Spacer2"], TraditionalForm], {0.005, 0.}}, {
       0.75, 
        FormBox[
         TemplateBox[{0, 0}, "Spacer2"], TraditionalForm], {0.005, 0.}}, {
       0.85, 
        FormBox[
         TemplateBox[{0, 0}, "Spacer2"], TraditionalForm], {0.005, 0.}}, {0.9, 
        FormBox[
         TemplateBox[{0, 0}, "Spacer2"], TraditionalForm], {0.005, 0.}}, {
       0.95, 
        FormBox[
         TemplateBox[{0, 0}, "Spacer2"], TraditionalForm], {0.005, 0.}}}, {{
       0., 
        FormBox[
         TemplateBox[{0}, "Spacer1"], TraditionalForm], {0.01, 0.}}, {0.2, 
        FormBox[
         TemplateBox[{0}, "Spacer1"], TraditionalForm], {0.01, 0.}}, {0.4, 
        FormBox[
         TemplateBox[{0}, "Spacer1"], TraditionalForm], {0.01, 0.}}, {0.6, 
        FormBox[
         TemplateBox[{0}, "Spacer1"], TraditionalForm], {0.01, 0.}}, {0.8, 
        FormBox[
         TemplateBox[{0}, "Spacer1"], TraditionalForm], {0.01, 0.}}, {1., 
        FormBox[
         TemplateBox[{0}, "Spacer1"], TraditionalForm], {0.01, 0.}}, {0.05, 
        FormBox[
         TemplateBox[{0}, "Spacer1"], TraditionalForm], {0.005, 0.}}, {0.1, 
        FormBox[
         TemplateBox[{0}, "Spacer1"], TraditionalForm], {0.005, 0.}}, {0.15, 
        FormBox[
         TemplateBox[{0}, "Spacer1"], TraditionalForm], {0.005, 0.}}, {0.25, 
        FormBox[
         TemplateBox[{0}, "Spacer1"], TraditionalForm], {0.005, 0.}}, {0.3, 
        FormBox[
         TemplateBox[{0}, "Spacer1"], TraditionalForm], {0.005, 0.}}, {0.35, 
        FormBox[
         TemplateBox[{0}, "Spacer1"], TraditionalForm], {0.005, 0.}}, {0.45, 
        FormBox[
         TemplateBox[{0}, "Spacer1"], TraditionalForm], {0.005, 0.}}, {0.5, 
        FormBox[
         TemplateBox[{0}, "Spacer1"], TraditionalForm], {0.005, 0.}}, {0.55, 
        FormBox[
         TemplateBox[{0}, "Spacer1"], TraditionalForm], {0.005, 0.}}, {0.65, 
        FormBox[
         TemplateBox[{0}, "Spacer1"], TraditionalForm], {0.005, 0.}}, {0.7, 
        FormBox[
         TemplateBox[{0}, "Spacer1"], TraditionalForm], {0.005, 0.}}, {0.75, 
        FormBox[
         TemplateBox[{0}, "Spacer1"], TraditionalForm], {0.005, 0.}}, {0.85, 
        FormBox[
         TemplateBox[{0}, "Spacer1"], TraditionalForm], {0.005, 0.}}, {0.9, 
        FormBox[
         TemplateBox[{0}, "Spacer1"], TraditionalForm], {0.005, 0.}}, {0.95, 
        FormBox[
         TemplateBox[{0}, "Spacer1"], TraditionalForm], {0.005, 0.}}}}, {{{0., 
        FormBox["0", TraditionalForm], {0.01, 0.}}, {10., 
        FormBox["10", TraditionalForm], {0.01, 0.}}, {20., 
        FormBox["20", TraditionalForm], {0.01, 0.}}, {30., 
        FormBox["30", TraditionalForm], {0.01, 0.}}, {40., 
        FormBox["40", TraditionalForm], {0.01, 0.}}, {2., 
        FormBox[
         TemplateBox[{0, 0}, "Spacer2"], TraditionalForm], {0.005, 0.}}, {4., 
        FormBox[
         TemplateBox[{0, 0}, "Spacer2"], TraditionalForm], {0.005, 0.}}, {6., 
        FormBox[
         TemplateBox[{0, 0}, "Spacer2"], TraditionalForm], {0.005, 0.}}, {8., 
        FormBox[
         TemplateBox[{0, 0}, "Spacer2"], TraditionalForm], {0.005, 0.}}, {12., 
        FormBox[
         TemplateBox[{0, 0}, "Spacer2"], TraditionalForm], {0.005, 0.}}, {14., 
        FormBox[
         TemplateBox[{0, 0}, "Spacer2"], TraditionalForm], {0.005, 0.}}, {16., 
        FormBox[
         TemplateBox[{0, 0}, "Spacer2"], TraditionalForm], {0.005, 0.}}, {18., 
        FormBox[
         TemplateBox[{0, 0}, "Spacer2"], TraditionalForm], {0.005, 0.}}, {22., 
        FormBox[
         TemplateBox[{0, 0}, "Spacer2"], TraditionalForm], {0.005, 0.}}, {24., 
        FormBox[
         TemplateBox[{0, 0}, "Spacer2"], TraditionalForm], {0.005, 0.}}, {26., 
        FormBox[
         TemplateBox[{0, 0}, "Spacer2"], TraditionalForm], {0.005, 0.}}, {28., 
        FormBox[
         TemplateBox[{0, 0}, "Spacer2"], TraditionalForm], {0.005, 0.}}, {32., 
        FormBox[
         TemplateBox[{0, 0}, "Spacer2"], TraditionalForm], {0.005, 0.}}, {34., 
        FormBox[
         TemplateBox[{0, 0}, "Spacer2"], TraditionalForm], {0.005, 0.}}, {36., 
        FormBox[
         TemplateBox[{0, 0}, "Spacer2"], TraditionalForm], {0.005, 0.}}, {38., 
        FormBox[
         TemplateBox[{0, 0}, "Spacer2"], TraditionalForm], {0.005, 0.}}, {42., 
        FormBox[
         TemplateBox[{0, 0}, "Spacer2"], TraditionalForm], {0.005, 0.}}, {44., 
        FormBox[
         TemplateBox[{0, 0}, "Spacer2"], TraditionalForm], {0.005, 0.}}, {46., 
        FormBox[
         TemplateBox[{0, 0}, "Spacer2"], TraditionalForm], {0.005, 0.}}, {48., 
        FormBox[
         TemplateBox[{0, 0}, "Spacer2"], TraditionalForm], {0.005, 0.}}, {50., 
        FormBox[
         TemplateBox[{0, 0}, "Spacer2"], TraditionalForm], {0.005, 0.}}}, {{
       0., 
        FormBox[
         TemplateBox[{0}, "Spacer1"], TraditionalForm], {0.01, 0.}}, {10., 
        FormBox[
         TemplateBox[{0}, "Spacer1"], TraditionalForm], {0.01, 0.}}, {20., 
        FormBox[
         TemplateBox[{0}, "Spacer1"], TraditionalForm], {0.01, 0.}}, {30., 
        FormBox[
         TemplateBox[{0}, "Spacer1"], TraditionalForm], {0.01, 0.}}, {40., 
        FormBox[
         TemplateBox[{0}, "Spacer1"], TraditionalForm], {0.01, 0.}}, {2., 
        FormBox[
         TemplateBox[{0}, "Spacer1"], TraditionalForm], {0.005, 0.}}, {4., 
        FormBox[
         TemplateBox[{0}, "Spacer1"], TraditionalForm], {0.005, 0.}}, {6., 
        FormBox[
         TemplateBox[{0}, "Spacer1"], TraditionalForm], {0.005, 0.}}, {8., 
        FormBox[
         TemplateBox[{0}, "Spacer1"], TraditionalForm], {0.005, 0.}}, {12., 
        FormBox[
         TemplateBox[{0}, "Spacer1"], TraditionalForm], {0.005, 0.}}, {14., 
        FormBox[
         TemplateBox[{0}, "Spacer1"], TraditionalForm], {0.005, 0.}}, {16., 
        FormBox[
         TemplateBox[{0}, "Spacer1"], TraditionalForm], {0.005, 0.}}, {18., 
        FormBox[
         TemplateBox[{0}, "Spacer1"], TraditionalForm], {0.005, 0.}}, {22., 
        FormBox[
         TemplateBox[{0}, "Spacer1"], TraditionalForm], {0.005, 0.}}, {24., 
        FormBox[
         TemplateBox[{0}, "Spacer1"], TraditionalForm], {0.005, 0.}}, {26., 
        FormBox[
         TemplateBox[{0}, "Spacer1"], TraditionalForm], {0.005, 0.}}, {28., 
        FormBox[
         TemplateBox[{0}, "Spacer1"], TraditionalForm], {0.005, 0.}}, {32., 
        FormBox[
         TemplateBox[{0}, "Spacer1"], TraditionalForm], {0.005, 0.}}, {34., 
        FormBox[
         TemplateBox[{0}, "Spacer1"], TraditionalForm], {0.005, 0.}}, {36., 
        FormBox[
         TemplateBox[{0}, "Spacer1"], TraditionalForm], {0.005, 0.}}, {38., 
        FormBox[
         TemplateBox[{0}, "Spacer1"], TraditionalForm], {0.005, 0.}}, {42., 
        FormBox[
         TemplateBox[{0}, "Spacer1"], TraditionalForm], {0.005, 0.}}, {44., 
        FormBox[
         TemplateBox[{0}, "Spacer1"], TraditionalForm], {0.005, 0.}}, {46., 
        FormBox[
         TemplateBox[{0}, "Spacer1"], TraditionalForm], {0.005, 0.}}, {48., 
        FormBox[
         TemplateBox[{0}, "Spacer1"], TraditionalForm], {0.005, 0.}}, {50., 
        FormBox[
         TemplateBox[{0}, "Spacer1"], TraditionalForm], {0.005, 0.}}}}},
   FrameTicksStyle->Directive[
     Thickness[0.004], 
     GrayLevel[0], 36],
   GridLines->{None, None},
   GridLinesStyle->Directive[
     GrayLevel[0.5, 0.4]],
   ImagePadding->All,
   ImageSize->1000,
   Method->{
    "DefaultBoundaryStyle" -> Automatic, 
     "DefaultGraphicsInteraction" -> {
      "Version" -> 1.2, "TrackMousePosition" -> {True, False}, 
       "Effects" -> {
        "Highlight" -> {"ratio" -> 2}, "HighlightPoint" -> {"ratio" -> 2}, 
         "Droplines" -> {
          "freeformCursorMode" -> True, 
           "placement" -> {"x" -> "All", "y" -> "None"}}}}, 
     "DefaultMeshStyle" -> AbsolutePointSize[6], "ScalingFunctions" -> None, 
     "CoordinatesToolOptions" -> {"DisplayFunction" -> ({
         (Identity[#]& )[
          Part[#, 1]], 
         (Identity[#]& )[
          Part[#, 2]]}& ), "CopiedValueFunction" -> ({
         (Identity[#]& )[
          Part[#, 1]], 
         (Identity[#]& )[
          Part[#, 2]]}& )}},
   PlotRange->{{0., 39.99999918367347}, {0, 1}},
   PlotRangeClipping->True,
   PlotRangePadding->{{
      Scaled[0.02], 
      Scaled[0.02]}, {0, 0}},
   Ticks->{Automatic, Automatic}],
  InterpretTemplate[Legended[
    Graphics[{{{{{}, {}, 
         Annotation[{
           Directive[
            Opacity[1.], 
            AbsoluteThickness[1.6], 
            GrayLevel[0], 
            Thickness[0.007]], 
           Line[CompressedData["
1:eJwVx3k81AkfwHEMahwbjSPKGJuMEEkile+XXyWRp0iklki0FWLJ2epQ6NAk
OZOHSiiKxcbOGOe6hwgp5c41M7+sVI7l6fnj8/q83hoefvanxERERK786P9P
/91D0tDzmfmKyZIQhQISajsZtk6MWLhgnNSTkE/C8t8VVxmMFFCwduIp/HB6
5W11CUYufB5Yd5z2nIRzu4J8vqmXwZqkfTNSeSR0LpxO+KzeCMuWdwqGn5Cw
4v0QU6DeCxQxzxTTdBLeVnKC+OO9oMX5XJD7gIS87OSaqcJ3wHrQZqn6w3YB
dm6TRB+o2TQOz6WSkEgtTxzz7gfXhfilomQSVj9oEJvuGQK6Sfw2mQQSMpsy
/KfUJ+DaqaUrTjdI+JJcotN/awL+cyJLKi+WhL3ezcMdcxNw0bFkfCGGBD7l
m2N55yRs6eA+SY8mwXSXnVlsNB923Ly1ujeKhPYXi2JMkgQJn3oDg0gSIpv0
9hu6zUDxyzTK4d9IKHgR+/6c/jzom66cdTlKwuTqyVv73eeBdsmq4JYzCcwL
+821E+aB1L1TwHEi4b87pTOH5+bh+quqy2pHSIhvvOXlUrcAj74Gu7+xJ+HC
8J1pq+P/Aj3eJoJuS0KGdPNV+T0iqFW01KZuToI3vE7hB1CQ7xGs8oc6CSJZ
X8vf36Sg3grus1I6Ccni6/qaHlPwgb2PZ5kaCQ2NXvTcbgreO+C8l72WBO3D
i1mnzMTxdu9A2Z/KJIyfZj7/KCqBFsFRzVGrSDgTf7GinSWJ3NSDgoAlIfiO
bhwuLqCiSPUNfnCvEAZce1dWNVLRjNFsuOGtEBzexui3jlBRfMsmy9fdQjBt
HgsdVZVCbUFg5YY3QqAUPpFTipbCMt1x5UqeEJIjNMyD3aTRT5V6tKxGCFU0
lZTtcrI4OO1z9M/nQpDSiGL2m8ph87ejv+aGCaFh512D3/fIoZHrM1F6qBCu
Oz80UbOXQwtNBce7wUIQY72yOnZWDnVmijYGBgphfonv3ZMuh1JJPf46vkKY
6nPMaROTx4lW27+c3YXQkszcWNkij7tdY9VL9wohTq5ZJ/MEDU1knq4iZIVQ
ZqJWYudLQ++QjOVt0kIYcfWDxXAaHrFqN9hIFcKOfNphpyQaJjta2a6UEMK4
9fGLsjwaCvUuOxYuCoC4KmgL3aGA0azOnPwpAXyfXRVkr6SIdlZeTlYNAvB4
f5hLaVHCsN0nbLnhApBKG/Tx71VC5+tctb2hAihy8V3X/0kJzWsb55ouCIDy
Ljq0XFQZWxKftvL8BfD4bbmRv4kysq0p9RXeAvjUxcj5mKWMdJVBRXAQwJl2
PqssdA0WlxjJlWsLwL8uysOPqYqiXBVFj1Y+0Ef2Sn41UsXPc8k7k5r40CxG
zYtAVTyvmBraVM+HDXh7OvaoKl5c3mOoW82H3vL7lx7fVMXNKhZXu0r5YPEy
+2EvqYoDmTnyrRl8kE9reEe8WosRprtUifN8KDwv47DGWg33LJ2W1JbmQ2b4
2cnNTgy8aHyMak6bgisZi4e+8DXwXkpsY+yKSRDpHEB22HocXL/7p7r+cdAK
9Ao5rLMBfVfZmPMixmBkNumINEcLxz74Oekrf4L9o2cuxvtr4/BWKjcmcgTs
Rli6dLoOml9+Gds5OgSTNR6XGvJ1MVI8197510HQl+9WI9w24aPSEPmswn6Q
gln3vhl9NEi2OtHB7wMrgcu3nx034wUREeNzmu/gbbWnqIueIWYlUA29cnug
JKbWlTFriKXDrQnB97vASyJogMfbgoGOX3jrEjvhZEB4iUyqEeY/dOPQZl6D
gbcuz9Z9K0bWqfm132iHttV60kHbjbF/vjyE6cuDvwqupOlRtmEgzSjT1roF
wkV1DrZ82IbrtWof5lk1gVRf2D7fYhMMYkr2P01sgNFsjYSMCFPkZ99tSd1e
DwnaKuJljtvRaaK/7rd/6oCV6lXvzjDDGr2bW2Ina8El4ReezJgZFi8d0DCl
1sL33U/mMip2oGJc0dzo1hoYHrUMqY7eiYdO+Hg1xVRD1i7Dta3uu5D7ysQ/
+lMV5F8LkvfeZI6eab4LLz2qINrxpA1l1hyNxMdsfpmuBOO+zNzoVsAYpbi+
j9cqIXljWn6rDaJwyXNxrX4lRFbeTrYpQ+TNfmOWlHDhwFrHJ02aFhhh1hEg
yeSChW/9MflYC7yhHbdBrqgCMtZ5aLbMWmDOVLXkXcsK0Kx5mmh3zBKVaQqD
P41xgLWpWqejwhJN/tjXkJ/EAa8Z8deNOgQuquQblthwwKPwH0bsHQIX9ES/
b5blwLkrDov77xJY1NWQoSPDgSCH4h6ZewQ+39H0RlOaAzGzQXGsRAIDfjIZ
VaVyoGD73EJSOoGVIUOJshIcmKta7s5+RuC91ravMv+ygdUhc7u2nsCsPGWW
v4ANqY98Tl9vJNCU320VwWfDo0Aesa+ZwKcRDlejp9hQqsSab+YReLzhZFTG
BBv6XGinO7sItOcuZHeNsoE5rEIMDROY1/JR3+UjGzYXh9EfjxK4wvqBiM8H
Nphdez93aozAENmEQ5f62GDLTH85MUng6HP58znv2BBwlkGfniZQbt4taamb
DRE7L88VzRBofFbqmOIPX5MdehM4S6B0Zn6aXhcbkl88uvn9O4GqKZz4451s
yLok7l0+T2D4fMq+oA42PDt0yjJikcA+V7uwuNdsKP75bzXzJQI77sczc9rZ
UDGjNbe8TCDpSz9Y3caG/wHXsuyE
            "]]}, "Charting`Private`Tag$8530#1"]}}, {}}, {{{{}, {}, 
         Annotation[{
           Directive[
            Opacity[1.], 
            AbsoluteThickness[1.6], 
            RGBColor[1, 0.5, 0], 
            Thickness[0.007]], 
           Line[CompressedData["
1:eJwVjnc4FY7/xY1SSEQRZUW2ysjm/b73IiuyR9lCGdkZt092ybpJZlIie2Q0
jDKKZKT4ImmSyHVvRFnVr99f53k95zznHFG3cxanmRgYGKwYGRj+Xwv+c2NR
8KjU2f2tKXx3DR2eDouY2Iokwfm+9OnMajr87X4cJyKSC3evs0zu/scF7anC
W0XKoXb6iC9PFR18tUP9fgk/gmClIyzsFXQY3vDO/C7cC2Hs8c+mSuiw7e1n
yQXhN/Dc1TJBrYAO4+1todTZNzDGvpRdfoMOFXdzuubvTQBpS4uUwD82DTJ1
/kaahOhbLF1reXTIYm3O+ur1ATw5dgzW59CB+8ZzpsWxz5DW9GmcPZMOt18U
Bs4Lz0FpvNMlmyt0WM5pkvmQMgezz+QZypPooO/VN/V6bQ7qxKYH1y/Tgcr8
y7p5+BuMUC/73LhEBzVtU42kS1SI85CijMXTYah2k0mSTgfxybpVuYt0uPhC
zkjB+Qcs7rJrNgumQ01t0lvfQ+ugS5noN7WnwzfubylGruuQXUxWjLajg2SY
kY5U5jpsWnq9q7Olwy0t9ttTa+tA+JPHwGVDh4zeFE+HZxugY8Po88yCDmFT
6YvHTv0GUcFw4g4TOhSy98Xt0mNA8VaViK06dPCCV7nUIGZMmkpwjxamA0PR
z+a3ycxYN+zAGCdEh5wt+ydfFDPjTw7WznhBOjzv9RQqH2VG9irJ8oR9dJCy
2iw6rbEF36y9XCfz0WHWW7LqPeNWzM5z4iBw0uFsxoXHQxQWlOnvneL/QwP/
L9JTjTWsWPSOIWh6nAYfnd5s7+hlRVqwh3H6GA0sxy8fGphmxSDph1/VRmmg
1vc14osAG/Y7bD99eZgGzPdKuHgvseGoHbf13kEa5JBFdc47s2P+/o9CG500
6ODhz1Xn4kDGFfbxp5U0YBONl/ygxoUzQ0qtMhE0eK519fB/elyYSwo9k3ee
Bol2N1UFLbhQQNPl6fYwGjBRHh476cOFYTxmFz8F0WD9D9VrrIALQzK1abG+
NJiftC57ybQLGfNMR+KdadCfIynd3r8L/xiW9V7QpUEaV5/MbRceHBIR12Bn
o8EjVcEmU38eFK2m7lzZRoNpp3OwGcWDiw16rO+20kCzmsfKNpsHHXkVz5Qy
0mDW8NQFjkEelE3NqT24tgCkuIWXEZq7cYuz3oGerwuwusIZasG7B8NHJGau
dS2A21urJ8z9vGjBQ6duDV0AtvxPfoFvePGMkS0pMmgB6h3893+Y4UXxRM8I
6rkFYJ64FNHMyIcrrEwXX5xdgOLxZqVAVT4ksX/o9XVZgJn/iZS9L+JDPtkQ
WUPjBTg7RKU8itiL3FoVCbbCCxD4LN7tnKQAbvspuHqhnQpC0/osP5UEkPet
rcL1Nir0MbFWkFEA1wb59SqaqXAQUxeT7AXwT8L7XwONVHjTfD26OFkAaz/s
9d0oowKh7u7NN3QBHBIaKVigUGFX/vMJ0sN9GGEnVyPpTIV7ATss9xoKoqwV
zejh8jz05/FEVNsIom4e552l7/Mw81SgkOghiA3bkyRlFuZBgF963veiILK9
rq6jfJmH+A69uI4mQbx/VrRIc3QebLgvNpw9IITpzpWr2x7Mw3rDIk/bhhCe
XIJzQWHzcDvK59sRWxFUrTh60JL6DWILN82XqaJIiw7nUOqdA4bhj9gaKYaB
PlXXU6NnQSLEM9xK5iAufZUxV6XOwPRKtg17mwSKnLjROmD4BYy+nL2QESiF
rQykqhDnKTCdpsgKCcmg/YBD4mOPT/Ctyy36ebUs3pRlvWG19QMc2jUqSHKW
R7VXM4VDaxPABiuukz8OoUT4g4O2dmNwbMHh1wHrI1jv4ZH7vHIYxjs9GB3k
FNB+/eTF355D0HT5qZPIigIeLVtfjnfvA8+toR8HBxUxSVnN+L1hN7gHRTXt
yFNCxUt9mvWanaCi+L5JukAJM7cJuu+V7wS2Jbyvf0sJXw4Gml8W6oS6QJYH
0XeVUCRaOTSBsRM2A64+XK5XQk3WprDlng7IOlfaMtmnhGRmA2KRTQf0+g53
VP1Wwohj74zFotrhsJfsoImrMhL/7M7qedIG788In6v2UMZI0au7pEraIMWX
h2untzL+d43bqOBKG8wFbpi/9FdGh4DcnmfWbXCH3Pc/c7Iysst+6eVYaAW+
DJ93NtnKaO0xlxgg3Ap/WyupLgPK+ICytqZ8rRlecsuxh6ofRVaDoFDzxgeg
4+c3l691FPUL7MX+Fj6Amp6ank44ioTQYHJr8gNIIyvEc+kfxQUvGrun+wMw
mVH5XWlxFB0GRm4H8zyAF48I9M8+R3H7x7aHAWH34ZmL7fCJm0dxk5gr0XCs
CVpqYvPlmFXw/BPecpc9DcBiYi2QzaKCP55cf2TC3ADmc5K5jGwqWH1cJs1g
sR6+ig1kjXKpYEb6J5tzA/XAk8uXES2kgl0nLA6FJ9aDT1zV5RF1FUx/9EPb
b+Me7LMbDSUHqKBZRP9Y9vc6iGKUOdH/TgU5AqIPSrDXwIwu+7jEJxWc4f3U
20KrhhOXqc4x0yp4x7ul9OzrahDnrD2nMq+CW4oHO3nyqqF/v3L6rVUV7I5a
O3VVphqE1HQGQ3hUcS6aIVj6RBV0+luYCBqq4u+4QYphdQWwTUYa+DeqovNV
v1bjylJQOV/Okf5AFVXS43vFskrBlXv8dW2zKhqA9DhHTCk8NDjquNiuisRo
oy4+21LwbKIHhgyo4v7jby0Yt5RCR5pHfuSMKqo/j78o7HoXwgmmtMS9aujD
vfOjjFQJfLkrmllIVkNe5gmsnikCavynNeZoNayruBZwaKQIltxuO3vH/fN1
Itg6OoqAQVhUVuGKGl6vvYYCBUUgkC3S2ZmthvHs77jzrYrgxCXh71/q1fBu
d5Jdb/dtaPUSNJGbU8M7vHH9QQ9uQaYU/5ZH1urYcSt25G1qAZxykiidslPH
jdSyrqKgAhDPVDLaeUodNdw42WJtC6Dx73GKu5s6zu7dbpwkWgAjo7H7d55T
R3eJ+tMP798AngSqsvtldTw3suF36Us+ZHx6cpqjRR09Wq10nK3ygJLn2eMq
ooESYtyNY0HZcD4sNpgspoF0yxCxK47Z4GRxUzhbQgNtnkxFmhlkgxzb6Pl+
OQ3kn+Ut4hbKht4IPSlVdQ30M7u7J+JFFjDZiyftsNDAxBnNsYcSWRDK99no
QZwGXhNbP5lDzQSHTMfBHV810JtD7v7tigzY38C2z+ebBobyO5kdzMmAD68e
ePUu/Ot38PvUnJABHpzcjInLGlglvVy1zzUD/K90K/1l1MT5N+Sd9XszIDb6
cO7ifk08GrnzqljyVSj3ZfQYtdDEzMbXIuVkCqzqlqwVPtbECtsZyqBgKpBb
CuOedmiirEZtzgumVGBQzOOYe6qJB22kbT58TYFtwumiin2a2BAZnWdRnwK8
a+GGT8c0kW/k44yjQQooVZvkzn7XxN+MI83L4cngv2dZTUFMC6UnuW0o80mw
lEzrtJbQwolxfWrEcBKEMs2ZREproWwM+UZESxKQ6e9cug5rIWVtdaM5OQmS
e3suW2tpYRXP4QySfBKUXcgfj7DWQovf3tInQy7D1BdieOclLUyIet4lzH0J
iIWDRTLJWhgD18Mn1hPhlp3DQEaaFvYeGnGrmkoEp77AA+7XtdDEXP/C9aZE
mKi71c98RwsFk95bRzokwuuoPyJ6j7UwXWBcLaosATp3Nff2LGuhJNmIpcsq
HkT79JYPr2rhonW6uAbGQ3T8K6GcDS0MrZrueyYbDzq/ZoO9mbTR7IX1aQHm
eGie5BNi5dLG6ObYzPv1cVBfGhpkJKuNFO7KivI9cVCkrbBvwFUba033li/P
xUCnKVvchoc26j06/IH1TQx8dp76Ju2tjbFO8fOHnseAWOz15kR/bbwvf8+k
7G4MFHev2WOUNjo/jLph4xEDJWadOQ2Z2sihVfMz83M0lLla8ub1aKP1/FyW
/8hFqE4I3eUlr4N3s84zOuuTgarlGJtwRAfzC58OiMuRQW5Z98cdJR1sS3Xu
YuImQ4Xb7v99VNfBXZ7dr1neR0EZNOQ46OvginK8iPz5KChe+y5s6qyDJtLD
pR+qIyHPz/fQ0as6qPeX3GYoFwET4laFlpk6KJmulz+/OwL4JzW5grJ1cDTW
fPud3+GQY8S+VFOgg1NHawkWL8PhumRFk1SFDt7ju8dZFxwOlE9ftfZ36eB/
ah1Eu/bzcMna3Zh55d8/6mLvmHcYFJlNnjq9qoNHPtww07UIg1ZDa/+eDR3c
cvVgSI9mGCxpH7uazARIbNTAXZxhcEpCdoyHC9DZmD+s7n4oKP5achOXBUzx
YJJjYwuF9zmxkXqugN3/u1RyvT0Y1jI2kks9AF3fLytUVQXD7tSQAlZvwOJT
/z0czQkGwxjP9gF/QFndTA+vwGBoPGPEYkMGDDDr2BUqFgxXNLgzPLMB50f0
u48kB8HRydvllwYA6YkReSXegcB1yHu1dghwfe3NbYJdIFAvHjo2PgzYZX5w
28KxQCgWa5mWmgBcfHm6PlAyEHb7jAi/mAGsUer+c+RrAKyTmY1ZGBCPt64r
Rp0JgDfsKh0G/IjG9Z+j2hb9oVs5d3ZSAHHFezI7e8QfGh03OQP3I6ZfM96Z
+sAfKLWdTrnCiC9Ymot7L/iDgaXZ5txBxIN52o2J7P7wMM9bNVkR0aK8MGVd
1g9ypPOrB4wRuRq3qglH+8DyD/2SuOOInKyHONg9fMDs8dINdTPEsW2moTwG
PsBiaZRSYoG4x3l7cgSXD4SS185esEesHm6syC46CxYvbaXkvRBTDniwMfef
gR2hu++kxCLeKrwRMqroDd7QnkeMR7xbd/iVkIA3dLH6ZqwmIMr3yjtEM3pD
5M2uGI8kRIltV5PThrxgrifIRYuCyMGYUjZyzgu6BV4JUgsQjWr8mJbqPeFi
e2qO8SNEQTGvlR6j0/DtXXvmWjNid/N4tc/R02Cz8YNS2oroY8XaLS5yGuRU
HJKY2xEp0bfaR1c8YLxSIrKlG/F5GwtFtcgDFLOfnJQdQbxkftpz4o87zPgt
CrHTEUf7Difx9biBebL4vkffEYto8snQ6AatZbZ8XkuIr6akfSJvu8G1qTbO
rhVEg8qVCCmyG6D9FYaoTcTZhE/P3RXdIE9X7PM3VgLqlcvsPVbkCsf3WZe8
ECfgl5SpRFK6C+RMH2o/KUHAkz/8YjouusB09fa3VEkCspB9148HuAAZW7k4
ZQnIHzehkGHuAlWnxciWCgR8cbEDune7AFvdosWkNgFzqcGZRZrO0KObxkCz
IeDmcTsDxRBH4N7pve+i3b989EfvfDtHcBojqHA5ELDXyM9aSNsRfp5Z8VF0
JKDh20TFQBZHkEg/NRbmTsAGTkVXg7xTEP9GpubvOQKOJW7fLO0+CQT/npO7
kgh4azR1LlnBAdbH5/SfXiEgSW8H5yKvAzSSdiieTyGg9YuAw4Gb9iDBb779
XToBrV7RfnT02MOOpxONZVkElDnwIqvI2R7G+WkcWExA39reZYNMOwh4trvd
/wkBLQXe/w7hsgWZI6qVoh0EXBVwqWJZs4GpPPuskU4Cknn4ROo+2YBNwE1f
jW4CKpxk/2XYYANa+6T4WQYIuDB8tyfL1ga2B2oGFUwQUOJUmmd0sTUU7ncT
718hYIuy6M8fplagoSR7yO0XAd1MVvJrNa1gxHBZdXX1X/9oVNwFKSvYfj7R
WHyTgEsB5a/NmKwg4FVFEJmJiGZNJzL671sCJv5ol+MkYu+Oa6/4xCzhMz3e
MVWKiEr/XXOI3W4B4l2lWaYniSjtvWUFmU/AoNxq8eQpInqMhETcnzWD8CyD
hrNORPTvP9TM0mcGfWfmXia6EjGn5PPsWroZBHHJsj7xIuLywpCC1D4zeOJY
E3U4hIhxDM1BaSqm4LDa6MKVSkTN3bvOjEabwBa3reduphHReLZov7mnCdT0
WV+QoxCx9MT4+WljE2As/JlrcI2IKRutvVZ8JlCmpzYcnUtEL6tlZ/taY1jJ
aNFbLCFi2pOmx++njIAi3ynz+jERn6XVPSQ4GUKZ2knW2HYiztKT9e/qGsIT
0vJXhU4inhGglInLGgLNXqLk6jMissuLxPivGoBx4hVh834izoz61StlGgDL
B4vdQ2+IyL8ldsJv6BhEUaZ+DywTUT3QK3nZQR8y8smTF34S8XCMqri7rj5U
3N3TIr9KxLWEiJhZeX0Ybz0WnrpBRLp9hbwqoz6ozFUumTCRkKxycOhTmR58
J4R87eMk4bX23XfsNnXB88eWV70yJGQR9lZVbiCBU4Xu4Ck5EuaE7CUX3yKB
jWt8H12ehI7TmpoSaSTQf8ncvUeBhBl7ZL46niGBRCVTi6sqCeVCDsjfECHB
FzeGkjUSCYMiTjjrZxDB4/VGuLQjCUMmWkanYghwKkkzrNWJhCk7NBs8Aglg
hVHBZi4kVH2wvHfFhQC6Net+oe4k/O9sjZ4uEkD8yppbxxkShqfZp+X9RZgi
/DKxDyNhPmXMXiAGwe3ekkhSOgnbSq4tsQkB+MZabhpdJeEdL5K4+W8dCLVs
HNtxjYT8f6pbH03qwOWV0DRKFgmf3LO+upivAzXqaxvZBf/2ygs+/NqnA2sd
f0fvVpLQrrhSFQ9oA+X1jtSnPSTcxRwQP6SvCXl3/LwTe0kYsSZrIyKjCXdC
BkkGfSRUOb55Io1DE+7zUtb7BklIyUHS0xENmHTg8R7+HwnXq90qMz00QHKK
n/R5ioQLP9MvVCWpw5HGSKHiLyRkL/UxHfJXB42Et2unv5LwvdyjU1xW6mAi
WVA3942Ev9r3t0wLqUOQj4jQ4iIJ9T4sHXvbpAZkrZi1+h8knA3z73+XrwYJ
HJ9HQlZIuPrHvXgjRg1yau8kr66S8ETRlsnLpmpQFL3Fq3mdhFEvbjKtKqtB
pflpInnz3782ClvsPjVoPNAtqPPn397tG2MSTGrw+IfE2t+/JHTSKjo+M6sK
/wegVLgU
            "]]}, "Charting`Private`Tag$12723#1"]}}, {}}, {{{{}, {}, 
         Annotation[{
           Directive[
            Opacity[1.], 
            AbsoluteThickness[1.6], 
            RGBColor[1, 0, 0], 
            Thickness[0.007]], 
           Line[CompressedData["
1:eJwV0Hk01QkbB/CrK7LlWrKN5Zopa5sku+fhV7LlzVaSYdwsDdJoMCqpLKFS
GOlSMhRZwliaQdca2ZdoLEM0LrLd+3sbW7R47/vHc57zOd/znOecryrjvKPP
FgqFco83/9+ZkQwBHe8iM8b883DpEhKaB+h2J+kJYMaXNJVaTMLmq7poOj0d
jh7ZNibNc2ZDospWegG4/2wWKPWMhEDT0HNrKtWQ4PFQQKSQhIFPZ1P/q9IO
j6rutLFzSRAcnVTnqIzAUM3bWINMEoYbakMXZ0fA+Gn1vYKHJBTmMV8ulP0N
vVpi3ynwbH/B3nOeGINNb27FegYJaUI1ae/9JqA8oftROZMEyYdtWz4MTUKs
5wRNJJWE7I6s4AWVOYgO8znrcJOEZeZzrYnbc6DWJuf0OIEES79Odv/6HFQI
DsUtx5OwSF1zqRmYh8rXIh2pcSQYmNobJcQtwkxafUJXDAl9pZ+3qJMkRE+d
eSR7lYSrHbttdDyXQL2+Ml78ZxLyy/5UK7q3BB2ZWT8fvUBCP9OCuqtrCSoU
fgqMDCZhp58rS85wGR5Syq7MnSehgxqzlyK1Aq9dl/6qCCRBxnRUsvfVKizm
rS7L+JJQUpowGrh3A0r3GETwuZIwLzl/28ZrAz6VZmjtOkmCepiNmUYqL6/2
Kjl6goTfTESy2esbMCKXr5ngTEJK+21ft5ZPUB1+IO3LcRLC2Hc/HHX/Aibo
4FdgTUKWSGe0xBEKaoUVBS4bkmBmetn9mgcFmcv8uosGJIwFaeuRv1CwdMHi
+0l9EuT6b810FVLQPyayu12PhGSmnXU8jQ+LIvY8i9Hh9bKrZ/vmKB/GVbLb
8zRI8IPX6YsXqKgdVFYVuYMESs5qzegtKqa0NIK5NAlMfsWxjidUDC0X/pNP
ioS2dl/lgkEqRr1R9ImgkaDh/DnHx4gfWzRvWLqKkDB7Vv3ZON9W9Pol8nge
hQT/lCt1fUkC2PJra0nEHBe2rORM1BcIYPTad83L77mQcbKNUtokgGZ2PSb+
M1zoUJQiEpcFUM1X1/IYmwvaT/NbrV0Fcdzd3WRpjAuLLwb6mlS2oUQdt6+m
lwtB05rsyhIhdK2SKZGv4MI7j5Ftje1C6Fn5LEC0jAtOw/F7u6eEENyu/fSp
hAsGne8vTisIY3CuplFPIReoZbk0mThhtPjj+iHLHC4wI1TNfvEUwXgiWvty
EhcapeTTDWlimH5qfe3Nj1w4mNhWd0RbDN0SfCMt/biQJxA+5WAphrNUq4IK
by7cXh/c5x8hhqelZ0eueXLhxETqq4xZMXwku6E248yF+ULa8qeG7Vjk5ZI0
bMYFYdUY9QkDGioekU8GcS60mSTvizxCw0JHRTEnUS7ccH2kr+RIQ1mLcDuG
EK+/pKqjpwNoKLfLSDiEyoWNr4t+Q5k0dJFoP+S9xoGFMZf83i0S6F5hJRc6
zoEuprpmQ5cEhgQPbFoVcOBm5UEdzxEJ9PenmfblcsCqz9zw67QExnuLrznm
cKBZ0N3aZFMCD+6mjto84AArLOnHKh1JvPtbowF/IgeKndcLfk+TxPYDLxQf
nufAHVqnVvYPUjhmLaR5SocD1fpKz+2DpHDhdk3b6m4OTHmch8+XpdBHSXvt
jgYHjIulnE/el8Kp6aGvJSocmLV2vyLWI4VXhALKi8U4QERzei8aS2N15PGc
3NlF+LgiHuooswP3SbBPRWUsAmPUuZ7aJYNfXV8E6HIXQPjBP+eCR2RQWP9p
1r3ZBSh3C1KcmJHBXHHq3L+TC0D9O+5iDZ8sMhi1rY+GFuDJcI1usL4s7pXK
EWI1LMDMX/T88RxZ/OaYh594ygL49y0mVV+Uw/pdq4IHdBYguCWGcV5dAQfm
9MtsGfNQ9pOok5y1EuqlzG/7p2oWsi8HzO8/ScfBe/69Ps0zEJX12WF5URUN
Pd+GuE9OAWXgHbIufYcnQlZo1dvZoBbiG+6stQsPt5oVx2r+A1Mr90+I1Kqh
aX0MZ23bBNhM+19JCdbAdr9YrlfnKNhPJWkrK2th760TremrwzD/knGtrVgb
b97pDFzOHoS9EoNKhOceVMqsMr0e+AaEYcVrbGkvvj7sPjub0w9HOW5r37rs
xy8CagrEWh8MN3nzue3WwavyyradKr3wPL7Zg76ig7FdArlr413guzX0XU/P
AfRQ6HwX0tIBZy5cfi6aoYtWtuLpITLtsM9Pu8fO6yDevyhT+yq/FXold4uE
GurhaFUN3nB8BS9Koh7sph7CKjZ8GTNrgct8Wse73h5C4/zB7HKTZhAeu2QV
VKmP3vZ3CVvGS5jOU03NijBAgrPZ6VzWBKka8vzVLobYMtr8JEC4CZIyfFu9
6Eb4A7P9y+uoRnBL/b5H9L0R3lhtFTXZ3ggfD+euZ9UZo7utnVJyVgOwpy3C
m+JM0LVJpOTgkQbIMdX5ptvLFAtTGPQ34/VQHBsq4bfHDN9q3ky86FgPcS5n
bKkrZthEWF2TG6kDvbHsgrhuQING0yYbnzpgaj4o7rZF7GHEJRsL1MHVhkSm
bTWiaP8x44yiWjj2jUtux05z/DfZS+PX72vBPKj1tESCOW7f0e10SqkWshQZ
O7tWzPF52B/K0xMs2PnyaZr9aQt8WjOrYF3MgqQ9TVr9dRb4rjvjtPl1Fvgu
8b9u1yKQNWwkSDnJAkbZv/SEuwQuvynZv/MgCwKjnD7bJBPYk3uuNlmXBaFO
lUOivxLIzLx/f/MAC+JXQu8kpRGY1hKrO6bDghLD9U/3MwkUvGC6NX0fC9Yb
NwfzighUDd9YoGvz/veLJja3Emg16FV49lsWZDw+d/ZGO4FnugzuTaiy4HFI
D2HVSaBQV2DbCZ7/kEna6Owh8D3luKAlnQVjblJnB/4i8HJ586S6MgvU2fLE
JJvA03nV3I/yLNhfeUn5yTTv/oPVsRCejWJH133eE1h5vvcDKccCO/XM3+fm
CWRc0RadlWXBhQC68ocPBJ7LEoga3cGCCJPr6+VLPL/QEz3Fc6zY5JuQFQK3
SuuMDkqzgFn6+NbHjwQev/nRckCKBTnX+P1qNgjUYF9iO/Bc5OBjEfGZwHGu
XnOfJAsqv32lZPaVQMev/HP/4bluSW19c5PAybCXDr0SLPgfvax82g==
            "]]}, "Charting`Private`Tag$11747#1"]}}, {}}, {{{{}, {}, 
         Annotation[{
           Directive[
            Opacity[1.], 
            AbsoluteThickness[1.6], 
            RGBColor[0, 0, 1], 
            Thickness[0.007]], 
           Line[CompressedData["
1:eJwV0Hk4lAsbBnCMyFbGRBlmUIpsJZ0sxfPwquTI12JLySFR0kJpIS0iptCQ
NFlPZC2cwinOkO3IUipKRClLhZn3TUgjcXx/3Nd9/f67r1vL++iO/RJiYmKp
c/l/p53zljL2uWt1kyw7vaiIgvp2TQdXTQ7waNyBxEIKZhuqLmlq3oK6TfN7
Fs05rTpWY55mPiwNswpg3KMgwDL48KRGOXBD0qXkCiho/3kg8atGE3jlLWzq
z6ZAurtPR6jRBUZ9u7LM0ijorK4MFnzpghDJmUf5qRQU5PDqRu6/BY9isa3M
OTsGOXoOEz1Qo+FDipIpSJKpSPrs1wvF2/bJlvAoUEptlBh90wfhe/Vt5RMp
uN2cETiiMQTxx68lul6hYJxXptcbMwS2HnvVCzgUbPJr6W8TDYGNfMHUz2gK
BLRJ54r2YciNsHuUFkWBmaWjBSdKAJ7HQ1d0RVDwonhaQoeiwFyhj1h1noLz
zQb2xp5jUNHWrOh0nIKiYk53gNEU7H6lwnHfRcGw0nCMvdcUmKxPMI9xo0Dn
pL2VbuIUqIuFra50peDPDXK3+0VTcJyzlFJ3oSChKcbX/d+f0LJeOb19BwUn
+6+Nbt7zC6KSYk1YDhRkyLVcom8Uw3WrJlPVrSjwg5e3BEE0bGur59zRoEAs
83tF91UaWjlEn8tlU8CTVO9pvkNDpuvSxHwWBY1Nvuz8DhqyZK+z76pRoOs0
nbnfQhLvxRveylpMwZcDOvfei8/DImlDv4MLKfBPCKt6wZXCIOUOA5sZEiQm
Mnsf50uhmtGpGJ1fJCS7NooV10rh5QWLvspNk9CsziBix6WwIND68UsRCfq5
eU+2uEljcTPda/sECYJ/2l/UaszHkrCdzRoCEo4MruwvLZJBsT5x3mgnCR/2
ds2vaZLBmbg7sclvSNjZGW30bEAGT3VrG9t0kGDW8vnMIFMWvXsjQmPbSaDd
z1ZUiZJFqi9jlNFKAu+sltUpTzkM5WSL3teSUMNQvWWuqICGBisyve6SsDa2
sWqjvgLab3Niv8snIUfq9MD2TQo4KJVEd80jIUbUscr/rAL6qDY7b8omwaU3
sSH5iwIOpKVoKGWQMFygOP6zegF+6eHO80ggQVYrQqfXTBGr3Eym7p8ioXFD
/KpzGxWx+GHzPJWTJFx2Szdl7VDE6iWR4adPzP3HfbR59yFF5AVio1kgCVMz
Ar83aYooJbqwI8efhJEe57znEnSsLjJuNvEg4SlPZ2X1Uzoul3RbK2dNwpXS
tcaeXXS8+NjspTmQYPfC2nxmkI7P9AyzfC1JqJfes2XDLB3T8oLeV5iTwD/J
PfjIWAknPdVCt64hodBJlP9XkhKKHa2IU11GQpxii97tPxg43XDilxWNhHJT
VpnjEQaCJaEvKU7CwN6jMB3KwD/2fxxtmBHC+kKGk+tNBtqpy8DGKSF82bIn
TKGVgbYMp2vao0IgLgmfn1m/CMsDt5Ufei+EHxMLg3eoKKOu02SlzEMhLGN5
z84uU8Z3ySYjZ0uF4Ghbyik0VsbElCUewvtCyE5wS5+/VRlT152WbLgnhB2r
bj+puqSMC77LqLpkCqHwwBqm/qgyKjv6qVIxQvDudnpMe6qCMvG0xm+eQpBN
+Xg4sEsFX61UtljsIYQH7kfUez+p4Dr7Nr6ZuxBob6POVIgvxuo4l5EgJyHc
6awwCTRdjJEb7Irq7ITw6bVm3vvMxRjmkdL3arUQ/F8IuOVnlmDY+iSX3BkB
BP4b4X1Uh4nSOZcvZnIFwB7YJPXdhIkLvh3ys4gVQIuETMFZZGKA3Myu5xwB
LMfYUc4uJs5azvP6Gi6AroobF+5cZWJdeMTbBcECsP4rJ72LYuKJmNRcvpsA
6CmNb4lHanhmQv/za5YA7h+T37lkCwsj9zx2600fgafJjDOFLiyM/+Hz2j15
BD7VMzNsfFiorSFZ2nZjBJiqK0cCzrNQzaDk5sOYEYio2XippoyFDl+//XIO
GQEXpfMl/kvZmGudFTnoNAJTJaOMyp9sfKhUK9ghPQK3Qw8Nr3bVxKYwp323
vIYhPGN6+7hAC6kf9t6C+UMg1v4B+SHLMP9J2FBE/GdYccL3tJPecpQLLbpn
+m4QBiZuushVrkDRZs+bY2YDYD/oH5YQqIsxOuzK3KA+cBzg6rPZejh2ayv7
Zt0HGK7zvtBYqI9/exk4nee+ByN6B4vwNMSe532MG7xukIUJr54xI8w1TBPS
lbtgs9B9cqnzajSydBNkZXdAZ62PuLuBMW55/uDPkCuvoCy6fq/mhDH23kkU
K3nRBr7zgj+0tq7BiYPaupVGL2FfUGiZfLIJtrpkXaYePodVfvqtDl5rMc4w
59eK4GfwXMlALtj8N5Qs8JPSd26Bf4rCUwxo65Dlu9xBK70JQsX1tj19tw7T
zq10bJdoBNmeELsjpaZY8ylw4W+5DTCYo5WYcdYMvYs5ooVx/0KirqpkubM5
zrZ9iIyOrAdusu8TL00LnF/4/Z8NxXXgnujRKv/ZAg9GXN0bNVkLP2yzRRlV
6zFRKSqweEst9A/anK6N2oDV49NLVvFrINPSWO2ZlyVqX1LpgHU1UBgZTPcz
tMJGSeOtkk3VEOW873fahBWq/Qre0upfDb/13M6Pega4fMZYWpdeDbyVKYXP
fke8Z9uvd+7aYzhfHcv7vRxxMJ354hXtMWxVc85u1rbGhAdrPLuuVoH1kSe7
6Rxr1PxfVsqmlVWQoe6t/XTCGlV3ll5kt1SCdl1ukuNuG7SfZdqWhFUC17BW
r63KBr+meyocs6gE3zHJl016BO6O3yP/Q8QH7/vfNDnXCJzuXv+os54PAeE7
p+3jCbyh9TFPVMeH4J2lb+SvEyi0O6aoNufoieA4bhKB/ODNhGcNH4rMRT9v
phFoLlu9WljJB1HNbEfOXQLLNl75xn7IB26bfGz9EwLdQqJdOvP5kJx1+MDl
JgJxvC1Pes5ZJ1oJuxYCm8V1/E3z+PC3CneqpZXAYl2RGS+HDz3ujAPtrwn8
eLxAzDOLDzr9qkRfP4HLD3fSxNP4sLo0hH1nkMADstf1TFP5YBHZLdr/mcB8
Rir/cAofHHTS/hoaJtDTtlir5xYfgg5pskdHCTy2L2SoMokPZzdcFD0YI3Br
xWafyRt8iFToe3ViYm7f9QQ74znzirOu/vhBoGxLhUPOdT5kXpD0q5gisCR0
ecDHBD7c3b7f5uw0gWPbdcfV51y6tIFlNUOgq92VAbd4PlSNrRDNzhIoOqNk
eYPLh/8AK+Gp+A==
            "]]}, "Charting`Private`Tag$11513#1"]}}, {}}, {{{{}, {}, 
         Annotation[{
           Directive[
            Opacity[1.], 
            AbsoluteThickness[1.6], 
            RGBColor[0, 1, 0], 
            Dashing[{Small, Small}], 
            Thickness[0.007]], 
           Line[CompressedData["
1:eJwVynk4lAsbBnCMlKWDlKKM0TbIklayPA9vi3CcFlIqIlGEiCzp1KckWetI
4iBLWqURiWZsGY0lKRVKIQYx874hYYjj++O+7ut33beGq++eYxJiYmLhs/l/
p/3tKmXg9tCMbCgKXviYgupmho0DIwo2aSX0JOZRMFNTdpHBuAWWC+e1L5x1
WkWs+hzGfRiNNTup9IiCk6aB3mPqJTDnr3Qp2QcUNE8eT/yhXgucSPna7jsU
zP38jSlUbwMuzTHbMI2C1gpOoKC/DXzmTT+//y8FD3KTXw6yPgH9pdifqrO2
9bd1HiDawd7cjZxIoSBJujSpz6MDvhQflXmaTMGCf3kSQy3fwFKgu1UukYLM
ugy/QfXvYLmvONHhKgU/k4u0O2K+g7x87LIHURRs96jvfjfxHcITOkWTVygQ
0MbsS5sH4PKO68/TIikwNLXdEhUpgAUF06vbLlHQlD8lwaQo8Avav03/PAXn
63SsDJxHIKTOS8XuNAWP86M+n9QTwbWqNdIHD1AwsGAgxspFBJd0A6pi9lPA
PGNlppkogq0xrCqOAwW3TWQzuydEQEzdvaG2j4LrtTHujtxJ2Mh6FvB+DwVn
uuOHdhz6DXlKOfF0GwoyZOsvKm4TQ+PbCr3qZhR4wNtbAn8aslituk/VKRDL
+lX6OZqGXcnc8md0CpIll7XX5dBwUTU9uESNAl6tO/3+RxoOCQMOsJdSoGk3
lXVsiySasQwaihdT0H+c+eir+BxcLl/efkmeAs/r58qaEqTQRKpH4D9Ngg9f
q7vwsTRWFPMyg9pI6HRqm1dZK41vHSK7VraSsLf1it7rHmk8PqgvaPpIgmF9
XwhfVQZDhj2cVr0ngca6o6AcKYNdX06nljeSkBymYRbkLIvPDlunP39JQqWS
yi0jhfnYUq3ytegRCTIal5gdhgr4s59jnRNKAs/kmv7f2xRwFSPv+ZIQEi7v
T9+stmd27/LqiA4iQSLh+Y6DXgo4adC4zyeABNG0wKMlTQGFh2zer/AhYbDd
/t4bCUXs2qVtscuFhIZkplZFgyKyvmom3dtOQpxCvXbmESVcqm/vsmI+CSWb
1YpsfZTwrlbnaWVZEnqcfGHqrBLy0mMq50qTYJynZOdwUwktzZ2k+ZIk9O88
dG5+4+x/zEnz6pQQiIvCNyHGC3F39a24c4NCGB+VD9yjvAj1mvstxHhCcP1s
V05rUMboOWtb9c4KQSa1y9uvTRmbDHhPCoKFUODos6yjVxkH030iN5wRAu1T
ZEip+GLMvqGhvc5PCDmtpev9Ni9G0ZPaFYs8hND7gXHva9Zi/CSm9zV4jxA8
mwQJJSFLcFGRo34+Uwh+3EuuvkxVfHFsw6ukegHQe7ZL/VqvivwJC3kuTwD1
EtIPwlAV3bPf7h/iCmAVxg5FHVDFHxvlhESFANpKb1zIiVbFBX+cknhbKADz
J7npbZQqMo6nMa+mCUAxlfeJeL4Uh2WKq/y9BcA6Jbd3yU41NB4MWPRTSgCZ
Z70G1jow8I/4nUSizCCEZ0zt/inQwJk7/E2/x7+DWHMnskNXoM1Vdc/gun5Y
HeAebKe9Coend17zP9IHPaM398lyViPP9UiB1C8+WPE9z13308RSVbfbqYd6
wLYnYQ2dro2NKUb7D3O/wcBL1wu8vDUokjnzpdK2C/QUP6oRzrr4/skuU/n4
DpCBUZf2ET3Mct7ddO1rO+wQOo4tt1+LcSk7tSN0PkFrlZu4o44BLvd4r+/N
bYGiK9VOjFEDTH7o+2244gO4zwnsbGxchzqeUzyrxmY46n+2SC5lPZ6IO9lr
s/4d6HusabRx2YCLTt0OKnjTBG8W6MgGGm3EbT9udv2ebIQXj8NTdWibsMOi
uPjsxwY4K669q+HLJrygv1I8qakOZNpDLX0KN6OF6+15g0tqgZ+rkZgRZogY
qmO+vfAVJGqqSJbYG6H0PxH2im41kJDi/sqFsQV1FEsa3PdywTHxcKNc3xZc
573RN/pENYxvvTORUWaMXoxwD9OYl9DNtwiuijRBd7UerlZrFWSZGix97WKK
xa6x3De6VZAXEajooWuGctwAgSirEiLtj1rTRs3w4W66wr41lbCxPfN+5GvA
edk0zo2SCkjWSs17bY1oFLZ4KuJQBZyviE22LkFUMXDbslCyAv5can+nbqU5
dp/XmLE7VQ7mPq8OKkaZY46Cp/PTkTLIWOa6smHUHIMw0648rAxWvrybZHvQ
ArPIPqQtLYME3Srtd2UWuM56eSezhgPuI5Jva7UJPLg5t78jgAOurGFGVDyB
8i29jB8GHDgZvnfK6hqB3r4fVrSs5UDg3sIWuX8IHPfdwCnT58CV0cC4hCQC
fd3GWPG6HHhsNDF5M41AcW5EiqEWByYqZz7mPiTQ+aMUI5fBgYR3crHVrwjM
Jw/whPIcSMn2Pn65lkDPGP5k7x8cyA5oJCzrCVRxaXvROZ8Dz5QTRPWNBP5g
VXd8kOVAu6PS8eYPs67B/Jq5HGB2qxDfuglsK1LWrpphw9rCUHoOn0D3AWux
6mk2bIn4PHGsj0CrE1pONb/ZYMNMe/J9gMBTFk/zGybZ4O/FoA8NEZj1iJ/Z
McaGMJP/TRSMEJj0F+Txf7EhYv639wGjBEbHDZkKRtmQnJ8dPT5OoImBMSka
YUPWBUmPUhGBvFycT5v1w93HLMKmCCz/HPpEdpgNhctr1MymCRw2z2xZOMSG
spHVEzMzBM4J9Aqn/2DDf/EB9y0=
            "]]}, "Charting`Private`Tag$12048#1"]}}, {}}}, {
     DisplayFunction -> Identity, Ticks -> {Automatic, Automatic}, 
      AxesOrigin -> {0, 0}, FrameTicks -> {{{{0., 0, {0.01, 0.}}, {0.2, 
           NumberForm[0.2`15.954589770191003, {
             DirectedInfinity[1], 1}], {0.01, 0.}}, {0.4, 
           NumberForm[0.4`15.954589770191003, {
             DirectedInfinity[1], 1}], {0.01, 0.}}, {0.6, 
           NumberForm[0.6`15.954589770191003, {
             DirectedInfinity[1], 1}], {0.01, 0.}}, {0.8, 
           NumberForm[0.8`15.954589770191003, {
             DirectedInfinity[1], 1}], {0.01, 0.}}, {1., 
           NumberForm[1.`15.954589770191003, {
             DirectedInfinity[1], 1}], {0.01, 0.}}, {0.05, 
           Spacer[{0, 0}], {0.005, 0.}}, {0.1, 
           Spacer[{0, 0}], {0.005, 0.}}, {0.15, 
           Spacer[{0, 0}], {0.005, 0.}}, {0.25, 
           Spacer[{0, 0}], {0.005, 0.}}, {0.3, 
           Spacer[{0, 0}], {0.005, 0.}}, {0.35, 
           Spacer[{0, 0}], {0.005, 0.}}, {0.45, 
           Spacer[{0, 0}], {0.005, 0.}}, {0.5, 
           Spacer[{0, 0}], {0.005, 0.}}, {0.55, 
           Spacer[{0, 0}], {0.005, 0.}}, {0.65, 
           Spacer[{0, 0}], {0.005, 0.}}, {0.7, 
           Spacer[{0, 0}], {0.005, 0.}}, {0.75, 
           Spacer[{0, 0}], {0.005, 0.}}, {0.85, 
           Spacer[{0, 0}], {0.005, 0.}}, {0.9, 
           Spacer[{0, 0}], {0.005, 0.}}, {0.95, 
           Spacer[{0, 0}], {0.005, 0.}}}, {{0., 
           Spacer[0], {0.01, 0.}}, {0.2, 
           Spacer[0], {0.01, 0.}}, {0.4, 
           Spacer[0], {0.01, 0.}}, {0.6, 
           Spacer[0], {0.01, 0.}}, {0.8, 
           Spacer[0], {0.01, 0.}}, {1., 
           Spacer[0], {0.01, 0.}}, {0.05, 
           Spacer[0], {0.005, 0.}}, {0.1, 
           Spacer[0], {0.005, 0.}}, {0.15, 
           Spacer[0], {0.005, 0.}}, {0.25, 
           Spacer[0], {0.005, 0.}}, {0.3, 
           Spacer[0], {0.005, 0.}}, {0.35, 
           Spacer[0], {0.005, 0.}}, {0.45, 
           Spacer[0], {0.005, 0.}}, {0.5, 
           Spacer[0], {0.005, 0.}}, {0.55, 
           Spacer[0], {0.005, 0.}}, {0.65, 
           Spacer[0], {0.005, 0.}}, {0.7, 
           Spacer[0], {0.005, 0.}}, {0.75, 
           Spacer[0], {0.005, 0.}}, {0.85, 
           Spacer[0], {0.005, 0.}}, {0.9, 
           Spacer[0], {0.005, 0.}}, {0.95, 
           Spacer[0], {0.005, 0.}}}}, {{{0., 0, {0.01, 0.}}, {
          10., 10, {0.01, 0.}}, {20., 20, {0.01, 0.}}, {
          30., 30, {0.01, 0.}}, {40., 40, {0.01, 0.}}, {2., 
           Spacer[{0, 0}], {0.005, 0.}}, {4., 
           Spacer[{0, 0}], {0.005, 0.}}, {6., 
           Spacer[{0, 0}], {0.005, 0.}}, {8., 
           Spacer[{0, 0}], {0.005, 0.}}, {12., 
           Spacer[{0, 0}], {0.005, 0.}}, {14., 
           Spacer[{0, 0}], {0.005, 0.}}, {16., 
           Spacer[{0, 0}], {0.005, 0.}}, {18., 
           Spacer[{0, 0}], {0.005, 0.}}, {22., 
           Spacer[{0, 0}], {0.005, 0.}}, {24., 
           Spacer[{0, 0}], {0.005, 0.}}, {26., 
           Spacer[{0, 0}], {0.005, 0.}}, {28., 
           Spacer[{0, 0}], {0.005, 0.}}, {32., 
           Spacer[{0, 0}], {0.005, 0.}}, {34., 
           Spacer[{0, 0}], {0.005, 0.}}, {36., 
           Spacer[{0, 0}], {0.005, 0.}}, {38., 
           Spacer[{0, 0}], {0.005, 0.}}, {42., 
           Spacer[{0, 0}], {0.005, 0.}}, {44., 
           Spacer[{0, 0}], {0.005, 0.}}, {46., 
           Spacer[{0, 0}], {0.005, 0.}}, {48., 
           Spacer[{0, 0}], {0.005, 0.}}, {50., 
           Spacer[{0, 0}], {0.005, 0.}}}, {{0., 
           Spacer[0], {0.01, 0.}}, {10., 
           Spacer[0], {0.01, 0.}}, {20., 
           Spacer[0], {0.01, 0.}}, {30., 
           Spacer[0], {0.01, 0.}}, {40., 
           Spacer[0], {0.01, 0.}}, {2., 
           Spacer[0], {0.005, 0.}}, {4., 
           Spacer[0], {0.005, 0.}}, {6., 
           Spacer[0], {0.005, 0.}}, {8., 
           Spacer[0], {0.005, 0.}}, {12., 
           Spacer[0], {0.005, 0.}}, {14., 
           Spacer[0], {0.005, 0.}}, {16., 
           Spacer[0], {0.005, 0.}}, {18., 
           Spacer[0], {0.005, 0.}}, {22., 
           Spacer[0], {0.005, 0.}}, {24., 
           Spacer[0], {0.005, 0.}}, {26., 
           Spacer[0], {0.005, 0.}}, {28., 
           Spacer[0], {0.005, 0.}}, {32., 
           Spacer[0], {0.005, 0.}}, {34., 
           Spacer[0], {0.005, 0.}}, {36., 
           Spacer[0], {0.005, 0.}}, {38., 
           Spacer[0], {0.005, 0.}}, {42., 
           Spacer[0], {0.005, 0.}}, {44., 
           Spacer[0], {0.005, 0.}}, {46., 
           Spacer[0], {0.005, 0.}}, {48., 
           Spacer[0], {0.005, 0.}}, {50., 
           Spacer[0], {0.005, 0.}}}}}, GridLines -> {None, None}, 
      DisplayFunction -> Identity, PlotRangePadding -> {{
         Scaled[0.02], 
         Scaled[0.02]}, {0, 0}}, PlotRangeClipping -> True, ImagePadding -> 
      All, DisplayFunction -> Identity, AspectRatio -> GoldenRatio^(-1), 
      Axes -> {True, True}, AxesLabel -> {None, None}, AxesOrigin -> {0, 0}, 
      DisplayFunction :> Identity, Frame -> {{True, True}, {True, True}}, 
      FrameLabel -> {{
         Style["Fraction of susceptible cases", Bold, 
          GrayLevel[0], FontSize -> 28], None}, {
         Style["Time (Days)", Bold, 
          GrayLevel[0], FontSize -> 28], None}}, FrameStyle -> Directive[
        Thickness[Large], 
        GrayLevel[0], 20], FrameTicks -> {{All, Automatic}, {All, Automatic}},
       FrameTicksStyle -> Directive[
        Thickness[0.004], 
        GrayLevel[0], 36], GridLines -> {None, None}, GridLinesStyle -> 
      Directive[
        GrayLevel[0.5, 0.4]], ImageSize -> 1000, 
      Method -> {
       "DefaultBoundaryStyle" -> Automatic, 
        "DefaultGraphicsInteraction" -> {
         "Version" -> 1.2, "TrackMousePosition" -> {True, False}, 
          "Effects" -> {
           "Highlight" -> {"ratio" -> 2}, "HighlightPoint" -> {"ratio" -> 2}, 
            "Droplines" -> {
             "freeformCursorMode" -> True, 
              "placement" -> {"x" -> "All", "y" -> "None"}}}}, 
        "DefaultMeshStyle" -> AbsolutePointSize[6], "ScalingFunctions" -> 
        None, "CoordinatesToolOptions" -> {"DisplayFunction" -> ({
            (Identity[#]& )[
             Part[#, 1]], 
            (Identity[#]& )[
             Part[#, 2]]}& ), "CopiedValueFunction" -> ({
            (Identity[#]& )[
             Part[#, 1]], 
            (Identity[#]& )[
             Part[#, 2]]}& )}}, 
      PlotRange -> {{0., 39.99999918367347}, {0, 1}}, PlotRangeClipping -> 
      True, PlotRangePadding -> {{
         Scaled[0.02], 
         Scaled[0.02]}, {Automatic, Automatic}}, 
      Ticks -> {Automatic, Automatic}}], 
    Placed[
     Unevaluated[
      Unevaluated[
       Unevaluated[
        Unevaluated[
         Unevaluated[
          LineLegend[{
            Directive[
             RGBColor[0, 1, 0], 
             Dashing[{Small, Small}], 
             AbsoluteThickness[5]]}, {
            Style["\!\(\*SubscriptBox[\(S\), \(15\)]\)(t)", Bold, Italic, 
             RGBColor[0, 1, 0], FontSize -> 28]}, LabelStyle -> {}, 
           LegendLayout -> "Column", LegendMarkerSize -> 50]]]]]], {
     Right, Top}, Identity]]& ],
  AutoDelete->True,
  Editable->True,
  SelectWithContents->False,
  Selectable->True]], "Output",
 CellChangeTimes->{
  3.875945914512307*^9, 3.875946007426589*^9, 3.8759471103814363`*^9, 
   3.875947361732606*^9, 3.875947486814376*^9, 3.8762628210916862`*^9, 
   3.8945907631618605`*^9, 3.8946008139770975`*^9, 3.894601217292186*^9, 
   3.8946015002260923`*^9, 3.8946017007482414`*^9, 3.894601797313716*^9, 
   3.894603091860941*^9, 3.894603482119695*^9, 3.894603692766488*^9, 
   3.894603734867118*^9, 3.8946037997189407`*^9, 3.8946039203709636`*^9, 
   3.894604267968665*^9, {3.8946111800504837`*^9, 3.8946111925151997`*^9}, 
   3.8946112514833326`*^9, 3.8956183839120502`*^9},
 CellLabel->"Out[44]=",ExpressionUUID->"46c8e614-2cfa-4d90-8f8c-dc726856014d"]
}, Open  ]],

Cell[CellGroupData[{

Cell[BoxData[
 RowBox[{
  StyleBox["PI0",
   FontFamily->"Consolas",
   FontSize->16,
   FontWeight->"Bold"], 
  StyleBox["=",
   FontFamily->"Consolas",
   FontSize->16,
   FontWeight->"Bold"], 
  RowBox[{"Plot", "[", 
   RowBox[{
    RowBox[{"{", 
     RowBox[{
      RowBox[{"I1", "[", "t", "]"}], "/.", "Sol1"}], "}"}], ",", 
    RowBox[{"{", 
     RowBox[{"t", ",", "0", ",", "40"}], "}"}], ",", 
    RowBox[{"PlotRange", "\[Rule]", 
     RowBox[{"{", 
      RowBox[{"0", ",", "1"}], "}"}]}], ",", "\[IndentingNewLine]", 
    RowBox[{"PlotStyle", "\[Rule]", 
     RowBox[{"Directive", "[", 
      RowBox[{"Black", ",", 
       RowBox[{"Thickness", "[", "0.007", "]"}]}], "]"}]}], ",", 
    RowBox[{"FrameLabel", "\[Rule]", 
     RowBox[{"{", 
      RowBox[{
       RowBox[{"Style", "[", 
        RowBox[{"\"\<Time (Days)\>\"", ",", "Bold", ",", "Black", ",", 
         RowBox[{"FontSize", "\[Rule]", "28"}]}], "]"}], ",", " ", 
       RowBox[{"Style", "[", 
        RowBox[{
        "\"\<Fraction of infectious cases\>\"", ",", "Bold", ",", "Black", 
         ",", 
         RowBox[{"FontSize", "\[Rule]", "28"}]}], "]"}]}], "}"}]}], ",", 
    "\[IndentingNewLine]", 
    RowBox[{"PlotLegends", "\[Rule]", " ", 
     RowBox[{"Placed", "[", 
      RowBox[{
       RowBox[{"LineLegend", "[", 
        RowBox[{
         RowBox[{"{", 
          RowBox[{"Directive", "[", 
           RowBox[{"AbsoluteThickness", "[", "5", "]"}], "]"}], "}"}], ",", 
         RowBox[{"{", 
          RowBox[{"Style", "[", 
           RowBox[{"\"\<Numerical(RK-4)\>\"", ",", "Bold", ",", "Black", ",", 
            RowBox[{"FontSize", "\[Rule]", "28"}]}], "]"}], "}"}], ",", 
         RowBox[{"LegendMarkerSize", "\[Rule]", "50"}]}], "]"}], 
       "\[IndentingNewLine]", ",", 
       RowBox[{"{", 
        RowBox[{"Right", ",", "Top"}], "}"}]}], "]"}]}], ",", 
    "\[IndentingNewLine]", 
    RowBox[{"Frame", "\[Rule]", " ", "True"}], ",", "\[IndentingNewLine]", 
    RowBox[{"FrameTicksStyle", "\[Rule]", 
     RowBox[{"Directive", "[", 
      RowBox[{
       RowBox[{"Thickness", "[", "0.004", "]"}], ",", "Black", ",", "36"}], 
      "]"}]}], ",", "\[IndentingNewLine]", 
    RowBox[{"FrameStyle", "->", 
     RowBox[{"Directive", "[", 
      RowBox[{"Thick", ",", "Black", ",", "20"}], "]"}]}], ",", 
    "\[IndentingNewLine]", 
    RowBox[{"FrameTicks", "\[Rule]", 
     RowBox[{"{", 
      RowBox[{
       RowBox[{"{", 
        RowBox[{"All", ",", "Automatic"}], "}"}], ",", 
       RowBox[{"{", 
        RowBox[{"All", ",", "Automatic"}], "}"}]}], "}"}]}], ",", 
    "\[IndentingNewLine]", 
    RowBox[{"ImageSize", "\[Rule]", "1000"}]}], "]"}]}]], "Input",
 CellChangeTimes->{{3.875936341430956*^9, 3.875936351480278*^9}, {
   3.875938569412128*^9, 3.875938570043439*^9}, {3.875939310686758*^9, 
   3.875939311920813*^9}, 3.875940119606596*^9, 3.875946425789968*^9, 
   3.875946462855147*^9, {3.8759470223648987`*^9, 3.875947043798463*^9}, {
   3.8762628287600193`*^9, 3.8762629122507067`*^9}, {3.8762630865342207`*^9, 
   3.8762630882168612`*^9}, {3.894604504165925*^9, 3.894604504898176*^9}, {
   3.8946045765007486`*^9, 3.8946046154257174`*^9}, {3.8946114509999633`*^9, 
   3.8946114558950777`*^9}, {3.8956184751327934`*^9, 3.895618476632403*^9}},
 CellLabel->"In[45]:=",ExpressionUUID->"f923dfe1-0896-4fee-8d2e-caee12c3f1db"],

Cell[BoxData[
 TagBox[
  GraphicsBox[{{{{}, {}, 
      TagBox[
       {GrayLevel[0], Thickness[0.007], Opacity[1.], LineBox[CompressedData["
1:eJwV1Xk4Vd0XB3BTJfRGxgZDUriGe67KlFpLF0UlryFCRKYSUjTIUDLPM6+Z
UCRKNKiEyHTvUSkpisiQSJMhlN/5/XWez/Oc55y9117ftTc6epk6c3FwcEhz
cnD8/5kT6Lic4XRjV07IycyPfiHQ1CWz31ImElQVcr2HY0Ng6VndFRmZ/yBa
bHXOXH4I5NTHSi+TKQVxmbe1pi0hcHKnr8es9ANYkQrvukVCoWvBLeWbdBtE
mikWKt8JhRW9g/KT0m/B21h5+PSfMOipf+w7MfYWsh/bi9xdEw5lJRlPv9x+
B+KJxfsFFMLB+LSx/TizDxJEfMR/mIZD2sratFHXfrht7dlZVBoOa7Jbub6/
GQTDsNfp1dYRUNCe5/1F+jN84SO/fuuIhF8ZNbT+mM+wYuLq3prhSDBw7Rh6
+fsz2G2+fyppKRImuGctarvGQSLxSXD61ijQ3GmsHRk+AdCvL9iZHQXPKxe5
5KemoAC+Ty73iYagdmUjhv1PsMq/v1ZbPRYqKiN7T6rOw5MQt19e4QkwvmY8
xshhHjZvW3XpdloCyJ812qWQMg/zSpY+HCUJkK/DXzD0ex7cQLXxWVMCJLXF
uFg3L8D5XEvZGa5EODsU/32P7R/wChM49flyIuTxd1wR0udAfX6anGdUErjC
i/8mTnPjjHnAMsfWFOAonKntjeZGKYaP//S7FMjg2dDXXsSNvzRvxGRMpkBr
m4tUaTc3cp3GklXCqaBgvljorM2Do6LdC9V2qTDmJl/+gXMZrgqXleb6nQon
kgLqnicsx+2FRrwjWungOaw4VF2xEi3PlcmemPoPBuze8ja0rcQlVnU5nTcT
zHoiVNmfVuJfxZd8/BszQbNj9MLwOj606nsTzG2WCdy3iwXFwvmQx0xA+s+9
TMjw37jrnD0/qgtwf5MJy4IG4bX/aQmuQmYml0Lm1hzg2xgi368piJG9wu7H
3fOhVSeRHqgviBHqGs/qLuRDmFWuhqSpIE6WhzlIR+QDV8L9PTbugigStHCa
qzgf5v9OuL7JEUT+J+cemPTnw5c+i+udXEK4tj8pTfhQAbAy5BXrWUJ4fktc
5tH9hRAn2EErOCqMkinC1cFHiuCBhmSNsacwbuc6yz54qgg+2XnB4kVh9Prl
yqV8pQh23BQ2t0wXxtU9ez4IlRbBmKFtwCpSGAOeiGqlTBcB88pk54UdIiil
1Gvml1gMc9OrfU3FRHGOribM9boEHHvNn3CzxPCFns6f5JhS4Mv66OH9VgxT
0qZHZgtLocrac0P/iBiGWIaKn3xQCtzvwi/Ucopjk9NK59CRUijqqd3qrSGO
YUdYVv66ZTDyWub6h0JxrHLxqL00XwYnnk8kPLgggQWD/vHLL5SDd3OIo5f8
OmyrFmrhKq2E26cEzCQMJXFqjZRqBO0OFFx0HycsZbB+7OvrDJN7EJy3+O+v
iY2o98g0qLL4IXB0DeAjv004pbCXeC1VD1t8XM6b0zbjsJdo1lBtI3yaTj/E
/3gLLjtmV1Sq0gxGwycCkrwVMDUz4HjJvRYwCNhUrndeAT9fqQllNLTAbtG+
dzOBCmiQUBt3v70FtPUPaNrEKOCIvYpe7fsWoBXTf266poB+C3V7orlbgd/5
l1tNnwIeljARsDVuBdanAPOePYo4YpkWHjDQCsafEpSkpGiY+Dh+cvpXG7CU
Pr2ylaNhQVyMbPliG+w7oxGYRaNh9FkJviM87bCX68NzCQ0auuk491QIt8Nu
GaWzwiY0rM/1fSak1g7bbZvreYNpWKfh0dnp0Q4bXv22+DlMQ0t3+o/lH9sh
c/2BJcYEDVcs2IbzjrXD2mP510/9oGG76QMpnql2EPthsDD5l4b+3/J2fV5s
B0HBlPwxcSVU23Dx5gmJDuDer/rlvaESmvmZfNM37oDxp46XWm8qYXSsXt+u
mg6QTuw5EVethNdLa8b+POwAcztjC/OHSvgxsFS7prED6ua0aAOtSnjvcFSG
wPMOSFIRejU7pITneY/lHhnvgB3pT+Tl1ykjKiRcCZFkQcyJDZ2hYcpo94HU
aglgQYNG0oN9scp4q260OvQKC2Z4eIuEUpQx+aLi0I5IFhzN+3k+p4B6/96r
PfEpLNj2ql225pEylg2eaXpRxoL3Oy+c/fRDGW9v5B1qfM0CVaFuSaa9CvJb
2wvrbmbDSOxIcKqzCurJzcjkK7Ihh292dNRdBZu5/XNmVdggwCNRFXNeBQ/J
0Pri1dkwPnPYoDtRBVcFBu533sOG4r73nsebVBB3pnwodGWD7eGvXQ/bVfBH
9KBmhDsbRLr/av7zQgVlTDQnnb3YENwpzX3nvQqu45my4zvHhqONDumLMypY
c12bORvKhg3Xh5/EK6ripMWbX/aFbHglNyM3SFfFg3b7rdqL2RBdsDxqm7oq
ruep51QpZcN8prz5292qmH3cY3NvJRt6Yo+Pydqqov4+7xvvHrEh+cyk4N04
VbT+WBjn8poNRt/++PKmqiLdQkrHoocNXB7/9FpnqaLf2Q/KOr1sOOVCL166
pop7E6Pe/Bhgg/Fhby3DBlV82S17gHuCDXww7dD3UxVr175NvcVBwnldBd67
86r4V3+NhyU3CSNMm4p4TjrKY4fS9DISGvc2zO9eTUcXHQsnUX4S/Exjk0tp
dBy99HtwTISEMfN6rSsMOorf4BPfI07CIcuf/baadBx+zKeTvZYENdvDyoIG
dIywTj2iJEXCF+fNzWcd6Lgjm0fm/RYSrN2s3E3c6Fio8XjxhwIJrSeihWhe
dFymPtC1RCOhyOv7kff+dJyU2HT2ryoJthcezzAz6Jh4lXUjXp2E9ovfsiXz
6Ch9hTfgiCYJmoGbmLPFdORFmqmsNgkiVyLjy+7QUXT1e4HEnSSwYiwUhDrp
eFKVGObSI0E7PoIcf03HNZs7ZiL0Sbie+NCnqY/yPj6x5XtICEnb2HBunI5h
ds7hw4YkSD2fUZ7iIvATn+5FrYMkWPwryGG7nECJtlw4b0JCzEvFrtaVBB5z
Ddlc8S8J869sLxQKEig3/cZ+yYyE7reNzRZSBGYobX+lYUXCKpu+jMaNBHbU
u4zTD5Og1zftTt9MYH86p7q0NQlVHxTWrFQmMPHRsXNDNiR8tt897EsnsNBx
0+n7tiTIfLS5P6hG4IUFnfKQIyTEDcXZPdIi0OGu5xiXPQnNTtcZijup9RJB
U9WUF4cbeNKQQOGD78DuKAlbXXvfcOkRKL9zsfcv5RNjv8q89hB4WN7hWZoD
CQXH/wnsMyJwUCuUc4sjCT3j8v8aGhP4J/9TfDnlPZPWs7IWBLZLGtzKO0ZC
rsiVriArAteuHDjK50TCrx03KvtsCIzuOVp3krLRsa5oLXsCPet8O55Rzo9a
cE1zJDCEqI+WcCZh5vYmvZ/OBHKsu8nlSPnA230yJscJTO4q2nqVchGHz2L5
SQK/1KyW7aM8L5/ds/IUQfXzoRcCLiSYHGyqdjlDYKXlgN52yiVnJxKeniXQ
r1XskgXlxRwRDxk/qt5NDmEelM2adQwDAgg0LVa0CaBcNuG0+d0lAp80dnOG
UuYQieXUCCGw0fdFQAjlQztq3ieHE8gvHvzyIuVyx/cPvkURaLhkwu1OmStq
WdqBOAJVwkuETSlb3VY5XZZIoOuKL8sZlCt6LIxXpBJ4rSdsYAXlZRyBNKcM
AnPMBq92U/uxlS9Z3pBF4NxzZ/McylXG5KBkHoFupRembSjznp2p8yskMHd7
WNQaynY5Ullvigk0In+KNVD1rG4yOLetlMD1LFquK2W+CU+zxHJq/eHJm5ZT
PiqcTv9aSeDXw2ll2dR53dN+wr/vDoEHs7LUlSj/4zg6eu0ugWlF/B23qfN1
ilzdxFNLoDdp7E5QFuyx96+rJ7B0ZKpPlOoPl6Vwq/VNBDqFSdX4U/3zaMut
bedbCPQtbSjppfrtuC/HJIMkcHUt/6fLdiTUZyu0xb2g6i22Q6ON6lexJpPi
L68IPJNFv8NLuXFNwZHiXgIt+R3UT1H9LqHdpsXVT2Ce+zqDDCoPng7fRe0H
CezsT4y/T+Vl/S1dUuIzgVNf7wx8tCTB58DgrpgZ6nuiyT/eUHlr9+Fb//k3
gTuC+fc0mlJ5yVab1f9D4FLP1tkiKp/s8eDKJW4GXqLHXjSj8rwlYpPMGSEG
Vk0S0RZGJPhX7lvsFGFguvjsVm4q/y+7z/QoSzAwmtPeupSaD0GbmxJGpBh4
jWMVo5+aJz2NTpzWygycl7jl/30XCd90360LoDNwhdnUuUBq/qxoOLgtX42B
ZybdVyzTIUH9ibbriCYDrWY/fftLza+Uh4Ls0/oMXHun2KREjYSD1Y8you0Y
KOclVf5Mjqr3VrWqCgcGzqlK3vgqS0Jg1bWOF04M9FzMuCi4kerHW0l/xd0Z
ONnNyteVpM7/pptT0TkGjipEnrAWJeFZsQjxOIGBQerensd5SPggF2U4kMzA
/POH7QguEqavLjlypzNQbFOX3fclNsgVjqca5jCwqAUKHBao+y+3fuF1KQNX
fnXIXPjOhl3pJ1u+NjLw3W3OMYkPbKiJaLKTmWbg4vX798Wq2HDdqEMifI6B
j/6N1h2rYEOmwMuXkwvU+joueN65wYZLCf0GD7nU8Of8yXZ16n7cnzGvekhQ
DZcql2R/pLNh8BqxFK2khkLzVZLoz4Z/WrLzZh3UqPvVMPkosoEz8uphO2c1
1Oe+bOetw4ZfRmXCzW5q6JPedclfkw1vyXvhSV5qqJh64uNlgg1F3S+9VALU
8FZHyy1DGTZoj/DisQw1vFBf6P/yLwtclvkOkKQaultFtn+7x4J10m1vFl6o
4TBHaF3xHRaQmpKdCq/VkLmR2/FQJQvUTzY/Du5VQw1O0fayEhYs7xLNUh9T
wy+Np/NlUllQnH/XIpdzK1b6qPnqebPg0465do9tW3HdNVN67BYWHDt9sUYg
cyvGLJg6y4Z1AN1VidzvsA33swUxWKEdOtco8/tqbcdwekDMx/BWeFgRnKXM
rY6PH/gFSU89g4ucNBPWe3VcrS7l46XcDHx9fns9qzVwru/VBl/fpzBcsjEl
z18TG+vPaDaONECKwlqeBxZayGqN45TYWw8JmS4tDjLa+OfyXc+2qsdgnXKE
FBjVxqxe/qjT/zyEOb3i33l1O9DNd61pn+N9GBrefb4xXAebLzkX8onehcKd
jPVsh52466+ammvbHbgZ6ivkqrILg1afqujuug3hFsf2cU/vQicD7wc2a27B
9r6C0nA2YHFzm910RTlkKGbdZO9DNPn6XL+5sRSC6mMz9j1A3BASsIijJXBg
vUVxu5wuRqbc9RpxLAJdzxYboUhdTN/UYbXNoBDyNjjKsaZ1cfHO2p4ZjXyQ
e3otzdhmN3YeGamcWMqGBJVG2su63fikbibbe+4/cPnJ86KNxkTRoCiW34p0
cLz9QyYynomPayL+sJJT4GSw2aJRIhNnI1L2nolMAV+z6jcCyUw8wKy9KhWU
AhHTvnEJaUyMq+q/FHIiBSq0fi+k5zBx+KhbSoxuCvxuWOouucHEjO4tq2O+
JUPCS4HYphYm3i0aM9c0TYbMqx5uYW1MDL7houi/Nxmu+pDMvR1M1M4919y0
KxnuiiXMd5BMHPCI2+eklAx91sJuXa+Z+PTpNtM+nmSQH1rLHBxi4rl7MXYV
95OAqPaTKhpmYhCHQfHOyiTQDu397TzKxJDO4IQXxUmwXz7n1udxJm7Z8nTf
iuQkOO0uI/X9OxP1n3JLlHkkgb/O5d9VP5m40ihQ384pCUJXDb7ymWbi0NVf
y8RtkiCj8mr03BwT984KaqTtTYLCSzyutfNMFOexuGoLSXDjX+fd/ovUfvhe
/CevngTVss8kd/2l/idiLjGrnAR1P7f8XlpiYi7t5oaOTUnwP6Q5UFM=
         "]]},
       Annotation[#, "Charting`Private`Tag$13368#1"]& ]}, {}}, InsetBox[
     TemplateBox[{
       StyleBox["\"Numerical(RK-4)\"", Bold, 
        GrayLevel[0], FontSize -> 28, StripOnInput -> False]},
      "LineLegend",
      DisplayFunction->(FormBox[
        StyleBox[
         StyleBox[
          PaneBox[
           TagBox[
            GridBox[{{
               TagBox[
                GridBox[{{
                   GraphicsBox[{{
                    Directive[
                    EdgeForm[
                    Directive[
                    Opacity[0.3], 
                    GrayLevel[0]]], 
                    PointSize[0.5], 
                    AbsoluteThickness[5]], {
                    LineBox[{{0, 50}, {50, 50}}]}}, {
                    Directive[
                    EdgeForm[
                    Directive[
                    Opacity[0.3], 
                    GrayLevel[0]]], 
                    PointSize[0.5], 
                    AbsoluteThickness[5]], {}}}, AspectRatio -> Full, 
                    ImageSize -> {50, 50}, PlotRangePadding -> None, 
                    ImagePadding -> Automatic, 
                    BaselinePosition -> (Scaled[0.42000000000000004`] -> 
                    Baseline)], #}}, 
                 GridBoxAlignment -> {
                  "Columns" -> {Center, Left}, "Rows" -> {{Baseline}}}, 
                 AutoDelete -> False, 
                 GridBoxDividers -> {
                  "Columns" -> {{False}}, "Rows" -> {{False}}}, 
                 GridBoxItemSize -> {"Columns" -> {{All}}, "Rows" -> {{All}}},
                  GridBoxSpacings -> {
                  "Columns" -> {{0.5}}, "Rows" -> {{0.8}}}], "Grid"]}}, 
             GridBoxAlignment -> {"Columns" -> {{Left}}, "Rows" -> {{Top}}}, 
             AutoDelete -> False, 
             GridBoxItemSize -> {
              "Columns" -> {{Automatic}}, "Rows" -> {{Automatic}}}, 
             GridBoxSpacings -> {"Columns" -> {{1}}, "Rows" -> {{0}}}], 
            "Grid"], Alignment -> Left, AppearanceElements -> None, 
           ImageMargins -> {{5, 5}, {5, 5}}, ImageSizeAction -> 
           "ResizeToFit"], LineIndent -> 0, StripOnInput -> False], {
         FontFamily -> "Arial"}, Background -> Automatic, StripOnInput -> 
         False], TraditionalForm]& ),
      Editable->True,
      InterpretationFunction:>(RowBox[{"LineLegend", "[", 
         RowBox[{
           RowBox[{"{", 
             RowBox[{"Directive", "[", 
               RowBox[{"AbsoluteThickness", "[", "5", "]"}], "]"}], "}"}], 
           ",", 
           RowBox[{"{", #, "}"}], ",", 
           RowBox[{"LabelStyle", "\[Rule]", 
             RowBox[{"{", "}"}]}], ",", 
           RowBox[{"LegendLayout", "\[Rule]", "\"Column\""}], ",", 
           RowBox[{"LegendMarkerSize", "\[Rule]", "50"}]}], "]"}]& )], 
     Scaled[{0.99, 0.99}], ImageScaled[{1, 1}],
     BaseStyle->{FontSize -> Larger},
     FormatType->StandardForm]},
   AspectRatio->NCache[GoldenRatio^(-1), 0.6180339887498948],
   Axes->{True, True},
   AxesLabel->{None, None},
   AxesOrigin->{0, 0},
   DisplayFunction->Identity,
   Frame->{{True, True}, {True, True}},
   FrameLabel->{{
      FormBox[
       StyleBox["\"Fraction of infectious cases\"", Bold, 
        GrayLevel[0], FontSize -> 28, StripOnInput -> False], 
       TraditionalForm], None}, {
      FormBox[
       StyleBox["\"Time (Days)\"", Bold, 
        GrayLevel[0], FontSize -> 28, StripOnInput -> False], 
       TraditionalForm], None}},
   FrameStyle->Directive[
     Thickness[Large], 
     GrayLevel[0], 20],
   FrameTicks->{{{{0., 
        FormBox["0", TraditionalForm], {0.01, 0.}}, {0.2, 
        FormBox[
         TagBox[
          InterpretationBox[
           StyleBox["\"0.2\"", ShowStringCharacters -> False], 
           0.2`15.954589770191003, AutoDelete -> True], NumberForm[#, {
            DirectedInfinity[1], 1}]& ], TraditionalForm], {0.01, 0.}}, {0.4, 
        FormBox[
         TagBox[
          InterpretationBox[
           StyleBox["\"0.4\"", ShowStringCharacters -> False], 
           0.4`15.954589770191003, AutoDelete -> True], NumberForm[#, {
            DirectedInfinity[1], 1}]& ], TraditionalForm], {0.01, 0.}}, {0.6, 
        FormBox[
         TagBox[
          InterpretationBox[
           StyleBox["\"0.6\"", ShowStringCharacters -> False], 
           0.6`15.954589770191003, AutoDelete -> True], NumberForm[#, {
            DirectedInfinity[1], 1}]& ], TraditionalForm], {0.01, 0.}}, {0.8, 
        FormBox[
         TagBox[
          InterpretationBox[
           StyleBox["\"0.8\"", ShowStringCharacters -> False], 
           0.8`15.954589770191003, AutoDelete -> True], NumberForm[#, {
            DirectedInfinity[1], 1}]& ], TraditionalForm], {0.01, 0.}}, {1., 
        FormBox[
         TagBox[
          InterpretationBox[
           StyleBox["\"1.0\"", ShowStringCharacters -> False], 
           1.`15.954589770191003, AutoDelete -> True], NumberForm[#, {
            DirectedInfinity[1], 1}]& ], TraditionalForm], {0.01, 0.}}, {0.05, 
        FormBox[
         TemplateBox[{0, 0}, "Spacer2"], TraditionalForm], {0.005, 0.}}, {0.1, 
        FormBox[
         TemplateBox[{0, 0}, "Spacer2"], TraditionalForm], {0.005, 0.}}, {
       0.15, 
        FormBox[
         TemplateBox[{0, 0}, "Spacer2"], TraditionalForm], {0.005, 0.}}, {
       0.25, 
        FormBox[
         TemplateBox[{0, 0}, "Spacer2"], TraditionalForm], {0.005, 0.}}, {0.3, 
        FormBox[
         TemplateBox[{0, 0}, "Spacer2"], TraditionalForm], {0.005, 0.}}, {
       0.35, 
        FormBox[
         TemplateBox[{0, 0}, "Spacer2"], TraditionalForm], {0.005, 0.}}, {
       0.45, 
        FormBox[
         TemplateBox[{0, 0}, "Spacer2"], TraditionalForm], {0.005, 0.}}, {0.5, 
        FormBox[
         TemplateBox[{0, 0}, "Spacer2"], TraditionalForm], {0.005, 0.}}, {
       0.55, 
        FormBox[
         TemplateBox[{0, 0}, "Spacer2"], TraditionalForm], {0.005, 0.}}, {
       0.65, 
        FormBox[
         TemplateBox[{0, 0}, "Spacer2"], TraditionalForm], {0.005, 0.}}, {0.7, 
        FormBox[
         TemplateBox[{0, 0}, "Spacer2"], TraditionalForm], {0.005, 0.}}, {
       0.75, 
        FormBox[
         TemplateBox[{0, 0}, "Spacer2"], TraditionalForm], {0.005, 0.}}, {
       0.85, 
        FormBox[
         TemplateBox[{0, 0}, "Spacer2"], TraditionalForm], {0.005, 0.}}, {0.9, 
        FormBox[
         TemplateBox[{0, 0}, "Spacer2"], TraditionalForm], {0.005, 0.}}, {
       0.95, 
        FormBox[
         TemplateBox[{0, 0}, "Spacer2"], TraditionalForm], {0.005, 0.}}}, {{
       0., 
        FormBox[
         TemplateBox[{0}, "Spacer1"], TraditionalForm], {0.01, 0.}}, {0.2, 
        FormBox[
         TemplateBox[{0}, "Spacer1"], TraditionalForm], {0.01, 0.}}, {0.4, 
        FormBox[
         TemplateBox[{0}, "Spacer1"], TraditionalForm], {0.01, 0.}}, {0.6, 
        FormBox[
         TemplateBox[{0}, "Spacer1"], TraditionalForm], {0.01, 0.}}, {0.8, 
        FormBox[
         TemplateBox[{0}, "Spacer1"], TraditionalForm], {0.01, 0.}}, {1., 
        FormBox[
         TemplateBox[{0}, "Spacer1"], TraditionalForm], {0.01, 0.}}, {0.05, 
        FormBox[
         TemplateBox[{0}, "Spacer1"], TraditionalForm], {0.005, 0.}}, {0.1, 
        FormBox[
         TemplateBox[{0}, "Spacer1"], TraditionalForm], {0.005, 0.}}, {0.15, 
        FormBox[
         TemplateBox[{0}, "Spacer1"], TraditionalForm], {0.005, 0.}}, {0.25, 
        FormBox[
         TemplateBox[{0}, "Spacer1"], TraditionalForm], {0.005, 0.}}, {0.3, 
        FormBox[
         TemplateBox[{0}, "Spacer1"], TraditionalForm], {0.005, 0.}}, {0.35, 
        FormBox[
         TemplateBox[{0}, "Spacer1"], TraditionalForm], {0.005, 0.}}, {0.45, 
        FormBox[
         TemplateBox[{0}, "Spacer1"], TraditionalForm], {0.005, 0.}}, {0.5, 
        FormBox[
         TemplateBox[{0}, "Spacer1"], TraditionalForm], {0.005, 0.}}, {0.55, 
        FormBox[
         TemplateBox[{0}, "Spacer1"], TraditionalForm], {0.005, 0.}}, {0.65, 
        FormBox[
         TemplateBox[{0}, "Spacer1"], TraditionalForm], {0.005, 0.}}, {0.7, 
        FormBox[
         TemplateBox[{0}, "Spacer1"], TraditionalForm], {0.005, 0.}}, {0.75, 
        FormBox[
         TemplateBox[{0}, "Spacer1"], TraditionalForm], {0.005, 0.}}, {0.85, 
        FormBox[
         TemplateBox[{0}, "Spacer1"], TraditionalForm], {0.005, 0.}}, {0.9, 
        FormBox[
         TemplateBox[{0}, "Spacer1"], TraditionalForm], {0.005, 0.}}, {0.95, 
        FormBox[
         TemplateBox[{0}, "Spacer1"], TraditionalForm], {0.005, 0.}}}}, {{{0., 
        FormBox["0", TraditionalForm], {0.01, 0.}}, {10., 
        FormBox["10", TraditionalForm], {0.01, 0.}}, {20., 
        FormBox["20", TraditionalForm], {0.01, 0.}}, {30., 
        FormBox["30", TraditionalForm], {0.01, 0.}}, {40., 
        FormBox["40", TraditionalForm], {0.01, 0.}}, {2., 
        FormBox[
         TemplateBox[{0, 0}, "Spacer2"], TraditionalForm], {0.005, 0.}}, {4., 
        FormBox[
         TemplateBox[{0, 0}, "Spacer2"], TraditionalForm], {0.005, 0.}}, {6., 
        FormBox[
         TemplateBox[{0, 0}, "Spacer2"], TraditionalForm], {0.005, 0.}}, {8., 
        FormBox[
         TemplateBox[{0, 0}, "Spacer2"], TraditionalForm], {0.005, 0.}}, {12., 
        FormBox[
         TemplateBox[{0, 0}, "Spacer2"], TraditionalForm], {0.005, 0.}}, {14., 
        FormBox[
         TemplateBox[{0, 0}, "Spacer2"], TraditionalForm], {0.005, 0.}}, {16., 
        FormBox[
         TemplateBox[{0, 0}, "Spacer2"], TraditionalForm], {0.005, 0.}}, {18., 
        FormBox[
         TemplateBox[{0, 0}, "Spacer2"], TraditionalForm], {0.005, 0.}}, {22., 
        FormBox[
         TemplateBox[{0, 0}, "Spacer2"], TraditionalForm], {0.005, 0.}}, {24., 
        FormBox[
         TemplateBox[{0, 0}, "Spacer2"], TraditionalForm], {0.005, 0.}}, {26., 
        FormBox[
         TemplateBox[{0, 0}, "Spacer2"], TraditionalForm], {0.005, 0.}}, {28., 
        FormBox[
         TemplateBox[{0, 0}, "Spacer2"], TraditionalForm], {0.005, 0.}}, {32., 
        FormBox[
         TemplateBox[{0, 0}, "Spacer2"], TraditionalForm], {0.005, 0.}}, {34., 
        FormBox[
         TemplateBox[{0, 0}, "Spacer2"], TraditionalForm], {0.005, 0.}}, {36., 
        FormBox[
         TemplateBox[{0, 0}, "Spacer2"], TraditionalForm], {0.005, 0.}}, {38., 
        FormBox[
         TemplateBox[{0, 0}, "Spacer2"], TraditionalForm], {0.005, 0.}}, {42., 
        FormBox[
         TemplateBox[{0, 0}, "Spacer2"], TraditionalForm], {0.005, 0.}}, {44., 
        FormBox[
         TemplateBox[{0, 0}, "Spacer2"], TraditionalForm], {0.005, 0.}}, {46., 
        FormBox[
         TemplateBox[{0, 0}, "Spacer2"], TraditionalForm], {0.005, 0.}}, {48., 
        FormBox[
         TemplateBox[{0, 0}, "Spacer2"], TraditionalForm], {0.005, 0.}}, {50., 
        FormBox[
         TemplateBox[{0, 0}, "Spacer2"], TraditionalForm], {0.005, 0.}}}, {{
       0., 
        FormBox[
         TemplateBox[{0}, "Spacer1"], TraditionalForm], {0.01, 0.}}, {10., 
        FormBox[
         TemplateBox[{0}, "Spacer1"], TraditionalForm], {0.01, 0.}}, {20., 
        FormBox[
         TemplateBox[{0}, "Spacer1"], TraditionalForm], {0.01, 0.}}, {30., 
        FormBox[
         TemplateBox[{0}, "Spacer1"], TraditionalForm], {0.01, 0.}}, {40., 
        FormBox[
         TemplateBox[{0}, "Spacer1"], TraditionalForm], {0.01, 0.}}, {2., 
        FormBox[
         TemplateBox[{0}, "Spacer1"], TraditionalForm], {0.005, 0.}}, {4., 
        FormBox[
         TemplateBox[{0}, "Spacer1"], TraditionalForm], {0.005, 0.}}, {6., 
        FormBox[
         TemplateBox[{0}, "Spacer1"], TraditionalForm], {0.005, 0.}}, {8., 
        FormBox[
         TemplateBox[{0}, "Spacer1"], TraditionalForm], {0.005, 0.}}, {12., 
        FormBox[
         TemplateBox[{0}, "Spacer1"], TraditionalForm], {0.005, 0.}}, {14., 
        FormBox[
         TemplateBox[{0}, "Spacer1"], TraditionalForm], {0.005, 0.}}, {16., 
        FormBox[
         TemplateBox[{0}, "Spacer1"], TraditionalForm], {0.005, 0.}}, {18., 
        FormBox[
         TemplateBox[{0}, "Spacer1"], TraditionalForm], {0.005, 0.}}, {22., 
        FormBox[
         TemplateBox[{0}, "Spacer1"], TraditionalForm], {0.005, 0.}}, {24., 
        FormBox[
         TemplateBox[{0}, "Spacer1"], TraditionalForm], {0.005, 0.}}, {26., 
        FormBox[
         TemplateBox[{0}, "Spacer1"], TraditionalForm], {0.005, 0.}}, {28., 
        FormBox[
         TemplateBox[{0}, "Spacer1"], TraditionalForm], {0.005, 0.}}, {32., 
        FormBox[
         TemplateBox[{0}, "Spacer1"], TraditionalForm], {0.005, 0.}}, {34., 
        FormBox[
         TemplateBox[{0}, "Spacer1"], TraditionalForm], {0.005, 0.}}, {36., 
        FormBox[
         TemplateBox[{0}, "Spacer1"], TraditionalForm], {0.005, 0.}}, {38., 
        FormBox[
         TemplateBox[{0}, "Spacer1"], TraditionalForm], {0.005, 0.}}, {42., 
        FormBox[
         TemplateBox[{0}, "Spacer1"], TraditionalForm], {0.005, 0.}}, {44., 
        FormBox[
         TemplateBox[{0}, "Spacer1"], TraditionalForm], {0.005, 0.}}, {46., 
        FormBox[
         TemplateBox[{0}, "Spacer1"], TraditionalForm], {0.005, 0.}}, {48., 
        FormBox[
         TemplateBox[{0}, "Spacer1"], TraditionalForm], {0.005, 0.}}, {50., 
        FormBox[
         TemplateBox[{0}, "Spacer1"], TraditionalForm], {0.005, 0.}}}}},
   FrameTicksStyle->Directive[
     Thickness[0.004], 
     GrayLevel[0], 36],
   GridLines->{None, None},
   GridLinesStyle->Directive[
     GrayLevel[0.5, 0.4]],
   ImagePadding->All,
   ImageSize->1000,
   Method->{
    "DefaultBoundaryStyle" -> Automatic, 
     "DefaultGraphicsInteraction" -> {
      "Version" -> 1.2, "TrackMousePosition" -> {True, False}, 
       "Effects" -> {
        "Highlight" -> {"ratio" -> 2}, "HighlightPoint" -> {"ratio" -> 2}, 
         "Droplines" -> {
          "freeformCursorMode" -> True, 
           "placement" -> {"x" -> "All", "y" -> "None"}}}}, 
     "DefaultMeshStyle" -> AbsolutePointSize[6], "ScalingFunctions" -> None, 
     "CoordinatesToolOptions" -> {"DisplayFunction" -> ({
         (Identity[#]& )[
          Part[#, 1]], 
         (Identity[#]& )[
          Part[#, 2]]}& ), "CopiedValueFunction" -> ({
         (Identity[#]& )[
          Part[#, 1]], 
         (Identity[#]& )[
          Part[#, 2]]}& )}},
   PlotRange->{{0., 39.99999918367347}, {0, 1}},
   PlotRangeClipping->True,
   PlotRangePadding->{{
      Scaled[0.02], 
      Scaled[0.02]}, {0, 0}},
   Ticks->{Automatic, Automatic}],
  InterpretTemplate[Legended[
    Graphics[{{{{}, {}, 
        Annotation[{
          Directive[
           Opacity[1.], 
           AbsoluteThickness[1.6], 
           GrayLevel[0], 
           Thickness[0.007]], 
          Line[CompressedData["
1:eJwV1Xk4Vd0XB3BTJfRGxgZDUriGe67KlFpLF0UlryFCRKYSUjTIUDLPM6+Z
UCRKNKiEyHTvUSkpisiQSJMhlN/5/XWez/Oc55y9117ftTc6epk6c3FwcEhz
cnD8/5kT6Lic4XRjV07IycyPfiHQ1CWz31ImElQVcr2HY0Ng6VndFRmZ/yBa
bHXOXH4I5NTHSi+TKQVxmbe1pi0hcHKnr8es9ANYkQrvukVCoWvBLeWbdBtE
mikWKt8JhRW9g/KT0m/B21h5+PSfMOipf+w7MfYWsh/bi9xdEw5lJRlPv9x+
B+KJxfsFFMLB+LSx/TizDxJEfMR/mIZD2sratFHXfrht7dlZVBoOa7Jbub6/
GQTDsNfp1dYRUNCe5/1F+jN84SO/fuuIhF8ZNbT+mM+wYuLq3prhSDBw7Rh6
+fsz2G2+fyppKRImuGctarvGQSLxSXD61ijQ3GmsHRk+AdCvL9iZHQXPKxe5
5KemoAC+Ty73iYagdmUjhv1PsMq/v1ZbPRYqKiN7T6rOw5MQt19e4QkwvmY8
xshhHjZvW3XpdloCyJ812qWQMg/zSpY+HCUJkK/DXzD0ex7cQLXxWVMCJLXF
uFg3L8D5XEvZGa5EODsU/32P7R/wChM49flyIuTxd1wR0udAfX6anGdUErjC
i/8mTnPjjHnAMsfWFOAonKntjeZGKYaP//S7FMjg2dDXXsSNvzRvxGRMpkBr
m4tUaTc3cp3GklXCqaBgvljorM2Do6LdC9V2qTDmJl/+gXMZrgqXleb6nQon
kgLqnicsx+2FRrwjWungOaw4VF2xEi3PlcmemPoPBuze8ja0rcQlVnU5nTcT
zHoiVNmfVuJfxZd8/BszQbNj9MLwOj606nsTzG2WCdy3iwXFwvmQx0xA+s+9
TMjw37jrnD0/qgtwf5MJy4IG4bX/aQmuQmYml0Lm1hzg2xgi368piJG9wu7H
3fOhVSeRHqgviBHqGs/qLuRDmFWuhqSpIE6WhzlIR+QDV8L9PTbugigStHCa
qzgf5v9OuL7JEUT+J+cemPTnw5c+i+udXEK4tj8pTfhQAbAy5BXrWUJ4fktc
5tH9hRAn2EErOCqMkinC1cFHiuCBhmSNsacwbuc6yz54qgg+2XnB4kVh9Prl
yqV8pQh23BQ2t0wXxtU9ez4IlRbBmKFtwCpSGAOeiGqlTBcB88pk54UdIiil
1Gvml1gMc9OrfU3FRHGOribM9boEHHvNn3CzxPCFns6f5JhS4Mv66OH9VgxT
0qZHZgtLocrac0P/iBiGWIaKn3xQCtzvwi/Ucopjk9NK59CRUijqqd3qrSGO
YUdYVv66ZTDyWub6h0JxrHLxqL00XwYnnk8kPLgggQWD/vHLL5SDd3OIo5f8
OmyrFmrhKq2E26cEzCQMJXFqjZRqBO0OFFx0HycsZbB+7OvrDJN7EJy3+O+v
iY2o98g0qLL4IXB0DeAjv004pbCXeC1VD1t8XM6b0zbjsJdo1lBtI3yaTj/E
/3gLLjtmV1Sq0gxGwycCkrwVMDUz4HjJvRYwCNhUrndeAT9fqQllNLTAbtG+
dzOBCmiQUBt3v70FtPUPaNrEKOCIvYpe7fsWoBXTf266poB+C3V7orlbgd/5
l1tNnwIeljARsDVuBdanAPOePYo4YpkWHjDQCsafEpSkpGiY+Dh+cvpXG7CU
Pr2ylaNhQVyMbPliG+w7oxGYRaNh9FkJviM87bCX68NzCQ0auuk491QIt8Nu
GaWzwiY0rM/1fSak1g7bbZvreYNpWKfh0dnp0Q4bXv22+DlMQ0t3+o/lH9sh
c/2BJcYEDVcs2IbzjrXD2mP510/9oGG76QMpnql2EPthsDD5l4b+3/J2fV5s
B0HBlPwxcSVU23Dx5gmJDuDer/rlvaESmvmZfNM37oDxp46XWm8qYXSsXt+u
mg6QTuw5EVethNdLa8b+POwAcztjC/OHSvgxsFS7prED6ua0aAOtSnjvcFSG
wPMOSFIRejU7pITneY/lHhnvgB3pT+Tl1ykjKiRcCZFkQcyJDZ2hYcpo94HU
aglgQYNG0oN9scp4q260OvQKC2Z4eIuEUpQx+aLi0I5IFhzN+3k+p4B6/96r
PfEpLNj2ql225pEylg2eaXpRxoL3Oy+c/fRDGW9v5B1qfM0CVaFuSaa9CvJb
2wvrbmbDSOxIcKqzCurJzcjkK7Ihh292dNRdBZu5/XNmVdggwCNRFXNeBQ/J
0Pri1dkwPnPYoDtRBVcFBu533sOG4r73nsebVBB3pnwodGWD7eGvXQ/bVfBH
9KBmhDsbRLr/av7zQgVlTDQnnb3YENwpzX3nvQqu45my4zvHhqONDumLMypY
c12bORvKhg3Xh5/EK6ripMWbX/aFbHglNyM3SFfFg3b7rdqL2RBdsDxqm7oq
ruep51QpZcN8prz5292qmH3cY3NvJRt6Yo+Pydqqov4+7xvvHrEh+cyk4N04
VbT+WBjn8poNRt/++PKmqiLdQkrHoocNXB7/9FpnqaLf2Q/KOr1sOOVCL166
pop7E6Pe/Bhgg/Fhby3DBlV82S17gHuCDXww7dD3UxVr175NvcVBwnldBd67
86r4V3+NhyU3CSNMm4p4TjrKY4fS9DISGvc2zO9eTUcXHQsnUX4S/Exjk0tp
dBy99HtwTISEMfN6rSsMOorf4BPfI07CIcuf/baadBx+zKeTvZYENdvDyoIG
dIywTj2iJEXCF+fNzWcd6Lgjm0fm/RYSrN2s3E3c6Fio8XjxhwIJrSeihWhe
dFymPtC1RCOhyOv7kff+dJyU2HT2ryoJthcezzAz6Jh4lXUjXp2E9ovfsiXz
6Ch9hTfgiCYJmoGbmLPFdORFmqmsNgkiVyLjy+7QUXT1e4HEnSSwYiwUhDrp
eFKVGObSI0E7PoIcf03HNZs7ZiL0Sbie+NCnqY/yPj6x5XtICEnb2HBunI5h
ds7hw4YkSD2fUZ7iIvATn+5FrYMkWPwryGG7nECJtlw4b0JCzEvFrtaVBB5z
Ddlc8S8J869sLxQKEig3/cZ+yYyE7reNzRZSBGYobX+lYUXCKpu+jMaNBHbU
u4zTD5Og1zftTt9MYH86p7q0NQlVHxTWrFQmMPHRsXNDNiR8tt897EsnsNBx
0+n7tiTIfLS5P6hG4IUFnfKQIyTEDcXZPdIi0OGu5xiXPQnNTtcZijup9RJB
U9WUF4cbeNKQQOGD78DuKAlbXXvfcOkRKL9zsfcv5RNjv8q89hB4WN7hWZoD
CQXH/wnsMyJwUCuUc4sjCT3j8v8aGhP4J/9TfDnlPZPWs7IWBLZLGtzKO0ZC
rsiVriArAteuHDjK50TCrx03KvtsCIzuOVp3krLRsa5oLXsCPet8O55Rzo9a
cE1zJDCEqI+WcCZh5vYmvZ/OBHKsu8nlSPnA230yJscJTO4q2nqVchGHz2L5
SQK/1KyW7aM8L5/ds/IUQfXzoRcCLiSYHGyqdjlDYKXlgN52yiVnJxKeniXQ
r1XskgXlxRwRDxk/qt5NDmEelM2adQwDAgg0LVa0CaBcNuG0+d0lAp80dnOG
UuYQieXUCCGw0fdFQAjlQztq3ieHE8gvHvzyIuVyx/cPvkURaLhkwu1OmStq
WdqBOAJVwkuETSlb3VY5XZZIoOuKL8sZlCt6LIxXpBJ4rSdsYAXlZRyBNKcM
AnPMBq92U/uxlS9Z3pBF4NxzZ/McylXG5KBkHoFupRembSjznp2p8yskMHd7
WNQaynY5Ullvigk0In+KNVD1rG4yOLetlMD1LFquK2W+CU+zxHJq/eHJm5ZT
PiqcTv9aSeDXw2ll2dR53dN+wr/vDoEHs7LUlSj/4zg6eu0ugWlF/B23qfN1
ilzdxFNLoDdp7E5QFuyx96+rJ7B0ZKpPlOoPl6Vwq/VNBDqFSdX4U/3zaMut
bedbCPQtbSjppfrtuC/HJIMkcHUt/6fLdiTUZyu0xb2g6i22Q6ON6lexJpPi
L68IPJNFv8NLuXFNwZHiXgIt+R3UT1H9LqHdpsXVT2Ce+zqDDCoPng7fRe0H
CezsT4y/T+Vl/S1dUuIzgVNf7wx8tCTB58DgrpgZ6nuiyT/eUHlr9+Fb//k3
gTuC+fc0mlJ5yVab1f9D4FLP1tkiKp/s8eDKJW4GXqLHXjSj8rwlYpPMGSEG
Vk0S0RZGJPhX7lvsFGFguvjsVm4q/y+7z/QoSzAwmtPeupSaD0GbmxJGpBh4
jWMVo5+aJz2NTpzWygycl7jl/30XCd90360LoDNwhdnUuUBq/qxoOLgtX42B
ZybdVyzTIUH9ibbriCYDrWY/fftLza+Uh4Ls0/oMXHun2KREjYSD1Y8you0Y
KOclVf5Mjqr3VrWqCgcGzqlK3vgqS0Jg1bWOF04M9FzMuCi4kerHW0l/xd0Z
ONnNyteVpM7/pptT0TkGjipEnrAWJeFZsQjxOIGBQerensd5SPggF2U4kMzA
/POH7QguEqavLjlypzNQbFOX3fclNsgVjqca5jCwqAUKHBao+y+3fuF1KQNX
fnXIXPjOhl3pJ1u+NjLw3W3OMYkPbKiJaLKTmWbg4vX798Wq2HDdqEMifI6B
j/6N1h2rYEOmwMuXkwvU+joueN65wYZLCf0GD7nU8Of8yXZ16n7cnzGvekhQ
DZcql2R/pLNh8BqxFK2khkLzVZLoz4Z/WrLzZh3UqPvVMPkosoEz8uphO2c1
1Oe+bOetw4ZfRmXCzW5q6JPedclfkw1vyXvhSV5qqJh64uNlgg1F3S+9VALU
8FZHyy1DGTZoj/DisQw1vFBf6P/yLwtclvkOkKQaultFtn+7x4J10m1vFl6o
4TBHaF3xHRaQmpKdCq/VkLmR2/FQJQvUTzY/Du5VQw1O0fayEhYs7xLNUh9T
wy+Np/NlUllQnH/XIpdzK1b6qPnqebPg0465do9tW3HdNVN67BYWHDt9sUYg
cyvGLJg6y4Z1AN1VidzvsA33swUxWKEdOtco8/tqbcdwekDMx/BWeFgRnKXM
rY6PH/gFSU89g4ucNBPWe3VcrS7l46XcDHx9fns9qzVwru/VBl/fpzBcsjEl
z18TG+vPaDaONECKwlqeBxZayGqN45TYWw8JmS4tDjLa+OfyXc+2qsdgnXKE
FBjVxqxe/qjT/zyEOb3i33l1O9DNd61pn+N9GBrefb4xXAebLzkX8onehcKd
jPVsh52466+ammvbHbgZ6ivkqrILg1afqujuug3hFsf2cU/vQicD7wc2a27B
9r6C0nA2YHFzm910RTlkKGbdZO9DNPn6XL+5sRSC6mMz9j1A3BASsIijJXBg
vUVxu5wuRqbc9RpxLAJdzxYboUhdTN/UYbXNoBDyNjjKsaZ1cfHO2p4ZjXyQ
e3otzdhmN3YeGamcWMqGBJVG2su63fikbibbe+4/cPnJ86KNxkTRoCiW34p0
cLz9QyYynomPayL+sJJT4GSw2aJRIhNnI1L2nolMAV+z6jcCyUw8wKy9KhWU
AhHTvnEJaUyMq+q/FHIiBSq0fi+k5zBx+KhbSoxuCvxuWOouucHEjO4tq2O+
JUPCS4HYphYm3i0aM9c0TYbMqx5uYW1MDL7houi/Nxmu+pDMvR1M1M4919y0
KxnuiiXMd5BMHPCI2+eklAx91sJuXa+Z+PTpNtM+nmSQH1rLHBxi4rl7MXYV
95OAqPaTKhpmYhCHQfHOyiTQDu397TzKxJDO4IQXxUmwXz7n1udxJm7Z8nTf
iuQkOO0uI/X9OxP1n3JLlHkkgb/O5d9VP5m40ihQ384pCUJXDb7ymWbi0NVf
y8RtkiCj8mr03BwT984KaqTtTYLCSzyutfNMFOexuGoLSXDjX+fd/ovUfvhe
/CevngTVss8kd/2l/idiLjGrnAR1P7f8XlpiYi7t5oaOTUnwP6Q5UFM=
           "]]}, "Charting`Private`Tag$13368#1"]}}, {}}, {
     DisplayFunction -> Identity, Ticks -> {Automatic, Automatic}, 
      AxesOrigin -> {0, 0}, FrameTicks -> {{{{0., 0, {0.01, 0.}}, {0.2, 
           NumberForm[0.2`15.954589770191003, {
             DirectedInfinity[1], 1}], {0.01, 0.}}, {0.4, 
           NumberForm[0.4`15.954589770191003, {
             DirectedInfinity[1], 1}], {0.01, 0.}}, {0.6, 
           NumberForm[0.6`15.954589770191003, {
             DirectedInfinity[1], 1}], {0.01, 0.}}, {0.8, 
           NumberForm[0.8`15.954589770191003, {
             DirectedInfinity[1], 1}], {0.01, 0.}}, {1., 
           NumberForm[1.`15.954589770191003, {
             DirectedInfinity[1], 1}], {0.01, 0.}}, {0.05, 
           Spacer[{0, 0}], {0.005, 0.}}, {0.1, 
           Spacer[{0, 0}], {0.005, 0.}}, {0.15, 
           Spacer[{0, 0}], {0.005, 0.}}, {0.25, 
           Spacer[{0, 0}], {0.005, 0.}}, {0.3, 
           Spacer[{0, 0}], {0.005, 0.}}, {0.35, 
           Spacer[{0, 0}], {0.005, 0.}}, {0.45, 
           Spacer[{0, 0}], {0.005, 0.}}, {0.5, 
           Spacer[{0, 0}], {0.005, 0.}}, {0.55, 
           Spacer[{0, 0}], {0.005, 0.}}, {0.65, 
           Spacer[{0, 0}], {0.005, 0.}}, {0.7, 
           Spacer[{0, 0}], {0.005, 0.}}, {0.75, 
           Spacer[{0, 0}], {0.005, 0.}}, {0.85, 
           Spacer[{0, 0}], {0.005, 0.}}, {0.9, 
           Spacer[{0, 0}], {0.005, 0.}}, {0.95, 
           Spacer[{0, 0}], {0.005, 0.}}}, {{0., 
           Spacer[0], {0.01, 0.}}, {0.2, 
           Spacer[0], {0.01, 0.}}, {0.4, 
           Spacer[0], {0.01, 0.}}, {0.6, 
           Spacer[0], {0.01, 0.}}, {0.8, 
           Spacer[0], {0.01, 0.}}, {1., 
           Spacer[0], {0.01, 0.}}, {0.05, 
           Spacer[0], {0.005, 0.}}, {0.1, 
           Spacer[0], {0.005, 0.}}, {0.15, 
           Spacer[0], {0.005, 0.}}, {0.25, 
           Spacer[0], {0.005, 0.}}, {0.3, 
           Spacer[0], {0.005, 0.}}, {0.35, 
           Spacer[0], {0.005, 0.}}, {0.45, 
           Spacer[0], {0.005, 0.}}, {0.5, 
           Spacer[0], {0.005, 0.}}, {0.55, 
           Spacer[0], {0.005, 0.}}, {0.65, 
           Spacer[0], {0.005, 0.}}, {0.7, 
           Spacer[0], {0.005, 0.}}, {0.75, 
           Spacer[0], {0.005, 0.}}, {0.85, 
           Spacer[0], {0.005, 0.}}, {0.9, 
           Spacer[0], {0.005, 0.}}, {0.95, 
           Spacer[0], {0.005, 0.}}}}, {{{0., 0, {0.01, 0.}}, {
          10., 10, {0.01, 0.}}, {20., 20, {0.01, 0.}}, {
          30., 30, {0.01, 0.}}, {40., 40, {0.01, 0.}}, {2., 
           Spacer[{0, 0}], {0.005, 0.}}, {4., 
           Spacer[{0, 0}], {0.005, 0.}}, {6., 
           Spacer[{0, 0}], {0.005, 0.}}, {8., 
           Spacer[{0, 0}], {0.005, 0.}}, {12., 
           Spacer[{0, 0}], {0.005, 0.}}, {14., 
           Spacer[{0, 0}], {0.005, 0.}}, {16., 
           Spacer[{0, 0}], {0.005, 0.}}, {18., 
           Spacer[{0, 0}], {0.005, 0.}}, {22., 
           Spacer[{0, 0}], {0.005, 0.}}, {24., 
           Spacer[{0, 0}], {0.005, 0.}}, {26., 
           Spacer[{0, 0}], {0.005, 0.}}, {28., 
           Spacer[{0, 0}], {0.005, 0.}}, {32., 
           Spacer[{0, 0}], {0.005, 0.}}, {34., 
           Spacer[{0, 0}], {0.005, 0.}}, {36., 
           Spacer[{0, 0}], {0.005, 0.}}, {38., 
           Spacer[{0, 0}], {0.005, 0.}}, {42., 
           Spacer[{0, 0}], {0.005, 0.}}, {44., 
           Spacer[{0, 0}], {0.005, 0.}}, {46., 
           Spacer[{0, 0}], {0.005, 0.}}, {48., 
           Spacer[{0, 0}], {0.005, 0.}}, {50., 
           Spacer[{0, 0}], {0.005, 0.}}}, {{0., 
           Spacer[0], {0.01, 0.}}, {10., 
           Spacer[0], {0.01, 0.}}, {20., 
           Spacer[0], {0.01, 0.}}, {30., 
           Spacer[0], {0.01, 0.}}, {40., 
           Spacer[0], {0.01, 0.}}, {2., 
           Spacer[0], {0.005, 0.}}, {4., 
           Spacer[0], {0.005, 0.}}, {6., 
           Spacer[0], {0.005, 0.}}, {8., 
           Spacer[0], {0.005, 0.}}, {12., 
           Spacer[0], {0.005, 0.}}, {14., 
           Spacer[0], {0.005, 0.}}, {16., 
           Spacer[0], {0.005, 0.}}, {18., 
           Spacer[0], {0.005, 0.}}, {22., 
           Spacer[0], {0.005, 0.}}, {24., 
           Spacer[0], {0.005, 0.}}, {26., 
           Spacer[0], {0.005, 0.}}, {28., 
           Spacer[0], {0.005, 0.}}, {32., 
           Spacer[0], {0.005, 0.}}, {34., 
           Spacer[0], {0.005, 0.}}, {36., 
           Spacer[0], {0.005, 0.}}, {38., 
           Spacer[0], {0.005, 0.}}, {42., 
           Spacer[0], {0.005, 0.}}, {44., 
           Spacer[0], {0.005, 0.}}, {46., 
           Spacer[0], {0.005, 0.}}, {48., 
           Spacer[0], {0.005, 0.}}, {50., 
           Spacer[0], {0.005, 0.}}}}}, GridLines -> {None, None}, 
      DisplayFunction -> Identity, PlotRangePadding -> {{
         Scaled[0.02], 
         Scaled[0.02]}, {0, 0}}, PlotRangeClipping -> True, ImagePadding -> 
      All, DisplayFunction -> Identity, AspectRatio -> GoldenRatio^(-1), 
      Axes -> {True, True}, AxesLabel -> {None, None}, AxesOrigin -> {0, 0}, 
      DisplayFunction :> Identity, Frame -> {{True, True}, {True, True}}, 
      FrameLabel -> {{
         Style["Fraction of infectious cases", Bold, 
          GrayLevel[0], FontSize -> 28], None}, {
         Style["Time (Days)", Bold, 
          GrayLevel[0], FontSize -> 28], None}}, FrameStyle -> Directive[
        Thickness[Large], 
        GrayLevel[0], 20], FrameTicks -> {{All, Automatic}, {All, Automatic}},
       FrameTicksStyle -> Directive[
        Thickness[0.004], 
        GrayLevel[0], 36], GridLines -> {None, None}, GridLinesStyle -> 
      Directive[
        GrayLevel[0.5, 0.4]], ImageSize -> 1000, 
      Method -> {
       "DefaultBoundaryStyle" -> Automatic, 
        "DefaultGraphicsInteraction" -> {
         "Version" -> 1.2, "TrackMousePosition" -> {True, False}, 
          "Effects" -> {
           "Highlight" -> {"ratio" -> 2}, "HighlightPoint" -> {"ratio" -> 2}, 
            "Droplines" -> {
             "freeformCursorMode" -> True, 
              "placement" -> {"x" -> "All", "y" -> "None"}}}}, 
        "DefaultMeshStyle" -> AbsolutePointSize[6], "ScalingFunctions" -> 
        None, "CoordinatesToolOptions" -> {"DisplayFunction" -> ({
            (Identity[#]& )[
             Part[#, 1]], 
            (Identity[#]& )[
             Part[#, 2]]}& ), "CopiedValueFunction" -> ({
            (Identity[#]& )[
             Part[#, 1]], 
            (Identity[#]& )[
             Part[#, 2]]}& )}}, 
      PlotRange -> {{0., 39.99999918367347}, {0, 1}}, PlotRangeClipping -> 
      True, PlotRangePadding -> {{
         Scaled[0.02], 
         Scaled[0.02]}, {Automatic, Automatic}}, 
      Ticks -> {Automatic, Automatic}}], 
    Placed[
     Unevaluated[
      LineLegend[{
        Directive[
         AbsoluteThickness[5]]}, {
        Style["Numerical(RK-4)", Bold, 
         GrayLevel[0], FontSize -> 28]}, LabelStyle -> {}, LegendLayout -> 
       "Column", LegendMarkerSize -> 50]], {Right, Top}, Identity]]& ],
  AutoDelete->True,
  Editable->True,
  SelectWithContents->False,
  Selectable->True]], "Output",
 CellChangeTimes->{
  3.875936354770607*^9, 3.875937670780772*^9, 3.875938523585931*^9, 
   3.87593857417903*^9, 3.8759393143108735`*^9, 3.875940122543378*^9, 
   3.8759464281505985`*^9, 3.8759465306121473`*^9, {3.875947025453369*^9, 
   3.8759470461922674`*^9}, {3.8762628611275177`*^9, 
   3.8762629143739805`*^9}, {3.876263104970001*^9, 3.8762631166275473`*^9}, 
   3.885004363038162*^9, 3.8945907632399387`*^9, 3.894604616645651*^9, 
   3.8946104607531357`*^9, 3.8946114586027927`*^9, 3.895618478960997*^9},
 CellLabel->"Out[45]=",ExpressionUUID->"41ca2a68-9495-4555-b5c2-bf15fecd9912"]
}, Open  ]],

Cell[CellGroupData[{

Cell[BoxData[{
 RowBox[{
  RowBox[{"SS6", "[", "x_", "]"}], ":=", 
  RowBox[{"S0", "*", 
   RowBox[{"Exp", "[", 
    RowBox[{"S6", "[", "x", "]"}], "]"}]}]}], "\[IndentingNewLine]", 
 RowBox[{
  RowBox[{"II6", "[", "t_", "]"}], ":=", 
  RowBox[{
   RowBox[{"-", 
    RowBox[{"SS6", "[", "t", "]"}]}], "+", "1", "+", 
   RowBox[{
    RowBox[{"(", 
     RowBox[{"G", "/", "B"}], ")"}], "*", 
    RowBox[{"Log", "[", 
     RowBox[{
      RowBox[{"SS6", "[", "t", "]"}], "/", "S0"}], 
     "]"}]}]}]}], "\[IndentingNewLine]", 
 RowBox[{"PI6", "=", 
  RowBox[{"Plot", "[", 
   RowBox[{
    RowBox[{"II6", "[", "x", "]"}], ",", 
    RowBox[{"{", 
     RowBox[{"x", ",", "0", ",", "40"}], "}"}], ",", "\[IndentingNewLine]", 
    RowBox[{"PlotStyle", "\[Rule]", 
     RowBox[{"{", 
      RowBox[{"Red", ",", 
       RowBox[{"Thickness", "[", "0.007", "]"}]}], "}"}]}], ",", 
    "\[IndentingNewLine]", 
    RowBox[{"PlotLegends", "\[Rule]", " ", 
     RowBox[{"Placed", "[", 
      RowBox[{
       RowBox[{"LineLegend", "[", 
        RowBox[{
         RowBox[{"{", 
          RowBox[{"Directive", "[", 
           RowBox[{"Red", ",", 
            RowBox[{"AbsoluteThickness", "[", "5", "]"}]}], "]"}], "}"}], ",", 
         RowBox[{"{", 
          RowBox[{"Style", "[", 
           RowBox[{
           "\"\<\!\(\*SubscriptBox[\(I\), \(6\)]\)(t)\>\"", ",", "Bold", ",", 
            "Italic", ",", "Red", ",", 
            RowBox[{"FontSize", "\[Rule]", "28"}]}], "]"}], "}"}], ",", 
         RowBox[{"LegendMarkerSize", "\[Rule]", "50"}]}], "]"}], 
       "\[IndentingNewLine]", ",", 
       RowBox[{"{", 
        RowBox[{"Right", ",", "Top"}], "}"}]}], "]"}]}], ",", 
    "\[IndentingNewLine]", 
    RowBox[{"Frame", "\[Rule]", " ", "True"}], ",", "\[IndentingNewLine]", 
    RowBox[{"FrameTicksStyle", "\[Rule]", 
     RowBox[{"Directive", "[", 
      RowBox[{"Black", ",", "36"}], "]"}]}], ",", "\[IndentingNewLine]", 
    RowBox[{"FrameStyle", "->", 
     RowBox[{"Directive", "[", 
      RowBox[{"Thick", ",", "Black", ",", "10"}], "]"}]}], ",", 
    "\[IndentingNewLine]", 
    RowBox[{"TicksStyle", "\[Rule]", 
     RowBox[{"Directive", "[", "100", "]"}]}], ",", "\[IndentingNewLine]", 
    RowBox[{"ImageSize", "\[Rule]", "1000"}]}], "]"}]}]}], "Input",
 CellChangeTimes->{{3.8759374079407825`*^9, 3.875937430180674*^9}, {
  3.875937506861215*^9, 3.8759375258691597`*^9}, {3.8759377671729937`*^9, 
  3.875937783773534*^9}, {3.8759385541317544`*^9, 3.875938554539401*^9}, {
  3.8759399485733433`*^9, 3.8759399844221945`*^9}, {3.8759465523341155`*^9, 
  3.875946560780525*^9}, {3.8762629344696007`*^9, 3.8762629657137504`*^9}, {
  3.89460463306546*^9, 3.8946046337075157`*^9}, {3.894604693058161*^9, 
  3.894604710892315*^9}, {3.8956184880400076`*^9, 3.8956184892747507`*^9}},
 CellLabel->"In[46]:=",ExpressionUUID->"7af55200-776a-4a76-aab4-5ba31c5d50ed"],

Cell[BoxData[
 TagBox[
  GraphicsBox[{{{{}, {}, 
      TagBox[
       {RGBColor[1, 0, 0], Thickness[0.007], Opacity[1.], 
        LineBox[CompressedData["
1:eJwV1nk4VWsXAHBzZcpQUsnMGcyVzNZCmZIrUULGUK7cFK4oqY4xQpkiGaJk
ClGoK0nGc3aKZCoyhXS7ZZbq299f+/k9e613r/3utd5zZDz+svXiYGNj283O
xvb/a3a4B4/G8RJD8b/9Mj+GMqC5W9rqiHQsdMRWx4wlMOB3S8MVaembwHaw
8uZiLgOyGxOkuKXvAza9O2bTygA/g6BTS1J1EDPSua5nUyR0/ziR8p9UO1R9
8x+kPoyEdYOjlC9S/VBBfH8T9DMK+hr/CZqd6od5c/nBOpFoKL6b8eJz5QBY
hkoKCFOjwfqMteuMyRDEfDxmuGIbDWkb6tM++QyDCKfp9of3o0HkVhvHt3ej
4Ejk2484xkBeR07AZ6lp8E+KVutnxsJ8Rg19OH4aWpegt3oyFkx9OsferEyD
sOk3mRK2OJjlXLKv754BW/6101O740DbwFo3NnoWPjg2lpTcjoOuB2sclK9f
IazvQnjU31fhYoeypYbrHJx6h3+4YwIUVT5WLEmdA4uQxARelwR4k2HMqcCc
A61+R5V3YQkg7+PwVFxnHtase9cNPU6ADk6GKpvoAgga8NTf1rgGYgaDIq9a
FuF+8/Hb7sqJUP4gdtBPdRXqtr35vpabBDMiM/GW7quwJ/nUsFllElCCLQ2p
KauwrHUsueh5EuTq8+WNrayC4IFRpdLRJLjeHu/t+PIHCFnEFzUpJEPwWOI3
M+ef8L2m4JN7RTLk8HVeEd7HhlTJjY4q/dfB0CDMOcKFDXmOnw8unr0OQ/5K
ml//ZsPDIjWMfWw3QPzN1UlmMRvGchRk9lJuQHKGlUWMEDtm5801+IXcgCsK
hODvQXb8mtFRWSyVAj7w+ubsGU7kCh1Kjo9JBbb8xfrBq5x4qz9/YSwnFTK4
JIY6CjixueFauPvjVGhr95a838uJX754a3ZNpgLVbi3fS5cLOSpWahhmaTB1
glL6gZ0bgxndzteE0sH3+oWGriQeVC2cZlq+yACOhfzhZ/d5kC3RPe7XcAZk
Hmlje9DEg4K5vfqjaxnQISFqkjDPg8al6+t1tW6C0r2iVguHddhbNJCrXX4T
Zp90dzVJrcdaOyGB0sJM8J+gjVWXb0A/y70u0U9vwYhL//rn7RvQRYq9kBi9
BYf6YlRZ4xtw3m4o4uiGbNDu/HRuYhsvRjcleOodyQbOykIhsWhedH5SX6yz
mA0Z52UM/3blw9t7hnefMsqB56Jbb+oICWDsmqrT+XV5sDuhrWGfkgB+0ri6
SVkqD+7yhIwfNBVA9SDexxxaeRC/0qvme14A5Qe6TBR88uDwcEpL5pQA9irS
9E3a82CmWGj+R6MgPjxbYvQ7JR94ZRiUYW0hLJhweb13fwG06Serhe8TQglh
Tydp7wKIcrittcNWCMUrJgelLxUAR1KtmdOfQhh15D178uMCWP016/MuWwh5
rEVT1RQL4fOQfdErDmE0VlbdcYb3LjAzKLRGpjAOetKfOXy9B3HVuzVc+4Ux
vd95fkawCMy7jHR+TQgjkVrpcke1CJrXOVvo/xZGQ8cD76P8i+BpcNLJWg0R
dFRrrhL/rwjK7FbuV6SJYI/2wxc+q/fhmlAnPc9NFAWk9S5nKZVCndaOGmt/
Ucw/Qzf+aVsK4y5/wVqYKKpoB+hfDS0FvTJRuyPpong/ZS5PqaMUpiycLwgQ
oriFGex4/s8yMLny5dU5vU3omHLikdWjclhe2BhkK7YZPfrTnrE9qgCPQbtn
nEwx3N3CeUm/6CHwZn08FdAvhhH/lF9IbnwIVY7+EsOTYpgx8CRrqe8hcA5E
n6tn34KyogO9ixuqoaCvfleA1hbU/ckX0uBXDZNvpYs+5G/B7rfhEk6aNeDb
NZtUd04c+z6Vy3C9eQQBLxkef1G24cm+oXDjnfVQeZr/kLjFDlSVg9ytvo2Q
F/bnjPoRaRQ03F9vwNUMl3PWDs7PymDIkWd/TEi3go16bYDSnAye/ftxiK1y
K0g+P5vssSKDXAHapbVarVA/OtPVxS2LfY80+U5bt8J3hf4/yiRlUVTuWHps
WCt4lNYc8LaRxcLJf5Jce1rBqM7fou+hLOae/Fx3JKINBC3pJzfWy6KgTKxB
T1wbDA1MxJg2yqLMhvRy89Q2CFlzbqtmyqLkyCudrcVtUAH7zZInZNGB4JV0
6G4D6RbKPsstcjhXcS7XVL4d2LpH8GmoHBZN71N89KwdGNMNeaGX5DCBa0X+
a3s7bGDL5tCJkcMks478HT3tIKJytLkmVQ6XzYZ/OU61g0L0a7MHFaTVM84e
FuoAS70m6/xJOayf7QiwdOmAG3fuOMfYyuPyNtnEtW8dIF5/6R/To/J4QzNU
sX+1A251uUpyu8nj+O2bl4o5O+Huz+0jl07JI5ttSYDS5k6oPZLiGRYjj72/
bV4UanXCEF+kr3+DPLK4y16GhHaCYqB3iB1dAad/DPlfWuoEFd3hQznqCijU
b11++lcn7GZzUJvZo4D33KRe2XMzwTjeYvKiiQIG6u14wC7KBJcCZbsSZwW0
mUt9MazChLSe72ociQrIIaZhVu3OBG7Ni58ezClg8fLO73XPmcD/Y6lpdUUB
ZzZ/uefZygSR56dv72NTRHXhi8qcLCZIH/CwH+RXRJHUs3fk+pig77XvBY+i
IjIeB9nNfGFCYCpfzjEHRbwWnLo/cQsLxhfSD/P9o4imtxZdDD1ZkG+06+z7
F4rY9kffRfYTLHBNIBIfdCii4O7Nr2r9WDAgz91+qE8RG1aW2LmCWfD60Bm9
W3OKWM0u9Is/hgUNlVbSKnQKbquwLfx8nwXnf37S/61OQcFC5uj3MhboWFw5
+lqLgjxEQei/lSyoHqm7HrSPgiEmri1NdSwo3kjhbnCjYIZymNJIGwvST7HP
WKdTMHjew+TbOAvs6m7xyNym4B4t9RaYYoEIt7bcXAEFMy3Xvb/8mQXXbvk7
p1dRsMlooXfyGwsYnYPEMIuCEs8d/1L8xQLjLX9/ruyh4HJaCfc2dgJ+e4is
ZwxS0Jxy4SAHFwGhq+ZG1Gky/7H29soNBJymPXp4mouK1i1Z89GbCFANOthl
zEfFEJZytcwWAj43zs5uEqGim1LsgYqtBHg7yCnWSVGxwC9VulSSgGPRSRns
elQ03z9ASFIJsJzwvXA9gIrzGzkL5rUJML0gV7o3hIp7/zA+81aXAOPNQwOL
4VQ03bLuVYk+Abr7Dmg7xVMxWOWouQ4SQC9Um5O7R0WHmMD2d6YEKBpMyfSW
kes/XMn0MidA9m2uTUw1FaW3mctPWxCwjVukfPY5FdU3nzv72ooAPq/5EzVD
VEwTdcuk2BKw/mdpus8YFXNzlBs9DxHAlerVsnWGiuImi22pdgSsNffKhS9R
0XZz4c3BwwQsOyfaqv+iYsVEmd/XIwTMz5tdGuWi4d6pVe0VBwJm5es+mIqQ
Fprv/teRgKmnAQIr4jTcvXO1bMCJgHE7un6JFA1rjyynP3UmYIiRdXOjCg1D
rvRVebgQ0Cdh1/Z8F2kv86+KrgT0VPMvndWlYfBgp+1H0szxC3Z9ZuT6tafu
arsT0HZ+z5U4axoyfPbnvyXdvOlrpb49Dfk3Pxk64UFAY+m9kX+daOinX+L0
nfTTvW4b8zxoeFpRSOGMJwG1Q+KGh07SUL13zHCKdHXgaz/u0zQUXFR4YHec
gAr+uKzHwTRsax4Me0y6tMC44+QFGnZwCJUIeRFQpP9jeTuDhseH3xi7kS7o
eUgh4mhIndSxuEs618/vcEQyDW1mXZtHSd/iUojcmUFD01/H6zd7E5Bx6/3D
8dvk+xzw1wDSKbvTRtMKabgscVfNlXQS01rYopSsr1LvSRDphOPr8EcVDZl6
ngOXScetPfMvq6NhXIf9jSjSUSkh2a6NNOTVPDgbQfqysgZTuJWGM7wZnwNI
hzdPr75g0bDrUkD6UdKhzvm04B4a1nvSFrVIB887OlAHaaj8c6OgAOkz8aLR
Ax9p2MIXOtFH1u8vz6yJn6JhYGnj5SzSvk8Z44ZfyXhLo1k70t52BqLfFmgY
FX+Myk3aY3bB6M4a+f6mYQal5P65MMpP23PSMeI4105L0o4SPjnreOn435A3
/zC5/4erpYg6IToez97U7UvaejxJSVKSjvxSKuBDfj+m0niPszwdo1gyox/J
773/rFZ4Fp2O+FnjkR1pc44PXeJadOQJY/LIuRHQYqEResSAjpMl3xLCyf7Z
l8yQSzOhY3CVj9Mbst+MpZWCRW3o2OyZ8cHjGNkvPuFStofpePgER04O2Z/w
4HVbkjNZz/D2Jz1k/+obhmwXPEnHE9G926lkf2s6v2xcf5mOFR0GYoHkfFTf
Efc1i6GjuuOEZaA9ATs//ykadY2Oy6MneU6R86QaKuLNmUVHQfd2ijk5f9QM
V75fD+lINMeXFh4g4O5wVbV+PR3zVWorfMl5VaDwuIQ10tE0NMCHup+c70el
FctMOo4nxXBcI+ddomfFfm6Cjl16EbEcJgRkbj/wW2OWjuI/9j1NMCJgq2du
0envdGwqq2WR/7pA7Lvpjy+/yP2s7srnMiBASCgld2qLEs68N6tM3UMAp5Xq
5/cWSuj8jAa+5Hl1+calFAkbJTTlPrUcqUgA22CPgdNhJezQTp3OlCfPh5Nh
SX0eStj8kiuuQpqAxeg2ze4w0jq33K6KEzDzwiOirUwJm5rSbbjWESCV3Od7
rVoJtffQvl0hz1s7F2t7uyfk8z0m2dfI87hhWYc+0qaEUVnlSW/XWHBdRbhn
aUwJxQOEVNS+s0Av/RmFsk0ZZxf2l18eZMHp45oiX6RJN5ZUxvex4K5GyVoV
RRlHYvwyEt+yQIiZ9tpQUxmjBPuVI16Rv3ds/mGHbZRRqPiprsALFsT7SryK
jFJGsRN1u94XseC51vW6/Qlk/vnAzpBCFixyrS8QTlHGyfmTdQL5LHDLmQvJ
zlPG0ZvZ1XJZLNjd0yFb81QZr9/d8R9bAgveG5wLHv+ujL+Y+o+j/mKBqnDv
DhNXFez7W2/rNzUWTCZMXk71UsFxhSMJ/MosyOZd+vTpTxUMPv5jSZbKAn4u
8ar4EBXk0AptRWkWzCweNe1NVkFGMHxBIRYUDr33P9msgjgzZODwlQkSRRPP
EmmqGBggP7GhmAm8sOA+NKeKsjs/WhWLMCHEiLr+0aoq9okLLpoIMGHSxKk8
kV0NpwqzrPrXMaHJ/Pmq8UY1XJyc2b601gmhtgk37tPVkCNl08rvyU747KXw
MthdDcU66v6wqu8EZrw9VfiVGgbaaDb+ONYJZl8cl2Tt1XG+WvgtX1YH9DUd
Z3dU1kB1w+pdL3+2QU1Ms4v0ggbGVD0OyfRqBW/uoBGC2InLQVfensl7CZ5n
wmr4M3fhf0EXrbb9fAFqPkqElftudFBNzvX2bYJXIsp8QTqaeOsc0xZbGuFJ
+eUsZc49mHHSUrvpTgOEsdNtmO/3YNfYhItp2RPgHQo196/WwloQdFpbroWJ
uzIpOee1cbndLO9n/iNIoW7lqrPXQbfO6lZZ62pIyvRudZfWxQpLeTE5mypw
TDlG8H/SxfVfuFoioypgeW/hSk6DHkrv/rBWE1kGYxPGIU3R+sjWmvt4OrYY
8g00trPcDTApxr17JvselEUGCfuoGGKu+rVDQ9RCiLb33M+5YIhueKVn+kc+
aA7l3Y9mASbl7Fpgf58LGbSsMtZ+xJFDh9rdVW7DxcaEjP11iHjY/SrlaSYc
2G5f2CFvhLn1+cuMunQw8m91Eo41woiCEyv1e1IhR8JDnrlAetc2X6+26yD/
4l6atZMxuh3I3XqmKQmSVJrobxqMsfFjeHPCUgJ4z3G9bqebIMa8Z1RFx4FH
5Xfp2EQTZJNMOh5RGg1+lw+tWSabYEQFSyA4NxqCDlW/479B+lNAQ0BKNMQs
BF1LSiPzTY3oYeejoVxn5Ud6tgk2asQNvLWKhpXnv3vvlpDr2YWLFf0bBUlv
+BOaW0mbR3OX7omCzDunTkS1k/FPrPmPKUXBnUDCxLzz//FXn4lKR8EjsaTV
ToJ83k9H6esbomDIUfRE91vSZ5zC3wxFAmVsq8noGJlfoWbuyogE9epQyYIJ
sp7ELtbJc5GgGzm44vWJXG/EtuecfyRYUbIrpmdIixgfLXaIhDN/Skt++0bG
319dslKJhPP6l1aq5sj1AwmdK7KRECkw2hO4QN7vVvvUsCUSMh7cubq8TOaf
Wh9qyhEJ+RFcPvWrZLyejuP1JQaUHPQyPr9G1vPSN2tslgHVsi07DH+R+X1r
urqjDGiYU1z5/fv/9dvsSXvHgP8B1/buHw==
         "]]},
       Annotation[#, "Charting`Private`Tag$13617#1"]& ]}, {}}, InsetBox[
     TemplateBox[{
       StyleBox[
       "\"\\!\\(\\*SubscriptBox[\\(I\\), \\(6\\)]\\)(t)\"", Bold, Italic, 
        RGBColor[1, 0, 0], FontSize -> 28, StripOnInput -> False]},
      "LineLegend",
      DisplayFunction->(FormBox[
        StyleBox[
         StyleBox[
          PaneBox[
           TagBox[
            GridBox[{{
               TagBox[
                GridBox[{{
                   GraphicsBox[{{
                    Directive[
                    EdgeForm[
                    Directive[
                    Opacity[0.3], 
                    GrayLevel[0]]], 
                    PointSize[0.5], 
                    RGBColor[1, 0, 0], 
                    AbsoluteThickness[5]], {
                    LineBox[{{0, 50}, {50, 50}}]}}, {
                    Directive[
                    EdgeForm[
                    Directive[
                    Opacity[0.3], 
                    GrayLevel[0]]], 
                    PointSize[0.5], 
                    RGBColor[1, 0, 0], 
                    AbsoluteThickness[5]], {}}}, AspectRatio -> Full, 
                    ImageSize -> {50, 50}, PlotRangePadding -> None, 
                    ImagePadding -> Automatic, 
                    BaselinePosition -> (Scaled[0.42000000000000004`] -> 
                    Baseline)], #}}, 
                 GridBoxAlignment -> {
                  "Columns" -> {Center, Left}, "Rows" -> {{Baseline}}}, 
                 AutoDelete -> False, 
                 GridBoxDividers -> {
                  "Columns" -> {{False}}, "Rows" -> {{False}}}, 
                 GridBoxItemSize -> {"Columns" -> {{All}}, "Rows" -> {{All}}},
                  GridBoxSpacings -> {
                  "Columns" -> {{0.5}}, "Rows" -> {{0.8}}}], "Grid"]}}, 
             GridBoxAlignment -> {"Columns" -> {{Left}}, "Rows" -> {{Top}}}, 
             AutoDelete -> False, 
             GridBoxItemSize -> {
              "Columns" -> {{Automatic}}, "Rows" -> {{Automatic}}}, 
             GridBoxSpacings -> {"Columns" -> {{1}}, "Rows" -> {{0}}}], 
            "Grid"], Alignment -> Left, AppearanceElements -> None, 
           ImageMargins -> {{5, 5}, {5, 5}}, ImageSizeAction -> 
           "ResizeToFit"], LineIndent -> 0, StripOnInput -> False], {
         FontFamily -> "Arial"}, Background -> Automatic, StripOnInput -> 
         False], TraditionalForm]& ),
      Editable->True,
      InterpretationFunction:>(RowBox[{"LineLegend", "[", 
         RowBox[{
           RowBox[{"{", 
             RowBox[{"Directive", "[", 
               RowBox[{
                 InterpretationBox[
                  ButtonBox[
                   TooltipBox[
                    GraphicsBox[{{
                    GrayLevel[0], 
                    RectangleBox[{0, 0}]}, {
                    GrayLevel[0], 
                    RectangleBox[{1, -1}]}, {
                    RGBColor[1, 0, 0], 
                    RectangleBox[{0, -1}, {2, 1}]}}, DefaultBaseStyle -> 
                    "ColorSwatchGraphics", AspectRatio -> 1, Frame -> True, 
                    FrameStyle -> RGBColor[0.6666666666666666, 0., 0.], 
                    FrameTicks -> None, PlotRangePadding -> None, ImageSize -> 
                    Dynamic[{
                    Automatic, 1.35 CurrentValue["FontCapHeight"]/
                    AbsoluteCurrentValue[Magnification]}]], 
                    StyleBox[
                    RowBox[{"RGBColor", "[", 
                    RowBox[{"1", ",", "0", ",", "0"}], "]"}], NumberMarks -> 
                    False]], Appearance -> None, BaseStyle -> {}, 
                   BaselinePosition -> Baseline, DefaultBaseStyle -> {}, 
                   ButtonFunction :> With[{Typeset`box$ = EvaluationBox[]}, 
                    If[
                    Not[
                    AbsoluteCurrentValue["Deployed"]], 
                    SelectionMove[Typeset`box$, All, Expression]; 
                    FrontEnd`Private`$ColorSelectorInitialAlpha = 1; 
                    FrontEnd`Private`$ColorSelectorInitialColor = 
                    RGBColor[1, 0, 0]; 
                    FrontEnd`Private`$ColorSelectorUseMakeBoxes = True; 
                    MathLink`CallFrontEnd[
                    FrontEnd`AttachCell[Typeset`box$, 
                    FrontEndResource["RGBColorValueSelector"], {
                    0, {Left, Bottom}}, {Left, Top}, 
                    "ClosingActions" -> {
                    "SelectionDeparture", "ParentChanged", 
                    "EvaluatorQuit"}]]]], BaseStyle -> Inherited, Evaluator -> 
                   Automatic, Method -> "Preemptive"], 
                  RGBColor[1, 0, 0], Editable -> False, Selectable -> False], 
                 ",", 
                 RowBox[{"AbsoluteThickness", "[", "5", "]"}]}], "]"}], "}"}],
            ",", 
           RowBox[{"{", #, "}"}], ",", 
           RowBox[{"LabelStyle", "\[Rule]", 
             RowBox[{"{", "}"}]}], ",", 
           RowBox[{"LegendLayout", "\[Rule]", "\"Column\""}], ",", 
           RowBox[{"LegendMarkerSize", "\[Rule]", "50"}]}], "]"}]& )], 
     Scaled[{0.99, 0.99}], ImageScaled[{1, 1}],
     BaseStyle->{FontSize -> Larger},
     FormatType->StandardForm]},
   AspectRatio->NCache[GoldenRatio^(-1), 0.6180339887498948],
   Axes->{True, True},
   AxesLabel->{None, None},
   AxesOrigin->{0, 0},
   DisplayFunction->Identity,
   Frame->{{True, True}, {True, True}},
   FrameLabel->{{None, None}, {None, None}},
   FrameStyle->Directive[
     Thickness[Large], 
     GrayLevel[0], 10],
   FrameTicks->{{Automatic, Automatic}, {Automatic, Automatic}},
   FrameTicksStyle->Directive[
     GrayLevel[0], 36],
   GridLines->{None, None},
   GridLinesStyle->Directive[
     GrayLevel[0.5, 0.4]],
   ImagePadding->All,
   ImageSize->1000,
   Method->{
    "DefaultBoundaryStyle" -> Automatic, 
     "DefaultGraphicsInteraction" -> {
      "Version" -> 1.2, "TrackMousePosition" -> {True, False}, 
       "Effects" -> {
        "Highlight" -> {"ratio" -> 2}, "HighlightPoint" -> {"ratio" -> 2}, 
         "Droplines" -> {
          "freeformCursorMode" -> True, 
           "placement" -> {"x" -> "All", "y" -> "None"}}}}, 
     "DefaultMeshStyle" -> AbsolutePointSize[6], "ScalingFunctions" -> None, 
     "CoordinatesToolOptions" -> {"DisplayFunction" -> ({
         (Identity[#]& )[
          Part[#, 1]], 
         (Identity[#]& )[
          Part[#, 2]]}& ), "CopiedValueFunction" -> ({
         (Identity[#]& )[
          Part[#, 1]], 
         (Identity[#]& )[
          Part[#, 2]]}& )}},
   PlotRange->{{0, 40}, {0., 0.23750383562181226`}},
   PlotRangeClipping->True,
   PlotRangePadding->{{
      Scaled[0.02], 
      Scaled[0.02]}, {
      Scaled[0.05], 
      Scaled[0.05]}},
   Ticks->{Automatic, Automatic},
   TicksStyle->Directive[100]],
  InterpretTemplate[Legended[
    Graphics[{{{{}, {}, 
        Annotation[{
          Directive[
           Opacity[1.], 
           AbsoluteThickness[1.6], 
           RGBColor[1, 0, 0], 
           Thickness[0.007]], 
          Line[CompressedData["
1:eJwV1nk4VWsXAHBzZcpQUsnMGcyVzNZCmZIrUULGUK7cFK4oqY4xQpkiGaJk
ClGoK0nGc3aKZCoyhXS7ZZbq299f+/k9e613r/3utd5zZDz+svXiYGNj283O
xvb/a3a4B4/G8RJD8b/9Mj+GMqC5W9rqiHQsdMRWx4wlMOB3S8MVaembwHaw
8uZiLgOyGxOkuKXvAza9O2bTygA/g6BTS1J1EDPSua5nUyR0/ziR8p9UO1R9
8x+kPoyEdYOjlC9S/VBBfH8T9DMK+hr/CZqd6od5c/nBOpFoKL6b8eJz5QBY
hkoKCFOjwfqMteuMyRDEfDxmuGIbDWkb6tM++QyDCKfp9of3o0HkVhvHt3ej
4Ejk2484xkBeR07AZ6lp8E+KVutnxsJ8Rg19OH4aWpegt3oyFkx9OsferEyD
sOk3mRK2OJjlXLKv754BW/6101O740DbwFo3NnoWPjg2lpTcjoOuB2sclK9f
IazvQnjU31fhYoeypYbrHJx6h3+4YwIUVT5WLEmdA4uQxARelwR4k2HMqcCc
A61+R5V3YQkg7+PwVFxnHtase9cNPU6ADk6GKpvoAgga8NTf1rgGYgaDIq9a
FuF+8/Hb7sqJUP4gdtBPdRXqtr35vpabBDMiM/GW7quwJ/nUsFllElCCLQ2p
KauwrHUsueh5EuTq8+WNrayC4IFRpdLRJLjeHu/t+PIHCFnEFzUpJEPwWOI3
M+ef8L2m4JN7RTLk8HVeEd7HhlTJjY4q/dfB0CDMOcKFDXmOnw8unr0OQ/5K
ml//ZsPDIjWMfWw3QPzN1UlmMRvGchRk9lJuQHKGlUWMEDtm5801+IXcgCsK
hODvQXb8mtFRWSyVAj7w+ubsGU7kCh1Kjo9JBbb8xfrBq5x4qz9/YSwnFTK4
JIY6CjixueFauPvjVGhr95a838uJX754a3ZNpgLVbi3fS5cLOSpWahhmaTB1
glL6gZ0bgxndzteE0sH3+oWGriQeVC2cZlq+yACOhfzhZ/d5kC3RPe7XcAZk
Hmlje9DEg4K5vfqjaxnQISFqkjDPg8al6+t1tW6C0r2iVguHddhbNJCrXX4T
Zp90dzVJrcdaOyGB0sJM8J+gjVWXb0A/y70u0U9vwYhL//rn7RvQRYq9kBi9
BYf6YlRZ4xtw3m4o4uiGbNDu/HRuYhsvRjcleOodyQbOykIhsWhedH5SX6yz
mA0Z52UM/3blw9t7hnefMsqB56Jbb+oICWDsmqrT+XV5sDuhrWGfkgB+0ri6
SVkqD+7yhIwfNBVA9SDexxxaeRC/0qvme14A5Qe6TBR88uDwcEpL5pQA9irS
9E3a82CmWGj+R6MgPjxbYvQ7JR94ZRiUYW0hLJhweb13fwG06Serhe8TQglh
Tydp7wKIcrittcNWCMUrJgelLxUAR1KtmdOfQhh15D178uMCWP016/MuWwh5
rEVT1RQL4fOQfdErDmE0VlbdcYb3LjAzKLRGpjAOetKfOXy9B3HVuzVc+4Ux
vd95fkawCMy7jHR+TQgjkVrpcke1CJrXOVvo/xZGQ8cD76P8i+BpcNLJWg0R
dFRrrhL/rwjK7FbuV6SJYI/2wxc+q/fhmlAnPc9NFAWk9S5nKZVCndaOGmt/
Ucw/Qzf+aVsK4y5/wVqYKKpoB+hfDS0FvTJRuyPpong/ZS5PqaMUpiycLwgQ
oriFGex4/s8yMLny5dU5vU3omHLikdWjclhe2BhkK7YZPfrTnrE9qgCPQbtn
nEwx3N3CeUm/6CHwZn08FdAvhhH/lF9IbnwIVY7+EsOTYpgx8CRrqe8hcA5E
n6tn34KyogO9ixuqoaCvfleA1hbU/ckX0uBXDZNvpYs+5G/B7rfhEk6aNeDb
NZtUd04c+z6Vy3C9eQQBLxkef1G24cm+oXDjnfVQeZr/kLjFDlSVg9ytvo2Q
F/bnjPoRaRQ03F9vwNUMl3PWDs7PymDIkWd/TEi3go16bYDSnAye/ftxiK1y
K0g+P5vssSKDXAHapbVarVA/OtPVxS2LfY80+U5bt8J3hf4/yiRlUVTuWHps
WCt4lNYc8LaRxcLJf5Jce1rBqM7fou+hLOae/Fx3JKINBC3pJzfWy6KgTKxB
T1wbDA1MxJg2yqLMhvRy89Q2CFlzbqtmyqLkyCudrcVtUAH7zZInZNGB4JV0
6G4D6RbKPsstcjhXcS7XVL4d2LpH8GmoHBZN71N89KwdGNMNeaGX5DCBa0X+
a3s7bGDL5tCJkcMks478HT3tIKJytLkmVQ6XzYZ/OU61g0L0a7MHFaTVM84e
FuoAS70m6/xJOayf7QiwdOmAG3fuOMfYyuPyNtnEtW8dIF5/6R/To/J4QzNU
sX+1A251uUpyu8nj+O2bl4o5O+Huz+0jl07JI5ttSYDS5k6oPZLiGRYjj72/
bV4UanXCEF+kr3+DPLK4y16GhHaCYqB3iB1dAad/DPlfWuoEFd3hQznqCijU
b11++lcn7GZzUJvZo4D33KRe2XMzwTjeYvKiiQIG6u14wC7KBJcCZbsSZwW0
mUt9MazChLSe72ociQrIIaZhVu3OBG7Ni58ezClg8fLO73XPmcD/Y6lpdUUB
ZzZ/uefZygSR56dv72NTRHXhi8qcLCZIH/CwH+RXRJHUs3fk+pig77XvBY+i
IjIeB9nNfGFCYCpfzjEHRbwWnLo/cQsLxhfSD/P9o4imtxZdDD1ZkG+06+z7
F4rY9kffRfYTLHBNIBIfdCii4O7Nr2r9WDAgz91+qE8RG1aW2LmCWfD60Bm9
W3OKWM0u9Is/hgUNlVbSKnQKbquwLfx8nwXnf37S/61OQcFC5uj3MhboWFw5
+lqLgjxEQei/lSyoHqm7HrSPgiEmri1NdSwo3kjhbnCjYIZymNJIGwvST7HP
WKdTMHjew+TbOAvs6m7xyNym4B4t9RaYYoEIt7bcXAEFMy3Xvb/8mQXXbvk7
p1dRsMlooXfyGwsYnYPEMIuCEs8d/1L8xQLjLX9/ruyh4HJaCfc2dgJ+e4is
ZwxS0Jxy4SAHFwGhq+ZG1Gky/7H29soNBJymPXp4mouK1i1Z89GbCFANOthl
zEfFEJZytcwWAj43zs5uEqGim1LsgYqtBHg7yCnWSVGxwC9VulSSgGPRSRns
elQ03z9ASFIJsJzwvXA9gIrzGzkL5rUJML0gV7o3hIp7/zA+81aXAOPNQwOL
4VQ03bLuVYk+Abr7Dmg7xVMxWOWouQ4SQC9Um5O7R0WHmMD2d6YEKBpMyfSW
kes/XMn0MidA9m2uTUw1FaW3mctPWxCwjVukfPY5FdU3nzv72ooAPq/5EzVD
VEwTdcuk2BKw/mdpus8YFXNzlBs9DxHAlerVsnWGiuImi22pdgSsNffKhS9R
0XZz4c3BwwQsOyfaqv+iYsVEmd/XIwTMz5tdGuWi4d6pVe0VBwJm5es+mIqQ
Fprv/teRgKmnAQIr4jTcvXO1bMCJgHE7un6JFA1rjyynP3UmYIiRdXOjCg1D
rvRVebgQ0Cdh1/Z8F2kv86+KrgT0VPMvndWlYfBgp+1H0szxC3Z9ZuT6tafu
arsT0HZ+z5U4axoyfPbnvyXdvOlrpb49Dfk3Pxk64UFAY+m9kX+daOinX+L0
nfTTvW4b8zxoeFpRSOGMJwG1Q+KGh07SUL13zHCKdHXgaz/u0zQUXFR4YHec
gAr+uKzHwTRsax4Me0y6tMC44+QFGnZwCJUIeRFQpP9jeTuDhseH3xi7kS7o
eUgh4mhIndSxuEs618/vcEQyDW1mXZtHSd/iUojcmUFD01/H6zd7E5Bx6/3D
8dvk+xzw1wDSKbvTRtMKabgscVfNlXQS01rYopSsr1LvSRDphOPr8EcVDZl6
ngOXScetPfMvq6NhXIf9jSjSUSkh2a6NNOTVPDgbQfqysgZTuJWGM7wZnwNI
hzdPr75g0bDrUkD6UdKhzvm04B4a1nvSFrVIB887OlAHaaj8c6OgAOkz8aLR
Ax9p2MIXOtFH1u8vz6yJn6JhYGnj5SzSvk8Z44ZfyXhLo1k70t52BqLfFmgY
FX+Myk3aY3bB6M4a+f6mYQal5P65MMpP23PSMeI4105L0o4SPjnreOn435A3
/zC5/4erpYg6IToez97U7UvaejxJSVKSjvxSKuBDfj+m0niPszwdo1gyox/J
773/rFZ4Fp2O+FnjkR1pc44PXeJadOQJY/LIuRHQYqEResSAjpMl3xLCyf7Z
l8yQSzOhY3CVj9Mbst+MpZWCRW3o2OyZ8cHjGNkvPuFStofpePgER04O2Z/w
4HVbkjNZz/D2Jz1k/+obhmwXPEnHE9G926lkf2s6v2xcf5mOFR0GYoHkfFTf
Efc1i6GjuuOEZaA9ATs//ykadY2Oy6MneU6R86QaKuLNmUVHQfd2ijk5f9QM
V75fD+lINMeXFh4g4O5wVbV+PR3zVWorfMl5VaDwuIQ10tE0NMCHup+c70el
FctMOo4nxXBcI+ddomfFfm6Cjl16EbEcJgRkbj/wW2OWjuI/9j1NMCJgq2du
0envdGwqq2WR/7pA7Lvpjy+/yP2s7srnMiBASCgld2qLEs68N6tM3UMAp5Xq
5/cWSuj8jAa+5Hl1+calFAkbJTTlPrUcqUgA22CPgdNhJezQTp3OlCfPh5Nh
SX0eStj8kiuuQpqAxeg2ze4w0jq33K6KEzDzwiOirUwJm5rSbbjWESCV3Od7
rVoJtffQvl0hz1s7F2t7uyfk8z0m2dfI87hhWYc+0qaEUVnlSW/XWHBdRbhn
aUwJxQOEVNS+s0Av/RmFsk0ZZxf2l18eZMHp45oiX6RJN5ZUxvex4K5GyVoV
RRlHYvwyEt+yQIiZ9tpQUxmjBPuVI16Rv3ds/mGHbZRRqPiprsALFsT7SryK
jFJGsRN1u94XseC51vW6/Qlk/vnAzpBCFixyrS8QTlHGyfmTdQL5LHDLmQvJ
zlPG0ZvZ1XJZLNjd0yFb81QZr9/d8R9bAgveG5wLHv+ujL+Y+o+j/mKBqnDv
DhNXFez7W2/rNzUWTCZMXk71UsFxhSMJ/MosyOZd+vTpTxUMPv5jSZbKAn4u
8ar4EBXk0AptRWkWzCweNe1NVkFGMHxBIRYUDr33P9msgjgzZODwlQkSRRPP
EmmqGBggP7GhmAm8sOA+NKeKsjs/WhWLMCHEiLr+0aoq9okLLpoIMGHSxKk8
kV0NpwqzrPrXMaHJ/Pmq8UY1XJyc2b601gmhtgk37tPVkCNl08rvyU747KXw
MthdDcU66v6wqu8EZrw9VfiVGgbaaDb+ONYJZl8cl2Tt1XG+WvgtX1YH9DUd
Z3dU1kB1w+pdL3+2QU1Ms4v0ggbGVD0OyfRqBW/uoBGC2InLQVfensl7CZ5n
wmr4M3fhf0EXrbb9fAFqPkqElftudFBNzvX2bYJXIsp8QTqaeOsc0xZbGuFJ
+eUsZc49mHHSUrvpTgOEsdNtmO/3YNfYhItp2RPgHQo196/WwloQdFpbroWJ
uzIpOee1cbndLO9n/iNIoW7lqrPXQbfO6lZZ62pIyvRudZfWxQpLeTE5mypw
TDlG8H/SxfVfuFoioypgeW/hSk6DHkrv/rBWE1kGYxPGIU3R+sjWmvt4OrYY
8g00trPcDTApxr17JvselEUGCfuoGGKu+rVDQ9RCiLb33M+5YIhueKVn+kc+
aA7l3Y9mASbl7Fpgf58LGbSsMtZ+xJFDh9rdVW7DxcaEjP11iHjY/SrlaSYc
2G5f2CFvhLn1+cuMunQw8m91Eo41woiCEyv1e1IhR8JDnrlAetc2X6+26yD/
4l6atZMxuh3I3XqmKQmSVJrobxqMsfFjeHPCUgJ4z3G9bqebIMa8Z1RFx4FH
5Xfp2EQTZJNMOh5RGg1+lw+tWSabYEQFSyA4NxqCDlW/479B+lNAQ0BKNMQs
BF1LSiPzTY3oYeejoVxn5Ud6tgk2asQNvLWKhpXnv3vvlpDr2YWLFf0bBUlv
+BOaW0mbR3OX7omCzDunTkS1k/FPrPmPKUXBnUDCxLzz//FXn4lKR8EjsaTV
ToJ83k9H6esbomDIUfRE91vSZ5zC3wxFAmVsq8noGJlfoWbuyogE9epQyYIJ
sp7ELtbJc5GgGzm44vWJXG/EtuecfyRYUbIrpmdIixgfLXaIhDN/Skt++0bG
319dslKJhPP6l1aq5sj1AwmdK7KRECkw2hO4QN7vVvvUsCUSMh7cubq8TOaf
Wh9qyhEJ+RFcPvWrZLyejuP1JQaUHPQyPr9G1vPSN2tslgHVsi07DH+R+X1r
urqjDGiYU1z5/fv/9dvsSXvHgP8B1/buHw==
           "]]}, "Charting`Private`Tag$13617#1"]}}, {}}, {
     DisplayFunction -> Identity, Ticks -> {Automatic, Automatic}, 
      AxesOrigin -> {0, 0}, 
      FrameTicks -> {{Automatic, Automatic}, {Automatic, Automatic}}, 
      GridLines -> {None, None}, DisplayFunction -> Identity, 
      PlotRangePadding -> {{
         Scaled[0.02], 
         Scaled[0.02]}, {
         Scaled[0.05], 
         Scaled[0.05]}}, PlotRangeClipping -> True, ImagePadding -> All, 
      DisplayFunction -> Identity, AspectRatio -> GoldenRatio^(-1), 
      Axes -> {True, True}, AxesLabel -> {None, None}, AxesOrigin -> {0, 0}, 
      DisplayFunction :> Identity, Frame -> {{True, True}, {True, True}}, 
      FrameLabel -> {{None, None}, {None, None}}, FrameStyle -> Directive[
        Thickness[Large], 
        GrayLevel[0], 10], 
      FrameTicks -> {{Automatic, Automatic}, {Automatic, Automatic}}, 
      FrameTicksStyle -> Directive[
        GrayLevel[0], 36], GridLines -> {None, None}, GridLinesStyle -> 
      Directive[
        GrayLevel[0.5, 0.4]], ImageSize -> 1000, 
      Method -> {
       "DefaultBoundaryStyle" -> Automatic, 
        "DefaultGraphicsInteraction" -> {
         "Version" -> 1.2, "TrackMousePosition" -> {True, False}, 
          "Effects" -> {
           "Highlight" -> {"ratio" -> 2}, "HighlightPoint" -> {"ratio" -> 2}, 
            "Droplines" -> {
             "freeformCursorMode" -> True, 
              "placement" -> {"x" -> "All", "y" -> "None"}}}}, 
        "DefaultMeshStyle" -> AbsolutePointSize[6], "ScalingFunctions" -> 
        None, "CoordinatesToolOptions" -> {"DisplayFunction" -> ({
            (Identity[#]& )[
             Part[#, 1]], 
            (Identity[#]& )[
             Part[#, 2]]}& ), "CopiedValueFunction" -> ({
            (Identity[#]& )[
             Part[#, 1]], 
            (Identity[#]& )[
             Part[#, 2]]}& )}}, 
      PlotRange -> {{0, 40}, {0., 0.23750383562181226`}}, PlotRangeClipping -> 
      True, PlotRangePadding -> {{
         Scaled[0.02], 
         Scaled[0.02]}, {
         Scaled[0.02], 
         Scaled[0.02]}}, Ticks -> {Automatic, Automatic}, TicksStyle -> 
      Directive[100]}], 
    Placed[
     Unevaluated[
      LineLegend[{
        Directive[
         RGBColor[1, 0, 0], 
         AbsoluteThickness[5]]}, {
        Style["\!\(\*SubscriptBox[\(I\), \(6\)]\)(t)", Bold, Italic, 
         RGBColor[1, 0, 0], FontSize -> 28]}, LabelStyle -> {}, LegendLayout -> 
       "Column", LegendMarkerSize -> 50]], {Right, Top}, Identity]]& ],
  AutoDelete->True,
  Editable->True,
  SelectWithContents->False,
  Selectable->True]], "Output",
 CellChangeTimes->{
  3.875937799800168*^9, {3.875938532504478*^9, 3.875938556777559*^9}, {
   3.87593997945462*^9, 3.8759399870544047`*^9}, 3.8759465643914623`*^9, 
   3.876262967725041*^9, 3.8762631243871727`*^9, 3.885004402708062*^9, 
   3.89459076339618*^9, 3.8946047121385455`*^9, 3.8946114119571705`*^9, 
   3.89561849033673*^9},
 CellLabel->"Out[48]=",ExpressionUUID->"1914c0ed-cb07-44ee-a295-78abab4f1b2d"]
}, Open  ]],

Cell[CellGroupData[{

Cell[BoxData[{
 RowBox[{
  RowBox[{"SS10", "[", "x_", "]"}], ":=", 
  RowBox[{"S0", "*", 
   RowBox[{"Exp", "[", 
    RowBox[{"S10", "[", "x", "]"}], "]"}]}]}], "\[IndentingNewLine]", 
 RowBox[{
  RowBox[{"II10", "[", "t_", "]"}], ":=", 
  RowBox[{
   RowBox[{"-", 
    RowBox[{"SS10", "[", "t", "]"}]}], "+", "1", "+", 
   RowBox[{
    RowBox[{"(", 
     RowBox[{"G", "/", "B"}], ")"}], "*", 
    RowBox[{"Log", "[", 
     RowBox[{
      RowBox[{"SS10", "[", "t", "]"}], "/", "S0"}], 
     "]"}]}]}]}], "\[IndentingNewLine]", 
 RowBox[{"PI10", "=", 
  RowBox[{"Plot", "[", 
   RowBox[{
    RowBox[{"II10", "[", "x", "]"}], ",", 
    RowBox[{"{", 
     RowBox[{"x", ",", "0", ",", "40"}], "}"}], ",", "\[IndentingNewLine]", 
    RowBox[{"PlotStyle", "\[Rule]", 
     RowBox[{"{", 
      RowBox[{"Blue", ",", 
       RowBox[{"Thickness", "[", "0.007", "]"}]}], "}"}]}], ",", 
    "\[IndentingNewLine]", 
    RowBox[{"PlotLegends", "\[Rule]", " ", 
     RowBox[{"Placed", "[", 
      RowBox[{
       RowBox[{"LineLegend", "[", 
        RowBox[{
         RowBox[{"{", 
          RowBox[{"Directive", "[", 
           RowBox[{"Blue", ",", 
            RowBox[{"AbsoluteThickness", "[", "5", "]"}]}], "]"}], "}"}], ",", 
         RowBox[{"{", 
          RowBox[{"Style", "[", 
           RowBox[{
           "\"\<\!\(\*SubscriptBox[\(I\), \(10\)]\)(t)\>\"", ",", "Bold", ",",
             "Italic", ",", "Blue", ",", 
            RowBox[{"FontSize", "\[Rule]", "28"}]}], "]"}], "}"}], ",", 
         RowBox[{"LegendMarkerSize", "\[Rule]", "50"}]}], "]"}], 
       "\[IndentingNewLine]", ",", 
       RowBox[{"{", 
        RowBox[{"Right", ",", "Top"}], "}"}]}], "]"}]}], ",", 
    "\[IndentingNewLine]", 
    RowBox[{"Frame", "\[Rule]", " ", "True"}], ",", "\[IndentingNewLine]", 
    RowBox[{"FrameTicksStyle", "\[Rule]", 
     RowBox[{"Directive", "[", 
      RowBox[{"Black", ",", "36"}], "]"}]}], ",", "\[IndentingNewLine]", 
    RowBox[{"FrameStyle", "->", 
     RowBox[{"Directive", "[", 
      RowBox[{"Thick", ",", "Black", ",", "10"}], "]"}]}], ",", 
    "\[IndentingNewLine]", 
    RowBox[{"TicksStyle", "\[Rule]", 
     RowBox[{"Directive", "[", "100", "]"}]}], ",", "\[IndentingNewLine]", 
    RowBox[{"ImageSize", "\[Rule]", "1000"}]}], "]"}]}]}], "Input",
 CellChangeTimes->{{3.8759379117208652`*^9, 3.8759379497961316`*^9}, {
   3.8759385602514267`*^9, 3.875938560994772*^9}, {3.8759400149276853`*^9, 
   3.875940020744777*^9}, 3.8759400514940166`*^9, {3.875946580086831*^9, 
   3.875946585140259*^9}, {3.876262974751928*^9, 3.8762629944974165`*^9}, {
   3.8946048188568983`*^9, 3.8946048634727726`*^9}, {3.895618495143029*^9, 
   3.8956184964555683`*^9}},
 CellLabel->"In[49]:=",ExpressionUUID->"6f78aaf1-25b2-4ab8-a3be-a3ad42c1e7af"],

Cell[BoxData[
 TagBox[
  GraphicsBox[{{{{}, {}, 
      TagBox[
       {RGBColor[0, 0, 1], Thickness[0.007], Opacity[1.], 
        LineBox[CompressedData["
1:eJwVlnc8Vv0bx4WExmOUihKt+3a7pxQarsvMTlaDIkXSMKJk1SNlcyshe6+G
FJWRImXeByURUkZDKbLHk9/5/XVe79fnda7vtT7fc+TtXcwc+Pn4+DiL+Pj+
/0z2txfinLijntV+OuGzdyDUvJUzOiAXAqvZxcH9EYGw8LryqpzcbXBaU3R7
Mi0Qkl9EbFgslw9Jxu1HTGsD4cwez7NTG0phk7vPkraV1+DtnFPMyIZ6qPfb
XUd9dA2WdPVRhjd0wqrNIy5u/12HjhfPPH9+64Ri2nRisUQQFOTEv/xR9AGy
l55vFqUGgYm7ie2QVjcwwznhI2ZBECtSFvv1ZC90ajFlMvODQCKpjn/0fR/k
OfnlPDwcDOkNqW4/NnyHZPWqC78aQ2A8voTWG/4dVLxGGx4OhoDuycb+NzPf
weRN2o+ohRD4KTBlWfZ2CCiXAoditoWC6h6TnSFBP2GJoaJBU1IotBTO81N+
/wbjc4u3CHqEweUGugHHdgz2Ky87projAu4XhnSdYc5CSjNPwiuIC0MSQ+EG
x2ZhaRhNuyyWC5QLBurUmFko9Nb4LpLDhbTdS9P7Z2ZBPYcoa63hwo36cMfD
r+bAQ532SFAgGi70R43utfkPouz6uhcFREPq0sar4jp8GDD1sKYg9AachNbb
P90FcOPzN4ke9THAlzFZ1hUmgA+KfmVKdsdAvOC67oYsAfxvqPFe9a8YqKt3
lM1vF0ClcUG+/StvAdViPsNhpyB+k3m9jW13C745Ue5+XLQYn469bVw8dwuc
b/hVtnCFkFA2kvPeEwf8Exm9z/OFcJva8OsdZnGQcKCOr7BaCM8NX3RYfDIO
GtZJakWMC2GMWWZzBzcOFHPzavUPLsF65gOtw4Nx8LP8bUv1BmF881XI7n10
PJwbVOgvvi+C896DA3tmbsOno53CVfUiqAMH3ppLJIB5RzCTNyCCh30aiv9V
TADVxq+XBqVFcavC0/ItRxNAoChbTCpIFGsmfzdH1yRAvK+8+kXbpeicVGQs
EZsIVZJrb6uJLUf7s+tkLxslg3JEXaWO4nIUTE+3bnBKhhwhr4H9ussxcnCb
MudaMoTPtLOcfZdjsNnBHWaVyWDVG/M64dty9FY3EhrkpMBQgdj43IsVOCej
f9NZNhVE5QMpvapimF1YHDJ6PQ3qdkez/HXEcP6bg1PvrTS4fjBFZb2ZGJYn
WlO7stKAn/t0r/VpMUx6aRo0X50Gs39/nnyfLIaVun723xbS4Ee3ZV4zvziu
X9VQ6uabDk3xFIUXTeLY3DgOj69kQGixMse2Uxw7TkU89ovOAL0WDbW/g+I4
0Hph1iIjA2qW2OjvXhBHU9M8hW01GVBxgXvqKUcC9V579xUKZ8I9i5n8B7ES
uF20oOhpTCZEijXS0u0kMWdCtfliaRaUqqwvMTlHsu2I6jAvCwaOusC8jySe
S34ZdrEvC3bdk7Q4ECeJARcr9zQuzYZv+jZ+ywlJnLBKEHazzQatq8PNl3at
xGD/zsZa0RyYnvjH00xqFQ7FyhvQ3XNh03r7hYVNq9DgwUZrh5BcMNEuDrnH
WYUFxwXqStJyIfvGwRRh41X4ofjYQlJzLpix0msrr67CxyaXBq8z8+Cek5K0
4ugqZLmNaHeM5IF9l8VzgSYpLDuXoPo9qABEEz+fdeuUwpVr4l4UpxfAw8Pn
1vV+kcLQpxJv48sLQOBD0KWyRatxp0onUfC7ALI6yra5qazGtX8KkqYO3oEv
7+TyPmasRp9HtO/AvgvOLT+5pZfW4KNRQbue0Xvg9irQ3oUijW6mBbWpnx+A
7ICu0OQ2afw2bR6eP/IAGvlFCnxRGiulGZ8qFx7AFowYDTkkjb6qIirLZIug
s+zWlawwafxHf38ux7oINB7kpHT+lsaUHGnX3PdFIJ5Y90HrqQx6ucTaqHY+
hCLXZeZr9Ndjns7lWMe/xZDuc3qIfUAOhfyDPsptL4OA1Pn94z/lMbLv4vS+
5OfA9/YTVnhvQnqxuv+6W9Ww1cPRy4K2BfNSFRe8I1/BwESc1dJnW/G7TjzT
V64OMjS2ne95uRUFjxrKTNHqwDaCiCps2Ip5lw0un95eBx82L64379iKH3Wi
AtGgDlrN3XcljW3FJ/91Oyecr4PKIiM5Bo2CWf6KIotf1UHc2UVDJnEU9MCF
0PP29WBRmiQkn0JBqXq3Z6Jn6kFiseqmsSwKKrpr70nwrIfIpHM2cQ8puEIt
XyAjuB4CG7uIXh4F/XdufmV+vx5cFR4/chWkYlveVhm16XowGHT2u+FGRaud
Hgbt1xpA12/TXW0vKn77dXYtRjaA5qruD5P+VNS4nhGfHtsAO3WMVa3DqfjJ
/XaUYW4D0LJZY5tyqahSuKJsZ10DLHUYdyrppqKp1GPBf4UboWnAz6JjrwK2
n25NCw5ohDrfHVdDTRRwSmT1556QRqhZ+btot6UCvhBYxqBFN0KFtt0/6fYK
+LTE5n1uaiPczdJsOOWngH7SuoIqFY0QcWIJzj1UwPFRdYf0sUYwGeAqysrS
sPveEq9I6yZoUhxos9lMw1nLAzXmx5rA8LyKfyKNhtI3r/8QO9kEevwfW9ao
0DCtYrDa3b0JNOUUL0ia0vDXgzv2bcFNsN3m1QvhABrmXDo6ury4Cda1zViO
DdJw2rer3lSQBwkyxgucnzTk/90ZvEKEB2uPp+W5/qGh1YHqmZfLeSD1R3du
+C8NAwd6fq1azQMxsZi0b6sVMeG9xmorBR4IGDF/9Ogros2uFuG9RjwYeml/
pe6eIn5Kdc4eCuPBhugO58hiRQyVih4ZjuKBxVETS4tyRbSLX+v59SYPKqfV
aJ/qFJF2QInxLJEHNxjibVP9ZPwkS9exAh7sintOoUjTsU5ITS68lgeuJ7ZL
DMvR8UtgvetYAw9yOHfmH1Lo6Psyf+l+gsyvKbZVfTsdhT4obv3dxoMBvnM+
VqZ0lKafWfvkMw/Cndc1X7tOx59zzRcuzvCgSuVGqWEEHcOt5zna8zyYFBTO
Eo+h44XS5+ZLFnhglzrmlZxOR+qnm29dBQlQbmvYWFJBR/WKs/ytKwg4lY7L
fV7ScT5WkL1fnICUc4+nsIHUrYzbayUJEBbJaGp6T8eOfVWx8WsI6Nlz6cLA
HzK/9j+MOnkCJJb+tiuYoWPgxRsn5zcRoNdxwtCVj4FDCj5MylYCHrqbys0v
Z2ALV8HFjkbA9VxKg6QCAz+slVhqr0QAU7x9vZYtA395vNHKQgK+RHwJuOXA
wIplpTYUTQKSRae+fj3NwIx0tRMZWgQsE1zzMNyLgezsev0rugQMTR7SbY9m
YAq3ubzLkICM8853qPEM9JAViJU1JuDQiLeYTwoDw6MnPQ6ZEFD3PfHDhjsM
fNOTbfTElIDs7p5zp2oYKKygXCJpSYDNoV9vyxsYyPdHf8lqKwJWtv9VXdHK
wBH9Jk+JAwQENG8QeNTDwCywKR49SMBOI7bT4gEG9v1MCH13iIDROuQdGGKg
gVJeSNFhAuyqj8XNTzLQzJtYYWZDwBpwnzf5j+yHsU6i1BECmssDjqULMPG6
ju6RtySrl2Qq6ooxMW33x8jttgRMcoq58VJM5PP4K9hF8r37NRND65g4r1D+
zMuOgHV5g8+jFJhIpFkJJh8joG3z5OY+FhPX5H2L32RPQFi6UKjyDia6Zvv5
ZZCsKbv69/XdTPwk6luy9jgBswkUi05N8jyrfdohJD9crVqqqM/EeGEnxijJ
p2L0ZP33kXrcLo/9JwiQEz90tcWSiSOO2usKSO6IOPVtow0T/csXKcyRzBX1
Nva0Z+LRoqlkbQcC9gaFPqx1YqI2p9D/Osl/BRJXS7swcXqwhHhB8uMrd3zP
eJLxOSnRYySf/a/8c6UPE69sWmiQdSRgs3eTrngA+f5ZD39Nkrsnu+8cD2Zi
1sGUwqMk3zw/LPY4kokdFfL250k2GPnPU/gWE3XHc29fIZn/7Iquw4lM5H/z
8dB1kku/y+K9dCaeiPPKCSTZ1ZGVvZDLxIrvild9SKb2g6jZfbK+2kdjziT3
2pq6ZBUzUfZK85wZybHddm2TZUw0y9ZM3UayySE3Nf0qJuotfvd5GclC7f+m
JNaS/U8xq/1I1vPM7IbALx45r5th5vkkezRnOGEbE+kUi9AzJNONHvFufCDr
zQ90oZI8UPdSafATEwM8ZoR6yH4m6rTFqXxlonDvDYtQkkVh4lj3GBMjs+rk
m8n5eGlQhR/PMvGjqHbCEZK/aFnfj1rEQvb56th+ct7VelWzmv+w8MWpn6x2
cj/YhuNp66RYGN//uF2T5BRjyt7JdSzsXlO9KpfcJ2+ziJv5NBbSe/9xsyL3
7ZvFC7WrHBYGGN2OSz9KgNWBsV4bVRZeEBt1HiD3VcnmEF1Ml4V6Gwj6fnK/
fzhseXXhGAt/6cUU1pL+OOx08LSpEwuXpdUQLaR/6pzDxGkuLGRefV7TSvor
y2X0SI8vC4s1ThqUW5D+u/RsUiuePG9bgRmD9GeDz0jS+lQy3+FdlROkf1X9
N2lNZbOwwy1P8THp75VXQ6IKHpHcMCi/gfR/U7glVbyZhZG7uKtu6JD+jAom
ht6xUFDPR0FGm4C86HKPmm4Wcvfpn04i75fAWPmqi0MsrBBrjwwCAmRbJum/
+dkY0HT8D58aAe2d1a8sZdloelxP5hp5fy237o6vlmfjdK7Hg5tUArS7J06z
trDRseUfIuH/991HqoQInY1Uh4TSGxsJiOyPPFqhxkb7+pdjCtKkH4YPT220
ZONuyn7RuSVk/1defXv5IBtdM/XXpy0mYHzXncJuazZeuG9/QF2AgLTQuZOx
9mz0eLr3gONfHsxSkjpEXNnYF35+o8M4D+7a95SOhLLR6ZNQy8Ze8vvRYetb
+YKNH/ZQ174u5IHjQtBBmRo20tzFZxPu8qBi6wNlr1o2jm+XfXIqnwenPPmG
OQQbRQ/5d49n8KBaIv1Idhcbxfw8Papv8cDDuE89fJKNvkJ7usCbBx3VJxYd
pnOQ2jaV8EOdByMaH6T9WBwc3xm4wWAXD5ZU7VNOU+Kg0+/1PzJVeLDj+c6T
X1Q5qCq82FmfzYOYcjGeuw4Hy7psgm3kebCvuCI+7CgHmRnnzXP5efA6eyX7
GZeDT5fkOfyuaoKS4JqjchMc7JvndOkpN0GeQeOaoGkOtn/fZqvKaoKEZW/e
DM9xkP6GeXcTrQmucHt1y/mV0KLm0pPhDU1gFD/LtBJTwiRKF8t0aRP05bIX
whSV8KB1ZaD550ZYUZuUOnVMCbU1ipS9QxvBcbHnJ4JQwmL+lsTzbxrguLtP
ybKEbVgjrp0fdqQeWCcVCaNjykg1FvKUel8LzRL0pZ5q25FdQl1bKf8ayu8H
JNIFdqDp5lY5l6Aa8FlEM23q2YGuj3M+17dWg2i3t965YhUc0FgUb6dUBYM5
8jGpvqpop6gRY3nlOcRQ1wqWWqrhiLn+zK2QCuAmONYek9uJHUaG68//KYXD
MUeIZV93ophvV9ihmCcwrZ09k1q5C6dDznpqKZdA/6CmV3XQbnRqd+kpoz2C
jD0cGd6xPfhUasfdrC1FcO+ap/hJhjqKGe4Ulem+D0GWxw0FJtQxjSdjdbfh
DmzvTs8P4gFeceF/3/o6D+IVEu/xDBFNM26+37s7By6/iIg3LEV8sOidlGNV
JhjLWGY3bNZAuYaD5aI300HjXK21eIgGpt1mV7H9UyF1nf3mpgkNtKP3duuO
JMLml7mxJtaamFYW+YA6HQ9cRjXtTaUm2tlJxrQcjgXHMcHWepoWpkVKMcxa
b4J90R+5kCgtfME1+8IujoYzAebzBtFayGe4SFbnTjR4mhe/X3ZTC+3WaT85
khENwROekdxYLZSzcxBK4kbDfbWZubhkLcQ0249GZ6NhpmqhPecOGZ9GfehH
iQbum2URNbUkl9PnlqdyISHzrNP1ejL+qr7AglguZHoQWnqNpK5XxDaM5MJj
Ke5sI0HGy+z/Eu/Hhe7Dkk5v35H6rqI4BxsuUPrXavX1a5H/4/uOVktzgV3s
LZs1SOb/MnBTmgQXdl7rmnH4qoVXZvV+/ivKBSNK8oPvQ6SePrwoczwK3E/L
yY6OkvrZKkGN4ijw3f3vzMMxUi/ks92dFQXXlve1eUyQusipDIiJgvjCzLDp
aTIf+Y53RzyiIOOK4MmyWVI39Kj0OhEFd/Y7aPrOk7rDiX8TLaKgeOPr9ep/
SV6YlH6tHQWVY1tnFhZI3u4bNK0cBf8DZvngAw==
         "]]},
       Annotation[#, "Charting`Private`Tag$13851#1"]& ]}, {}}, InsetBox[
     TemplateBox[{
       StyleBox[
       "\"\\!\\(\\*SubscriptBox[\\(I\\), \\(10\\)]\\)(t)\"", Bold, Italic, 
        RGBColor[0, 0, 1], FontSize -> 28, StripOnInput -> False]},
      "LineLegend",
      DisplayFunction->(FormBox[
        StyleBox[
         StyleBox[
          PaneBox[
           TagBox[
            GridBox[{{
               TagBox[
                GridBox[{{
                   GraphicsBox[{{
                    Directive[
                    EdgeForm[
                    Directive[
                    Opacity[0.3], 
                    GrayLevel[0]]], 
                    PointSize[0.5], 
                    RGBColor[0, 0, 1], 
                    AbsoluteThickness[5]], {
                    LineBox[{{0, 50}, {50, 50}}]}}, {
                    Directive[
                    EdgeForm[
                    Directive[
                    Opacity[0.3], 
                    GrayLevel[0]]], 
                    PointSize[0.5], 
                    RGBColor[0, 0, 1], 
                    AbsoluteThickness[5]], {}}}, AspectRatio -> Full, 
                    ImageSize -> {50, 50}, PlotRangePadding -> None, 
                    ImagePadding -> Automatic, 
                    BaselinePosition -> (Scaled[0.42000000000000004`] -> 
                    Baseline)], #}}, 
                 GridBoxAlignment -> {
                  "Columns" -> {Center, Left}, "Rows" -> {{Baseline}}}, 
                 AutoDelete -> False, 
                 GridBoxDividers -> {
                  "Columns" -> {{False}}, "Rows" -> {{False}}}, 
                 GridBoxItemSize -> {"Columns" -> {{All}}, "Rows" -> {{All}}},
                  GridBoxSpacings -> {
                  "Columns" -> {{0.5}}, "Rows" -> {{0.8}}}], "Grid"]}}, 
             GridBoxAlignment -> {"Columns" -> {{Left}}, "Rows" -> {{Top}}}, 
             AutoDelete -> False, 
             GridBoxItemSize -> {
              "Columns" -> {{Automatic}}, "Rows" -> {{Automatic}}}, 
             GridBoxSpacings -> {"Columns" -> {{1}}, "Rows" -> {{0}}}], 
            "Grid"], Alignment -> Left, AppearanceElements -> None, 
           ImageMargins -> {{5, 5}, {5, 5}}, ImageSizeAction -> 
           "ResizeToFit"], LineIndent -> 0, StripOnInput -> False], {
         FontFamily -> "Arial"}, Background -> Automatic, StripOnInput -> 
         False], TraditionalForm]& ),
      Editable->True,
      InterpretationFunction:>(RowBox[{"LineLegend", "[", 
         RowBox[{
           RowBox[{"{", 
             RowBox[{"Directive", "[", 
               RowBox[{
                 InterpretationBox[
                  ButtonBox[
                   TooltipBox[
                    GraphicsBox[{{
                    GrayLevel[0], 
                    RectangleBox[{0, 0}]}, {
                    GrayLevel[0], 
                    RectangleBox[{1, -1}]}, {
                    RGBColor[0, 0, 1], 
                    RectangleBox[{0, -1}, {2, 1}]}}, DefaultBaseStyle -> 
                    "ColorSwatchGraphics", AspectRatio -> 1, Frame -> True, 
                    FrameStyle -> RGBColor[0., 0., 0.6666666666666666], 
                    FrameTicks -> None, PlotRangePadding -> None, ImageSize -> 
                    Dynamic[{
                    Automatic, 1.35 CurrentValue["FontCapHeight"]/
                    AbsoluteCurrentValue[Magnification]}]], 
                    StyleBox[
                    RowBox[{"RGBColor", "[", 
                    RowBox[{"0", ",", "0", ",", "1"}], "]"}], NumberMarks -> 
                    False]], Appearance -> None, BaseStyle -> {}, 
                   BaselinePosition -> Baseline, DefaultBaseStyle -> {}, 
                   ButtonFunction :> With[{Typeset`box$ = EvaluationBox[]}, 
                    If[
                    Not[
                    AbsoluteCurrentValue["Deployed"]], 
                    SelectionMove[Typeset`box$, All, Expression]; 
                    FrontEnd`Private`$ColorSelectorInitialAlpha = 1; 
                    FrontEnd`Private`$ColorSelectorInitialColor = 
                    RGBColor[0, 0, 1]; 
                    FrontEnd`Private`$ColorSelectorUseMakeBoxes = True; 
                    MathLink`CallFrontEnd[
                    FrontEnd`AttachCell[Typeset`box$, 
                    FrontEndResource["RGBColorValueSelector"], {
                    0, {Left, Bottom}}, {Left, Top}, 
                    "ClosingActions" -> {
                    "SelectionDeparture", "ParentChanged", 
                    "EvaluatorQuit"}]]]], BaseStyle -> Inherited, Evaluator -> 
                   Automatic, Method -> "Preemptive"], 
                  RGBColor[0, 0, 1], Editable -> False, Selectable -> False], 
                 ",", 
                 RowBox[{"AbsoluteThickness", "[", "5", "]"}]}], "]"}], "}"}],
            ",", 
           RowBox[{"{", #, "}"}], ",", 
           RowBox[{"LabelStyle", "\[Rule]", 
             RowBox[{"{", "}"}]}], ",", 
           RowBox[{"LegendLayout", "\[Rule]", "\"Column\""}], ",", 
           RowBox[{"LegendMarkerSize", "\[Rule]", "50"}]}], "]"}]& )], 
     Scaled[{0.99, 0.99}], ImageScaled[{1, 1}],
     BaseStyle->{FontSize -> Larger},
     FormatType->StandardForm]},
   AspectRatio->NCache[GoldenRatio^(-1), 0.6180339887498948],
   Axes->{True, True},
   AxesLabel->{None, None},
   AxesOrigin->{0, 0},
   DisplayFunction->Identity,
   Frame->{{True, True}, {True, True}},
   FrameLabel->{{None, None}, {None, None}},
   FrameStyle->Directive[
     Thickness[Large], 
     GrayLevel[0], 10],
   FrameTicks->{{Automatic, Automatic}, {Automatic, Automatic}},
   FrameTicksStyle->Directive[
     GrayLevel[0], 36],
   GridLines->{None, None},
   GridLinesStyle->Directive[
     GrayLevel[0.5, 0.4]],
   ImagePadding->All,
   ImageSize->1000,
   Method->{
    "DefaultBoundaryStyle" -> Automatic, 
     "DefaultGraphicsInteraction" -> {
      "Version" -> 1.2, "TrackMousePosition" -> {True, False}, 
       "Effects" -> {
        "Highlight" -> {"ratio" -> 2}, "HighlightPoint" -> {"ratio" -> 2}, 
         "Droplines" -> {
          "freeformCursorMode" -> True, 
           "placement" -> {"x" -> "All", "y" -> "None"}}}}, 
     "DefaultMeshStyle" -> AbsolutePointSize[6], "ScalingFunctions" -> None, 
     "CoordinatesToolOptions" -> {"DisplayFunction" -> ({
         (Identity[#]& )[
          Part[#, 1]], 
         (Identity[#]& )[
          Part[#, 2]]}& ), "CopiedValueFunction" -> ({
         (Identity[#]& )[
          Part[#, 1]], 
         (Identity[#]& )[
          Part[#, 2]]}& )}},
   PlotRange->{{0, 40}, {0., 0.23750380886271222`}},
   PlotRangeClipping->True,
   PlotRangePadding->{{
      Scaled[0.02], 
      Scaled[0.02]}, {
      Scaled[0.05], 
      Scaled[0.05]}},
   Ticks->{Automatic, Automatic},
   TicksStyle->Directive[100]],
  InterpretTemplate[Legended[
    Graphics[{{{{}, {}, 
        Annotation[{
          Directive[
           Opacity[1.], 
           AbsoluteThickness[1.6], 
           RGBColor[0, 0, 1], 
           Thickness[0.007]], 
          Line[CompressedData["
1:eJwVlnc8Vv0bx4WExmOUihKt+3a7pxQarsvMTlaDIkXSMKJk1SNlcyshe6+G
FJWRImXeByURUkZDKbLHk9/5/XVe79fnda7vtT7fc+TtXcwc+Pn4+DiL+Pj+
/0z2txfinLijntV+OuGzdyDUvJUzOiAXAqvZxcH9EYGw8LryqpzcbXBaU3R7
Mi0Qkl9EbFgslw9Jxu1HTGsD4cwez7NTG0phk7vPkraV1+DtnFPMyIZ6qPfb
XUd9dA2WdPVRhjd0wqrNIy5u/12HjhfPPH9+64Ri2nRisUQQFOTEv/xR9AGy
l55vFqUGgYm7ie2QVjcwwznhI2ZBECtSFvv1ZC90ajFlMvODQCKpjn/0fR/k
OfnlPDwcDOkNqW4/NnyHZPWqC78aQ2A8voTWG/4dVLxGGx4OhoDuycb+NzPf
weRN2o+ohRD4KTBlWfZ2CCiXAoditoWC6h6TnSFBP2GJoaJBU1IotBTO81N+
/wbjc4u3CHqEweUGugHHdgz2Ky87projAu4XhnSdYc5CSjNPwiuIC0MSQ+EG
x2ZhaRhNuyyWC5QLBurUmFko9Nb4LpLDhbTdS9P7Z2ZBPYcoa63hwo36cMfD
r+bAQ532SFAgGi70R43utfkPouz6uhcFREPq0sar4jp8GDD1sKYg9AachNbb
P90FcOPzN4ke9THAlzFZ1hUmgA+KfmVKdsdAvOC67oYsAfxvqPFe9a8YqKt3
lM1vF0ClcUG+/StvAdViPsNhpyB+k3m9jW13C745Ue5+XLQYn469bVw8dwuc
b/hVtnCFkFA2kvPeEwf8Exm9z/OFcJva8OsdZnGQcKCOr7BaCM8NX3RYfDIO
GtZJakWMC2GMWWZzBzcOFHPzavUPLsF65gOtw4Nx8LP8bUv1BmF881XI7n10
PJwbVOgvvi+C896DA3tmbsOno53CVfUiqAMH3ppLJIB5RzCTNyCCh30aiv9V
TADVxq+XBqVFcavC0/ItRxNAoChbTCpIFGsmfzdH1yRAvK+8+kXbpeicVGQs
EZsIVZJrb6uJLUf7s+tkLxslg3JEXaWO4nIUTE+3bnBKhhwhr4H9ussxcnCb
MudaMoTPtLOcfZdjsNnBHWaVyWDVG/M64dty9FY3EhrkpMBQgdj43IsVOCej
f9NZNhVE5QMpvapimF1YHDJ6PQ3qdkez/HXEcP6bg1PvrTS4fjBFZb2ZGJYn
WlO7stKAn/t0r/VpMUx6aRo0X50Gs39/nnyfLIaVun723xbS4Ee3ZV4zvziu
X9VQ6uabDk3xFIUXTeLY3DgOj69kQGixMse2Uxw7TkU89ovOAL0WDbW/g+I4
0Hph1iIjA2qW2OjvXhBHU9M8hW01GVBxgXvqKUcC9V579xUKZ8I9i5n8B7ES
uF20oOhpTCZEijXS0u0kMWdCtfliaRaUqqwvMTlHsu2I6jAvCwaOusC8jySe
S34ZdrEvC3bdk7Q4ECeJARcr9zQuzYZv+jZ+ywlJnLBKEHazzQatq8PNl3at
xGD/zsZa0RyYnvjH00xqFQ7FyhvQ3XNh03r7hYVNq9DgwUZrh5BcMNEuDrnH
WYUFxwXqStJyIfvGwRRh41X4ofjYQlJzLpix0msrr67CxyaXBq8z8+Cek5K0
4ugqZLmNaHeM5IF9l8VzgSYpLDuXoPo9qABEEz+fdeuUwpVr4l4UpxfAw8Pn
1vV+kcLQpxJv48sLQOBD0KWyRatxp0onUfC7ALI6yra5qazGtX8KkqYO3oEv
7+TyPmasRp9HtO/AvgvOLT+5pZfW4KNRQbue0Xvg9irQ3oUijW6mBbWpnx+A
7ICu0OQ2afw2bR6eP/IAGvlFCnxRGiulGZ8qFx7AFowYDTkkjb6qIirLZIug
s+zWlawwafxHf38ux7oINB7kpHT+lsaUHGnX3PdFIJ5Y90HrqQx6ucTaqHY+
hCLXZeZr9Ndjns7lWMe/xZDuc3qIfUAOhfyDPsptL4OA1Pn94z/lMbLv4vS+
5OfA9/YTVnhvQnqxuv+6W9Ww1cPRy4K2BfNSFRe8I1/BwESc1dJnW/G7TjzT
V64OMjS2ne95uRUFjxrKTNHqwDaCiCps2Ip5lw0un95eBx82L64379iKH3Wi
AtGgDlrN3XcljW3FJ/91Oyecr4PKIiM5Bo2CWf6KIotf1UHc2UVDJnEU9MCF
0PP29WBRmiQkn0JBqXq3Z6Jn6kFiseqmsSwKKrpr70nwrIfIpHM2cQ8puEIt
XyAjuB4CG7uIXh4F/XdufmV+vx5cFR4/chWkYlveVhm16XowGHT2u+FGRaud
Hgbt1xpA12/TXW0vKn77dXYtRjaA5qruD5P+VNS4nhGfHtsAO3WMVa3DqfjJ
/XaUYW4D0LJZY5tyqahSuKJsZ10DLHUYdyrppqKp1GPBf4UboWnAz6JjrwK2
n25NCw5ohDrfHVdDTRRwSmT1556QRqhZ+btot6UCvhBYxqBFN0KFtt0/6fYK
+LTE5n1uaiPczdJsOOWngH7SuoIqFY0QcWIJzj1UwPFRdYf0sUYwGeAqysrS
sPveEq9I6yZoUhxos9lMw1nLAzXmx5rA8LyKfyKNhtI3r/8QO9kEevwfW9ao
0DCtYrDa3b0JNOUUL0ia0vDXgzv2bcFNsN3m1QvhABrmXDo6ury4Cda1zViO
DdJw2rer3lSQBwkyxgucnzTk/90ZvEKEB2uPp+W5/qGh1YHqmZfLeSD1R3du
+C8NAwd6fq1azQMxsZi0b6sVMeG9xmorBR4IGDF/9Ogros2uFuG9RjwYeml/
pe6eIn5Kdc4eCuPBhugO58hiRQyVih4ZjuKBxVETS4tyRbSLX+v59SYPKqfV
aJ/qFJF2QInxLJEHNxjibVP9ZPwkS9exAh7sintOoUjTsU5ITS68lgeuJ7ZL
DMvR8UtgvetYAw9yOHfmH1Lo6Psyf+l+gsyvKbZVfTsdhT4obv3dxoMBvnM+
VqZ0lKafWfvkMw/Cndc1X7tOx59zzRcuzvCgSuVGqWEEHcOt5zna8zyYFBTO
Eo+h44XS5+ZLFnhglzrmlZxOR+qnm29dBQlQbmvYWFJBR/WKs/ytKwg4lY7L
fV7ScT5WkL1fnICUc4+nsIHUrYzbayUJEBbJaGp6T8eOfVWx8WsI6Nlz6cLA
HzK/9j+MOnkCJJb+tiuYoWPgxRsn5zcRoNdxwtCVj4FDCj5MylYCHrqbys0v
Z2ALV8HFjkbA9VxKg6QCAz+slVhqr0QAU7x9vZYtA395vNHKQgK+RHwJuOXA
wIplpTYUTQKSRae+fj3NwIx0tRMZWgQsE1zzMNyLgezsev0rugQMTR7SbY9m
YAq3ubzLkICM8853qPEM9JAViJU1JuDQiLeYTwoDw6MnPQ6ZEFD3PfHDhjsM
fNOTbfTElIDs7p5zp2oYKKygXCJpSYDNoV9vyxsYyPdHf8lqKwJWtv9VXdHK
wBH9Jk+JAwQENG8QeNTDwCywKR49SMBOI7bT4gEG9v1MCH13iIDROuQdGGKg
gVJeSNFhAuyqj8XNTzLQzJtYYWZDwBpwnzf5j+yHsU6i1BECmssDjqULMPG6
ju6RtySrl2Qq6ooxMW33x8jttgRMcoq58VJM5PP4K9hF8r37NRND65g4r1D+
zMuOgHV5g8+jFJhIpFkJJh8joG3z5OY+FhPX5H2L32RPQFi6UKjyDia6Zvv5
ZZCsKbv69/XdTPwk6luy9jgBswkUi05N8jyrfdohJD9crVqqqM/EeGEnxijJ
p2L0ZP33kXrcLo/9JwiQEz90tcWSiSOO2usKSO6IOPVtow0T/csXKcyRzBX1
Nva0Z+LRoqlkbQcC9gaFPqx1YqI2p9D/Osl/BRJXS7swcXqwhHhB8uMrd3zP
eJLxOSnRYySf/a/8c6UPE69sWmiQdSRgs3eTrngA+f5ZD39Nkrsnu+8cD2Zi
1sGUwqMk3zw/LPY4kokdFfL250k2GPnPU/gWE3XHc29fIZn/7Iquw4lM5H/z
8dB1kku/y+K9dCaeiPPKCSTZ1ZGVvZDLxIrvild9SKb2g6jZfbK+2kdjziT3
2pq6ZBUzUfZK85wZybHddm2TZUw0y9ZM3UayySE3Nf0qJuotfvd5GclC7f+m
JNaS/U8xq/1I1vPM7IbALx45r5th5vkkezRnOGEbE+kUi9AzJNONHvFufCDr
zQ90oZI8UPdSafATEwM8ZoR6yH4m6rTFqXxlonDvDYtQkkVh4lj3GBMjs+rk
m8n5eGlQhR/PMvGjqHbCEZK/aFnfj1rEQvb56th+ct7VelWzmv+w8MWpn6x2
cj/YhuNp66RYGN//uF2T5BRjyt7JdSzsXlO9KpfcJ2+ziJv5NBbSe/9xsyL3
7ZvFC7WrHBYGGN2OSz9KgNWBsV4bVRZeEBt1HiD3VcnmEF1Ml4V6Gwj6fnK/
fzhseXXhGAt/6cUU1pL+OOx08LSpEwuXpdUQLaR/6pzDxGkuLGRefV7TSvor
y2X0SI8vC4s1ThqUW5D+u/RsUiuePG9bgRmD9GeDz0jS+lQy3+FdlROkf1X9
N2lNZbOwwy1P8THp75VXQ6IKHpHcMCi/gfR/U7glVbyZhZG7uKtu6JD+jAom
ht6xUFDPR0FGm4C86HKPmm4Wcvfpn04i75fAWPmqi0MsrBBrjwwCAmRbJum/
[truncated: 579,914 more chars]
