# Supplementary material for: Direct numerical solutions of the SIR and SEIR models via the Dirichlet series approach
Source: PLoS One. 2023 Jun 30;18(6):e0287556. doi: 10.1371/journal.pone.0287556 (PMC10313017; doi:10.1371/journal.pone.0287556)
Supplement: S1 File — There are no raw data used in this paper. All figures in this manuscript are generated by Wolfram Mathematica posted at https://github.com/Kiattisak-Prathom/Mathematica-Codes-for-PLOS-ONE. (ZIP) [file pone.0287556.s001.zip › MathematicaCodesPLOS ONE/SIR2.nb]

(* Content-type: application/vnd.wolfram.mathematica *)

(*** Wolfram Notebook File ***)
(* http://www.wolfram.com/nb *)

(* CreatedBy='Mathematica 12.1' *)

(*CacheID: 234*)
(* Internal cache information:
NotebookFileLineBreakTest
NotebookFileLineBreakTest
NotebookDataPosition[       158,          7]
NotebookDataLength[    573890,      10977]
NotebookOptionsPosition[    571225,      10923]
NotebookOutlinePosition[    571622,      10939]
CellTagsIndexPosition[    571579,      10936]
WindowFrame->Normal*)

(* Beginning of Notebook Content *)
Notebook[{

Cell[CellGroupData[{
Cell[BoxData[{
 StyleBox[
  RowBox[{
   RowBox[{"B", "=", "0.35"}], ";", " ", 
   RowBox[{"G", "=", "0.14"}], ";"}],
  FontFamily->"Consolas",
  FontSize->14,
  FontWeight->"Bold"], "\[IndentingNewLine]", 
 StyleBox[
  RowBox[{
   RowBox[{
    StyleBox["Sol1",
     FontFamily->"Consolas"], 
    StyleBox["=",
     FontFamily->"Consolas"], 
    RowBox[{
     StyleBox["NDSolve",
      FontFamily->"Consolas"], 
     StyleBox["[",
      FontFamily->"Consolas"], 
     RowBox[{
      RowBox[{
       StyleBox["{",
        FontFamily->"Consolas"], 
       RowBox[{
        StyleBox[
         RowBox[{
          RowBox[{
           RowBox[{"S1", "'"}], "[", "t", "]"}], "\[Equal]", 
          RowBox[{
           RowBox[{"-", "B"}], "*", 
           RowBox[{"S1", "[", "t", "]"}], "*", 
           RowBox[{"I1", "[", "t", "]"}]}]}],
         FontFamily->"Consolas"], 
        StyleBox[",",
         FontFamily->"Consolas"], 
        StyleBox["\[IndentingNewLine]",
         FontFamily->"Consolas"], 
        RowBox[{
         StyleBox[
          RowBox[{
           RowBox[{"I1", "'"}], "[", "t", "]"}],
          FontFamily->"Consolas"], 
         StyleBox["\[Equal]",
          FontFamily->"Consolas"], 
         StyleBox[" ",
          FontFamily->"Consolas"], 
         RowBox[{
          RowBox[{"B", "*", 
           RowBox[{"S1", "[", "t", "]"}], "*", 
           RowBox[{"I1", "[", "t", "]"}]}], "-", 
          RowBox[{"G", "*", 
           RowBox[{"I1", "[", "t", "]"}]}]}]}], 
        StyleBox[",",
         FontFamily->"Consolas"], 
        StyleBox["\[IndentingNewLine]",
         FontFamily->"Consolas"], 
        RowBox[{
         StyleBox[
          RowBox[{
           RowBox[{"R1", "'"}], "[", "t", "]"}],
          FontFamily->"Consolas"], 
         StyleBox["\[Equal]",
          FontFamily->"Consolas"], 
         StyleBox[" ",
          FontFamily->"Consolas"], 
         RowBox[{
          StyleBox["G",
           FontFamily->"Consolas"], 
          StyleBox["*",
           FontFamily->"Consolas"], 
          RowBox[{"I1", "[", "t", "]"}]}]}], 
        StyleBox[",",
         FontFamily->"Consolas"], 
        StyleBox["\[IndentingNewLine]",
         FontFamily->"Consolas"], 
        StyleBox[
         RowBox[{
          RowBox[{"S1", "[", "0", "]"}], "==", "0.99"}],
         FontFamily->"Consolas"], 
        StyleBox[",",
         FontFamily->"Consolas"], 
        StyleBox[
         RowBox[{
          RowBox[{"I1", "[", "0", "]"}], "==", "0.01"}],
         FontFamily->"Consolas"], 
        StyleBox[",",
         FontFamily->"Consolas"], 
        StyleBox[
         RowBox[{
          RowBox[{"R1", "[", "0", "]"}], "\[Equal]", "0"}],
         FontFamily->"Consolas"]}], 
       StyleBox["}",
        FontFamily->"Consolas"]}], 
      StyleBox[",",
       FontFamily->"Consolas"], 
      StyleBox[
       RowBox[{"{", 
        RowBox[{"S1", ",", "I1", ",", "R1"}], "}"}],
       FontFamily->"Consolas"], 
      StyleBox[",",
       FontFamily->"Consolas"], 
      StyleBox[
       RowBox[{"{", 
        RowBox[{"t", ",", "0", ",", "100"}], "}"}],
       FontFamily->"Consolas"]}], 
     StyleBox["]",
      FontFamily->"Consolas"]}]}], 
   StyleBox[";",
    FontFamily->"Consolas"]}],
  FontSize->16,
  FontWeight->"Bold"], "\[IndentingNewLine]", 
 RowBox[{
  RowBox[{
   StyleBox["PS0",
    FontFamily->"Consolas",
    FontSize->16,
    FontWeight->"Bold"], 
   StyleBox["=",
    FontFamily->"Consolas",
    FontSize->16,
    FontWeight->"Bold"], 
   RowBox[{"Plot", "[", 
    RowBox[{
     RowBox[{"{", 
      RowBox[{
       RowBox[{"S1", "[", "t", "]"}], "/.", "Sol1"}], "}"}], ",", 
     RowBox[{"{", 
      RowBox[{"t", ",", "0", ",", "100"}], "}"}], ",", 
     RowBox[{"PlotRange", "\[Rule]", 
      RowBox[{"{", 
       RowBox[{"0", ",", "1"}], "}"}]}], ",", "\[IndentingNewLine]", 
     RowBox[{"PlotStyle", "\[Rule]", 
      RowBox[{"Directive", "[", 
       RowBox[{"Black", ",", 
        RowBox[{"Thickness", "[", "0.007", "]"}]}], "]"}]}], ",", 
     RowBox[{"FrameLabel", "\[Rule]", 
      RowBox[{"{", 
       RowBox[{
        RowBox[{"Style", "[", 
         RowBox[{"\"\<Time (Days)\>\"", ",", "Bold", ",", "Black", ",", 
          RowBox[{"FontSize", "\[Rule]", "28"}]}], "]"}], ",", " ", 
        RowBox[{"Style", "[", 
         RowBox[{
         "\"\<Fraction of population\>\"", ",", "Bold", ",", "Black", ",", 
          RowBox[{"FontSize", "\[Rule]", "28"}]}], "]"}]}], "}"}]}], ",", 
     "\[IndentingNewLine]", 
     RowBox[{"PlotLegends", "\[Rule]", " ", 
      RowBox[{"Placed", "[", 
       RowBox[{
        RowBox[{"LineLegend", "[", 
         RowBox[{
          RowBox[{"{", 
           RowBox[{"Directive", "[", 
            RowBox[{"AbsoluteThickness", "[", "5", "]"}], "]"}], "}"}], ",", 
          RowBox[{"{", 
           RowBox[{"Style", "[", 
            RowBox[{
            "\"\<Susceptible(RK-4)\>\"", ",", "Bold", ",", "Black", ",", 
             RowBox[{"FontSize", "\[Rule]", "28"}]}], "]"}], "}"}], ",", 
          RowBox[{"LegendMarkerSize", "\[Rule]", "50"}]}], "]"}], 
        "\[IndentingNewLine]", ",", 
        RowBox[{"{", 
         RowBox[{"Right", ",", "Top"}], "}"}]}], "]"}]}], ",", 
     "\[IndentingNewLine]", 
     RowBox[{"Frame", "\[Rule]", " ", "True"}], ",", "\[IndentingNewLine]", 
     RowBox[{"FrameTicksStyle", "\[Rule]", 
      RowBox[{"Directive", "[", 
       RowBox[{
        RowBox[{"Thickness", "[", "0.004", "]"}], ",", "Black", ",", "36"}], 
       "]"}]}], ",", "\[IndentingNewLine]", 
     RowBox[{"FrameStyle", "->", 
      RowBox[{"Directive", "[", 
       RowBox[{"Thick", ",", "Black", ",", "20"}], "]"}]}], ",", 
     "\[IndentingNewLine]", 
     RowBox[{"FrameTicks", "\[Rule]", 
      RowBox[{"{", 
       RowBox[{
        RowBox[{"{", 
         RowBox[{"All", ",", "Automatic"}], "}"}], ",", 
        RowBox[{"{", 
         RowBox[{"All", ",", "Automatic"}], "}"}]}], "}"}]}], ",", 
     "\[IndentingNewLine]", 
     RowBox[{"ImageSize", "\[Rule]", "1000"}]}], "]"}]}], 
  ";"}], "\[IndentingNewLine]", 
 RowBox[{
  RowBox[{
   StyleBox["PI0",
    FontFamily->"Consolas",
    FontSize->16,
    FontWeight->"Bold"], 
   StyleBox["=",
    FontFamily->"Consolas",
    FontSize->16,
    FontWeight->"Bold"], 
   RowBox[{"Plot", "[", 
    RowBox[{
     RowBox[{"{", 
      RowBox[{
       RowBox[{"I1", "[", "t", "]"}], "/.", "Sol1"}], "}"}], ",", 
     RowBox[{"{", 
      RowBox[{"t", ",", "0", ",", "100"}], "}"}], ",", 
     RowBox[{"PlotRange", "\[Rule]", 
      RowBox[{"{", 
       RowBox[{"0", ",", "1"}], "}"}]}], ",", "\[IndentingNewLine]", 
     RowBox[{"PlotStyle", "\[Rule]", 
      RowBox[{"{", 
       RowBox[{"Red", ",", 
        RowBox[{"Thickness", "[", "0.007", "]"}]}], "}"}]}], ",", 
     "\[IndentingNewLine]", 
     RowBox[{"PlotLegends", "\[Rule]", " ", 
      RowBox[{"Placed", "[", 
       RowBox[{
        RowBox[{"LineLegend", "[", 
         RowBox[{
          RowBox[{"{", 
           RowBox[{"Directive", "[", 
            RowBox[{"Red", ",", 
             RowBox[{"AbsoluteThickness", "[", "5", "]"}]}], "]"}], "}"}], 
          ",", 
          RowBox[{"{", 
           RowBox[{"Style", "[", 
            RowBox[{
            "\"\<Infectious(RK-4)\>\"", ",", "Bold", ",", "Black", ",", 
             RowBox[{"FontSize", "\[Rule]", "28"}]}], "]"}], "}"}], ",", 
          RowBox[{"LegendMarkerSize", "\[Rule]", "50"}]}], "]"}], 
        "\[IndentingNewLine]", ",", 
        RowBox[{"{", 
         RowBox[{"Right", ",", "Top"}], "}"}]}], "]"}]}], ",", 
     "\[IndentingNewLine]", 
     RowBox[{"Frame", "\[Rule]", " ", "True"}], ",", "\[IndentingNewLine]", 
     RowBox[{"FrameTicksStyle", "\[Rule]", 
      RowBox[{"Directive", "[", 
       RowBox[{"Black", ",", "36"}], "]"}]}], ",", "\[IndentingNewLine]", 
     RowBox[{"FrameStyle", "->", 
      RowBox[{"Directive", "[", 
       RowBox[{"Thick", ",", "Black", ",", "10"}], "]"}]}], ",", 
     "\[IndentingNewLine]", 
     RowBox[{"TicksStyle", "\[Rule]", 
      RowBox[{"Directive", "[", "100", "]"}]}], ",", "\[IndentingNewLine]", 
     RowBox[{"ImageSize", "\[Rule]", "1000"}]}], "]"}]}], 
  ";"}], "\[IndentingNewLine]", 
 RowBox[{
  RowBox[{
   StyleBox["PR0",
    FontFamily->"Consolas",
    FontSize->16,
    FontWeight->"Bold"], 
   StyleBox["=",
    FontFamily->"Consolas",
    FontSize->16,
    FontWeight->"Bold"], 
   RowBox[{"Plot", "[", 
    RowBox[{
     RowBox[{"{", 
      RowBox[{
       RowBox[{"R1", "[", "t", "]"}], "/.", "Sol1"}], "}"}], ",", 
     RowBox[{"{", 
      RowBox[{"t", ",", "0", ",", "100"}], "}"}], ",", 
     RowBox[{"PlotRange", "\[Rule]", 
      RowBox[{"{", 
       RowBox[{"0", ",", "1"}], "}"}]}], ",", "\[IndentingNewLine]", 
     RowBox[{"PlotStyle", "\[Rule]", 
      RowBox[{"{", 
       RowBox[{"Blue", ",", 
        RowBox[{"Thickness", "[", "0.007", "]"}]}], "}"}]}], ",", 
     "\[IndentingNewLine]", 
     RowBox[{"PlotLegends", "\[Rule]", " ", 
      RowBox[{"Placed", "[", 
       RowBox[{
        RowBox[{"LineLegend", "[", 
         RowBox[{
          RowBox[{"{", 
           RowBox[{"Directive", "[", 
            RowBox[{"Blue", ",", 
             RowBox[{"AbsoluteThickness", "[", "5", "]"}]}], "]"}], "}"}], 
          ",", 
          RowBox[{"{", 
           RowBox[{"Style", "[", 
            RowBox[{"\"\<Recovered(RK-4)\>\"", ",", "Bold", ",", "Black", ",", 
             RowBox[{"FontSize", "\[Rule]", "28"}]}], "]"}], "}"}], ",", 
          RowBox[{"LegendMarkerSize", "\[Rule]", "50"}]}], "]"}], 
        "\[IndentingNewLine]", ",", 
        RowBox[{"{", 
         RowBox[{"Right", ",", "Top"}], "}"}]}], "]"}]}], ",", 
     "\[IndentingNewLine]", 
     RowBox[{"Frame", "\[Rule]", " ", "True"}], ",", "\[IndentingNewLine]", 
     RowBox[{"FrameTicksStyle", "\[Rule]", 
      RowBox[{"Directive", "[", 
       RowBox[{"Black", ",", "36"}], "]"}]}], ",", "\[IndentingNewLine]", 
     RowBox[{"FrameStyle", "->", 
      RowBox[{"Directive", "[", 
       RowBox[{"Thick", ",", "Black", ",", "10"}], "]"}]}], ",", 
     "\[IndentingNewLine]", 
     RowBox[{"TicksStyle", "\[Rule]", 
      RowBox[{"Directive", "[", "100", "]"}]}], ",", "\[IndentingNewLine]", 
     RowBox[{"ImageSize", "\[Rule]", "1000"}]}], "]"}]}], 
  ";"}], "\[IndentingNewLine]", 
 RowBox[{"Show", "[", 
  RowBox[{"PS0", ",", "PI0", ",", "PR0"}], "]"}]}], "Input",
 CellChangeTimes->{{3.8763539530686*^9, 3.876353960309071*^9}, {
   3.8763548989985886`*^9, 3.8763549013238373`*^9}, {3.8763551406947517`*^9, 
   3.8763551439416494`*^9}, {3.876355666347217*^9, 3.8763556971861334`*^9}, {
   3.8763561264383698`*^9, 3.876356127918048*^9}, {3.876356852993927*^9, 
   3.876356905243471*^9}, {3.8763569358609123`*^9, 3.8763569416369276`*^9}, {
   3.882147839290266*^9, 3.8821478418495674`*^9}, {3.894606369427209*^9, 
   3.894606424955982*^9}, {3.894606472060166*^9, 3.8946064800309143`*^9}, {
   3.894606568651026*^9, 3.894606569477415*^9}, 3.894606599915284*^9, {
   3.894606631474248*^9, 3.894606706561361*^9}, {3.8946071143777103`*^9, 
   3.894607125860471*^9}, {3.8946071675621424`*^9, 3.894607172000317*^9}, {
   3.8946074255136595`*^9, 3.8946074258293915`*^9}, {3.894611684105089*^9, 
   3.8946116896541643`*^9}, {3.894611790744341*^9, 3.8946118122938175`*^9}, {
   3.895618929215787*^9, 3.8956189406854515`*^9}},
 CellLabel->"In[71]:=",ExpressionUUID->"1a79513d-f296-4cd7-9192-6d8f2969d75d"],

Cell[BoxData[
 TagBox[
  GraphicsBox[{{{{{}, {}, 
       TagBox[
        {GrayLevel[0], Thickness[0.007], Opacity[1.], LineBox[CompressedData["
1:eJwV1nc4198XAHBklpbISBIKfcsoSdY5tsj+4GNFyEzZKxUlSkKSKKWBJJLV
ett779JAEpLx+VAIkd/799d9Xs89z33Oc865z727Hc+anmJiYGC4zsjA8P9V
JH71yQOhKtUiJ54g7hd0eM0uucvLLR1K7Ov65PLoUBX8IkPCLR8c2V8Nm+XS
oV7Gx5XVrQLE589U3sihQ2Nst+68awfMRCrZzWTRoUnx8tsp16/AH045eDad
Ds03v/iMu9LBKM6dohFPh6spyU23ZGfAf69P9cE4Oux3A+tD+TNQduFShPAN
Oviy3TznmzMLCn7cPxdi6PBPS6585uFvUNZU2R4fRQe+mlCN6Rt/oG+yMdXj
PB30ytgMx1zXwPniQjzhTgfZNcf57TNrsIlZnoXiRodYYft2UWUGNIqr5p9w
oYO/47sASi0Dnh1R4trsTAfNMe/akl5GPHFb/KPSCToMTw+cDJ5fh4rNn47v
NKWD8OrrtFV5dtzR7cgycoQO3A9OzfCcY0fWW59aJeTpwA7bNKUq2NF8aK3Q
Q44O9PAzkyd0ODDM/mbzqAwdypn3KFZarkeJEwJ5byTpYMeZ2HcpmBN7uv2x
TYAObRvlOZjttqBjsWPgzWUadOtzpbSHbUHpKwt+txdp8PEabW9q2ha8GSjr
lbxAgxGWp5pS/Vtwj7+9evwvGqys8oZTbbYi9wSNxXaCBvtoSwu5Vlw4cNTB
+cQnGlxtLxsxt+DGeb7zXD+LaRDHeddPOJAbLxQ/C4ospEGSXiDT5G1uLOng
MBF8SYP0einh8Pfc2O5BN1R7ToNX5ek2ORQe7OU9u2L/iAajLyK6/5luRxmX
ZqGpWBqox2tVPjXiQ5WEQsFdJ2kQrlf8rPsMH/ZL12QZnqBBOYvordUbfLiz
yFQx1IYGimEMLmatfLjqVuNZZ06DQ+7EhjVdfswuKA/+T48GYhqylhbqAjhR
UKJ28CANWP8I0pgPC2KA2eXM9WvToFl4vU+aIoiMQn0xhX+n4ZLXcqW1nyB+
U975w3xxGv5977v1skAQs2JXZuNmp+FPZ+JRW6md6Mx2uqPp+zSM57BfKRIX
QhWNoLQTDdNwSnp5o+xGYfTI4zUciZmG41+iM/mEhDFo6zrdtKhpkIvmUWGQ
FkYJHyZVw0vTwPxV5nSHsTCy/eFkexgyDY/jXJu9koTx+57T3suu0/B1ujcq
Z8duVHjkX3pFYxqscvPXRPeJoDxl3qhjfgqQqnJng5IICsXPryudmQIJ5hap
3/oiOCn9leXx5BQs2ozZVXuJ4P6FA1+tvk1B8oadpQ4FIsj9ec4quHUKejxi
gu8riOKz/JR1px9NgYHkqdntOmKYsfu6zSbtKVi+HkAMWIhhXMGjoAicgmza
lSsZLmK4UYRHjaY4BczFWfwHo8TwVWpEe7H0FLxTHVczqBPDrBMPg+b5pmAv
xTPxssYerDSSfq8+MQkMF30OzcBeHFzzebIaPQmFvecDmhQk8GDiKG9y/gRk
X3F2HD4mgZE5pnbNTyfggby+0V9rCWwsE+9YSJ+AmBQ+yQPnJVBbfPmoQsIE
ONkW9SdUSWB/57ejdt4TwD0yrkHVk8TOTF5JWekJCPxtxvXDZh9Gpkcc5Xr6
E5S49uUzX9yPs3UH8lPDx8H1b+L9TKoMFpgSjYNzo3C2/sehfIODuGMimKn0
xHeIsWbds3paDu9s+3FbLm4InBrOuci6yeN7reK+qKP94Ky813DhrDyKBcK3
IPF+cCnoPEwEyWPOSebLvjz94HZvD4tWtDy6yDq9jZz9AmfOdjyhZsmjKW80
n1DOFwjlFf12cUQeT+owFO3f+QUSXZtt2h2OoDarURht/WeoYuM38bRSwPg5
YQdT1o8w9kRK79NJBRRp57lwc74POFFTQ8dDAYWP5cUOjPQBNfjsYdFzCujD
YxqVVtMH9PE6/i9pCniFdfDQq4g+2NnsO6w3pICH8taUrBj6ICS21W+f61Es
rJ2NsGX7ALJbw5N/+itiy1h25KxSL7xj75NoCFNEjwZlRUPpXlBnkCIyIhXx
9xeO6hKRXqDQv3y1T1LE0+KgkMnRC4FtRyQ/FCniwMJjQ5aPPVB6jU5U/1LE
1RWeY/WBPaDLZP/tnrcSbvYJ3S5e2g1dSyV+IcFK+EFQYqj3ZTdYz3KyWoYr
Id/ZW/2xmd3gOfRuH1eCEg6Z3jXfEd8NceXb/a/mK2F27Lm0Asdu6A1tZw2g
KaF4VbJo+YZucPitst/wtDIOSGkd3H+qCzZyMXT2+ivj29+p00rWXfBOptrP
5rwyyrcQby2MuoD7jDbhFqeMUXfaHPOOdkHjuKHe5ZfKmDm5xDm4qQtkBu3d
3swpo3jRH1ctohMYmiIyRM6roIx1b83Mjk7I+6Gh++yKCmqEXZUx5eoEa1bW
Kek4FRRtXkkrY++EYo2YQyrpKsjhJZjpPNkBbuWJ1ZZVKhjQbxsm9rADOoue
DMWyqGJeSvqq7sYOePSgTvDPDVV8nuPlkTvfBmm2+/vMk1XxrjstQnC0DVIE
bt0sfqCKKYoeLfd72yAu2YHVN18Vs+UGinuK2iA07i99qlMVGQOD9mzwawPT
C7I1w9sAi24X37s71wrMJ+67t6cCBuXLbGxb1wprO5jFDjwG/Of/t0ZzvgWW
P3kMXs8B3JPj/aZlrAVmzBXMjhGANcmiQmzNLdBv0KNc2w9o8O2/IwdvtsDn
B8zsA5sRJcKa/I6LtEBRnOKXblNE6S3NWySNmsHx3iaWdxaIRL0qp45GM3Bl
D0s9skZ01xAq9j7SDN5VMZfOOiKuWM9/GdvVDPvnPkty+iJy3Z4wspttggyr
c8FaNxHt6/eMuyU3QZJYKc+bDsQKy4r8vPFG0JBNgPQexPrFuLr/Bhvhl4qz
e1QfYlfjwIHinkYwtuQso3xFjF4cbP1e3gicMbbOszREp+y3YmW3GyGSvlK4
b5MaBn8SVjXSagT/dyrG94+rYe+13MDnzxugxLqB6ZOxGorEbrp951EDLCwb
l3Cbq+EtgWrXuDsNEKLkLBBrp4bnOWeW711ugAulMSOhZ9SwJGVv3GHbBogu
7wumJqjh2BG77dTNDXC32ufRtl41lIgcpHKer4cvjn/NjD6qoZbMJbqCfz0I
rrvCer1fDYUt1D6e8ayHBxopnkyjapiYsBKwYFUPT2rLD8/Oq+EW/U7C70g9
5NZvaG7nVcfOkWHDnXN1UNGc+euajTrmcW+X/OlXB4V8nT7n7dWRr6rd5uXp
OshwWZ7xdlLH+qOzDy6cqoMYJiO6pac6LgzuVJCxrAOK4uLknnPq6CBS/m1M
sQ4mnumNVt1Vx3dnjmbfW1cH3NfofUuf1HEpJvv579RaYO3jt5weUMerfMWH
42/VwpKY5oehb+oo2M//W+ZGLQxWpvQ2/FTHpOtS01HhtfBsUa3r9pI6HtHk
Fw1zrQVVt6RmWX4NZMjdtzFKvhbcdY6WuVM1cGtFij/tYw3QJPjrCmw10PnU
hgst3TXgu36pdclBAw8W60++aK2BsLY3/dfcNXA2RqXnamUNJJgprDwL1cDe
N1S2q9k18Mr+iNJEmgaevsi1nBdSA0zBh996fNPA9Vvi3T2EayDaiqeqcFQD
Y5Xtill31ACn0nzj8k8NZLbUvZHNUwM8/4o/xvzSwKhar46V9TUgESm3mLNO
E9cvzg6OzVeDUcKhI5N7NJHl2cZporUa0rJlSzw9NLG7ODFR/UI1NH5yakw/
o4mBG3XU7oVUw9z65C89vpoYcsQjddG/GvS9lhmVz2kip/EnmSrPaliWrTHk
jNXEm/UObtesqsGKoIzn5mnis57bybOHq2F7e9AO2owmCt3KmGb4VQU3f5dF
eAdpoWW76X8igVVwpjvhpO05LVz5s7S7wrcKjhc4qele1MLdu/GQ/dkqYD3L
wSgcrYUcHGyp2W5VEDZBCe9I1sLNJpv4HWyqwOXb5AWpV1qodzx0n71aFSh3
8IdNzWlh5eH4yGubq2AsJyDQzVcbXWfc2/8UVYLFzn+D2YHaeLm0n21DQSXU
xUfp/AzVxvGdILj7RSVk+N/h87isjb0hU03m2ZXgqPr2nWeSNqpGPxgdSquE
wa6Vf2deaeOLcLbIc1GV8H7xcnTAsjZu9ojneWFTCbXaiSmXLung5d83bAI3
VsKoC9EWGqWDMsYO1002VAJr9AiTX4wOalvmZklxVIJug7yXU6IOum8+n0Jj
roRWnS9qmo918FLmHq/1SxXQoys2yVKtg+H/jibyfqyAYb1XKtcYdfGF1037
7ykVwGj0eTg+XBf1I3aduC5WAY3l5qL+kboYaqHGKLW7AhKkupyoV3XxdFDg
jZ6dFSC8qXFEOEEXg1PKzcV5KwDbSsYK0nXRRFHdYpajAsL1b070lOuiKrN1
OudMOTDo6v7iXdXF25u3sBqVk1Z7xfgw5BgqNrXTIxzLwVrzR/PH88ewI+rX
pQT7cijW4UvaeukYNjqItj+yLQc3w9C9l2OO4fjw04hWi3LoslHVd7l3DNmf
tQio65fD48D6pP1lx9AlrXvluVw5aOZ+EH/LoIfbc16/ducoh6u8fwy6o/Xw
ZsZxG7Z3ZZDU2Pi9+roeBsg7MX16XQbpIXdDiuL18O71pajckjJ49UUlM+mO
HlbPaYpYFZTBaHrkisVTPTRZKPRvzC4DdQmu51/q9TCI0ib6704ZrCgcYB9l
0UdPL/ZL74LKwNvaqfrPZX2UTMsrEFYug03pE0PKV/Xxr6JP7RHFMsj97rMW
EauP71iyU4wVyuDH6XBlztv62FpScyFargxOXLz/SjhLH7c+XLdt/YEyOJ7R
l3OsUR/D7u0dcxAqAwma/q17nMexLDng1jGmMvgWIecMt4/jpQmme0XtpbB3
+6Y479TjKOLi1Hu4rRQ8cn68fnT/OOoe5nB621IKc913NzBnHcf+4ZnQ2sZS
YBdjLGp8dRylOOu8J6pLQaq+jdH043Hk0UaK/+tSCF3vmu68wwBjM7nWBz8q
Be5bqZ+vPTLAg3pnfzCFlML699u6fDMN8G9/49xoUCkw8MY12DwzwDfKBdNN
gaUwffdS8YECA9w0opue5F8K9Y8947oqDVDRymBazrsUggtV1PmHDHCcJyjx
oWspDHR9e5YtZIg37uXThSxLIWvLvpCGe4YYkHQhOV6BzG/MapH5oSEKOopa
JB0phdfEtSD1DEN8TtNdSJUvhUaXnwFluYb41YHl/VO5UpgozfYtKjNEXu+2
hTaZUjjgLn46/ashZnuN79KQLIXiKjH7IFEj1IwkcloESqHKd5eW+HMjfGtR
/N9+hlJYnqcnCOYbYYS1yFXvNQLkQir7txYZ4UpYdHjJPwKyL570X3lnhOYC
ezTUVglIiH3ypKvZCC+kSTM6LBPgkCXOFDZhhIK0hKm3cwSsTd2xH+c2xlrn
sO9ffhLwQPihoArFGJVcHY+VvydgU4xs4wELY/xQNtMuQfri72o/IaoxljI3
td3qJc+rH21eszHGQJY3hz17CBA5/V9ItZMxDqDck11dBGS9fvVex88Yr21t
Sn3QSsALw7Y400RjXJ6L1f5VQ0BZ2DKDW6cxyprzBw4UEbCQPzZzqdsYb5sc
3mBFWuZ799D9XmPk3WnP/b6QgIxjzyt7PhrjraHdEe0FBMRstw2Hb8b43uf4
m/p8Aixelq1t/2WMO5R8NVufE0D/Hv6vbpsJXuO215fMIGC3PtuKqKUJCset
G9ueTNbvvUa3gJUJDoYzPS+6TYC2fXj2VhsTNLk4W2lM2sNvibJ2wgStN2cO
Xk8ioPjeZN5nFxMUjL36meUWGT/VYX8z0AQjQ3zusyeQ8TdSav7dNsHG/Uap
OjFkfIfk9U+9JniMSOq8f5Hsh2hV5vIHE+wS/LxLm7RnELVyxycTlHG8X0q7
QNZvV/S83YAJdl5KHEDS8WdG7IdHTdAz8mfJeBh5/sZ0uckFExTvGLiiHUqA
sD734AqfKfYXhXQoBBAQW/9PRtjOFNe6urkmPMmPo8+Y7E57U2wYvO+ZTXpu
R/tBgZOmmC0SvexC2tbnvhz3KVO8KPPv7YgHAQcElRXYvUzx97XL74bdCWj3
CYGZMFMMt+e+O+5KwJadcwaVaab4We3XbQFnAm75/fRw6DfFr/5LJZvsCBDQ
DvUxGyT347kon20JeMy3IVh7yBTzREMEs0gXlu2/sn/EFLeyPv5PlXQnm3f6
4qQp6vy4Bt425LylLfQk/DXFTU8nhfqtCLhau06lSsAMNdYr13dZEBDGI7RZ
xMoM3avyxw6YENBWwGENNmZ4NTAmaM2YACHD+QxbOzNMfMgm20W6IqpV8c5J
M2QJs9oZQJppMdSF08MMs06f7is3IiD6c1/ZQqgZcvF+LLAyJCAx/ebpljQz
DPjJzZyrT8AzSZZm/yEzjDjTtEhoE9AtqPbXa9gM2yVGRFNJr2w+v991xAxp
8Z6egaQNF+birMbNkOO5o5Es6bnqETPVGTPUYnR0y9Yi+2FbO8DGQMGqRLHm
e5oEfIy7PHt3FwUlfYqzk9UJYJ1j5K86QUHd0Fiej6oELL5MiRtxoCBxLtzg
LelJL2lmdicKsn/NeniXdOcPW7qhKwWTuP9LsSN998vruv6zFDyq4tc0okKA
VI2X72I4BXsSuYQXlcn7kfipRfoJBaFy44KsEgFPZQouPPhBIe/XBYfpIwSc
4Zldev2TgqIrAWLvScstywR0TVKw2dF7tZR0Zc1LT+YZCqpwiNFiSX+0eEn1
WKQg//VrjQdIs5/PPyjPYY6Jo04mfvIEuDXljbXtM8dFzvVyGw8TIOmYY7jq
ZY6h+aHRwQcJaLyv+PLXWXPUsKk3dSHt8ql567iPOQq+btpPIZ1hPNnbHWCO
8xsbOWVIC8N+m+zz5jgobHluXJaA7YIvXM1umONL4RPstqSZPhSEP8s1x1MF
HPEGMgR8Ofa20HzSHIMeM3yylCJA3SiDGjBtjhM/t7/RIZ1Dif+XRDdHnXKD
zCOkQ+1P6fX+NscP3lPPeEkLBGwdNl0xx8nCVOuPBwigPnTfarzRAtmpW41s
SX9Y4PfWk7bAoThH6TP7yfl4EnoA/Cww8OwR9df7COBiePVWMcACg725JJ+T
NrOd1ZIPssCFJ1386aR7ud1OHDhngWq9/XzRpPuumMfvuGyB8690Yi1J97vK
zP5JtECW06Fqy5IEjP43Vvyy0AJ123PytEkvFpkoi/yywAilgcElcQI4FeTb
t81ZYJ7A/UMzpIVLBRxYFizQuG9Hwhhp3drvl8eXLDCsQ8Whh3Rqb0DLC0ZL
3MXhaZtHWnE+1VppqyWOb9pT4Ug6TH44mCJjiZ4dE+t69pLvxRvfkqgzlth+
bi807iHzYy28/tjbEtFV71kF6XeU2ZPlvpYY/nxY4DVp/5mzmxYCLfFWmCV3
FulxcS/XUxctce13hn0k6e5kV37NBEtk6HQ2VSed6W97nrHQEvlWxc7XiBGg
L6OtFTZviW5fN938JEoAw/v3jP5/LJE27SzUQ/pVyKlyzyVLXJ35/bKVtEhN
5BGbVUtcGswdrSC9bF4jqchCRYvHAjeySOecw02L3FQsY3Hr9CfN0aDY5ydH
RSuFfk4e0g120u6eflTcaT103kmE7J+TG3E/gIqVAxn37UifcHu0sTOIilID
xdWWpBd8txXKhVFxeCJT8Dhpsat/llcjqbjukunmw6TDCytiE5KpOP2IbYqN
tCKb8cuSt1SUL/dxLthNQBTnNaZxgoqm64/uySXdtbWaIlBORY4XlRNZpN0E
5ZYuVFOx/s7a5TTSd2T51HVbqNguV02LJj1nM9TzuZ+KfXdiH9mTxpP8ezd+
pSJzslGuNenrLqbB8I2KJVY3CHPSIj61ghmjVNzV5vpDn7RJVPYpLxoVz2QI
+SuQTrv+7XX6DBX5Nqs+PkR6PEFgffcvKioFlvRKkQ6/F/tC/g8VXd/f1d5D
uvVhHYP7EhUP7GCIEibNm/XP9N5fKo4tPm/aQdrx+ZHMtlUq+vLc3cpL+sVL
7z9ra1R8wVtvx0X6f0DjpIM=
          "]]},
        Annotation[#, "Charting`Private`Tag$17178#1"]& ]}, {}}, {{{}, {}, 
       TagBox[
        {RGBColor[1, 0, 0], Thickness[0.007], Opacity[1.], 
         LineBox[CompressedData["
1:eJwVl3c41e8bx4mkqK+kSJQQkb3OQdx3yN7zCGVkZM9kRUYysqOMZIZkU4hK
2c5JoqUlEpEoO/E7v7+e63U9z3U9n/t+v9/3c32O2nsZO26joaG5S0tD8/+V
N/lf0e3DT5WZrUPejgVHwwNGoSMeLvmgni7bLZUbDU8vVRUfd6mG+RVgaGqL
hi4JH2cGl8dwN2Yr0oo2BnoShzSXnF/AWvFPyxMJMdCrENU86/wZCIG06fzl
V6EvddRnyvkXBNGaLz5jiYNrNzN70yXnwVbnKVlNPg5EXOCMdPU8DBToPKW3
jwPfHakhvhULMF7vbK7aEAebp2Xa5+/8ARaTL2adVvHA8SxY9ef1FVi6MP1d
/EECaLft0J903gIPhztrWJgEklv2Swfmt4BW7FRS5JskSOQ5R+E7SYPXZw1L
uHYng799S4DpcxpsURK3tw5KBrVJ7+eNw7Qo0pujx3wiBb7+/Gh3aYkO01zf
hl9mSQWefw9y/8kxosMnxqVjNOnAdttxfn8II3bMVR4c4UkHRtinJvaYESs+
xpGaT6XDrwjPmbMaO5FRL1ObNzod2umPKTyx2IVa5pOKl5kywIY57U3kJWZ8
ZHSRuYj/BpB3y+2kt2HB6E/t5T2RWTCkw3qTEsqC7DFKGkxlWfA2bk7gVi4L
fjHXex1NzoKJ7XfVxD6w4LgQvuM+eBM2/rFHkKz2Yoi+4fhc3U0QnltbrrRk
RVcO0xTNhVtwjdI2YWbOhgf9J4OeZOdCEnO2H89FNrz4gGXWqTsXMrQvbpu5
wYZT3ZcY9BZzIb9LjCdihA1dX74weKefB03t+VYVpvux1u373zWG2/Ct6srQ
pvEBjKIQH2dH5YNK8ukndw04sPLM9ndCpAKI0G4oH/LkQAWdLj+CbwG0b+dL
/3edA1/bCq46JxaAQiiNk8kAB86WHFeTeloA0hdambY0D2KySvsNL5FC4FeV
tDBX4cRE7pmoip1FwLDCNUcvy4U/9yqG7/pSDGp1CW/ETbmwZfMeuXGzGCI9
1p+c8eNC9n1Hea5xl8Dm+Jv0mlouJJ5iMCy0KoGVwTR5azFuFMxWMa15VwJT
FYwx9YKHkWu8xlH/Yyk4iq/vltzNg89eWjy3pisH3dHYEo7DPOhrMzotIlwO
MrH7lWjEefBPmIyGuFE50H+WcH9hyIMZAnri/fnlUJjk3OeRwYOZLx3e2kMF
fP45fLXi0FHcgTcchK/dA8vK6i0+YV6kf7av/ANWAZKUspgUeTGq1XNJyLMK
jtP3i/3R4UXf5r7SypwqWLWatOnw4MW8HaLhxitVkMnE/ci2lhdlWkWXjtZW
wyvX+Et5RD4sG5sv9MqqAT0hx4UDGvx4U9S5L1aoDtYTAlo/mvPj1D79zqFT
dVA2FxNT7MSPj+J3+8ueqQP6htKDUlf5cS5gcf5UQh20KE+d0uvkR2aeDIfA
uToQMHVLi1I9hl5Tb17rN9cDTbiP9DwIoM4xAYFQ20aoGw4L6CUeR7p0SUXZ
3w9BkVW4mj5cBKXZY+v5Xj8B579peSUkCbxFF8vI79wJGfqzz4JsJfAcy7jy
dGAnPCk4/UPPRQK7trkzlF/rBA7NVbnlQAm0koVK9opO6MmwGVTPksC+QzE7
7892gpDYcbqpEQlsULZ7fMO7C2Zs21yETSRRQY/2oq5vN3A0HEjePCOJf03M
ptkju0Fth3fjkL0ksvsg07vUbsi9z7stxFcSleXTHyvWdoPuemxOf6okxq+L
lF3+1Q33040p7oOSuJxmFvTuQg94dX2XrtaTQq+WD9Jjpr3wBCvdRMylcCVO
yVH3fC+wtHoXlZ+Vwlsh2iylfr1QU73GWuwlhRPHtYT403rh902m3zdTpTDc
ceOxOqUXLrqJ10SOSOFRa05tGtU+CGUJFDG3kcao0x8VxLn7YSBe8fwrR2nc
t2GwyincD9zbaXINPaWx9z9B/Xm5fmhfu8akEy6NZ+8WylsY9gPNePYPKJDG
mC7XUdbIfohqbC8T+iaNnePO9MfH+iH+DMOxf+4yGJd5RJnh+gAoSzAvT/vL
oN0Rr/PqmQOwsJ21+3WoDBLi2US98weAVMt9oSZRBpVvptpH1A7AMUbZ+w6V
MsibWRafOjwATxodZPtmZHA9QPfGhQNk8E+4wPDgjwyK+lGenzxMBkE7rzdF
f2Vw0mpXx+oxMnW+hASFMcli0IDqlrAsGawc0tokTsgijVRPYKAxGZZZnp7O
cpXFreY/28qukaFisutAtK8sirC+KqJLJoPNo4Hv3sGyqEHz9rrGDTI8d34b
px0vixY/pqWuFZAhtf0X+V+5LB7dZXRp9iEZ1DKWbv+olcW9AhEH49vJsHrh
r9ebZllk8Kb79d9zMpzdv4O1tlcWd7zPExmmkEHE/bD5+WlZbOA8Xa48ToYv
p/gFjRZkcV8rsZh7igzp7MKrSmuyGH+0un1ilgzrHbLZ7Dvl8HmXpPaJZTL0
HNT71HdcDn9amDJk76BA6C/j6gcScig+s5+/hYkC4p2kiGKiHDrm777Y8R8F
Mr3P817WlEOplsCuBHYKOHSHOEm6yOHmN55rtAIUOH9SQH/ZSw5bdz2ZNBai
gFPtoGxroBzyHtKKuS5CAZecY9tPx8rhVhZDarsUBVxZBmd3JsvhxmDt9kZZ
CrjFBA9TMuWwPkmmN4NIAU+vF0WkUjn8JfdIh0WZAt4TQQncVXKofOsnWyVS
wMeS3+9roxzSP+VQk1SlgL9qkIp7pxw2HDBbW9GgwMWHfMKSZDm8nP81VV6b
AoGilL3Lw3IYVmTfeF6XAsHsfGPhE3L4eUiqI9CQWn8iuUdtVg6PWm61nTOm
QBjtpZqdi3JIYnlwQdKUAhEzA+HpdAR07v6ylGpBgUjbQGcSEwGP8L6Y4rGk
QNTIUQPufQRMcCiouXWGAlcfXzx8l5eAaoY/xjVtKHBN5iiDuzABvc0/2oWf
pUBcef9PCSkCsqxVvss/R4H4wxdHluQJmOGYZVphS4HEdJ62llME9Ox9P3rb
jgJJjP3F4VoEbPrWeCnMngLJYQGJakYE7N4tIqfuQIGU30f8d1oS0EZSgneN
ymnOfVYUWwJO65ZrZ56nQMYHf9V0FwJ+tL7cxu1IgRtGR06QvAlYbpN5LZnK
mV29rNyXCNiu87Z5hso3Ff3Xx8IJmMx34pyUEwWyaw5/LY0lYOJYwFUHKucc
6+11SyagQGS+UjiVc7P9aiWyCPiCNjkthsq3/zt8a+k2AVetT6RfpPKd6J6I
llICsqZY6RlTuWDN1yW8ioBJWQwvOKhc6MltqNZEwE9e+wT6qPcXj3cTdrYT
0G//BVsnKpeSfI9QOqnfFz2X8JNaz10y1450MgElWuKbzlG5TKV7zmKEgIp1
/HOPqPVXPPB5zfWRgAYXinA7lStFuNrHJgj4efRnK5Hav/sFXSWlswS0Ypjx
sKD2t+qAz3W3RQIeMI50tKP2vybhUIDEBgH3Dno1mFP1qaPpsl6iI+InA1N3
AlW/+gBvtRYmIrbUDtymo+rbdK5zn9ohIqbmzjafper/cNjrLyMfEeknyZ0/
SRRo1uIcJwsT8VJaU5oL1T+PpL3qLBSIaHBjb9NRqr/ayg5mc6kQUaSyTdyW
6r927udXxrSI+Ld0oiae6s+nOw4auVkS0ar3AEsx1b+TRWLa7+yIOL8yKeFI
9TczqqlquBLRzO8533+aFCBd8pLlCyEiQb74HTc1H7+mOg+O5hLx8pDf5nFq
vthiRlm1SoiYaGYlJk3Nn8LRBaYH94l4n2nnnAA1n1ctuTbT2om4n7M2uv8E
Bbj7fL9qfyEiy+bO70yHKaDidG304RQRT5HW3B05qfnedntYYIGI51cKjcsP
UKBBobdr2zZ59Nt9pGR+DwV07h2518InjypvUpQjNskQlDjgJ+wsj7d5Qs+0
vCPD7eNf3W96yaOgjgN0DVPn5fMVR4ZL8kj/hl22/QUZWP7xkr5ek8dU7bLn
vp1kuOsRdDK7Qh6/ChakLFSTYURfYPuuOXkM/d3VdvYKdd79UNwMXJbHuLZZ
OvkQMvDEGq1825THj2KWvLQBZHB/HDr99D8F3OcxbmflQgY6iVfkIEkFHIyd
OaGoTwbJvRGZ0/4KSHu1+dtT6nvRwvjmeHeoAu61+blBx0IGFRqx1uJoBXTY
cPxK2EkG01+jn89lKGDwj7xLAX8H4CKZIPS6XgFNxn0DtD8PwKO4X60dvxVQ
95bqhHfxAGhuOzeW462I3M9cU0nHBsD2j5KIvvtJ5CpVKe1l6IfdrDSDw/4n
8aRu1JzHRh+0SHT4WYWdxMPiIoGMv/uAzVO91SXpJMq4ND/k+dgHPVP62lE1
J5H/1fD2sbo+kPh0zuXh4km8972Mpdm6D2h6rxTzhinhMckj36IreqHgdifX
ynVlVFFmjmGR6YH6JIXRIWPEeZ3Wv7HSneDfomSYp3sKNfxz+Ds9OuBxX8nv
OCsVlP0UF3aI+BguaMi3XSCpYn2EWDNLYAvklkk2urmq4T46Y8MPvxoh9U/b
Fe/A06hSJyBFPFIHkxUBF1181XGxsSb+vVgVmHNvfiq7qI61ZW/z7h+ogs7k
qxrTweqYpmJEn7Z5H4r9szhco9Txb0xeWRLlPtgrN7e4ZajjXbpIa3Ov+/Dp
5camZ5M6vs259IW9oRJGVqNiA9bVcVc/o7qA9j14rp52MzJSA2tZT2SFlZbB
N6dWcvBVDXTp09VqTC8DhtiJbX7xGij9rltwPaIMNLvlPBzSNDAlqk73nlUZ
DGiMnlIr1EDZJ42uFXvL4JUm/8z2Dg3MDDfK3h9xF75qNynF0WriFfTpc3cq
BVqD91+TIzTR0mQxKNGiGHrazfj8ozWRrfGh8THNYkgRe+lAuqaJk++suHqJ
xcCzp2eCJ0UTMTDbWZKzGJDcOFmbr4mpWmF80R+LIEIn9cerdk18xvzVSsSp
CGg0NX+z/9PEyPlbGWfCC4HmVBPtnSAtPMF5PvbFiztwRu1739swLayzzzo0
+vQONGhwZOyN1EKONva6hfo74KIfLBAVr4Wsdn864eYdeGmlrOOUo4WzvMxN
Z+3uQOHFrgyRNi08vSKcrzKTD2qVrwWbabSRotVszqx7G66xr+gNxWrj7LGj
j121ciCjp2e8I0Ebr7MSB/bL5EB+UHZQfbI2LroqTQwezoGmUaWSjCxtHB4S
2RW4mA3f8qM3zO9q42i5IW3knWxQOc56b7RLGz0GlBTi/t6CDaIo47ftOria
R3y2t+0meJ9x6FiJ0sHfQY69j9wyYU/+jy8nr+ngg5IhvzxSJlSO+2xdSdTB
xgb3heunM+G7e8RJ5hs6WGYZL3v7SCacDc9r4inVwbMDR64HD98A3eI3FVo9
OmjQZvKG/dQNOD6nk57DrIvSVQnjyccyYOyKzHm4oYtiA2KHNzjSQODAniTv
W7ro0Wyo3r4zDVwrvj8oyNPFjgbP5cT1VFgcymaiL9XFdSm2LoMPqcDIT1vf
06SLdqMKO1zvpIJYF5nW+K0ukpxSYUo4FYJ3OeefP6SHu9f3DPRppgBb+q33
cQV6+Noq/a+n7nXYNbLvpW+JHtr+uJFvIHsdaNiTuq3K9fDdsX/8Koevw8/s
yAbRWj0c5F4ssJ5PhK5Ct6SXT6h8wYbB6UYiXKpTUjn4RQ+zJKZiH39NgI8v
x8rLDuvjKU+ZCdn4eChlEQ7qztFHYjzLWsDOayA2ablKf0cfM+VF5IYWY+FB
a1ygSrE+Vvflf4cvsdDjNB3QVqmPZ15c9DZ4EAs/HpX51rfpI/N/yjeVnGJB
9IKge/5nfWQc2JTS7r4KDU/5zwXyGWCcTcOJ5zdi4KnvkdOC9wywyKhgWtcu
CtaXfqVwVRug6AY7+0OjKJAJevJhb70BjjT13xVXiYKycDv/jRYDvLLiOaDK
FwUpiUVFL/sMkGlcbf/Wt0iwLRXcFvrDAMc0JRSaPSJhazbr3BSbIX6dkcpd
jbkCt3nucCmZGmJ02r8zntXhsCdeskfU3BAtCSoHnTPDIfxPh99hkiHSBX7z
8AsLB9uub31bVoYY4qOY26UTDrzuJ4I6HAzx2V/KGbPpy1D6oGlEw4/K98cG
GI5fhip9cpJxmiFW5N5aNaoPhbbQdRqXQUNcKYq9n7MZBMvVk/ORQ4YYwJoZ
oz0VBBLjQ1/yhg2xy0DImnkoCIq17j159dYQRxdkn/aUBEH8AesIGDPEt3uM
Unn1g8C8pm3rwG9D5PstclW38BL8Go/Y7NxnhB7PgwPZSIFwVGfHBp+FEdYn
T4vqL/uDzIjqEKelEY4y/VEO/eYP6uciyvZaGeE3Qb6mB8P+4Oq3Zrp11ggd
/kpWm9f7Q0POzP33TkZIL13SKO1DPT/74lzqRSMs/Ndia/fLD1yv33y2ecMI
C565Z55e8oWGF0IJ74aNsLdKOp/xmA+k8D0tWX9thDY/Zd5wHvABt0DSk0Pv
jFAqJ2hLfocP8B6JXbL5aIQuX8hLt6e9Idlz4tzXb1Q2LdXdVu0NrrvzZWaW
jTBxg6h47KQ38OiwfdrgMMYPCrPNRx97QmLXpgSPjTGyqp7ND0l1A/SZlOQ+
Z4z8vhWbu0LcYPEQRYrTzhjXCkvSK8+7gbVPngybozGeCDDiEyC6gSjXSSKj
hzHa9x1UWPjsChSfIJgPNcbjVWra76VcgYV7Ue9JrjHqazVfSvnmAul+0662
H4xxqLhwoTzECTjVg31MPhljkOWIfOMFJyjkYLqk/sUYyTxrQxQLJ6hrE4kR
mTBGu7NtvSIyTjC4wzt/dcYYq4bfR6f9dIQ9ucuvUv4aY3lZyJ6/9o5w7Tmd
0lNOExyzTwv+ZXEeQvcf/o/X0gRtGQ7843WxB3LtzjNgZYJHBE8Mi5Hs4bD+
UrG1jQkGJNCEamraw+OrAwpZdiZ4r233npLj9rBtNdiJ2dUE1Y7kzdL+sIPY
92/aloNNsDjlByd62UFafqp7f64JilSoBQVH2UK50PY+/y8m2NCh0rijwAaG
uE799fhqgnHbW5aY4mxg478wEecJE/R96H2bz8cG9JcXkyynTJD5TdV04ikb
WOyYMFGeN0Gel3NVp8etAa2ff9xBY4qD8dESKsLW8DYpaiH7iCneLFCaX+08
AwyLtAefnjXF1ua4UlFJEqzW3EyasDVF6ZGW4D+HSDDjIU7P6GCK9DZmv/oZ
SDD43fqXvrMpRoyzBTV8sIDs0QedH7xMMURwTMs+zgLEnnn4rkaYotSF3mbe
SXMwT3vXL15kiklPq3M6K83grkTt5dvfTTH4+0ifqpsJeO5fWHswbYokLrni
2DMmILMuEfByxhT1JxRn3mmZwJNnNW7086Z4ltifUn7cBN6a15BcV00xT2nz
859JY2AMq5aS22mG2ke/tAs5GYNL7/1JsrAZTvhObj3zNAIh+wr9fx5m2Prj
mI6lrgH05CnU/PYywx15dNmi0gbg9K5v75SPGe6x6BM+wGkAxYYzw0MBZjiS
ZvqSb0ofeEDEqizMDE9sCXqIx+jDAa4qZ5Pr1H1zoaa1Dj3Y9ro2orzSDDlt
E6j/bLowqtVcZzZjhmSClNDbTC1QMSgmBfw0w9nAHo7YCC2oME3ezPhlhg65
1pFarloQfM5Re/iPGRJVf0YwKmsBZ8Der8YbZpjxscnSY1ITSHcu7DXcbY70
c0d/PFPQhNfLB721xc2R9JyZUWJBHYaKgkXBzxwDaQJWYlPVgJWmqVkhwByn
4q9f7o5QAxPrhdNygeaoE1Byn81bDYbZXM6Khpjj4BXBt2/01eBNjFnyoShz
PMLzVIRmtxp8cJZYWEkzx9sl1eovElTh24nJhpo6c9zvUzTIma4Cq/VGJ3l/
m2PM3VPiHF0IzEQ5yr5FcxxqP7hR9xCB5xGn7fZlc/wXEhJGuoeg+Xw8amrN
HE/S1IU+S0G4NRzQX0VrgWbvO6M5rBEUlm6dUdxrgce1Hy16TgOEyn29ZCph
gfVCK+PcVsqw9dC38aqnBUrauAY8CFSEDwx1CYXeFnieTX/nzDlFaDFdsGv3
tUBT1s8npTUVwX/ea8/yRQtUftilTHtQEaYEPZwdwy0Qoz6+SG1VgKFM54Nq
KRZYN1hNvEivACX+1mG0dRbIxsNdO1xMBB0J9dOhSxZIJzxWTOCSA5qREVr/
FQtUClk1MN8lB01Bju1uaxY409jqHbUqC7zPoglW/yzwjZT0d8YRWVg3eyak
sJ2EySQHv8dJslARgntW2UgY9qTm/Et6WdjZrfDGT4aE1q6q8Yp/paHbRvyC
mx8JW40zTj/ZIwWsDi6teQEkXC98OeC3KQlnXQp2DwaScO7OqS3ZOUlY9t1X
JxNKQhaNItlJsiTwX1tZ/xdNQumiwazF65IQUfc4MSWThKpDc5XtLJKgsMOw
prGZhO3drH/qeSTgKnPctqlWElb2vbhxjFUCXu7tMOVsJ6F+FLNDMZ0EuHDJ
rF3uIOFhj4+30sjikCXJoaLZT8JDHH6HzlqJw6LVl1fvP5BQ14wx7HGIGKDd
QYHdn0moNqBAPmkrBglOxpdgjISpTc0LQ2piwOvznKv4GwmXBLwttPaIgdHV
MkePORJOq11dtCoUhdyEsQf58yTczz9+Oi9WFKZSOHcN/SZhwLrUvWV3UYjI
SaySWyHhPOWy0QJBFAbudNJcWCPhLs/z9mncosBeummc85eEbuosgjp0omB/
j1BC/kfC2OOBsYemRaCqxntla4uEgxPX3eheiMD/AG7hF0s=
          "]]},
        Annotation[#, "Charting`Private`Tag$17237#1"]& ]}, {}}, {{{}, {}, 
       TagBox[
        {RGBColor[0, 0, 1], Thickness[0.007], Opacity[1.], 
         LineBox[CompressedData["
1:eJwV1mk0lV8bBnCkUlGJREknSilESf1F9515Ho/jGIrIUIaMGSKiMmQmGoiE
kBJCFDImkkxF0WB2zhMKGRLv837a67fWtfaH+9p7r73b+qKhLRsLCwuVlYXl
/6twzL+H94VqTrJY5bb8jNh/soxDbJezQxoMKga6qyWvgRqfp5n7HQpgqHxO
KDuHDxql3OzXOFRDmOA7ff5WUWiK7FCftW+Drx9FRvK2HYO3ciHlhP03YIqM
Bfx8pgbNcV/cxuwnQY96JOLYNB3Cbie9TZCeApOXOQXUD6Yg7gBmRwqmoMwz
a+rjUzNwXxt32T3vF1yY/CLC42oByyoyVVPp02B6Sc6xi9UK+Ov8lH5GzUFV
oEty9gsb0KxcqztivwKCXCvCTi8dQXrFepZvagUeH5+LndJxgkiK5XsReRbk
XpbI8fjhBJ7WFV7UehbEO2dO+G9wAeUR1/qSLlZcJ95YMnDUFQZ+9p/1mV2F
UsfLEywL3IHyryzlnywHznt7+Nly+QDvfduprZc5ULMmWFzFwQc4gEdZspoD
506P7ayp84HJIBfmGbV1OMM5Fxnn7wtV7HvlXpusx9dxx0KezfrBac74T8E+
nFigW5nQueYKtHLJrmM/vRlXH+jm4aYFQ4fWltvv/TdjRu6gR2REMPSET4je
SdmMD56sXWteHQxDqx8pS/ZtxssZGSXTYiGw9G9bEN2cG5/2Z1ZSVl2DAxML
f/JNt+A5E4033Q3XIex95ZAxjReXegknudhwiOa860G5xIu73NwUeD+EQ6Lm
JTbmLV70C777zGBzBKQ1SlKCunlRLPd65kJcBJRWpZnnUbfi5iOOBOfdmzD8
9GrHsiEf+n+ceV9bGQWKMSqvH+nxY6/iw7Kmg3EQpPk8t8OFHzudufCVQRxU
rRZJ+BfFj7GfzRrGvONAzp/FzugdP+omnlr5WR8HR86/3LCiLoBVKk9eFZ6N
hz1K0iY0xe14NdSjxjo7AdbMCU6wHxVEM+ddBklnkkC56OanQ1RB/E+xfp1S
ZBIEOy++NvMQRCcFvr7DFUmwPPgp4VmhIKaNnaX08yXD3If4/ywkd+LU14Xz
tp3JMJbHcb14nxDOtpdkxZjeAdtDi1zSXBTcUGD2/FVKCmh/Cc3iF6IgO9/o
wZ09KSATulWB5RAFO76qF/bypAL7NymnNn0KFrY3VjtEpkJGtH2zcyIFpdKL
TxFX78O3n1038nbsxjP5lG5fSAfT/IIVkQPCGLCQZCJpnQFIV0jecEIYwwyP
t2y9kQH72Vskp7WEsUVN8e/hvAyYNx85XessjCG3pqM2TWdA0oadr6wKhdHl
4TVHeuhD6LwQ4ZN6XAQ5FROCrCoyQUfM9hef2h50jAgsWq/9CBZver3sp+3B
Q9XqfxU9H0HOxPXrmXZ78Obb+DWFKY+A/Xm2wOEbezDN59/RQxOPoOLk2Cmd
hj1o1t1eVZ6QA6JUx/gQpb04e9h8RWY8F1gC3Y5MgSjaliX4S1Tnw9MfV/+V
6oniZ3hcHDyRD+bK8W8CLEUxctMAhVfoCZSuKzbfECiKSTLz1kTAE3BKnAkR
rRJFl3PtDG98Cr253l0W8vvwZ1eUtGh7ARR1BXi9Pb4faV8erN4eVwg5189Z
D2jsx5SxrcEcBYVwX1ZL76/ZflxKmuzb2VoIEbf5xSQC9iPE5D2oXFcENhbF
fbE1+/GLqnF817Ui4B0aU6JriuGLwulNPsHFcGnaaMuo+QG0VLo1o5ZSAk6Z
cisrTgfQ54hHi0p1CVgb7yb4rxxAqPua4zxQArplEw2a6QeQ7Yp58wmxUth3
Odz36dABTL3eRXS+KIUeturvXs4H8XGvc9vq72VwYsuBAvZAcWTNCNnF1K2A
96xmb1tjxDGGUc0fd6kCrH6FDyali2PmwdOPzt6vgGsfxreJ1ZL2H34UPEHm
o3ODdFZL4B03No6G2JdgtUHMMOmmBAba8HUa9L+Ca+z7Z/fdlsSolcXd5UnV
YP83PjWLLoVJhTe7rBpqIVGXqPO1Ip01rP+trxZeP1Bh6DhIoVNS2wHXmVrg
V5+X/eMthRsnBPqaROqgKfH0B9VkKfw4NetlHFIHYpL7V411S6GK8LH4bpV6
YFpVOhwwksZGgbHT//U0wMXG0SMFOodxayrUSkq9hQizNXv/OcngNS7hEp7U
D2Dz5rKdtIMsCqudOOdT3AU1awUMHE2PY3l2Z7J5Zw9IcwcljXvKoRjNL+zJ
8X6wmlYQ13WSxzXV2gFlN7/Dg/sNgnNRJ7H6+u76WK8BKI6W+9JhiDid8/WV
0a4h8KxQ0E/VPoUeLJK9D32Hobo563e4uSJywDpVtlcjUMT/wS3AUhH3Hjqz
y/D1CGTaLU652ihi8ZLzkbT6EYhg05s0cSStwLdZunUEqHLzzL2XFVGo9Ff5
ka8jwMjVHK65q4i64/rNJSsjwBs++WmhVxHfnXzLWYKjcF7tv8rzdCUUYnmu
NVAxChP7BRoKLZRQM9liS0/VKLivX3i3YKWEMWp6v5prR8G/9UVf+HklJGo0
lx81j0Ks0fGlXD8lPGSsHgSfR6HU8tgJRooS+u17fGN4fhTYfI6WX/ihhDXM
4nx+mTFIyZEucbygjNZbDNo9MsagqdemKc1FGTfsef0+P2sMZtYnfel0V8bn
bX5WgzljoOW8yCp/WRkjQ+pUNQrGYFG6TpczUhk3Kcmqz78cA9OX1LH8J8qY
YrjpwlDXGPC9994xMaWMw0dDjVbYxyFuuvKqq7cK7rg04hJ7ZhxcOmLPWlxW
wVOavIqcZ8dBu9DmlHqgCl4MfKhxw2Yc1lxcx0oJVcGmW+cXPR3GwZ9BDWpL
UsE+KQk2BfdxsPvBvCJZqoK2NWKPfK6Pg3ybgD8xo4JVOj8ns/LGYSTP65KD
uyoG+VTY8E6NA23n8tecS6qoo3rwnOHvcWiIuaE27qeKtD2Pb0fPjEOmZzL/
hRBV3LvubwbrwjhYnyyvcExUxUmFD1YdrAz42r607FKqipuT/qTv4mFA93xI
qNeiKjbcPsHnLsOAetX428HBajjRnhsj586AYbuXrX431FBtV4L6lAcD1oQO
sXlEqOEtp57iTC8GqL+RdbaJV8ORhK1Z63wZ8E7tyynlDDVUnSzYUB/IgE71
PczVtWoolcPz/G8kAwY0SxXCWdVRvsrujX82A1j1Pg/EBKnj3eaUd7PdDGiq
MhbxvKaOvRr5DJNPDIiVbLehh6mjs8fNpRc9DKBsbBqixKrjpevvl72/MABb
S0YK09SRb2glfvw7A4K04hidVeqYdZ+WfY/JABZ19d/b/qnj8pkZL2RhAsup
UtZ0Xw08NBzztkiUCWbKo809ARo4c3xMYWofE56r8SdyB2vgRv7tj8XFmOCg
6ycaEqGBN1sdPTIOMqHd/KSW3T0NzG1Sab8qxYSMS42J4pUaWER1ctwsxwTl
/I/7ylk00QGN7Ny1mRC2bU6nI1QTj1mnVnm4MCGxqWmw9qYmJvUYSJ+7yIQ0
37u+xTGaKDm4PGrkyoTSLwpZicma2LxoKyLtzoThtGtLtEea+H2H5Y8BLyYo
7t/y+EujJq61f/5LJIAJS8clOIZXa6GFRNZuyk0muJrZ1M6FaGEWJXCVUBYT
NqYxvsuHaaGTUueOGdL5g24rVyO1MPWOZcDbbCaMOgXJc97SQg/Zy0LuOUw4
E5haSsnWwsQo2fGKx0zQzvyUp9GkhenRQXsOFjFh/4RWwj1ObXw26akbUcWE
H1dlzsEtbVQTf/r4bDcTRPk2Rrve0cbzXKeMNnxkwoW80bIHqdqYZ8N0fE56
puPuBvZsbVyj6PabvYcJHHtYi5tKtfF26JOzaZ+ZINnYymrYo43sTpePVHxj
gt96+7RzO3TQ+8jpnIhxJvAm3Pkc/kAHld+KjD75y4T13Tzt7lk6WBg5xia5
RPa7LfqNea4OtgyWlD8h/fNu8HOJQh1k5YlZePyPCY0ZjtHtr3Xw4Df55ocr
TPApUlAU+K6Dfv5xk0GrCOhv/5GbI6SL7+V8NafXE5C9+YDvm3u6eIqpdbSJ
nwDJEdN59nRdbBuwFpcTIKDsZbi3YqYuLljfrnlMuslu3KsyX5f8L6S+idpO
AONVjntxpS5WmDZo6ggSIHF+n1PaN13knZP1qNhFwPOaPZbeInq4WLngqydK
QI37LpV9j/Xwy+SAqtdhAhZnJ2MFC/TwBTVtYwtpGd/XfdzFenjlh14c5QgB
OYFnPZcq9PBD+vmmZtKxkQ8ftjfrYd/8tVWCRwmwyt7H5s/QQ+7d1/sLjxGw
QiRbjvHq47NHux7kyxNwn5IuqEDVR6Jsp9m4CgEbI6SbJGj62GYzuU1SlYDA
6VoPIbo+uvM6prmTtmocbl4x10e7sM2cf0kLOx30rbXRx+HeQat16uS8ykq7
1Tz00XG7xC5BTQKe6rZGG8br4y5JBZ4dugRU+i+yOHzQx/WNPwRCjQn4UzAy
Fdyhjw/EojXqSUsNdnxP7dLH0rcvlVlpBGRqPH7d2aOPbHTT+36kI/gsguCH
Pqa3dQ5eMCGA9qxyhe+3Phaesf16ypSAycGg5QYeA/y6L+tJswUBu7XWLomY
GODWl4M39G3I+XUrdWw3NcCGt7vjr5BWtQzK4TY3wOpwL5980hc8FqgrZwxw
2+K7j2vPkf3cYz75bGeAmzKV+l+RViXaLOMuGWCrWawYxY7MR92uW75lgL2Y
e/WdA5lvE7vZ22WAR1gLZGqdyT5EarIWPxrgNUPaGiZpR2/66x29Bhhg5fyc
x4Wc367Q2dP9BviNxzr7HOkYlyHLgWEDrAvOHWK/SO7PlSbD/GOAgl2tQydd
CaBo8X5d4jdEpX5a/R13AiIbl6Uopw3RW22N4q9LBKDbiPROS0MsuBM1usmb
gJkd7w9vP2uIbJd2eEqStnBLleG1NUSvsRRFR9ISgvLHOZwN8ZenV9kg6fdu
vjDlb4gWhzy2fPAhYPPOGZ3XKWR+uUkw2Y+ABI/xC1Z9hlguqRc4EEDAdlU/
N6OvhpjVo8Tyl3QG/wYf1e+GaDOQ6sxzhYCiSvHr4kOG2Mtay6VM+sNa17R5
piHKj4XbZpLemPKnM/avIV7cxHv1bCABYfWrFGq2G6EuUfmpNYgA/61Cm4RN
jbDxlzjFPYSA1sJ1ZmBuhGw35AZCSQvpzmZanDZCiw02camkq2+8k0s+a4Sv
alXLmkizzfvZcV4wQtXuvSJC1wgI/fyp8o+fEYZuyQtvIB2fFufUkmKEu4XY
V6+9QUCu2Opmz+9G2CTF+c8kjIAOwVN/nQeMsD81zNiB9NKmAHH7ISNMM65L
9yGt+2cm2nTMCCU672+6Q3qmdsjo5JQROqgL6veSRov6/rUsVLQ4+NDWJJyA
nuiQX3d3UXGVkZukZgQBa2ZYBWrOULHz4GU7zkgC5p/djh6youK2hPi+7aSZ
zofYOWyoeMF3WkWM9IdRi0ldeyrObqn6rUL67peyhr6LVKx6lF9yhbRknbP7
fBAVGU3pjJ+kafG9LYceUpHb1fVMXRQBj6QKr9wfpaJ1+/oi7RgCXLb+Wigb
p6Ld3rRtdNIyi1Je7UwqPjW28LAh/brumSP7FBWPCnhw+ZHuoT2jX5inonfb
8rts0hwBBYdl1xmjLM9M0DJph7dPRloPGCOl5cpcdiwBYtZ5uv+cjTHme2VP
fxz5PqbKPft90RjzivHCCGm73mbuMTdjDOLrm5kgnanP7OrwMka+XPfZFdIU
EDfPCTDGr+3lmbvjCeATfGpvFGWM0YU3XtuQZvtYGJSbb4yz2e95Bkl/0Sgv
MmYa4860bt22BAIU9TLpXj+NMW1KdvQj6TxqzHLipDGuL5z1+Uraz9JWs2ua
3E82I+wn6e1e3AOGS8Y4bE4z3ZBIAD39PLc+Fw0DtEUaVEh//CPgqnmIhj/z
uCdKSHc89JMADxq2yLwsuXaLgC0speVyXjQM27jsEEHayOKXiqw3DYWs726L
Jd3F63BG4jIN480n7O6R/nTdOGZHCA07exzfF5Lus5f6NRdPw9g1K3X9pIcP
jjx/VkRD44Akm8NJ5PkoNpAX/k1DShj/yTbSnMdl3/PM0PAorfVdJ2nKq+1W
q//QUFq036SHtHr9YMjYAg0jBARsfpC+0+XV8pTVBC2dDXSnScvN3jE7wW2C
iY3yfnzJ5H2THfChSpngvn2NJ8xIr7xwL7nhYoIyIeKsPaT71hTdzHA1Qb1w
L64+0hXUX2er3E3w0UZ5vu+kPacubvxzyQRjj+nsHCM9ts/Z3jbQBN/atrPO
k+5IshdQjjXBFT1CdNttArI8LQJYi0ywSL5h1pC0lpSqiv+sCY6GjqvWkGbp
7mb1nDNBcZvzBvWkS31tqxwXTNDmgofpG9LCddeOmf8zwecBEtatpBeN68Tk
VtNRGVxovaTzLuPGeV46Hjjf2DJFet0buU8eMnS8KjX9Z+cdAt6cPnTe0YOO
4oonXriR3mLj8DLVi44bm9sDPEmfcXjA9cGbjhT/cfQm/cedp0jGn45HozOr
/UnvCZtb/HeNjlklwWmhpIOKqiNjk+g44JzLSCEtt1b/WUk5HT/bTr9qIH2D
M5xt7CUdy/ZkyzaRbueupW6vomNu2I6nzaQdBGUWrtTS8eBFWlIb6WRpfkX1
FjoeYlPV7iU9Y/6983MfHf1SPuoRpPGsgCjXNzpG/ZebPUH6pp2hD/yg4/7/
LP9OkRZ2qxfMHKYjNSbg/ixpgxs5ts4TdOQYfNWyTDrl5o+ytCk6Dn8b5Ga9
S/YVu319x286rrq/bLyKdNC9yKeyc3S0itrWs5b0u/QGlvMLdNT9KMC3nvS2
7GXDe3/p2LuJ35CTtPXjY1mt/0ir8EZuJP30mevcygodRa9trt9M+n+VBUvP

          "]]},
        Annotation[#, "Charting`Private`Tag$17294#1"]& ]}, {}}}, InsetBox[
     TagBox[GridBox[{
        {
         FormBox[
          TemplateBox[{
            StyleBox["\"Susceptible(RK-4)\"", Bold, 
             GrayLevel[0], FontSize -> 28, StripOnInput -> False]},
           "LineLegend",
           DisplayFunction->(StyleBox[
             StyleBox[
              PaneBox[
               TagBox[
                GridBox[{{
                   TagBox[
                    GridBox[{{
                    GraphicsBox[{{
                    Directive[
                    EdgeForm[
                    Directive[
                    Opacity[0.3], 
                    GrayLevel[0]]], 
                    PointSize[0.5], 
                    AbsoluteThickness[5]], {
                    LineBox[{{0, 50}, {50, 50}}]}}, {
                    Directive[
                    EdgeForm[
                    Directive[
                    Opacity[0.3], 
                    GrayLevel[0]]], 
                    PointSize[0.5], 
                    AbsoluteThickness[5]], {}}}, AspectRatio -> Full, 
                    ImageSize -> {50, 50}, PlotRangePadding -> None, 
                    ImagePadding -> Automatic, 
                    BaselinePosition -> (Scaled[0.42000000000000004`] -> 
                    Baseline)], #}}, 
                    GridBoxAlignment -> {
                    "Columns" -> {Center, Left}, "Rows" -> {{Baseline}}}, 
                    AutoDelete -> False, 
                    GridBoxDividers -> {
                    "Columns" -> {{False}}, "Rows" -> {{False}}}, 
                    GridBoxItemSize -> {
                    "Columns" -> {{All}}, "Rows" -> {{All}}}, 
                    GridBoxSpacings -> {
                    "Columns" -> {{0.5}}, "Rows" -> {{0.8}}}], "Grid"]}}, 
                 GridBoxAlignment -> {
                  "Columns" -> {{Left}}, "Rows" -> {{Top}}}, AutoDelete -> 
                 False, GridBoxItemSize -> {
                  "Columns" -> {{Automatic}}, "Rows" -> {{Automatic}}}, 
                 GridBoxSpacings -> {"Columns" -> {{1}}, "Rows" -> {{0}}}], 
                "Grid"], Alignment -> Left, AppearanceElements -> None, 
               ImageMargins -> {{5, 5}, {5, 5}}, ImageSizeAction -> 
               "ResizeToFit"], LineIndent -> 0, StripOnInput -> False], {
             FontFamily -> "Arial"}, Background -> Automatic, StripOnInput -> 
             False]& ),
           Editable->True,
           InterpretationFunction:>(RowBox[{"LineLegend", "[", 
              RowBox[{
                RowBox[{"{", 
                  RowBox[{"Directive", "[", 
                    RowBox[{"AbsoluteThickness", "[", "5", "]"}], "]"}], 
                  "}"}], ",", 
                RowBox[{"{", #, "}"}], ",", 
                RowBox[{"LabelStyle", "\[Rule]", 
                  RowBox[{"{", "}"}]}], ",", 
                RowBox[{"LegendLayout", "\[Rule]", "\"Column\""}], ",", 
                RowBox[{"LegendMarkerSize", "\[Rule]", "50"}]}], "]"}]& )],
          TraditionalForm]},
        {
         FormBox[
          TemplateBox[{
            StyleBox["\"Infectious(RK-4)\"", Bold, 
             GrayLevel[0], FontSize -> 28, StripOnInput -> False]},
           "LineLegend",
           DisplayFunction->(StyleBox[
             StyleBox[
              PaneBox[
               TagBox[
                GridBox[{{
                   TagBox[
                    GridBox[{{
                    GraphicsBox[{{
                    Directive[
                    EdgeForm[
                    Directive[
                    Opacity[0.3], 
                    GrayLevel[0]]], 
                    PointSize[0.5], 
                    RGBColor[1, 0, 0], 
                    AbsoluteThickness[5]], {
                    LineBox[{{0, 50}, {50, 50}}]}}, {
                    Directive[
                    EdgeForm[
                    Directive[
                    Opacity[0.3], 
                    GrayLevel[0]]], 
                    PointSize[0.5], 
                    RGBColor[1, 0, 0], 
                    AbsoluteThickness[5]], {}}}, AspectRatio -> Full, 
                    ImageSize -> {50, 50}, PlotRangePadding -> None, 
                    ImagePadding -> Automatic, 
                    BaselinePosition -> (Scaled[0.42000000000000004`] -> 
                    Baseline)], #}}, 
                    GridBoxAlignment -> {
                    "Columns" -> {Center, Left}, "Rows" -> {{Baseline}}}, 
                    AutoDelete -> False, 
                    GridBoxDividers -> {
                    "Columns" -> {{False}}, "Rows" -> {{False}}}, 
                    GridBoxItemSize -> {
                    "Columns" -> {{All}}, "Rows" -> {{All}}}, 
                    GridBoxSpacings -> {
                    "Columns" -> {{0.5}}, "Rows" -> {{0.8}}}], "Grid"]}}, 
                 GridBoxAlignment -> {
                  "Columns" -> {{Left}}, "Rows" -> {{Top}}}, AutoDelete -> 
                 False, GridBoxItemSize -> {
                  "Columns" -> {{Automatic}}, "Rows" -> {{Automatic}}}, 
                 GridBoxSpacings -> {"Columns" -> {{1}}, "Rows" -> {{0}}}], 
                "Grid"], Alignment -> Left, AppearanceElements -> None, 
               ImageMargins -> {{5, 5}, {5, 5}}, ImageSizeAction -> 
               "ResizeToFit"], LineIndent -> 0, StripOnInput -> False], {
             FontFamily -> "Arial"}, Background -> Automatic, StripOnInput -> 
             False]& ),
           Editable->True,
           InterpretationFunction:>(RowBox[{"LineLegend", "[", 
              RowBox[{
                RowBox[{"{", 
                  RowBox[{"Directive", "[", 
                    RowBox[{
                    InterpretationBox[
                    ButtonBox[
                    TooltipBox[
                    GraphicsBox[{{
                    GrayLevel[0], 
                    RectangleBox[{0, 0}]}, {
                    GrayLevel[0], 
                    RectangleBox[{1, -1}]}, {
                    RGBColor[1, 0, 0], 
                    RectangleBox[{0, -1}, {2, 1}]}}, DefaultBaseStyle -> 
                    "ColorSwatchGraphics", AspectRatio -> 1, Frame -> True, 
                    FrameStyle -> RGBColor[0.6666666666666666, 0., 0.], 
                    FrameTicks -> None, PlotRangePadding -> None, ImageSize -> 
                    Dynamic[{
                    Automatic, 1.35 CurrentValue["FontCapHeight"]/
                    AbsoluteCurrentValue[Magnification]}]], 
                    StyleBox[
                    RowBox[{"RGBColor", "[", 
                    RowBox[{"1", ",", "0", ",", "0"}], "]"}], NumberMarks -> 
                    False]], Appearance -> None, BaseStyle -> {}, 
                    BaselinePosition -> Baseline, DefaultBaseStyle -> {}, 
                    ButtonFunction :> With[{Typeset`box$ = EvaluationBox[]}, 
                    If[
                    Not[
                    AbsoluteCurrentValue["Deployed"]], 
                    SelectionMove[Typeset`box$, All, Expression]; 
                    FrontEnd`Private`$ColorSelectorInitialAlpha = 1; 
                    FrontEnd`Private`$ColorSelectorInitialColor = 
                    RGBColor[1, 0, 0]; 
                    FrontEnd`Private`$ColorSelectorUseMakeBoxes = True; 
                    MathLink`CallFrontEnd[
                    FrontEnd`AttachCell[Typeset`box$, 
                    FrontEndResource["RGBColorValueSelector"], {
                    0, {Left, Bottom}}, {Left, Top}, 
                    "ClosingActions" -> {
                    "SelectionDeparture", "ParentChanged", 
                    "EvaluatorQuit"}]]]], BaseStyle -> Inherited, Evaluator -> 
                    Automatic, Method -> "Preemptive"], 
                    RGBColor[1, 0, 0], Editable -> False, Selectable -> 
                    False], ",", 
                    RowBox[{"AbsoluteThickness", "[", "5", "]"}]}], "]"}], 
                  "}"}], ",", 
                RowBox[{"{", #, "}"}], ",", 
                RowBox[{"LabelStyle", "\[Rule]", 
                  RowBox[{"{", "}"}]}], ",", 
                RowBox[{"LegendLayout", "\[Rule]", "\"Column\""}], ",", 
                RowBox[{"LegendMarkerSize", "\[Rule]", "50"}]}], "]"}]& )],
          TraditionalForm]},
        {
         FormBox[
          TemplateBox[{
            StyleBox["\"Recovered(RK-4)\"", Bold, 
             GrayLevel[0], FontSize -> 28, StripOnInput -> False]},
           "LineLegend",
           DisplayFunction->(StyleBox[
             StyleBox[
              PaneBox[
               TagBox[
                GridBox[{{
                   TagBox[
                    GridBox[{{
                    GraphicsBox[{{
                    Directive[
                    EdgeForm[
                    Directive[
                    Opacity[0.3], 
                    GrayLevel[0]]], 
                    PointSize[0.5], 
                    RGBColor[0, 0, 1], 
                    AbsoluteThickness[5]], {
                    LineBox[{{0, 50}, {50, 50}}]}}, {
                    Directive[
                    EdgeForm[
                    Directive[
                    Opacity[0.3], 
                    GrayLevel[0]]], 
                    PointSize[0.5], 
                    RGBColor[0, 0, 1], 
                    AbsoluteThickness[5]], {}}}, AspectRatio -> Full, 
                    ImageSize -> {50, 50}, PlotRangePadding -> None, 
                    ImagePadding -> Automatic, 
                    BaselinePosition -> (Scaled[0.42000000000000004`] -> 
                    Baseline)], #}}, 
                    GridBoxAlignment -> {
                    "Columns" -> {Center, Left}, "Rows" -> {{Baseline}}}, 
                    AutoDelete -> False, 
                    GridBoxDividers -> {
                    "Columns" -> {{False}}, "Rows" -> {{False}}}, 
                    GridBoxItemSize -> {
                    "Columns" -> {{All}}, "Rows" -> {{All}}}, 
                    GridBoxSpacings -> {
                    "Columns" -> {{0.5}}, "Rows" -> {{0.8}}}], "Grid"]}}, 
                 GridBoxAlignment -> {
                  "Columns" -> {{Left}}, "Rows" -> {{Top}}}, AutoDelete -> 
                 False, GridBoxItemSize -> {
                  "Columns" -> {{Automatic}}, "Rows" -> {{Automatic}}}, 
                 GridBoxSpacings -> {"Columns" -> {{1}}, "Rows" -> {{0}}}], 
                "Grid"], Alignment -> Left, AppearanceElements -> None, 
               ImageMargins -> {{5, 5}, {5, 5}}, ImageSizeAction -> 
               "ResizeToFit"], LineIndent -> 0, StripOnInput -> False], {
             FontFamily -> "Arial"}, Background -> Automatic, StripOnInput -> 
             False]& ),
           Editable->True,
           InterpretationFunction:>(RowBox[{"LineLegend", "[", 
              RowBox[{
                RowBox[{"{", 
                  RowBox[{"Directive", "[", 
                    RowBox[{
                    InterpretationBox[
                    ButtonBox[
                    TooltipBox[
                    GraphicsBox[{{
                    GrayLevel[0], 
                    RectangleBox[{0, 0}]}, {
                    GrayLevel[0], 
                    RectangleBox[{1, -1}]}, {
                    RGBColor[0, 0, 1], 
                    RectangleBox[{0, -1}, {2, 1}]}}, DefaultBaseStyle -> 
                    "ColorSwatchGraphics", AspectRatio -> 1, Frame -> True, 
                    FrameStyle -> RGBColor[0., 0., 0.6666666666666666], 
                    FrameTicks -> None, PlotRangePadding -> None, ImageSize -> 
                    Dynamic[{
                    Automatic, 1.35 CurrentValue["FontCapHeight"]/
                    AbsoluteCurrentValue[Magnification]}]], 
                    StyleBox[
                    RowBox[{"RGBColor", "[", 
                    RowBox[{"0", ",", "0", ",", "1"}], "]"}], NumberMarks -> 
                    False]], Appearance -> None, BaseStyle -> {}, 
                    BaselinePosition -> Baseline, DefaultBaseStyle -> {}, 
                    ButtonFunction :> With[{Typeset`box$ = EvaluationBox[]}, 
                    If[
                    Not[
                    AbsoluteCurrentValue["Deployed"]], 
                    SelectionMove[Typeset`box$, All, Expression]; 
                    FrontEnd`Private`$ColorSelectorInitialAlpha = 1; 
                    FrontEnd`Private`$ColorSelectorInitialColor = 
                    RGBColor[0, 0, 1]; 
                    FrontEnd`Private`$ColorSelectorUseMakeBoxes = True; 
                    MathLink`CallFrontEnd[
                    FrontEnd`AttachCell[Typeset`box$, 
                    FrontEndResource["RGBColorValueSelector"], {
                    0, {Left, Bottom}}, {Left, Top}, 
                    "ClosingActions" -> {
                    "SelectionDeparture", "ParentChanged", 
                    "EvaluatorQuit"}]]]], BaseStyle -> Inherited, Evaluator -> 
                    Automatic, Method -> "Preemptive"], 
                    RGBColor[0, 0, 1], Editable -> False, Selectable -> 
                    False], ",", 
                    RowBox[{"AbsoluteThickness", "[", "5", "]"}]}], "]"}], 
                  "}"}], ",", 
                RowBox[{"{", #, "}"}], ",", 
                RowBox[{"LabelStyle", "\[Rule]", 
                  RowBox[{"{", "}"}]}], ",", 
                RowBox[{"LegendLayout", "\[Rule]", "\"Column\""}], ",", 
                RowBox[{"LegendMarkerSize", "\[Rule]", "50"}]}], "]"}]& )],
          TraditionalForm]}
       },
       AutoDelete->False,
       GridBoxAlignment->{"Columns" -> {{Left}}},
       GridBoxItemSize->{"Columns" -> {{Automatic}}, "Rows" -> {{Automatic}}},
       GridBoxSpacings->{"Columns" -> {{0}}}],
      "Grid"], Scaled[{0.99, 0.99}], ImageScaled[{1, 1}],
     BaseStyle->{FontSize -> Larger},
     FormatType->StandardForm]},
   AspectRatio->NCache[GoldenRatio^(-1), 0.6180339887498948],
   Axes->{True, True},
   AxesLabel->{None, None},
   AxesOrigin->{0, 0},
   DisplayFunction->Identity,
   Frame->{{True, True}, {True, True}},
   FrameLabel->{{
      FormBox[
       StyleBox["\"Fraction of population\"", Bold, 
        GrayLevel[0], FontSize -> 28, StripOnInput -> False], 
       TraditionalForm], None}, {
      FormBox[
       StyleBox["\"Time (Days)\"", Bold, 
        GrayLevel[0], FontSize -> 28, StripOnInput -> False], 
       TraditionalForm], None}},
   FrameStyle->Directive[
     Thickness[Large], 
     GrayLevel[0], 20],
   FrameTicks->{{{{0., 
        FormBox["0", TraditionalForm], {0.01, 0.}}, {0.2, 
        FormBox[
         TagBox[
          InterpretationBox[
           StyleBox["\"0.2\"", ShowStringCharacters -> False], 
           0.2`15.954589770191003, AutoDelete -> True], NumberForm[#, {
            DirectedInfinity[1], 1}]& ], TraditionalForm], {0.01, 0.}}, {0.4, 
        FormBox[
         TagBox[
          InterpretationBox[
           StyleBox["\"0.4\"", ShowStringCharacters -> False], 
           0.4`15.954589770191003, AutoDelete -> True], NumberForm[#, {
            DirectedInfinity[1], 1}]& ], TraditionalForm], {0.01, 0.}}, {0.6, 
        FormBox[
         TagBox[
          InterpretationBox[
           StyleBox["\"0.6\"", ShowStringCharacters -> False], 
           0.6`15.954589770191003, AutoDelete -> True], NumberForm[#, {
            DirectedInfinity[1], 1}]& ], TraditionalForm], {0.01, 0.}}, {0.8, 
        FormBox[
         TagBox[
          InterpretationBox[
           StyleBox["\"0.8\"", ShowStringCharacters -> False], 
           0.8`15.954589770191003, AutoDelete -> True], NumberForm[#, {
            DirectedInfinity[1], 1}]& ], TraditionalForm], {0.01, 0.}}, {1., 
        FormBox[
         TagBox[
          InterpretationBox[
           StyleBox["\"1.0\"", ShowStringCharacters -> False], 
           1.`15.954589770191003, AutoDelete -> True], NumberForm[#, {
            DirectedInfinity[1], 1}]& ], TraditionalForm], {0.01, 0.}}, {0.05, 
        FormBox[
         TemplateBox[{0, 0}, "Spacer2"], TraditionalForm], {0.005, 0.}}, {0.1, 
        FormBox[
         TemplateBox[{0, 0}, "Spacer2"], TraditionalForm], {0.005, 0.}}, {
       0.15, 
        FormBox[
         TemplateBox[{0, 0}, "Spacer2"], TraditionalForm], {0.005, 0.}}, {
       0.25, 
        FormBox[
         TemplateBox[{0, 0}, "Spacer2"], TraditionalForm], {0.005, 0.}}, {0.3, 
        FormBox[
         TemplateBox[{0, 0}, "Spacer2"], TraditionalForm], {0.005, 0.}}, {
       0.35, 
        FormBox[
         TemplateBox[{0, 0}, "Spacer2"], TraditionalForm], {0.005, 0.}}, {
       0.45, 
        FormBox[
         TemplateBox[{0, 0}, "Spacer2"], TraditionalForm], {0.005, 0.}}, {0.5, 
        FormBox[
         TemplateBox[{0, 0}, "Spacer2"], TraditionalForm], {0.005, 0.}}, {
       0.55, 
        FormBox[
         TemplateBox[{0, 0}, "Spacer2"], TraditionalForm], {0.005, 0.}}, {
       0.65, 
        FormBox[
         TemplateBox[{0, 0}, "Spacer2"], TraditionalForm], {0.005, 0.}}, {0.7, 
        FormBox[
         TemplateBox[{0, 0}, "Spacer2"], TraditionalForm], {0.005, 0.}}, {
       0.75, 
        FormBox[
         TemplateBox[{0, 0}, "Spacer2"], TraditionalForm], {0.005, 0.}}, {
       0.85, 
        FormBox[
         TemplateBox[{0, 0}, "Spacer2"], TraditionalForm], {0.005, 0.}}, {0.9, 
        FormBox[
         TemplateBox[{0, 0}, "Spacer2"], TraditionalForm], {0.005, 0.}}, {
       0.95, 
        FormBox[
         TemplateBox[{0, 0}, "Spacer2"], TraditionalForm], {0.005, 0.}}}, {{
       0., 
        FormBox[
         TemplateBox[{0}, "Spacer1"], TraditionalForm], {0.01, 0.}}, {0.2, 
        FormBox[
         TemplateBox[{0}, "Spacer1"], TraditionalForm], {0.01, 0.}}, {0.4, 
        FormBox[
         TemplateBox[{0}, "Spacer1"], TraditionalForm], {0.01, 0.}}, {0.6, 
        FormBox[
         TemplateBox[{0}, "Spacer1"], TraditionalForm], {0.01, 0.}}, {0.8, 
        FormBox[
         TemplateBox[{0}, "Spacer1"], TraditionalForm], {0.01, 0.}}, {1., 
        FormBox[
         TemplateBox[{0}, "Spacer1"], TraditionalForm], {0.01, 0.}}, {0.05, 
        FormBox[
         TemplateBox[{0}, "Spacer1"], TraditionalForm], {0.005, 0.}}, {0.1, 
        FormBox[
         TemplateBox[{0}, "Spacer1"], TraditionalForm], {0.005, 0.}}, {0.15, 
        FormBox[
         TemplateBox[{0}, "Spacer1"], TraditionalForm], {0.005, 0.}}, {0.25, 
        FormBox[
         TemplateBox[{0}, "Spacer1"], TraditionalForm], {0.005, 0.}}, {0.3, 
        FormBox[
         TemplateBox[{0}, "Spacer1"], TraditionalForm], {0.005, 0.}}, {0.35, 
        FormBox[
         TemplateBox[{0}, "Spacer1"], TraditionalForm], {0.005, 0.}}, {0.45, 
        FormBox[
         TemplateBox[{0}, "Spacer1"], TraditionalForm], {0.005, 0.}}, {0.5, 
        FormBox[
         TemplateBox[{0}, "Spacer1"], TraditionalForm], {0.005, 0.}}, {0.55, 
        FormBox[
         TemplateBox[{0}, "Spacer1"], TraditionalForm], {0.005, 0.}}, {0.65, 
        FormBox[
         TemplateBox[{0}, "Spacer1"], TraditionalForm], {0.005, 0.}}, {0.7, 
        FormBox[
         TemplateBox[{0}, "Spacer1"], TraditionalForm], {0.005, 0.}}, {0.75, 
        FormBox[
         TemplateBox[{0}, "Spacer1"], TraditionalForm], {0.005, 0.}}, {0.85, 
        FormBox[
         TemplateBox[{0}, "Spacer1"], TraditionalForm], {0.005, 0.}}, {0.9, 
        FormBox[
         TemplateBox[{0}, "Spacer1"], TraditionalForm], {0.005, 0.}}, {0.95, 
        FormBox[
         TemplateBox[{0}, "Spacer1"], TraditionalForm], {0.005, 0.}}}}, {{{0., 
        FormBox["0", TraditionalForm], {0.01, 0.}}, {20., 
        FormBox["20", TraditionalForm], {0.01, 0.}}, {40., 
        FormBox["40", TraditionalForm], {0.01, 0.}}, {60., 
        FormBox["60", TraditionalForm], {0.01, 0.}}, {80., 
        FormBox["80", TraditionalForm], {0.01, 0.}}, {100., 
        FormBox["100", TraditionalForm], {0.01, 0.}}, {5., 
        FormBox[
         TemplateBox[{0, 0}, "Spacer2"], TraditionalForm], {0.005, 0.}}, {10., 
        FormBox[
         TemplateBox[{0, 0}, "Spacer2"], TraditionalForm], {0.005, 0.}}, {15., 
        FormBox[
         TemplateBox[{0, 0}, "Spacer2"], TraditionalForm], {0.005, 0.}}, {25., 
        FormBox[
         TemplateBox[{0, 0}, "Spacer2"], TraditionalForm], {0.005, 0.}}, {30., 
        FormBox[
         TemplateBox[{0, 0}, "Spacer2"], TraditionalForm], {0.005, 0.}}, {35., 
        FormBox[
         TemplateBox[{0, 0}, "Spacer2"], TraditionalForm], {0.005, 0.}}, {45., 
        FormBox[
         TemplateBox[{0, 0}, "Spacer2"], TraditionalForm], {0.005, 0.}}, {50., 
        FormBox[
         TemplateBox[{0, 0}, "Spacer2"], TraditionalForm], {0.005, 0.}}, {55., 
        FormBox[
         TemplateBox[{0, 0}, "Spacer2"], TraditionalForm], {0.005, 0.}}, {65., 
        FormBox[
         TemplateBox[{0, 0}, "Spacer2"], TraditionalForm], {0.005, 0.}}, {70., 
        FormBox[
         TemplateBox[{0, 0}, "Spacer2"], TraditionalForm], {0.005, 0.}}, {75., 
        FormBox[
         TemplateBox[{0, 0}, "Spacer2"], TraditionalForm], {0.005, 0.}}, {85., 
        FormBox[
         TemplateBox[{0, 0}, "Spacer2"], TraditionalForm], {0.005, 0.}}, {90., 
        FormBox[
         TemplateBox[{0, 0}, "Spacer2"], TraditionalForm], {0.005, 0.}}, {95., 
        FormBox[
         TemplateBox[{0, 0}, "Spacer2"], TraditionalForm], {0.005, 0.}}, {
       105., 
        FormBox[
         TemplateBox[{0, 0}, "Spacer2"], TraditionalForm], {0.005, 0.}}, {
       110., 
        FormBox[
         TemplateBox[{0, 0}, "Spacer2"], TraditionalForm], {0.005, 0.}}, {
       115., 
        FormBox[
         TemplateBox[{0, 0}, "Spacer2"], TraditionalForm], {0.005, 0.}}, {
       120., 
        FormBox[
         TemplateBox[{0, 0}, "Spacer2"], TraditionalForm], {0.005, 0.}}}, {{
       0., 
        FormBox[
         TemplateBox[{0}, "Spacer1"], TraditionalForm], {0.01, 0.}}, {20., 
        FormBox[
         TemplateBox[{0}, "Spacer1"], TraditionalForm], {0.01, 0.}}, {40., 
        FormBox[
         TemplateBox[{0}, "Spacer1"], TraditionalForm], {0.01, 0.}}, {60., 
        FormBox[
         TemplateBox[{0}, "Spacer1"], TraditionalForm], {0.01, 0.}}, {80., 
        FormBox[
         TemplateBox[{0}, "Spacer1"], TraditionalForm], {0.01, 0.}}, {100., 
        FormBox[
         TemplateBox[{0}, "Spacer1"], TraditionalForm], {0.01, 0.}}, {5., 
        FormBox[
         TemplateBox[{0}, "Spacer1"], TraditionalForm], {0.005, 0.}}, {10., 
        FormBox[
         TemplateBox[{0}, "Spacer1"], TraditionalForm], {0.005, 0.}}, {15., 
        FormBox[
         TemplateBox[{0}, "Spacer1"], TraditionalForm], {0.005, 0.}}, {25., 
        FormBox[
         TemplateBox[{0}, "Spacer1"], TraditionalForm], {0.005, 0.}}, {30., 
        FormBox[
         TemplateBox[{0}, "Spacer1"], TraditionalForm], {0.005, 0.}}, {35., 
        FormBox[
         TemplateBox[{0}, "Spacer1"], TraditionalForm], {0.005, 0.}}, {45., 
        FormBox[
         TemplateBox[{0}, "Spacer1"], TraditionalForm], {0.005, 0.}}, {50., 
        FormBox[
         TemplateBox[{0}, "Spacer1"], TraditionalForm], {0.005, 0.}}, {55., 
        FormBox[
         TemplateBox[{0}, "Spacer1"], TraditionalForm], {0.005, 0.}}, {65., 
        FormBox[
         TemplateBox[{0}, "Spacer1"], TraditionalForm], {0.005, 0.}}, {70., 
        FormBox[
         TemplateBox[{0}, "Spacer1"], TraditionalForm], {0.005, 0.}}, {75., 
        FormBox[
         TemplateBox[{0}, "Spacer1"], TraditionalForm], {0.005, 0.}}, {85., 
        FormBox[
         TemplateBox[{0}, "Spacer1"], TraditionalForm], {0.005, 0.}}, {90., 
        FormBox[
         TemplateBox[{0}, "Spacer1"], TraditionalForm], {0.005, 0.}}, {95., 
        FormBox[
         TemplateBox[{0}, "Spacer1"], TraditionalForm], {0.005, 0.}}, {105., 
        FormBox[
         TemplateBox[{0}, "Spacer1"], TraditionalForm], {0.005, 0.}}, {110., 
        FormBox[
         TemplateBox[{0}, "Spacer1"], TraditionalForm], {0.005, 0.}}, {115., 
        FormBox[
         TemplateBox[{0}, "Spacer1"], TraditionalForm], {0.005, 0.}}, {120., 
        FormBox[
         TemplateBox[{0}, "Spacer1"], TraditionalForm], {0.005, 0.}}}}},
   FrameTicksStyle->Directive[
     Thickness[0.004], 
     GrayLevel[0], 36],
   GridLines->{None, None},
   GridLinesStyle->Directive[
     GrayLevel[0.5, 0.4]],
   ImagePadding->All,
   ImageSize->1000,
   Method->{
    "DefaultBoundaryStyle" -> Automatic, 
     "DefaultGraphicsInteraction" -> {
      "Version" -> 1.2, "TrackMousePosition" -> {True, False}, 
       "Effects" -> {
        "Highlight" -> {"ratio" -> 2}, "HighlightPoint" -> {"ratio" -> 2}, 
         "Droplines" -> {
          "freeformCursorMode" -> True, 
           "placement" -> {"x" -> "All", "y" -> "None"}}}}, 
     "DefaultMeshStyle" -> AbsolutePointSize[6], "ScalingFunctions" -> None, 
     "CoordinatesToolOptions" -> {"DisplayFunction" -> ({
         (Identity[#]& )[
          Part[#, 1]], 
         (Identity[#]& )[
          Part[#, 2]]}& ), "CopiedValueFunction" -> ({
         (Identity[#]& )[
          Part[#, 1]], 
         (Identity[#]& )[
          Part[#, 2]]}& )}},
   PlotRange->{{0., 99.99999795918367}, {0, 1}},
   PlotRangeClipping->True,
   PlotRangePadding->{{
      Scaled[0.02], 
      Scaled[0.02]}, {0, 0}},
   Ticks->{Automatic, Automatic}],
  InterpretTemplate[Legended[
    Graphics[{{{{{}, {}, 
         Annotation[{
           Directive[
            Opacity[1.], 
            AbsoluteThickness[1.6], 
            GrayLevel[0], 
            Thickness[0.007]], 
           Line[CompressedData["
1:eJwV1nc4198XAHBklpbISBIKfcsoSdY5tsj+4GNFyEzZKxUlSkKSKKWBJJLV
ett779JAEpLx+VAIkd/799d9Xs89z33Oc865z727Hc+anmJiYGC4zsjA8P9V
JH71yQOhKtUiJ54g7hd0eM0uucvLLR1K7Ov65PLoUBX8IkPCLR8c2V8Nm+XS
oV7Gx5XVrQLE589U3sihQ2Nst+68awfMRCrZzWTRoUnx8tsp16/AH045eDad
Ds03v/iMu9LBKM6dohFPh6spyU23ZGfAf69P9cE4Oux3A+tD+TNQduFShPAN
Oviy3TznmzMLCn7cPxdi6PBPS6585uFvUNZU2R4fRQe+mlCN6Rt/oG+yMdXj
PB30ytgMx1zXwPniQjzhTgfZNcf57TNrsIlZnoXiRodYYft2UWUGNIqr5p9w
oYO/47sASi0Dnh1R4trsTAfNMe/akl5GPHFb/KPSCToMTw+cDJ5fh4rNn47v
NKWD8OrrtFV5dtzR7cgycoQO3A9OzfCcY0fWW59aJeTpwA7bNKUq2NF8aK3Q
Q44O9PAzkyd0ODDM/mbzqAwdypn3KFZarkeJEwJ5byTpYMeZ2HcpmBN7uv2x
TYAObRvlOZjttqBjsWPgzWUadOtzpbSHbUHpKwt+txdp8PEabW9q2ha8GSjr
lbxAgxGWp5pS/Vtwj7+9evwvGqys8oZTbbYi9wSNxXaCBvtoSwu5Vlw4cNTB
+cQnGlxtLxsxt+DGeb7zXD+LaRDHeddPOJAbLxQ/C4ospEGSXiDT5G1uLOng
MBF8SYP0einh8Pfc2O5BN1R7ToNX5ek2ORQe7OU9u2L/iAajLyK6/5luRxmX
ZqGpWBqox2tVPjXiQ5WEQsFdJ2kQrlf8rPsMH/ZL12QZnqBBOYvordUbfLiz
yFQx1IYGimEMLmatfLjqVuNZZ06DQ+7EhjVdfswuKA/+T48GYhqylhbqAjhR
UKJ28CANWP8I0pgPC2KA2eXM9WvToFl4vU+aIoiMQn0xhX+n4ZLXcqW1nyB+
U975w3xxGv5977v1skAQs2JXZuNmp+FPZ+JRW6md6Mx2uqPp+zSM57BfKRIX
QhWNoLQTDdNwSnp5o+xGYfTI4zUciZmG41+iM/mEhDFo6zrdtKhpkIvmUWGQ
FkYJHyZVw0vTwPxV5nSHsTCy/eFkexgyDY/jXJu9koTx+57T3suu0/B1ujcq
Z8duVHjkX3pFYxqscvPXRPeJoDxl3qhjfgqQqnJng5IICsXPryudmQIJ5hap
3/oiOCn9leXx5BQs2ozZVXuJ4P6FA1+tvk1B8oadpQ4FIsj9ec4quHUKejxi
gu8riOKz/JR1px9NgYHkqdntOmKYsfu6zSbtKVi+HkAMWIhhXMGjoAicgmza
lSsZLmK4UYRHjaY4BczFWfwHo8TwVWpEe7H0FLxTHVczqBPDrBMPg+b5pmAv
xTPxssYerDSSfq8+MQkMF30OzcBeHFzzebIaPQmFvecDmhQk8GDiKG9y/gRk
X3F2HD4mgZE5pnbNTyfggby+0V9rCWwsE+9YSJ+AmBQ+yQPnJVBbfPmoQsIE
ONkW9SdUSWB/57ejdt4TwD0yrkHVk8TOTF5JWekJCPxtxvXDZh9Gpkcc5Xr6
E5S49uUzX9yPs3UH8lPDx8H1b+L9TKoMFpgSjYNzo3C2/sehfIODuGMimKn0
xHeIsWbds3paDu9s+3FbLm4InBrOuci6yeN7reK+qKP94Ky813DhrDyKBcK3
IPF+cCnoPEwEyWPOSebLvjz94HZvD4tWtDy6yDq9jZz9AmfOdjyhZsmjKW80
n1DOFwjlFf12cUQeT+owFO3f+QUSXZtt2h2OoDarURht/WeoYuM38bRSwPg5
YQdT1o8w9kRK79NJBRRp57lwc74POFFTQ8dDAYWP5cUOjPQBNfjsYdFzCujD
YxqVVtMH9PE6/i9pCniFdfDQq4g+2NnsO6w3pICH8taUrBj6ICS21W+f61Es
rJ2NsGX7ALJbw5N/+itiy1h25KxSL7xj75NoCFNEjwZlRUPpXlBnkCIyIhXx
9xeO6hKRXqDQv3y1T1LE0+KgkMnRC4FtRyQ/FCniwMJjQ5aPPVB6jU5U/1LE
1RWeY/WBPaDLZP/tnrcSbvYJ3S5e2g1dSyV+IcFK+EFQYqj3ZTdYz3KyWoYr
Id/ZW/2xmd3gOfRuH1eCEg6Z3jXfEd8NceXb/a/mK2F27Lm0Asdu6A1tZw2g
KaF4VbJo+YZucPitst/wtDIOSGkd3H+qCzZyMXT2+ivj29+p00rWXfBOptrP
5rwyyrcQby2MuoD7jDbhFqeMUXfaHPOOdkHjuKHe5ZfKmDm5xDm4qQtkBu3d
3swpo3jRH1ctohMYmiIyRM6roIx1b83Mjk7I+6Gh++yKCmqEXZUx5eoEa1bW
Kek4FRRtXkkrY++EYo2YQyrpKsjhJZjpPNkBbuWJ1ZZVKhjQbxsm9rADOoue
DMWyqGJeSvqq7sYOePSgTvDPDVV8nuPlkTvfBmm2+/vMk1XxrjstQnC0DVIE
bt0sfqCKKYoeLfd72yAu2YHVN18Vs+UGinuK2iA07i99qlMVGQOD9mzwawPT
C7I1w9sAi24X37s71wrMJ+67t6cCBuXLbGxb1wprO5jFDjwG/Of/t0ZzvgWW
P3kMXs8B3JPj/aZlrAVmzBXMjhGANcmiQmzNLdBv0KNc2w9o8O2/IwdvtsDn
B8zsA5sRJcKa/I6LtEBRnOKXblNE6S3NWySNmsHx3iaWdxaIRL0qp45GM3Bl
D0s9skZ01xAq9j7SDN5VMZfOOiKuWM9/GdvVDPvnPkty+iJy3Z4wspttggyr
c8FaNxHt6/eMuyU3QZJYKc+bDsQKy4r8vPFG0JBNgPQexPrFuLr/Bhvhl4qz
e1QfYlfjwIHinkYwtuQso3xFjF4cbP1e3gicMbbOszREp+y3YmW3GyGSvlK4
b5MaBn8SVjXSagT/dyrG94+rYe+13MDnzxugxLqB6ZOxGorEbrp951EDLCwb
l3Cbq+EtgWrXuDsNEKLkLBBrp4bnOWeW711ugAulMSOhZ9SwJGVv3GHbBogu
7wumJqjh2BG77dTNDXC32ufRtl41lIgcpHKer4cvjn/NjD6qoZbMJbqCfz0I
rrvCer1fDYUt1D6e8ayHBxopnkyjapiYsBKwYFUPT2rLD8/Oq+EW/U7C70g9
5NZvaG7nVcfOkWHDnXN1UNGc+euajTrmcW+X/OlXB4V8nT7n7dWRr6rd5uXp
OshwWZ7xdlLH+qOzDy6cqoMYJiO6pac6LgzuVJCxrAOK4uLknnPq6CBS/m1M
sQ4mnumNVt1Vx3dnjmbfW1cH3NfofUuf1HEpJvv579RaYO3jt5weUMerfMWH
42/VwpKY5oehb+oo2M//W+ZGLQxWpvQ2/FTHpOtS01HhtfBsUa3r9pI6HtHk
Fw1zrQVVt6RmWX4NZMjdtzFKvhbcdY6WuVM1cGtFij/tYw3QJPjrCmw10PnU
hgst3TXgu36pdclBAw8W60++aK2BsLY3/dfcNXA2RqXnamUNJJgprDwL1cDe
N1S2q9k18Mr+iNJEmgaevsi1nBdSA0zBh996fNPA9Vvi3T2EayDaiqeqcFQD
Y5Xtill31ACn0nzj8k8NZLbUvZHNUwM8/4o/xvzSwKhar46V9TUgESm3mLNO
E9cvzg6OzVeDUcKhI5N7NJHl2cZporUa0rJlSzw9NLG7ODFR/UI1NH5yakw/
o4mBG3XU7oVUw9z65C89vpoYcsQjddG/GvS9lhmVz2kip/EnmSrPaliWrTHk
jNXEm/UObtesqsGKoIzn5mnis57bybOHq2F7e9AO2owmCt3KmGb4VQU3f5dF
eAdpoWW76X8igVVwpjvhpO05LVz5s7S7wrcKjhc4qele1MLdu/GQ/dkqYD3L
wSgcrYUcHGyp2W5VEDZBCe9I1sLNJpv4HWyqwOXb5AWpV1qodzx0n71aFSh3
8IdNzWlh5eH4yGubq2AsJyDQzVcbXWfc2/8UVYLFzn+D2YHaeLm0n21DQSXU
xUfp/AzVxvGdILj7RSVk+N/h87isjb0hU03m2ZXgqPr2nWeSNqpGPxgdSquE
wa6Vf2deaeOLcLbIc1GV8H7xcnTAsjZu9ojneWFTCbXaiSmXLung5d83bAI3
VsKoC9EWGqWDMsYO1002VAJr9AiTX4wOalvmZklxVIJug7yXU6IOum8+n0Jj
roRWnS9qmo918FLmHq/1SxXQoys2yVKtg+H/jibyfqyAYb1XKtcYdfGF1037
7ykVwGj0eTg+XBf1I3aduC5WAY3l5qL+kboYaqHGKLW7AhKkupyoV3XxdFDg
jZ6dFSC8qXFEOEEXg1PKzcV5KwDbSsYK0nXRRFHdYpajAsL1b070lOuiKrN1
OudMOTDo6v7iXdXF25u3sBqVk1Z7xfgw5BgqNrXTIxzLwVrzR/PH88ewI+rX
pQT7cijW4UvaeukYNjqItj+yLQc3w9C9l2OO4fjw04hWi3LoslHVd7l3DNmf
tQio65fD48D6pP1lx9AlrXvluVw5aOZ+EH/LoIfbc16/ducoh6u8fwy6o/Xw
ZsZxG7Z3ZZDU2Pi9+roeBsg7MX16XQbpIXdDiuL18O71pajckjJ49UUlM+mO
HlbPaYpYFZTBaHrkisVTPTRZKPRvzC4DdQmu51/q9TCI0ib6704ZrCgcYB9l
0UdPL/ZL74LKwNvaqfrPZX2UTMsrEFYug03pE0PKV/Xxr6JP7RHFMsj97rMW
EauP71iyU4wVyuDH6XBlztv62FpScyFargxOXLz/SjhLH7c+XLdt/YEyOJ7R
l3OsUR/D7u0dcxAqAwma/q17nMexLDng1jGmMvgWIecMt4/jpQmme0XtpbB3
+6Y479TjKOLi1Hu4rRQ8cn68fnT/OOoe5nB621IKc913NzBnHcf+4ZnQ2sZS
YBdjLGp8dRylOOu8J6pLQaq+jdH043Hk0UaK/+tSCF3vmu68wwBjM7nWBz8q
Be5bqZ+vPTLAg3pnfzCFlML699u6fDMN8G9/49xoUCkw8MY12DwzwDfKBdNN
gaUwffdS8YECA9w0opue5F8K9Y8947oqDVDRymBazrsUggtV1PmHDHCcJyjx
oWspDHR9e5YtZIg37uXThSxLIWvLvpCGe4YYkHQhOV6BzG/MapH5oSEKOopa
JB0phdfEtSD1DEN8TtNdSJUvhUaXnwFluYb41YHl/VO5UpgozfYtKjNEXu+2
hTaZUjjgLn46/ashZnuN79KQLIXiKjH7IFEj1IwkcloESqHKd5eW+HMjfGtR
/N9+hlJYnqcnCOYbYYS1yFXvNQLkQir7txYZ4UpYdHjJPwKyL570X3lnhOYC
ezTUVglIiH3ypKvZCC+kSTM6LBPgkCXOFDZhhIK0hKm3cwSsTd2xH+c2xlrn
sO9ffhLwQPihoArFGJVcHY+VvydgU4xs4wELY/xQNtMuQfri72o/IaoxljI3
td3qJc+rH21eszHGQJY3hz17CBA5/V9ItZMxDqDck11dBGS9fvVex88Yr21t
Sn3QSsALw7Y400RjXJ6L1f5VQ0BZ2DKDW6cxyprzBw4UEbCQPzZzqdsYb5sc
3mBFWuZ799D9XmPk3WnP/b6QgIxjzyt7PhrjraHdEe0FBMRstw2Hb8b43uf4
m/p8Aixelq1t/2WMO5R8NVufE0D/Hv6vbpsJXuO215fMIGC3PtuKqKUJCset
G9ueTNbvvUa3gJUJDoYzPS+6TYC2fXj2VhsTNLk4W2lM2sNvibJ2wgStN2cO
Xk8ioPjeZN5nFxMUjL36meUWGT/VYX8z0AQjQ3zusyeQ8TdSav7dNsHG/Uap
OjFkfIfk9U+9JniMSOq8f5Hsh2hV5vIHE+wS/LxLm7RnELVyxycTlHG8X0q7
QNZvV/S83YAJdl5KHEDS8WdG7IdHTdAz8mfJeBh5/sZ0uckFExTvGLiiHUqA
sD734AqfKfYXhXQoBBAQW/9PRtjOFNe6urkmPMmPo8+Y7E57U2wYvO+ZTXpu
R/tBgZOmmC0SvexC2tbnvhz3KVO8KPPv7YgHAQcElRXYvUzx97XL74bdCWj3
CYGZMFMMt+e+O+5KwJadcwaVaab4We3XbQFnAm75/fRw6DfFr/5LJZvsCBDQ
DvUxGyT347kon20JeMy3IVh7yBTzREMEs0gXlu2/sn/EFLeyPv5PlXQnm3f6
4qQp6vy4Bt425LylLfQk/DXFTU8nhfqtCLhau06lSsAMNdYr13dZEBDGI7RZ
xMoM3avyxw6YENBWwGENNmZ4NTAmaM2YACHD+QxbOzNMfMgm20W6IqpV8c5J
M2QJs9oZQJppMdSF08MMs06f7is3IiD6c1/ZQqgZcvF+LLAyJCAx/ebpljQz
DPjJzZyrT8AzSZZm/yEzjDjTtEhoE9AtqPbXa9gM2yVGRFNJr2w+v991xAxp
8Z6egaQNF+birMbNkOO5o5Es6bnqETPVGTPUYnR0y9Yi+2FbO8DGQMGqRLHm
e5oEfIy7PHt3FwUlfYqzk9UJYJ1j5K86QUHd0Fiej6oELL5MiRtxoCBxLtzg
LelJL2lmdicKsn/NeniXdOcPW7qhKwWTuP9LsSN998vruv6zFDyq4tc0okKA
VI2X72I4BXsSuYQXlcn7kfipRfoJBaFy44KsEgFPZQouPPhBIe/XBYfpIwSc
4Zldev2TgqIrAWLvScstywR0TVKw2dF7tZR0Zc1LT+YZCqpwiNFiSX+0eEn1
WKQg//VrjQdIs5/PPyjPYY6Jo04mfvIEuDXljbXtM8dFzvVyGw8TIOmYY7jq
ZY6h+aHRwQcJaLyv+PLXWXPUsKk3dSHt8ql567iPOQq+btpPIZ1hPNnbHWCO
8xsbOWVIC8N+m+zz5jgobHluXJaA7YIvXM1umONL4RPstqSZPhSEP8s1x1MF
HPEGMgR8Ofa20HzSHIMeM3yylCJA3SiDGjBtjhM/t7/RIZ1Dif+XRDdHnXKD
zCOkQ+1P6fX+NscP3lPPeEkLBGwdNl0xx8nCVOuPBwigPnTfarzRAtmpW41s
SX9Y4PfWk7bAoThH6TP7yfl4EnoA/Cww8OwR9df7COBiePVWMcACg725JJ+T
NrOd1ZIPssCFJ1386aR7ud1OHDhngWq9/XzRpPuumMfvuGyB8690Yi1J97vK
zP5JtECW06Fqy5IEjP43Vvyy0AJ123PytEkvFpkoi/yywAilgcElcQI4FeTb
t81ZYJ7A/UMzpIVLBRxYFizQuG9Hwhhp3drvl8eXLDCsQ8Whh3Rqb0DLC0ZL
3MXhaZtHWnE+1VppqyWOb9pT4Ug6TH44mCJjiZ4dE+t69pLvxRvfkqgzlth+
bi807iHzYy28/tjbEtFV71kF6XeU2ZPlvpYY/nxY4DVp/5mzmxYCLfFWmCV3
FulxcS/XUxctce13hn0k6e5kV37NBEtk6HQ2VSed6W97nrHQEvlWxc7XiBGg
L6OtFTZviW5fN938JEoAw/v3jP5/LJE27SzUQ/pVyKlyzyVLXJ35/bKVtEhN
5BGbVUtcGswdrSC9bF4jqchCRYvHAjeySOecw02L3FQsY3Hr9CfN0aDY5ydH
RSuFfk4e0g120u6eflTcaT103kmE7J+TG3E/gIqVAxn37UifcHu0sTOIilID
xdWWpBd8txXKhVFxeCJT8Dhpsat/llcjqbjukunmw6TDCytiE5KpOP2IbYqN
tCKb8cuSt1SUL/dxLthNQBTnNaZxgoqm64/uySXdtbWaIlBORY4XlRNZpN0E
5ZYuVFOx/s7a5TTSd2T51HVbqNguV02LJj1nM9TzuZ+KfXdiH9mTxpP8ezd+
pSJzslGuNenrLqbB8I2KJVY3CHPSIj61ghmjVNzV5vpDn7RJVPYpLxoVz2QI
+SuQTrv+7XX6DBX5Nqs+PkR6PEFgffcvKioFlvRKkQ6/F/tC/g8VXd/f1d5D
uvVhHYP7EhUP7GCIEibNm/XP9N5fKo4tPm/aQdrx+ZHMtlUq+vLc3cpL+sVL
7z9ra1R8wVtvx0X6f0DjpIM=
            "]]}, "Charting`Private`Tag$17178#1"]}}, {}}, {{{{}, {}, 
         Annotation[{
           Directive[
            Opacity[1.], 
            AbsoluteThickness[1.6], 
            RGBColor[1, 0, 0], 
            Thickness[0.007]], 
           Line[CompressedData["
1:eJwVl3c41e8bx4mkqK+kSJQQkb3OQdx3yN7zCGVkZM9kRUYysqOMZIZkU4hK
2c5JoqUlEpEoO/E7v7+e63U9z3U9n/t+v9/3c32O2nsZO26joaG5S0tD8/+V
N/lf0e3DT5WZrUPejgVHwwNGoSMeLvmgni7bLZUbDU8vVRUfd6mG+RVgaGqL
hi4JH2cGl8dwN2Yr0oo2BnoShzSXnF/AWvFPyxMJMdCrENU86/wZCIG06fzl
V6EvddRnyvkXBNGaLz5jiYNrNzN70yXnwVbnKVlNPg5EXOCMdPU8DBToPKW3
jwPfHakhvhULMF7vbK7aEAebp2Xa5+/8ARaTL2adVvHA8SxY9ef1FVi6MP1d
/EECaLft0J903gIPhztrWJgEklv2Swfmt4BW7FRS5JskSOQ5R+E7SYPXZw1L
uHYng799S4DpcxpsURK3tw5KBrVJ7+eNw7Qo0pujx3wiBb7+/Gh3aYkO01zf
hl9mSQWefw9y/8kxosMnxqVjNOnAdttxfn8II3bMVR4c4UkHRtinJvaYESs+
xpGaT6XDrwjPmbMaO5FRL1ObNzod2umPKTyx2IVa5pOKl5kywIY57U3kJWZ8
ZHSRuYj/BpB3y+2kt2HB6E/t5T2RWTCkw3qTEsqC7DFKGkxlWfA2bk7gVi4L
fjHXex1NzoKJ7XfVxD6w4LgQvuM+eBM2/rFHkKz2Yoi+4fhc3U0QnltbrrRk
RVcO0xTNhVtwjdI2YWbOhgf9J4OeZOdCEnO2H89FNrz4gGXWqTsXMrQvbpu5
wYZT3ZcY9BZzIb9LjCdihA1dX74weKefB03t+VYVpvux1u373zWG2/Ct6srQ
pvEBjKIQH2dH5YNK8ukndw04sPLM9ndCpAKI0G4oH/LkQAWdLj+CbwG0b+dL
/3edA1/bCq46JxaAQiiNk8kAB86WHFeTeloA0hdambY0D2KySvsNL5FC4FeV
tDBX4cRE7pmoip1FwLDCNUcvy4U/9yqG7/pSDGp1CW/ETbmwZfMeuXGzGCI9
1p+c8eNC9n1Hea5xl8Dm+Jv0mlouJJ5iMCy0KoGVwTR5azFuFMxWMa15VwJT
FYwx9YKHkWu8xlH/Yyk4iq/vltzNg89eWjy3pisH3dHYEo7DPOhrMzotIlwO
MrH7lWjEefBPmIyGuFE50H+WcH9hyIMZAnri/fnlUJjk3OeRwYOZLx3e2kMF
fP45fLXi0FHcgTcchK/dA8vK6i0+YV6kf7av/ANWAZKUspgUeTGq1XNJyLMK
jtP3i/3R4UXf5r7SypwqWLWatOnw4MW8HaLhxitVkMnE/ci2lhdlWkWXjtZW
wyvX+Et5RD4sG5sv9MqqAT0hx4UDGvx4U9S5L1aoDtYTAlo/mvPj1D79zqFT
dVA2FxNT7MSPj+J3+8ueqQP6htKDUlf5cS5gcf5UQh20KE+d0uvkR2aeDIfA
uToQMHVLi1I9hl5Tb17rN9cDTbiP9DwIoM4xAYFQ20aoGw4L6CUeR7p0SUXZ
3w9BkVW4mj5cBKXZY+v5Xj8B579peSUkCbxFF8vI79wJGfqzz4JsJfAcy7jy
dGAnPCk4/UPPRQK7trkzlF/rBA7NVbnlQAm0koVK9opO6MmwGVTPksC+QzE7
7892gpDYcbqpEQlsULZ7fMO7C2Zs21yETSRRQY/2oq5vN3A0HEjePCOJf03M
ptkju0Fth3fjkL0ksvsg07vUbsi9z7stxFcSleXTHyvWdoPuemxOf6okxq+L
lF3+1Q33040p7oOSuJxmFvTuQg94dX2XrtaTQq+WD9Jjpr3wBCvdRMylcCVO
yVH3fC+wtHoXlZ+Vwlsh2iylfr1QU73GWuwlhRPHtYT403rh902m3zdTpTDc
ceOxOqUXLrqJ10SOSOFRa05tGtU+CGUJFDG3kcao0x8VxLn7YSBe8fwrR2nc
t2GwyincD9zbaXINPaWx9z9B/Xm5fmhfu8akEy6NZ+8WylsY9gPNePYPKJDG
mC7XUdbIfohqbC8T+iaNnePO9MfH+iH+DMOxf+4yGJd5RJnh+gAoSzAvT/vL
oN0Rr/PqmQOwsJ21+3WoDBLi2US98weAVMt9oSZRBpVvptpH1A7AMUbZ+w6V
MsibWRafOjwATxodZPtmZHA9QPfGhQNk8E+4wPDgjwyK+lGenzxMBkE7rzdF
f2Vw0mpXx+oxMnW+hASFMcli0IDqlrAsGawc0tokTsgijVRPYKAxGZZZnp7O
cpXFreY/28qukaFisutAtK8sirC+KqJLJoPNo4Hv3sGyqEHz9rrGDTI8d34b
px0vixY/pqWuFZAhtf0X+V+5LB7dZXRp9iEZ1DKWbv+olcW9AhEH49vJsHrh
r9ebZllk8Kb79d9zMpzdv4O1tlcWd7zPExmmkEHE/bD5+WlZbOA8Xa48ToYv
p/gFjRZkcV8rsZh7igzp7MKrSmuyGH+0un1ilgzrHbLZ7Dvl8HmXpPaJZTL0
HNT71HdcDn9amDJk76BA6C/j6gcScig+s5+/hYkC4p2kiGKiHDrm777Y8R8F
Mr3P817WlEOplsCuBHYKOHSHOEm6yOHmN55rtAIUOH9SQH/ZSw5bdz2ZNBai
gFPtoGxroBzyHtKKuS5CAZecY9tPx8rhVhZDarsUBVxZBmd3JsvhxmDt9kZZ
CrjFBA9TMuWwPkmmN4NIAU+vF0WkUjn8JfdIh0WZAt4TQQncVXKofOsnWyVS
wMeS3+9roxzSP+VQk1SlgL9qkIp7pxw2HDBbW9GgwMWHfMKSZDm8nP81VV6b
AoGilL3Lw3IYVmTfeF6XAsHsfGPhE3L4eUiqI9CQWn8iuUdtVg6PWm61nTOm
QBjtpZqdi3JIYnlwQdKUAhEzA+HpdAR07v6ylGpBgUjbQGcSEwGP8L6Y4rGk
QNTIUQPufQRMcCiouXWGAlcfXzx8l5eAaoY/xjVtKHBN5iiDuzABvc0/2oWf
pUBcef9PCSkCsqxVvss/R4H4wxdHluQJmOGYZVphS4HEdJ62llME9Ox9P3rb
jgJJjP3F4VoEbPrWeCnMngLJYQGJakYE7N4tIqfuQIGU30f8d1oS0EZSgneN
ymnOfVYUWwJO65ZrZ56nQMYHf9V0FwJ+tL7cxu1IgRtGR06QvAlYbpN5LZnK
mV29rNyXCNiu87Z5hso3Ff3Xx8IJmMx34pyUEwWyaw5/LY0lYOJYwFUHKucc
6+11SyagQGS+UjiVc7P9aiWyCPiCNjkthsq3/zt8a+k2AVetT6RfpPKd6J6I
llICsqZY6RlTuWDN1yW8ioBJWQwvOKhc6MltqNZEwE9e+wT6qPcXj3cTdrYT
0G//BVsnKpeSfI9QOqnfFz2X8JNaz10y1450MgElWuKbzlG5TKV7zmKEgIp1
/HOPqPVXPPB5zfWRgAYXinA7lStFuNrHJgj4efRnK5Hav/sFXSWlswS0Ypjx
sKD2t+qAz3W3RQIeMI50tKP2vybhUIDEBgH3Dno1mFP1qaPpsl6iI+InA1N3
AlW/+gBvtRYmIrbUDtymo+rbdK5zn9ohIqbmzjafper/cNjrLyMfEeknyZ0/
SRRo1uIcJwsT8VJaU5oL1T+PpL3qLBSIaHBjb9NRqr/ayg5mc6kQUaSyTdyW
6r927udXxrSI+Ld0oiae6s+nOw4auVkS0ar3AEsx1b+TRWLa7+yIOL8yKeFI
9TczqqlquBLRzO8533+aFCBd8pLlCyEiQb74HTc1H7+mOg+O5hLx8pDf5nFq
vthiRlm1SoiYaGYlJk3Nn8LRBaYH94l4n2nnnAA1n1ctuTbT2om4n7M2uv8E
Bbj7fL9qfyEiy+bO70yHKaDidG304RQRT5HW3B05qfnedntYYIGI51cKjcsP
UKBBobdr2zZ59Nt9pGR+DwV07h2518InjypvUpQjNskQlDjgJ+wsj7d5Qs+0
vCPD7eNf3W96yaOgjgN0DVPn5fMVR4ZL8kj/hl22/QUZWP7xkr5ek8dU7bLn
vp1kuOsRdDK7Qh6/ChakLFSTYURfYPuuOXkM/d3VdvYKdd79UNwMXJbHuLZZ
OvkQMvDEGq1825THj2KWvLQBZHB/HDr99D8F3OcxbmflQgY6iVfkIEkFHIyd
OaGoTwbJvRGZ0/4KSHu1+dtT6nvRwvjmeHeoAu61+blBx0IGFRqx1uJoBXTY
cPxK2EkG01+jn89lKGDwj7xLAX8H4CKZIPS6XgFNxn0DtD8PwKO4X60dvxVQ
95bqhHfxAGhuOzeW462I3M9cU0nHBsD2j5KIvvtJ5CpVKe1l6IfdrDSDw/4n
8aRu1JzHRh+0SHT4WYWdxMPiIoGMv/uAzVO91SXpJMq4ND/k+dgHPVP62lE1
J5H/1fD2sbo+kPh0zuXh4km8972Mpdm6D2h6rxTzhinhMckj36IreqHgdifX
ynVlVFFmjmGR6YH6JIXRIWPEeZ3Wv7HSneDfomSYp3sKNfxz+Ds9OuBxX8nv
OCsVlP0UF3aI+BguaMi3XSCpYn2EWDNLYAvklkk2urmq4T46Y8MPvxoh9U/b
Fe/A06hSJyBFPFIHkxUBF1181XGxsSb+vVgVmHNvfiq7qI61ZW/z7h+ogs7k
qxrTweqYpmJEn7Z5H4r9szhco9Txb0xeWRLlPtgrN7e4ZajjXbpIa3Ov+/Dp
5camZ5M6vs259IW9oRJGVqNiA9bVcVc/o7qA9j14rp52MzJSA2tZT2SFlZbB
N6dWcvBVDXTp09VqTC8DhtiJbX7xGij9rltwPaIMNLvlPBzSNDAlqk73nlUZ
DGiMnlIr1EDZJ42uFXvL4JUm/8z2Dg3MDDfK3h9xF75qNynF0WriFfTpc3cq
BVqD91+TIzTR0mQxKNGiGHrazfj8ozWRrfGh8THNYkgRe+lAuqaJk++suHqJ
xcCzp2eCJ0UTMTDbWZKzGJDcOFmbr4mpWmF80R+LIEIn9cerdk18xvzVSsSp
CGg0NX+z/9PEyPlbGWfCC4HmVBPtnSAtPMF5PvbFiztwRu1739swLayzzzo0
+vQONGhwZOyN1EKONva6hfo74KIfLBAVr4Wsdn864eYdeGmlrOOUo4WzvMxN
Z+3uQOHFrgyRNi08vSKcrzKTD2qVrwWbabSRotVszqx7G66xr+gNxWrj7LGj
j121ciCjp2e8I0Ebr7MSB/bL5EB+UHZQfbI2LroqTQwezoGmUaWSjCxtHB4S
2RW4mA3f8qM3zO9q42i5IW3knWxQOc56b7RLGz0GlBTi/t6CDaIo47ftOria
R3y2t+0meJ9x6FiJ0sHfQY69j9wyYU/+jy8nr+ngg5IhvzxSJlSO+2xdSdTB
xgb3heunM+G7e8RJ5hs6WGYZL3v7SCacDc9r4inVwbMDR64HD98A3eI3FVo9
OmjQZvKG/dQNOD6nk57DrIvSVQnjyccyYOyKzHm4oYtiA2KHNzjSQODAniTv
W7ro0Wyo3r4zDVwrvj8oyNPFjgbP5cT1VFgcymaiL9XFdSm2LoMPqcDIT1vf
06SLdqMKO1zvpIJYF5nW+K0ukpxSYUo4FYJ3OeefP6SHu9f3DPRppgBb+q33
cQV6+Noq/a+n7nXYNbLvpW+JHtr+uJFvIHsdaNiTuq3K9fDdsX/8Koevw8/s
yAbRWj0c5F4ssJ5PhK5Ct6SXT6h8wYbB6UYiXKpTUjn4RQ+zJKZiH39NgI8v
x8rLDuvjKU+ZCdn4eChlEQ7qztFHYjzLWsDOayA2ablKf0cfM+VF5IYWY+FB
a1ygSrE+Vvflf4cvsdDjNB3QVqmPZ15c9DZ4EAs/HpX51rfpI/N/yjeVnGJB
9IKge/5nfWQc2JTS7r4KDU/5zwXyGWCcTcOJ5zdi4KnvkdOC9wywyKhgWtcu
CtaXfqVwVRug6AY7+0OjKJAJevJhb70BjjT13xVXiYKycDv/jRYDvLLiOaDK
FwUpiUVFL/sMkGlcbf/Wt0iwLRXcFvrDAMc0JRSaPSJhazbr3BSbIX6dkcpd
jbkCt3nucCmZGmJ02r8zntXhsCdeskfU3BAtCSoHnTPDIfxPh99hkiHSBX7z
8AsLB9uub31bVoYY4qOY26UTDrzuJ4I6HAzx2V/KGbPpy1D6oGlEw4/K98cG
GI5fhip9cpJxmiFW5N5aNaoPhbbQdRqXQUNcKYq9n7MZBMvVk/ORQ4YYwJoZ
oz0VBBLjQ1/yhg2xy0DImnkoCIq17j159dYQRxdkn/aUBEH8AesIGDPEt3uM
Unn1g8C8pm3rwG9D5PstclW38BL8Go/Y7NxnhB7PgwPZSIFwVGfHBp+FEdYn
T4vqL/uDzIjqEKelEY4y/VEO/eYP6uciyvZaGeE3Qb6mB8P+4Oq3Zrp11ggd
/kpWm9f7Q0POzP33TkZIL13SKO1DPT/74lzqRSMs/Ndia/fLD1yv33y2ecMI
C565Z55e8oWGF0IJ74aNsLdKOp/xmA+k8D0tWX9thDY/Zd5wHvABt0DSk0Pv
jFAqJ2hLfocP8B6JXbL5aIQuX8hLt6e9Idlz4tzXb1Q2LdXdVu0NrrvzZWaW
jTBxg6h47KQ38OiwfdrgMMYPCrPNRx97QmLXpgSPjTGyqp7ND0l1A/SZlOQ+
Z4z8vhWbu0LcYPEQRYrTzhjXCkvSK8+7gbVPngybozGeCDDiEyC6gSjXSSKj
hzHa9x1UWPjsChSfIJgPNcbjVWra76VcgYV7Ue9JrjHqazVfSvnmAul+0662
H4xxqLhwoTzECTjVg31MPhljkOWIfOMFJyjkYLqk/sUYyTxrQxQLJ6hrE4kR
mTBGu7NtvSIyTjC4wzt/dcYYq4bfR6f9dIQ9ucuvUv4aY3lZyJ6/9o5w7Tmd
0lNOExyzTwv+ZXEeQvcf/o/X0gRtGQ7843WxB3LtzjNgZYJHBE8Mi5Hs4bD+
UrG1jQkGJNCEamraw+OrAwpZdiZ4r233npLj9rBtNdiJ2dUE1Y7kzdL+sIPY
92/aloNNsDjlByd62UFafqp7f64JilSoBQVH2UK50PY+/y8m2NCh0rijwAaG
uE799fhqgnHbW5aY4mxg478wEecJE/R96H2bz8cG9JcXkyynTJD5TdV04ikb
WOyYMFGeN0Gel3NVp8etAa2ff9xBY4qD8dESKsLW8DYpaiH7iCneLFCaX+08
AwyLtAefnjXF1ua4UlFJEqzW3EyasDVF6ZGW4D+HSDDjIU7P6GCK9DZmv/oZ
SDD43fqXvrMpRoyzBTV8sIDs0QedH7xMMURwTMs+zgLEnnn4rkaYotSF3mbe
SXMwT3vXL15kiklPq3M6K83grkTt5dvfTTH4+0ifqpsJeO5fWHswbYokLrni
2DMmILMuEfByxhT1JxRn3mmZwJNnNW7086Z4ltifUn7cBN6a15BcV00xT2nz
859JY2AMq5aS22mG2ke/tAs5GYNL7/1JsrAZTvhObj3zNAIh+wr9fx5m2Prj
mI6lrgH05CnU/PYywx15dNmi0gbg9K5v75SPGe6x6BM+wGkAxYYzw0MBZjiS
ZvqSb0ofeEDEqizMDE9sCXqIx+jDAa4qZ5Pr1H1zoaa1Dj3Y9ro2orzSDDlt
E6j/bLowqtVcZzZjhmSClNDbTC1QMSgmBfw0w9nAHo7YCC2oME3ezPhlhg65
1pFarloQfM5Re/iPGRJVf0YwKmsBZ8Der8YbZpjxscnSY1ITSHcu7DXcbY70
c0d/PFPQhNfLB721xc2R9JyZUWJBHYaKgkXBzxwDaQJWYlPVgJWmqVkhwByn
4q9f7o5QAxPrhdNygeaoE1Byn81bDYbZXM6Khpjj4BXBt2/01eBNjFnyoShz
PMLzVIRmtxp8cJZYWEkzx9sl1eovElTh24nJhpo6c9zvUzTIma4Cq/VGJ3l/
m2PM3VPiHF0IzEQ5yr5FcxxqP7hR9xCB5xGn7fZlc/wXEhJGuoeg+Xw8amrN
HE/S1IU+S0G4NRzQX0VrgWbvO6M5rBEUlm6dUdxrgce1Hy16TgOEyn29ZCph
gfVCK+PcVsqw9dC38aqnBUrauAY8CFSEDwx1CYXeFnieTX/nzDlFaDFdsGv3
tUBT1s8npTUVwX/ea8/yRQtUftilTHtQEaYEPZwdwy0Qoz6+SG1VgKFM54Nq
KRZYN1hNvEivACX+1mG0dRbIxsNdO1xMBB0J9dOhSxZIJzxWTOCSA5qREVr/
FQtUClk1MN8lB01Bju1uaxY409jqHbUqC7zPoglW/yzwjZT0d8YRWVg3eyak
sJ2EySQHv8dJslARgntW2UgY9qTm/Et6WdjZrfDGT4aE1q6q8Yp/paHbRvyC
mx8JW40zTj/ZIwWsDi6teQEkXC98OeC3KQlnXQp2DwaScO7OqS3ZOUlY9t1X
JxNKQhaNItlJsiTwX1tZ/xdNQumiwazF65IQUfc4MSWThKpDc5XtLJKgsMOw
prGZhO3drH/qeSTgKnPctqlWElb2vbhxjFUCXu7tMOVsJ6F+FLNDMZ0EuHDJ
rF3uIOFhj4+30sjikCXJoaLZT8JDHH6HzlqJw6LVl1fvP5BQ14wx7HGIGKDd
QYHdn0moNqBAPmkrBglOxpdgjISpTc0LQ2piwOvznKv4GwmXBLwttPaIgdHV
MkePORJOq11dtCoUhdyEsQf58yTczz9+Oi9WFKZSOHcN/SZhwLrUvWV3UYjI
SaySWyHhPOWy0QJBFAbudNJcWCPhLs/z9mncosBeummc85eEbuosgjp0omB/
j1BC/kfC2OOBsYemRaCqxntla4uEgxPX3eheiMD/AG7hF0s=
            "]]}, "Charting`Private`Tag$17237#1"]}}, {}}, {{{{}, {}, 
         Annotation[{
           Directive[
            Opacity[1.], 
            AbsoluteThickness[1.6], 
            RGBColor[0, 0, 1], 
            Thickness[0.007]], 
           Line[CompressedData["
1:eJwV1mk0lV8bBnCkUlGJREknSilESf1F9515Ho/jGIrIUIaMGSKiMmQmGoiE
kBJCFDImkkxF0WB2zhMKGRLv837a67fWtfaH+9p7r73b+qKhLRsLCwuVlYXl
/6twzL+H94VqTrJY5bb8jNh/soxDbJezQxoMKga6qyWvgRqfp5n7HQpgqHxO
KDuHDxql3OzXOFRDmOA7ff5WUWiK7FCftW+Drx9FRvK2HYO3ciHlhP03YIqM
Bfx8pgbNcV/cxuwnQY96JOLYNB3Cbie9TZCeApOXOQXUD6Yg7gBmRwqmoMwz
a+rjUzNwXxt32T3vF1yY/CLC42oByyoyVVPp02B6Sc6xi9UK+Ov8lH5GzUFV
oEty9gsb0KxcqztivwKCXCvCTi8dQXrFepZvagUeH5+LndJxgkiK5XsReRbk
XpbI8fjhBJ7WFV7UehbEO2dO+G9wAeUR1/qSLlZcJ95YMnDUFQZ+9p/1mV2F
UsfLEywL3IHyryzlnywHznt7+Nly+QDvfduprZc5ULMmWFzFwQc4gEdZspoD
506P7ayp84HJIBfmGbV1OMM5Fxnn7wtV7HvlXpusx9dxx0KezfrBac74T8E+
nFigW5nQueYKtHLJrmM/vRlXH+jm4aYFQ4fWltvv/TdjRu6gR2REMPSET4je
SdmMD56sXWteHQxDqx8pS/ZtxssZGSXTYiGw9G9bEN2cG5/2Z1ZSVl2DAxML
f/JNt+A5E4033Q3XIex95ZAxjReXegknudhwiOa860G5xIu73NwUeD+EQ6Lm
JTbmLV70C777zGBzBKQ1SlKCunlRLPd65kJcBJRWpZnnUbfi5iOOBOfdmzD8
9GrHsiEf+n+ceV9bGQWKMSqvH+nxY6/iw7Kmg3EQpPk8t8OFHzudufCVQRxU
rRZJ+BfFj7GfzRrGvONAzp/FzugdP+omnlr5WR8HR86/3LCiLoBVKk9eFZ6N
hz1K0iY0xe14NdSjxjo7AdbMCU6wHxVEM+ddBklnkkC56OanQ1RB/E+xfp1S
ZBIEOy++NvMQRCcFvr7DFUmwPPgp4VmhIKaNnaX08yXD3If4/ywkd+LU14Xz
tp3JMJbHcb14nxDOtpdkxZjeAdtDi1zSXBTcUGD2/FVKCmh/Cc3iF6IgO9/o
wZ09KSATulWB5RAFO76qF/bypAL7NymnNn0KFrY3VjtEpkJGtH2zcyIFpdKL
TxFX78O3n1038nbsxjP5lG5fSAfT/IIVkQPCGLCQZCJpnQFIV0jecEIYwwyP
t2y9kQH72Vskp7WEsUVN8e/hvAyYNx85XessjCG3pqM2TWdA0oadr6wKhdHl
4TVHeuhD6LwQ4ZN6XAQ5FROCrCoyQUfM9hef2h50jAgsWq/9CBZver3sp+3B
Q9XqfxU9H0HOxPXrmXZ78Obb+DWFKY+A/Xm2wOEbezDN59/RQxOPoOLk2Cmd
hj1o1t1eVZ6QA6JUx/gQpb04e9h8RWY8F1gC3Y5MgSjaliX4S1Tnw9MfV/+V
6oniZ3hcHDyRD+bK8W8CLEUxctMAhVfoCZSuKzbfECiKSTLz1kTAE3BKnAkR
rRJFl3PtDG98Cr253l0W8vvwZ1eUtGh7ARR1BXi9Pb4faV8erN4eVwg5189Z
D2jsx5SxrcEcBYVwX1ZL76/ZflxKmuzb2VoIEbf5xSQC9iPE5D2oXFcENhbF
fbE1+/GLqnF817Ui4B0aU6JriuGLwulNPsHFcGnaaMuo+QG0VLo1o5ZSAk6Z
cisrTgfQ54hHi0p1CVgb7yb4rxxAqPua4zxQArplEw2a6QeQ7Yp58wmxUth3
Odz36dABTL3eRXS+KIUeturvXs4H8XGvc9vq72VwYsuBAvZAcWTNCNnF1K2A
96xmb1tjxDGGUc0fd6kCrH6FDyali2PmwdOPzt6vgGsfxreJ1ZL2H34UPEHm
o3ODdFZL4B03No6G2JdgtUHMMOmmBAba8HUa9L+Ca+z7Z/fdlsSolcXd5UnV
YP83PjWLLoVJhTe7rBpqIVGXqPO1Ip01rP+trxZeP1Bh6DhIoVNS2wHXmVrg
V5+X/eMthRsnBPqaROqgKfH0B9VkKfw4NetlHFIHYpL7V411S6GK8LH4bpV6
YFpVOhwwksZGgbHT//U0wMXG0SMFOodxayrUSkq9hQizNXv/OcngNS7hEp7U
D2Dz5rKdtIMsCqudOOdT3AU1awUMHE2PY3l2Z7J5Zw9IcwcljXvKoRjNL+zJ
8X6wmlYQ13WSxzXV2gFlN7/Dg/sNgnNRJ7H6+u76WK8BKI6W+9JhiDid8/WV
0a4h8KxQ0E/VPoUeLJK9D32Hobo563e4uSJywDpVtlcjUMT/wS3AUhH3Hjqz
y/D1CGTaLU652ihi8ZLzkbT6EYhg05s0cSStwLdZunUEqHLzzL2XFVGo9Ff5
ka8jwMjVHK65q4i64/rNJSsjwBs++WmhVxHfnXzLWYKjcF7tv8rzdCUUYnmu
NVAxChP7BRoKLZRQM9liS0/VKLivX3i3YKWEMWp6v5prR8G/9UVf+HklJGo0
lx81j0Ks0fGlXD8lPGSsHgSfR6HU8tgJRooS+u17fGN4fhTYfI6WX/ihhDXM
4nx+mTFIyZEucbygjNZbDNo9MsagqdemKc1FGTfsef0+P2sMZtYnfel0V8bn
bX5WgzljoOW8yCp/WRkjQ+pUNQrGYFG6TpczUhk3Kcmqz78cA9OX1LH8J8qY
YrjpwlDXGPC9994xMaWMw0dDjVbYxyFuuvKqq7cK7rg04hJ7ZhxcOmLPWlxW
wVOavIqcZ8dBu9DmlHqgCl4MfKhxw2Yc1lxcx0oJVcGmW+cXPR3GwZ9BDWpL
UsE+KQk2BfdxsPvBvCJZqoK2NWKPfK6Pg3ybgD8xo4JVOj8ns/LGYSTP65KD
uyoG+VTY8E6NA23n8tecS6qoo3rwnOHvcWiIuaE27qeKtD2Pb0fPjEOmZzL/
hRBV3LvubwbrwjhYnyyvcExUxUmFD1YdrAz42r607FKqipuT/qTv4mFA93xI
qNeiKjbcPsHnLsOAetX428HBajjRnhsj586AYbuXrX431FBtV4L6lAcD1oQO
sXlEqOEtp57iTC8GqL+RdbaJV8ORhK1Z63wZ8E7tyynlDDVUnSzYUB/IgE71
PczVtWoolcPz/G8kAwY0SxXCWdVRvsrujX82A1j1Pg/EBKnj3eaUd7PdDGiq
MhbxvKaOvRr5DJNPDIiVbLehh6mjs8fNpRc9DKBsbBqixKrjpevvl72/MABb
S0YK09SRb2glfvw7A4K04hidVeqYdZ+WfY/JABZ19d/b/qnj8pkZL2RhAsup
UtZ0Xw08NBzztkiUCWbKo809ARo4c3xMYWofE56r8SdyB2vgRv7tj8XFmOCg
6ycaEqGBN1sdPTIOMqHd/KSW3T0NzG1Sab8qxYSMS42J4pUaWER1ctwsxwTl
/I/7ylk00QGN7Ny1mRC2bU6nI1QTj1mnVnm4MCGxqWmw9qYmJvUYSJ+7yIQ0
37u+xTGaKDm4PGrkyoTSLwpZicma2LxoKyLtzoThtGtLtEea+H2H5Y8BLyYo
7t/y+EujJq61f/5LJIAJS8clOIZXa6GFRNZuyk0muJrZ1M6FaGEWJXCVUBYT
NqYxvsuHaaGTUueOGdL5g24rVyO1MPWOZcDbbCaMOgXJc97SQg/Zy0LuOUw4
E5haSsnWwsQo2fGKx0zQzvyUp9GkhenRQXsOFjFh/4RWwj1ObXw26akbUcWE
H1dlzsEtbVQTf/r4bDcTRPk2Rrve0cbzXKeMNnxkwoW80bIHqdqYZ8N0fE56
puPuBvZsbVyj6PabvYcJHHtYi5tKtfF26JOzaZ+ZINnYymrYo43sTpePVHxj
gt96+7RzO3TQ+8jpnIhxJvAm3Pkc/kAHld+KjD75y4T13Tzt7lk6WBg5xia5
RPa7LfqNea4OtgyWlD8h/fNu8HOJQh1k5YlZePyPCY0ZjtHtr3Xw4Df55ocr
TPApUlAU+K6Dfv5xk0GrCOhv/5GbI6SL7+V8NafXE5C9+YDvm3u6eIqpdbSJ
nwDJEdN59nRdbBuwFpcTIKDsZbi3YqYuLljfrnlMuslu3KsyX5f8L6S+idpO
AONVjntxpS5WmDZo6ggSIHF+n1PaN13knZP1qNhFwPOaPZbeInq4WLngqydK
QI37LpV9j/Xwy+SAqtdhAhZnJ2MFC/TwBTVtYwtpGd/XfdzFenjlh14c5QgB
OYFnPZcq9PBD+vmmZtKxkQ8ftjfrYd/8tVWCRwmwyt7H5s/QQ+7d1/sLjxGw
QiRbjvHq47NHux7kyxNwn5IuqEDVR6Jsp9m4CgEbI6SbJGj62GYzuU1SlYDA
6VoPIbo+uvM6prmTtmocbl4x10e7sM2cf0kLOx30rbXRx+HeQat16uS8ykq7
1Tz00XG7xC5BTQKe6rZGG8br4y5JBZ4dugRU+i+yOHzQx/WNPwRCjQn4UzAy
Fdyhjw/EojXqSUsNdnxP7dLH0rcvlVlpBGRqPH7d2aOPbHTT+36kI/gsguCH
Pqa3dQ5eMCGA9qxyhe+3Phaesf16ypSAycGg5QYeA/y6L+tJswUBu7XWLomY
GODWl4M39G3I+XUrdWw3NcCGt7vjr5BWtQzK4TY3wOpwL5980hc8FqgrZwxw
2+K7j2vPkf3cYz75bGeAmzKV+l+RViXaLOMuGWCrWawYxY7MR92uW75lgL2Y
e/WdA5lvE7vZ22WAR1gLZGqdyT5EarIWPxrgNUPaGiZpR2/66x29Bhhg5fyc
x4Wc367Q2dP9BviNxzr7HOkYlyHLgWEDrAvOHWK/SO7PlSbD/GOAgl2tQydd
CaBo8X5d4jdEpX5a/R13AiIbl6Uopw3RW22N4q9LBKDbiPROS0MsuBM1usmb
gJkd7w9vP2uIbJd2eEqStnBLleG1NUSvsRRFR9ISgvLHOZwN8ZenV9kg6fdu
vjDlb4gWhzy2fPAhYPPOGZ3XKWR+uUkw2Y+ABI/xC1Z9hlguqRc4EEDAdlU/
N6OvhpjVo8Tyl3QG/wYf1e+GaDOQ6sxzhYCiSvHr4kOG2Mtay6VM+sNa17R5
piHKj4XbZpLemPKnM/avIV7cxHv1bCABYfWrFGq2G6EuUfmpNYgA/61Cm4RN
jbDxlzjFPYSA1sJ1ZmBuhGw35AZCSQvpzmZanDZCiw02camkq2+8k0s+a4Sv
alXLmkizzfvZcV4wQtXuvSJC1wgI/fyp8o+fEYZuyQtvIB2fFufUkmKEu4XY
V6+9QUCu2Opmz+9G2CTF+c8kjIAOwVN/nQeMsD81zNiB9NKmAHH7ISNMM65L
9yGt+2cm2nTMCCU672+6Q3qmdsjo5JQROqgL6veSRov6/rUsVLQ4+NDWJJyA
nuiQX3d3UXGVkZukZgQBa2ZYBWrOULHz4GU7zkgC5p/djh6youK2hPi+7aSZ
zofYOWyoeMF3WkWM9IdRi0ldeyrObqn6rUL67peyhr6LVKx6lF9yhbRknbP7
fBAVGU3pjJ+kafG9LYceUpHb1fVMXRQBj6QKr9wfpaJ1+/oi7RgCXLb+Wigb
p6Ld3rRtdNIyi1Je7UwqPjW28LAh/brumSP7FBWPCnhw+ZHuoT2jX5inonfb
8rts0hwBBYdl1xmjLM9M0DJph7dPRloPGCOl5cpcdiwBYtZ5uv+cjTHme2VP
fxz5PqbKPft90RjzivHCCGm73mbuMTdjDOLrm5kgnanP7OrwMka+XPfZFdIU
EDfPCTDGr+3lmbvjCeATfGpvFGWM0YU3XtuQZvtYGJSbb4yz2e95Bkl/0Sgv
MmYa4860bt22BAIU9TLpXj+NMW1KdvQj6TxqzHLipDGuL5z1+Uraz9JWs2ua
3E82I+wn6e1e3AOGS8Y4bE4z3ZBIAD39PLc+Fw0DtEUaVEh//CPgqnmIhj/z
uCdKSHc89JMADxq2yLwsuXaLgC0speVyXjQM27jsEEHayOKXiqw3DYWs726L
Jd3F63BG4jIN480n7O6R/nTdOGZHCA07exzfF5Lus5f6NRdPw9g1K3X9pIcP
jjx/VkRD44Akm8NJ5PkoNpAX/k1DShj/yTbSnMdl3/PM0PAorfVdJ2nKq+1W
q//QUFq036SHtHr9YMjYAg0jBARsfpC+0+XV8pTVBC2dDXSnScvN3jE7wW2C
iY3yfnzJ5H2THfChSpngvn2NJ8xIr7xwL7nhYoIyIeKsPaT71hTdzHA1Qb1w
L64+0hXUX2er3E3w0UZ5vu+kPacubvxzyQRjj+nsHCM9ts/Z3jbQBN/atrPO
k+5IshdQjjXBFT1CdNttArI8LQJYi0ywSL5h1pC0lpSqiv+sCY6GjqvWkGbp
7mb1nDNBcZvzBvWkS31tqxwXTNDmgofpG9LCddeOmf8zwecBEtatpBeN68Tk
VtNRGVxovaTzLuPGeV46Hjjf2DJFet0buU8eMnS8KjX9Z+cdAt6cPnTe0YOO
4oonXriR3mLj8DLVi44bm9sDPEmfcXjA9cGbjhT/cfQm/cedp0jGn45HozOr
/UnvCZtb/HeNjlklwWmhpIOKqiNjk+g44JzLSCEtt1b/WUk5HT/bTr9qIH2D
M5xt7CUdy/ZkyzaRbueupW6vomNu2I6nzaQdBGUWrtTS8eBFWlIb6WRpfkX1
FjoeYlPV7iU9Y/6983MfHf1SPuoRpPGsgCjXNzpG/ZebPUH6pp2hD/yg4/7/
LP9OkRZ2qxfMHKYjNSbg/ixpgxs5ts4TdOQYfNWyTDrl5o+ytCk6Dn8b5Ga9
S/YVu319x286rrq/bLyKdNC9yKeyc3S0itrWs5b0u/QGlvMLdNT9KMC3nvS2
7GXDe3/p2LuJ35CTtPXjY1mt/0ir8EZuJP30mevcygodRa9trt9M+n+VBUvP

            "]]}, "Charting`Private`Tag$17294#1"]}}, {}}}, {
     DisplayFunction -> Identity, Ticks -> {Automatic, Automatic}, 
      AxesOrigin -> {0, 0}, FrameTicks -> {{{{0., 0, {0.01, 0.}}, {0.2, 
           NumberForm[0.2`15.954589770191003, {
             DirectedInfinity[1], 1}], {0.01, 0.}}, {0.4, 
           NumberForm[0.4`15.954589770191003, {
             DirectedInfinity[1], 1}], {0.01, 0.}}, {0.6, 
           NumberForm[0.6`15.954589770191003, {
             DirectedInfinity[1], 1}], {0.01, 0.}}, {0.8, 
           NumberForm[0.8`15.954589770191003, {
             DirectedInfinity[1], 1}], {0.01, 0.}}, {1., 
           NumberForm[1.`15.954589770191003, {
             DirectedInfinity[1], 1}], {0.01, 0.}}, {0.05, 
           Spacer[{0, 0}], {0.005, 0.}}, {0.1, 
           Spacer[{0, 0}], {0.005, 0.}}, {0.15, 
           Spacer[{0, 0}], {0.005, 0.}}, {0.25, 
           Spacer[{0, 0}], {0.005, 0.}}, {0.3, 
           Spacer[{0, 0}], {0.005, 0.}}, {0.35, 
           Spacer[{0, 0}], {0.005, 0.}}, {0.45, 
           Spacer[{0, 0}], {0.005, 0.}}, {0.5, 
           Spacer[{0, 0}], {0.005, 0.}}, {0.55, 
           Spacer[{0, 0}], {0.005, 0.}}, {0.65, 
           Spacer[{0, 0}], {0.005, 0.}}, {0.7, 
           Spacer[{0, 0}], {0.005, 0.}}, {0.75, 
           Spacer[{0, 0}], {0.005, 0.}}, {0.85, 
           Spacer[{0, 0}], {0.005, 0.}}, {0.9, 
           Spacer[{0, 0}], {0.005, 0.}}, {0.95, 
           Spacer[{0, 0}], {0.005, 0.}}}, {{0., 
           Spacer[0], {0.01, 0.}}, {0.2, 
           Spacer[0], {0.01, 0.}}, {0.4, 
           Spacer[0], {0.01, 0.}}, {0.6, 
           Spacer[0], {0.01, 0.}}, {0.8, 
           Spacer[0], {0.01, 0.}}, {1., 
           Spacer[0], {0.01, 0.}}, {0.05, 
           Spacer[0], {0.005, 0.}}, {0.1, 
           Spacer[0], {0.005, 0.}}, {0.15, 
           Spacer[0], {0.005, 0.}}, {0.25, 
           Spacer[0], {0.005, 0.}}, {0.3, 
           Spacer[0], {0.005, 0.}}, {0.35, 
           Spacer[0], {0.005, 0.}}, {0.45, 
           Spacer[0], {0.005, 0.}}, {0.5, 
           Spacer[0], {0.005, 0.}}, {0.55, 
           Spacer[0], {0.005, 0.}}, {0.65, 
           Spacer[0], {0.005, 0.}}, {0.7, 
           Spacer[0], {0.005, 0.}}, {0.75, 
           Spacer[0], {0.005, 0.}}, {0.85, 
           Spacer[0], {0.005, 0.}}, {0.9, 
           Spacer[0], {0.005, 0.}}, {0.95, 
           Spacer[0], {0.005, 0.}}}}, {{{0., 0, {0.01, 0.}}, {
          20., 20, {0.01, 0.}}, {40., 40, {0.01, 0.}}, {
          60., 60, {0.01, 0.}}, {80., 80, {0.01, 0.}}, {
          100., 100, {0.01, 0.}}, {5., 
           Spacer[{0, 0}], {0.005, 0.}}, {10., 
           Spacer[{0, 0}], {0.005, 0.}}, {15., 
           Spacer[{0, 0}], {0.005, 0.}}, {25., 
           Spacer[{0, 0}], {0.005, 0.}}, {30., 
           Spacer[{0, 0}], {0.005, 0.}}, {35., 
           Spacer[{0, 0}], {0.005, 0.}}, {45., 
           Spacer[{0, 0}], {0.005, 0.}}, {50., 
           Spacer[{0, 0}], {0.005, 0.}}, {55., 
           Spacer[{0, 0}], {0.005, 0.}}, {65., 
           Spacer[{0, 0}], {0.005, 0.}}, {70., 
           Spacer[{0, 0}], {0.005, 0.}}, {75., 
           Spacer[{0, 0}], {0.005, 0.}}, {85., 
           Spacer[{0, 0}], {0.005, 0.}}, {90., 
           Spacer[{0, 0}], {0.005, 0.}}, {95., 
           Spacer[{0, 0}], {0.005, 0.}}, {105., 
           Spacer[{0, 0}], {0.005, 0.}}, {110., 
           Spacer[{0, 0}], {0.005, 0.}}, {115., 
           Spacer[{0, 0}], {0.005, 0.}}, {120., 
           Spacer[{0, 0}], {0.005, 0.}}}, {{0., 
           Spacer[0], {0.01, 0.}}, {20., 
           Spacer[0], {0.01, 0.}}, {40., 
           Spacer[0], {0.01, 0.}}, {60., 
           Spacer[0], {0.01, 0.}}, {80., 
           Spacer[0], {0.01, 0.}}, {100., 
           Spacer[0], {0.01, 0.}}, {5., 
           Spacer[0], {0.005, 0.}}, {10., 
           Spacer[0], {0.005, 0.}}, {15., 
           Spacer[0], {0.005, 0.}}, {25., 
           Spacer[0], {0.005, 0.}}, {30., 
           Spacer[0], {0.005, 0.}}, {35., 
           Spacer[0], {0.005, 0.}}, {45., 
           Spacer[0], {0.005, 0.}}, {50., 
           Spacer[0], {0.005, 0.}}, {55., 
           Spacer[0], {0.005, 0.}}, {65., 
           Spacer[0], {0.005, 0.}}, {70., 
           Spacer[0], {0.005, 0.}}, {75., 
           Spacer[0], {0.005, 0.}}, {85., 
           Spacer[0], {0.005, 0.}}, {90., 
           Spacer[0], {0.005, 0.}}, {95., 
           Spacer[0], {0.005, 0.}}, {105., 
           Spacer[0], {0.005, 0.}}, {110., 
           Spacer[0], {0.005, 0.}}, {115., 
           Spacer[0], {0.005, 0.}}, {120., 
           Spacer[0], {0.005, 0.}}}}}, GridLines -> {None, None}, 
      DisplayFunction -> Identity, PlotRangePadding -> {{
         Scaled[0.02], 
         Scaled[0.02]}, {0, 0}}, PlotRangeClipping -> True, ImagePadding -> 
      All, DisplayFunction -> Identity, AspectRatio -> GoldenRatio^(-1), 
      Axes -> {True, True}, AxesLabel -> {None, None}, AxesOrigin -> {0, 0}, 
      DisplayFunction :> Identity, Frame -> {{True, True}, {True, True}}, 
      FrameLabel -> {{
         Style["Fraction of population", Bold, 
          GrayLevel[0], FontSize -> 28], None}, {
         Style["Time (Days)", Bold, 
          GrayLevel[0], FontSize -> 28], None}}, FrameStyle -> Directive[
        Thickness[Large], 
        GrayLevel[0], 20], FrameTicks -> {{All, Automatic}, {All, Automatic}},
       FrameTicksStyle -> Directive[
        Thickness[0.004], 
        GrayLevel[0], 36], GridLines -> {None, None}, GridLinesStyle -> 
      Directive[
        GrayLevel[0.5, 0.4]], ImageSize -> 1000, 
      Method -> {
       "DefaultBoundaryStyle" -> Automatic, 
        "DefaultGraphicsInteraction" -> {
         "Version" -> 1.2, "TrackMousePosition" -> {True, False}, 
          "Effects" -> {
           "Highlight" -> {"ratio" -> 2}, "HighlightPoint" -> {"ratio" -> 2}, 
            "Droplines" -> {
             "freeformCursorMode" -> True, 
              "placement" -> {"x" -> "All", "y" -> "None"}}}}, 
        "DefaultMeshStyle" -> AbsolutePointSize[6], "ScalingFunctions" -> 
        None, "CoordinatesToolOptions" -> {"DisplayFunction" -> ({
            (Identity[#]& )[
             Part[#, 1]], 
            (Identity[#]& )[
             Part[#, 2]]}& ), "CopiedValueFunction" -> ({
            (Identity[#]& )[
             Part[#, 1]], 
            (Identity[#]& )[
             Part[#, 2]]}& )}}, 
      PlotRange -> {{0., 99.99999795918367}, {0, 1}}, PlotRangeClipping -> 
      True, PlotRangePadding -> {{
         Scaled[0.02], 
         Scaled[0.02]}, {Automatic, Automatic}}, 
      Ticks -> {Automatic, Automatic}}], 
    Placed[
     Unevaluated[
      Unevaluated[
       Unevaluated[
        LineLegend[{
          Directive[
           RGBColor[0, 0, 1], 
           AbsoluteThickness[5]]}, {
          Style["Recovered(RK-4)", Bold, 
           GrayLevel[0], FontSize -> 28]}, LabelStyle -> {}, LegendLayout -> 
         "Column", LegendMarkerSize -> 50]]]], {Right, Top}, Identity]]& ],
  AutoDelete->True,
  Editable->True,
  SelectWithContents->False,
  Selectable->True]], "Output",
 CellChangeTimes->{
  3.876353961573685*^9, 3.8763549035939703`*^9, 3.87635514715714*^9, {
   3.876355678040126*^9, 3.8763557000424824`*^9}, 3.8763561334034634`*^9, 
   3.876356907748448*^9, 3.8763569443421335`*^9, 3.882146139317795*^9, 
   3.8821478866630983`*^9, 3.894606795100603*^9, 3.894607127705575*^9, 
   3.8946071733638377`*^9, 3.894607427558096*^9, 3.8946116567228565`*^9, 
   3.894611815593518*^9, 3.8956189444670506`*^9},
 CellLabel->"Out[76]=",ExpressionUUID->"e190a9d6-fcfa-4660-ac38-a7b7bf45c094"]
}, Open  ]],

Cell[CellGroupData[{

Cell[BoxData[{
 RowBox[{
  RowBox[{"S0", "=", 
   RowBox[{
    RowBox[{"S1", "[", "0", "]"}], "/.", "Sol1"}]}], 
  ";"}], "\[IndentingNewLine]", 
 RowBox[{
  RowBox[{"I0", "=", 
   RowBox[{
    RowBox[{"I1", "[", "0", "]"}], "/.", "Sol1"}]}], 
  ";"}], "\[IndentingNewLine]", 
 RowBox[{
  RowBox[{"R0", "=", 
   RowBox[{
    RowBox[{"R1", "[", "0", "]"}], "/.", "Sol1"}]}], 
  ";"}], "\[IndentingNewLine]", 
 RowBox[{
  RowBox[{
   RowBox[{"C1", "[", "0", "]"}], "=", "1"}], ";"}], "\[IndentingNewLine]", 
 RowBox[{
  RowBox[{
   RowBox[{"C1", "[", "k_", "]"}], ":=", 
   RowBox[{"Sum", "[", 
    RowBox[{
     RowBox[{
      RowBox[{"Binomial", "[", 
       RowBox[{
        RowBox[{"k", "-", "1"}], ",", 
        RowBox[{"i", "-", "1"}]}], "]"}], 
      RowBox[{"C1", "[", 
       RowBox[{"k", "-", "i"}], "]"}], 
      RowBox[{"b", "[", "i", "]"}]}], ",", 
     RowBox[{"{", 
      RowBox[{"i", ",", "k"}], "}"}]}], "]"}]}], ";"}], "\[IndentingNewLine]", 
 RowBox[{
  RowBox[{
   RowBox[{"b", "[", "1", "]"}], "=", 
   RowBox[{"B", "*", "I0"}]}], ";"}], "\[IndentingNewLine]", 
 RowBox[{
  RowBox[{
   RowBox[{"b", "[", "n_", "]"}], ":=", 
   RowBox[{
    RowBox[{"G", "*", 
     RowBox[{"b", "[", 
      RowBox[{"n", "-", "1"}], "]"}]}], "-", 
    RowBox[{"B", "*", "S0", "*", 
     RowBox[{"Sum", "[", 
      RowBox[{
       RowBox[{
        RowBox[{"Binomial", "[", 
         RowBox[{
          RowBox[{"n", "-", "2"}], ",", 
          RowBox[{"i", "-", "1"}]}], "]"}], 
        RowBox[{"C1", "[", 
         RowBox[{"n", "-", "1", "-", "i"}], "]"}], 
        RowBox[{"b", "[", "i", "]"}]}], ",", 
       RowBox[{"{", 
        RowBox[{"i", ",", 
         RowBox[{"n", "-", "1"}]}], "}"}]}], "]"}]}]}]}], 
  ";"}], "\[IndentingNewLine]", 
 RowBox[{
  RowBox[{"SolSty", "=", 
   RowBox[{"Solve", "[", 
    RowBox[{
     RowBox[{
      RowBox[{
       RowBox[{"1", "-", "x", "+", 
        RowBox[{
         RowBox[{"(", 
          RowBox[{"G", "/", "B"}], ")"}], "*", 
         RowBox[{"Log", "[", 
          RowBox[{"x", "/", "S0"}], " ", "]"}]}]}], "\[Equal]", "0"}], "&&", 
      RowBox[{"x", "\[LessEqual]", "1"}]}], ",", "x"}], "]"}]}], 
  ";"}], "\[IndentingNewLine]", 
 RowBox[{
  RowBox[{"Sfty", "=", 
   RowBox[{"x", "/.", "SolSty"}]}], ";"}], "\[IndentingNewLine]", 
 RowBox[{
  RowBox[{"a0", "=", 
   RowBox[{"Log", "[", 
    RowBox[{"Sfty", "/", "S0"}], "]"}]}], ";"}], "\[IndentingNewLine]", 
 RowBox[{
  RowBox[{
   RowBox[{"b", "[", "0", "]"}], "=", 
   RowBox[{"-", "a0"}]}], ";"}], "\[IndentingNewLine]", 
 RowBox[{
  RowBox[{"Lam1", "=", 
   RowBox[{"G", "-", 
    RowBox[{"B", "*", "Sfty"}]}]}], ";"}]}], "Input",
 CellChangeTimes->{{3.876353983676922*^9, 3.8763540371826124`*^9}, {
  3.8763541762149076`*^9, 3.876354177325001*^9}},
 CellLabel->"In[77]:=",ExpressionUUID->"6d9140fe-c8fc-4ff0-8412-c92b69eab387"],

Cell[BoxData[
 TemplateBox[{
  "Solve", "ratnz", 
   "\"Solve was unable to solve the system with inexact coefficients. The \
answer was obtained by solving a corresponding exact system and numericizing \
the result.\"", 2, 84, 2, 23898366462100008957, "Local"},
  "MessageTemplate"]], "Message", "MSG",
 CellChangeTimes->{
  3.8763540428856773`*^9, 3.876354180274791*^9, 3.8763549161009955`*^9, 
   3.8763551626180735`*^9, 3.8763557206493936`*^9, 3.8763561425066824`*^9, {
   3.882146129699319*^9, 3.8821461440947104`*^9}, 3.882147889627494*^9, 
   3.894606804814587*^9, 3.8946118302378283`*^9, 3.8956189559208527`*^9},
 CellLabel->
  "During evaluation of \
In[77]:=",ExpressionUUID->"c63b4522-5f23-4d50-aa2c-d358b7f0ad9f"]
}, Open  ]],

Cell[CellGroupData[{

Cell[BoxData["Sfty"], "Input",
 CellChangeTimes->{{3.8763557275623283`*^9, 3.876355730994709*^9}},
 CellLabel->"In[89]:=",ExpressionUUID->"bb51b38e-b290-4482-981e-c25b7672ca14"],

Cell[BoxData[
 RowBox[{"{", "0.10589419433573381`", "}"}]], "Output",
 CellChangeTimes->{
  3.876355732824616*^9, 3.8763561442023754`*^9, {3.8821461321838512`*^9, 
   3.8821461460205517`*^9}, 3.8821478940501976`*^9, 3.894606811540614*^9, 
   3.894611834884042*^9, 3.895618959671166*^9},
 CellLabel->"Out[89]=",ExpressionUUID->"1fdfef7f-c8cb-4928-9705-08c3bb8e7792"]
}, Open  ]],

Cell[BoxData[{
 RowBox[{
  RowBox[{"M15", "=", 
   RowBox[{"Table", "[", 
    RowBox[{
     RowBox[{"j", "^", 
      RowBox[{"(", 
       RowBox[{"i", "-", "1"}], ")"}]}], ",", 
     RowBox[{"{", 
      RowBox[{"i", ",", "15"}], "}"}], ",", 
     RowBox[{"{", 
      RowBox[{"j", ",", "15"}], "}"}]}], "]"}]}], 
  ";"}], "\[IndentingNewLine]", 
 RowBox[{
  RowBox[{
   RowBox[{"b", "[", "0", "]"}], "=", 
   RowBox[{"-", "a0"}]}], ";"}], "\[IndentingNewLine]", 
 RowBox[{
  RowBox[{"N15", "=", 
   RowBox[{"Table", "[", 
    RowBox[{
     RowBox[{
      RowBox[{"b", "[", 
       RowBox[{"i", "-", "1"}], "]"}], "/", 
      RowBox[{"Lam1", "^", 
       RowBox[{"(", 
        RowBox[{"i", "-", "1"}], ")"}]}]}], ",", 
     RowBox[{"{", 
      RowBox[{"i", ",", "15"}], "}"}]}], "]"}]}], 
  ";"}], "\[IndentingNewLine]", 
 RowBox[{
  RowBox[{"Sol15", "=", 
   RowBox[{
    RowBox[{"Inverse", "[", "M15", "]"}], ".", "N15"}]}], 
  ";"}], "\[IndentingNewLine]", 
 RowBox[{
  RowBox[{"S15", "[", "x_", "]"}], ":=", 
  RowBox[{"a0", "+", 
   RowBox[{"Sum", "[", 
    RowBox[{
     RowBox[{
      RowBox[{"Sol15", "[", 
       RowBox[{"[", 
        RowBox[{"i", ",", "1"}], "]"}], "]"}], "*", 
      RowBox[{"Exp", "[", 
       RowBox[{
        RowBox[{"-", "i"}], "*", "Lam1", "*", "x"}], "]"}]}], ",", 
     RowBox[{"{", 
      RowBox[{"i", ",", "15"}], "}"}]}], "]"}]}]}]}], "Input",
 CellChangeTimes->{{3.876355750547638*^9, 3.876355785851143*^9}},
 CellLabel->"In[90]:=",ExpressionUUID->"cd409b7e-c1bf-4bed-9506-666b367d0f60"],

Cell[CellGroupData[{

Cell[BoxData[
 RowBox[{"P15", "=", 
  RowBox[{"Plot", "[", 
   RowBox[{
    RowBox[{"S0", "*", 
     RowBox[{"Exp", "[", 
      RowBox[{"S15", "[", "x", "]"}], "]"}]}], ",", 
    RowBox[{"{", 
     RowBox[{"x", ",", "0", ",", "100"}], "}"}], ",", "\[IndentingNewLine]", 
    RowBox[{"PlotStyle", "\[Rule]", 
     RowBox[{"{", 
      RowBox[{"Yellow", ",", "Dashed", ",", 
       RowBox[{"Thickness", "[", "0.007", "]"}]}], "}"}]}], ",", 
    RowBox[{"PlotLegends", "\[Rule]", " ", 
     RowBox[{"Placed", "[", 
      RowBox[{
       RowBox[{"LineLegend", "[", 
        RowBox[{
         RowBox[{"{", 
          RowBox[{"Directive", "[", 
           RowBox[{"Yellow", ",", "Dashed", ",", 
            RowBox[{"AbsoluteThickness", "[", "5", "]"}]}], "]"}], "}"}], ",", 
         RowBox[{"{", 
          RowBox[{"Style", "[", 
           RowBox[{
           "\"\<\!\(\*SubscriptBox[\(S\), \(15\)]\)(t)\>\"", ",", "Bold", ",",
             "Italic", ",", "Black", ",", 
            RowBox[{"FontSize", "\[Rule]", "28"}]}], "]"}], "}"}], ",", 
         RowBox[{"LegendMarkerSize", "\[Rule]", "50"}]}], "]"}], 
       "\[IndentingNewLine]", ",", 
       RowBox[{"{", 
        RowBox[{"Right", ",", "Top"}], "}"}]}], "]"}]}], ",", 
    "\[IndentingNewLine]", 
    RowBox[{"Frame", "\[Rule]", " ", "True"}], ",", "\[IndentingNewLine]", 
    RowBox[{"FrameTicksStyle", "\[Rule]", 
     RowBox[{"Directive", "[", 
      RowBox[{"Black", ",", "36"}], "]"}]}], ",", "\[IndentingNewLine]", 
    RowBox[{"FrameStyle", "->", 
     RowBox[{"Directive", "[", 
      RowBox[{"Thick", ",", "Black", ",", "10"}], "]"}]}], ",", 
    "\[IndentingNewLine]", 
    RowBox[{"TicksStyle", "\[Rule]", 
     RowBox[{"Directive", "[", "100", "]"}]}], ",", "\[IndentingNewLine]", 
    RowBox[{"ImageSize", "\[Rule]", "1000"}]}], "]"}]}]], "Input",
 CellChangeTimes->{{3.8763544950951786`*^9, 3.8763545055294*^9}, {
   3.876354729987341*^9, 3.8763547417042475`*^9}, {3.876354786945505*^9, 
   3.876354801366948*^9}, {3.876354942100932*^9, 3.8763549438443265`*^9}, {
   3.8763552102874775`*^9, 3.876355231187908*^9}, 3.8763553380767336`*^9, {
   3.8763557955558987`*^9, 3.8763558123147016`*^9}, {3.876356618843315*^9, 
   3.876356622951567*^9}, {3.894606878440009*^9, 3.8946068792161617`*^9}, {
   3.894606951001007*^9, 3.89460703882417*^9}, {3.895618994219697*^9, 
   3.8956189954700193`*^9}},
 CellLabel->"In[96]:=",ExpressionUUID->"2bce4cd0-ee85-4e56-892e-77d8648c769f"],

Cell[BoxData[
 TagBox[
  GraphicsBox[{{{{}, {}, 
      TagBox[
       {RGBColor[1, 1, 0], Thickness[0.007], Opacity[1.], 
        Dashing[{Small, Small}], LineBox[CompressedData["
1:eJwV1nk4VV8XB3BEIyoRipJUlIoSEq1lyjxfXEOZyph5KKIMRYaEVJKhAREl
FHHuNU8pQkKREJLpyk9Chve8f53n8+z17LPO2d+9n73H1t3wAgsTE1M0MxPT
/5/Ct5efpu2qOs2hxHOJ+yUDStaL7XZ1TAfFBt+fUi8YUHX5ZYaoYz7k7g+d
McpjQL2Ep8NaxwoIqhBovfWcAY0x7ep/HD6C/sd9rtNZDHgnF1Y64fAdDJwo
yu7pDGiK7/EcdWCAn7+ik/JtBtxMuvfujuQ0HPy53HUslgHijmB+PH8aGHvS
7wvdYoDXuvgrXs9/Q2N3+OpcFANWVKXKpx/9BxfGFg7eDmcAX02A8uStv6Bx
5cRL5yAGaNLX6Y44rMLOb0+yCCcGSK7a/tk+vQoWulkCFEcGxAhZteyVZ8I7
YTOSY/YM8LEt86XUMuGQ+6VDm88zQGXEo/ZNBzNqv8mcPnWOAYOT32wu/1mD
WU81HQQNGSC0XJKyLL0eZQ36hYdkGMCddmGa58p6VPZaHROVZsB62KZypIJ0
cm6bsxQDGMFu4+fUNuCjfLVfwxIMKGfdJ1dpuhH9WSrr34ox4Cx7QlfoZXZ8
9KjOqHkHA5o5pDewnt2CYVFpfvGLU9CuxZXUErgF/4PPHnfnp6A7cmr/g5Qt
aFZdaX9vbgqG2J6pHOndgsnrrp+4PTMFS8u8wVSLrejOFTZhMTYFB6cW5vLM
uJB7A7vwuS9TcLOFPmRswo1hD9QZP19PQSx7sreQHzdGohyEFU5BoqYfy/hd
bvz9a4V556spSK8/IhT8mRvrdgw3Q+4UFJenWzyn8GBFafTq2cdTMPwypH3F
cDvm1W6rGo2ZAqXbqpXP9Phw+uS9/O02UxCs+Tqn3Y0Pb5YH1Kqem4Jytr13
lm/xYSZEfPOwmAK5QCZ7ow98aPlAZwNhPAXHnYhNq+r82HGSUrNLcwpElCVN
TZR2IFu5/t3dx6Zg7V+BKdYTAlhrk/p2aGUSVAqju45SBPCxwsJq1L9JCHVd
rDT3FkAlzaf54vOTsPKj686rAgFMO1tx3Pb3JPxtTThpeUQQuz+VKd79MQmj
z9ffKDqwC/MrNVh5GybhwtFFDkkOIXz3zszqQtQkaPdEZPLtEsKFxlsP+MIn
QSqCR4HpqBAeKAvPrQuZBNbvEhc/6gvhNetUeQ7/SXgS69DkmiiEgzrhlgYO
k/B9siP8+c49eJr/4I9nSpNglpe/uvegMM4Yz8nYzE4AUhXubzoljDaXon4r
MSZAlPX9kf+0hDF15VuJ4NgEzFuMnK12FUb/xUHD8u8TcG+TIM26QBjpyRKC
uU0T8Mk56nKq7F7czbtz4XD6BOiIXfi9XU0EH1xr6C1UmoDFaF/im4kIXpaP
z+BSmIDsqRs3MuxFkONp0nsXmQlgfZ3FfyxcBLNeaYhtFJ+AstOjijp1Iuhv
+qRmjnsC9lNcEsKU9+HmCy+exQyPA9M1z+PTsB/NuzO3JoWMw8uBkOVivf0Y
s0Vmy64r42ChktAQZLUfba6/2ZnqMw7FG4osNl3bj4Mps0bhDuNwMXE2bH/5
flRWtzjApjMOX3IudVjKH8CErPuxRdvHobAjyPedrChy0eKS2zLGIPvGedtB
DVFUKLul/zVlDNKktfT+mYti94hMz9fEMYhK4hM7HCSKbLGmfjXXx8DOsqg3
rkoU1QtamY+fHwPuoVFlqqYYTo38bb+1Zwz8/jPi+mlxEIvF5Ra17/2CU1wH
81mviaNQhAoPOI2Cw7+E1EyqBEab1jA7fRoG9/qfx/N1jmHHYHyZgMIPiDJf
u2/5ohRSoy+bnb3cD3YNV+wlHaWxWa0n9r1EL5yX36875y6Nzquq+tq7e8G+
oPUEcUkaW/7cfNjJ0QuOD/exqUZIo+xVkYl14z3g5v7xKTVLGm2f3JTuy+yB
AN69A9eGpDFF4genlWAPJDg0WbRYy+CD+64+3du+QtU6fgMXM1m8GyzlHby7
G0aeHtH8YiOLK0E7OpU3dwM7qiirOcvi/JnwkG2rXUC97H5i7xVZrD7kWNTV
1wWM0Tr+nhRZdDrDE/FfWhcINnkNavbL4su9t/Iu7+kC/5gP3gcdTiLtlqpS
wdFOkNwafO+Xjxw6HjUt1/XogLL1XaINgXL4/Wblx3m7DlBiOkJkXJdDG3eV
1TzTDqAwer5bJcqhVN3Us+PQAX7NMmKdRXLYo0Nkl3J2AC2SQVTPyKFGiEhs
Rv4nUGexGnjocQrzRU4c/TzfDtb/KYjrXpRHqfKTy6HP2oCDi6m1w0cex1gK
3r5NaYMyiWpviyB5TEm26ZiPbwNutzOEY6w8BmbXcSYFtkHjqK5m2Ct5zL+7
q8LAsA0k+qwc387K43xI59Xc1VZgeheSIRykgEqpj7xrbFrhxU9l9ZwbCtip
ZpwmTW0F87VrJ47GKuAV6xrpIt1WeK0cdVwhXQH7hfgTGk+1gmN5QrVplQJm
/6XvtNveCq1FT/tj2E6j2PveiMfJH+FxWp3A31unkSbanVkQ1gIpluJdxvdO
Y3PC8WAR7xZI2nEn/nXaadxdqPLqmW0LxN6zXuuVfxqLCr27+xRbICD2H2Oi
9TRmNDuUcTK3gOFVyZrBbYDhyxxWjqHNwHou1anlAWCG/cS2x3EfYHUnq8jh
J4BuQSJn14R+gMUvzn3RzwF3NDkp+Hh/gGljWSMNAtDp6nBMiMkH6NX5JF/b
C9hoUjipLvgBvqaxrv+2GXGv45HVqy/eQ1GsXE+7IeKzuExZ8e4msH3IyVZm
gnjnz+eifR+agCt78Mhjc0RLJzInlU3gURUV6m6LmOWu/MA4uwnEZ7+KsXsh
ctN0z0n6N0GG2ZXLqvGIFuaCa+cEmiBRhMbz9iPisVD1TreL70BZMg7SPyGK
r6/Potu8gxmF807hXYgxg+Gh203fgb4pO53yHXF8z0XpEcV3wB5lef73FKKd
cFD0Eu87uM5YKjzIqYhvzSy/L9U1gk+Zgn6qtiJy56sqcYg1whvzBpYv+ooo
b6fiXL6rEeYW9d9wGyuiwLPerQHcjeB/6vyOmLOKyPk55fUWpka4SosaCnBT
xP2lH3aWdTVARHnXZWqcIuY6sIrP3myA5GrPx9s6FDFa9IkwfaYeemz/Gel1
K2KJvi3z81/1ILDmxtroXkXMFGbne9RfD2nKSS4sw4qYfi2t/llLPTytLT/x
+48iCu3WFxTJrYe8+k1NLbxK+Ekr3bvxQj1UNGXORFoo4aEf7MXXBuqgkK/V
M8hKCe8sseVu+FoHGfaL0x52StizIJ2b3F4HUSx6DFMXJdQVulvQVlMHFLn5
8X1XlNCIf5XnTlYdjOVoDlclK+FKbb7+Wdc64I5kdC18UUJ2DhHfgdVaWNvF
bzr5TQkr2LR/wEItLIiodPYPKGE3k190xkwt9FUmdTT8UsLra9Q9g4drIWde
se3ughLe570yGvK+Fk47JjZJ8itjJL+ialZSLTipnaQ7UZWRm998TEumFqZE
+esKLJWRs8pWdlSiFrw2LnxYsFZGiT3sS1EHayGw+W1vpJMyvnEvaPwhWAtx
RrJLOQHK2B69UDLAWgvFVjKnxlKUMbNCln1DRw2wXD5R6jygjLFXHGe6/Gog
woynqnBYGZkmj4lIe9YA+6k/jYu/lLEqqnPpgUsN8Ky87o6aUcZLfOlRXtY1
IHpdav75GhVUnzjnaa9ZA3pxx2XG96ngr6pTmpTdNZCSLfnGxVkFDyknugg1
V0PjF7vGdDcVDOFedIbGapjdeK/nk5cKrjtrf9Suphq0XBeZ5a+ooFdvyH9v
S6thUbJGlz1GBdM1Tn9PyaoGM4IymvdCBcUUWDYqhVTD9pZLO6emVfD1ya/D
/SerIf4/eojHJVX8zcuZFlBSBW7tcTaWV1RxJLj42WhRFWgX2CmqX1PFZ2yc
I2avqmCt+wZmoQhV3GEePauaUwWBY5Tgj/dU0WCyaI3KwyqwHxi/eqRYFd1o
Xtqfr1WB/Ef+wIlZVdRTMjsmq1UFI899/Ry9zmAVq8/ihbFKMBFc6cv2O4Od
AZr+Oj8roe52uNqvgDNoWJ4xLTNUCRk+9/mcw87gR5n3NJ6+SrA9XVrmkngG
fS1G/GbbKqGvbWnFrfgM5jkc+3aqrBI+z4dF+C6eQYOSRbe+mEqoPZOQFBqq
hsWZ1HO9Jyth2J5oDghXQ3leKZ+7MpWwNmKIxTtKDXPWLMbon6gE9QZpV7sE
NbzmWlPxQaISPqj1KKo8UUP3R6JzvQcq4ZO6yDhbtRrqZhzbZLG9EgY1ixUi
mdVxOSupNPRXBTDrfR28HayOtrXtI69cK6Cx3Hivz3V1lDHri9zpXAFxR9rs
qDfVUetXn0KkfQUIcTYOCcWp49fJkmZXqwrA5jcjBenqWP5VHC0MKiBYK37s
U7k6fj7Wua3uRAUwqavP8C6ro+fNaf5qJtKKxcyP/DXwdubN0s60cjBX+dnU
HaSB3fbbXxY+LIfXanyJW0M1MHlk3434pHJw1A3YHxalgc1Y8tE0oRzaLE5r
2T/UQMEpeuTa8HJ44lefKE7XwFApi+NjruWgktd5oJRJE4ev5v0rgXK4yftX
pz1CE2c2nWsZHKNDYmPjj+poTaxTnPp1a5QO6f7J/kW3NdFA9gjTqRE6FPco
ZCbe18QV92qehwN0GE6/vmTyTBMfZ5e99uqmg5IoV25PvSb6NooqX62nw5Ls
4fXDbFpYywhcWXxKBw9zu+q/YVqoelWKfuw8HTjTx/rlb2qh2p5Pxgds6ZD3
w3M1JEYLl/MPfhC0psPPi8Hy7He1MKdxUXOLJR3OXUstFsrSwlwLeetNFDpo
Z3Q912jUQvmhLw5UFTqITmndeciujSyT9rJK++kwECJ1Hu5q47C4ddjSFA32
b+eM9XigjZPHnPXtJmng/PxnyeNUbRTlvBH5fpwGs+3Jm1iztLG7ulTu0SgN
1oswFzUWa+Na3SUf80EaHKlvZjbs1sYoxa5DWztpELDRIf38Th2U4rRYuFpO
A+47D75GPtZB++7MGzvu0GDj521tXpk6+O27zJfReBow8cY2WOTo4M9oJrG3
cTSYTA59fbhAB32PD5aaxdKg/olLbFulDroY1EdmR9LgcqGCEn+/DqbeuXjI
J5gG39oGcrJ36SI9gmuE7kaDrC0H/Rse6uKKpffUtA7Z34jZPOsjXTQp0ZT7
oU2DEiLyklKGLnatM/br1KJBo/0vX3qeLs56JBMVGjQYo2V7FdF18ba7vF2q
Kg0OOx24mP5dFw8XcF+8rkCD11UiVpf26qHkkkbxv8M0qPLarXogVw8dbPMP
nN9Kg8U/jDiBfD38tY71YfIWGkj5V/ZuLdLDO7Gn37RtpkH2NRufpTI9/EQ/
3qvISYO4mKdP25r0kP1535DYJhpYZx1gCRzTw4xvlY58bDRYnbhvNcqtj3fm
BG+7LBCQJvRIQIGij7LXzzq3/CCAM0qy8bCJPsbmrG84TPraf9Xeu6j6+Olp
YeatQQKs64ebVi30kfGF+lN3gADhi4f8q+30UU3C3KOrj4CskuLPat76yPaj
QIHpKwEvdZtjDRP0sfJ96L8XrQTQAxeZHFv10frU9erzFQTM5Y9Mh7bro+To
M4fOcgIkfrT3p3bo47NAv0h10hkauZWfuvWRa5OF4hE6AVHbLYNhQB8XNM/4
rZYRYPKKvrp9Rh+bU9nvvS0mgPEjeKVumwG292l/CH1JwB6tdUt7TQ2QuntR
1iadAKnPyu07zAxwiXPnjbk0As5YBWdvtTDAYdtTojGknb0XKKvnDFB5m6XX
21QCXj8cf/HV3gDtck05eVLI+omPVvF+Bphh03SgL4msv5VUs3LXAOdYtjG/
TCDrP4pFf+kwwLXDu9ZJRxAQt7cqc7HTAGc5qMVd4QS4XKJW7vxigKY/6976
kxbeHfHn7DcD3M3BV1x+g4DbbkNWg8MGeNLidpT2dXJ+jnSp8TkDLLJ2sbgU
QoCQFnffEp8h/qZy5a8LJCCmfkVC6KwhDiel+7N6kRdHzxFJQStDPDEx0kX3
JGB2Z8uxHTaGOOCr7nGJtKVnqhT3BUP0nX2gO+5BwGEBedn1roao0a9A++xO
QIunP0wHGmJxr+qxN64EbBGc1alMMUTLRim1VCcC7nj/crbuNUTxavar620J
2HEmwNOozxC9PG4JtdoQ8IRv0+Uz/YZ4fovf9H3ShXTxG+JDhighNcErSrp1
nUf6/LghbmZ2C9G0JvOWMvcp7p8hSr2UTb9/joCbtWsUqnYYYZmK42ZDCwIC
eXZtFjYzQkW/Kic0JqC5YIM5WBjh+upUT07Su3T/ZFieNcLlZt7MXgoBFeEf
5O7bGGGBhXasP2mW+QB7dmdyfHf8hTdGBER87aLPBRgh8tWtPWFIQEJ6/MX3
KUZIj7PjNtIjIEeMrcmn3wjnI1UaWDQJaBdQ/Oc6SL4/PUDzG3kxX9ocJO4w
ZIRh/CcmSkjrzs3Gmo0aYe3DT1GupGerh4xOTxvh4gjzsa/q5HpY1n5bx0RB
e/dyrlI1Arpjw34n76Zgk12aX4wqAWtnmfmrzlEwNSa3+boiAfOvkmKHrCnI
HW+QZ0d63PUo63o7CmoPHMpWIt3605Kh60BByZPb/zKRTu4pqet1p6BZ4uzU
VSTgSI2r13wwBbsT30oEA7k/Er68P/qUgnH7JvTuKxDwTKLgatpPCr7J+9fH
JUeAG8/vhZJfFKyqZX43f5LcH4sSvm3jFHQ4nPSuj3RlzSsX1mkK7qs5wJlL
utvkFdV5nuzXv/CJCun1QfnHpDcYo93Mq9ErsgQ4vnsx0nzQGK+z3LywKE2A
mO1z3WVXY7SSYMHjUgQ0psq9mnE3xo8Oi1m7Sdt/ado66mmMrX5VguykM/TH
O9p9jZGHI1Ju+DiZdxC3yA4yxtvzyUeTSG8XeOlgdMsYHym3LzGRZuksCM7J
M8aYu/3N3yQJ6NEoLTQeN8aKFzm0qqMEKOllUH0njbH/LYv1K9LPKbdXEhnG
qGoSyZVOOsDqgmbHf8YoJD6WEUh6h+/WQcMlYxTkiAySJU195LRVn8ME1+V0
zRQeIaBzjt9D86gJWl3+mVh4mMzH04DD4G2CqfqF274eIoCLqbhUztcEm/fe
4WgmbWT5W1X6kgky53BzVZLu4HY8d/iKCdrxdMllke66YXx7Zxg5zuu40Zt0
r4PE778JJij27kwyJ+nhQyOvXxWaIIdhpZLOQTIfRQbywjMmONGcvjgiSgC7
rHTLtlkTDF+aje8lLUTbYc02Z4LyrqmS7aTVa3+EjS6YoLhncySd9IMO3/cv
mU3xe+F0SiJpuT8PzE9tNUW/iSh1FdKB0oOXKRKmGGhOuZlzgIDVt15vwt1M
caGgihK1n+xvbWH0Ew9T1Cot2B5Cuozy26bcyxQttbP6L5H2mXbnnPMzxY/K
ITEXSI8ecHW4cM0U7dkVlBVJt99z4FeJM8XQUx37F/cRkOljGcRcaIqiEX/u
e5LWkjijGvjHFN3jNlT6ihDA9Pkzs89fU9wQzf3RjXSx/4VylwVTtO2n/3Ag
LVxzXcZi2RS/OH8RNCe9aFwjJsdGxeMBbzpOk35+BTnnuan4Uo9fYwPpDQ1y
Xd5SVAwt3XDkyV4CGs4edXLxJuuPPV4dFCbXz86RSPWlol/zibxe0uccH3O0
XqLiYww510l6zmtboVQgFddsEu14R1rk5t/F5etUvFm2b00B6eDCipi4e1S8
N+vjEkxabp3+qzelVJRpGFPaSzqcPZJllKCiOGdBiiDptq3VlB3lVLR5Fv+P
l7SjgNTC1WoqFtjebmQnfV+ST0n9PRWJoaW0uT3k+WLR/+lrLxU3t+WdfE8a
bfj3c3yn4oOhv4N1pKPtDS/DAPm9bjzxlaSFPWsFMoapaBBY/O8NaYPw7Auu
U1Rs8+Ld+Jh0SvRASfo0FTm4g748JD0at2Nj+wwVDekJL+6RDn4Y81L6LxXV
5Oh2MaQ/PKpjclqgYvGjd6oRpHmzVgwf/iP/j5SveChp21yZzOZlKo40ErxB
pF++8vi7ukrFg1IP1l0m/T8FE8B2
         "]]},
       Annotation[#, "Charting`Private`Tag$18560#1"]& ]}, {}}, InsetBox[
     TemplateBox[{
       StyleBox[
       "\"\\!\\(\\*SubscriptBox[\\(S\\), \\(15\\)]\\)(t)\"", Bold, Italic, 
        GrayLevel[0], FontSize -> 28, StripOnInput -> False]},
      "LineLegend",
      DisplayFunction->(FormBox[
        StyleBox[
         StyleBox[
          PaneBox[
           TagBox[
            GridBox[{{
               TagBox[
                GridBox[{{
                   GraphicsBox[{{
                    Directive[
                    EdgeForm[
                    Directive[
                    Opacity[0.3], 
                    GrayLevel[0]]], 
                    PointSize[0.5], 
                    RGBColor[1, 1, 0], 
                    Dashing[{Small, Small}], 
                    AbsoluteThickness[5]], {
                    LineBox[{{0, 50}, {50, 50}}]}}, {
                    Directive[
                    EdgeForm[
                    Directive[
                    Opacity[0.3], 
                    GrayLevel[0]]], 
                    PointSize[0.5], 
                    RGBColor[1, 1, 0], 
                    Dashing[{Small, Small}], 
                    AbsoluteThickness[5]], {}}}, AspectRatio -> Full, 
                    ImageSize -> {50, 50}, PlotRangePadding -> None, 
                    ImagePadding -> Automatic, 
                    BaselinePosition -> (Scaled[0.42000000000000004`] -> 
                    Baseline)], #}}, 
                 GridBoxAlignment -> {
                  "Columns" -> {Center, Left}, "Rows" -> {{Baseline}}}, 
                 AutoDelete -> False, 
                 GridBoxDividers -> {
                  "Columns" -> {{False}}, "Rows" -> {{False}}}, 
                 GridBoxItemSize -> {"Columns" -> {{All}}, "Rows" -> {{All}}},
                  GridBoxSpacings -> {
                  "Columns" -> {{0.5}}, "Rows" -> {{0.8}}}], "Grid"]}}, 
             GridBoxAlignment -> {"Columns" -> {{Left}}, "Rows" -> {{Top}}}, 
             AutoDelete -> False, 
             GridBoxItemSize -> {
              "Columns" -> {{Automatic}}, "Rows" -> {{Automatic}}}, 
             GridBoxSpacings -> {"Columns" -> {{1}}, "Rows" -> {{0}}}], 
            "Grid"], Alignment -> Left, AppearanceElements -> None, 
           ImageMargins -> {{5, 5}, {5, 5}}, ImageSizeAction -> 
           "ResizeToFit"], LineIndent -> 0, StripOnInput -> False], {
         FontFamily -> "Arial"}, Background -> Automatic, StripOnInput -> 
         False], TraditionalForm]& ),
      Editable->True,
      InterpretationFunction:>(RowBox[{"LineLegend", "[", 
         RowBox[{
           RowBox[{"{", 
             RowBox[{"Directive", "[", 
               RowBox[{
                 InterpretationBox[
                  ButtonBox[
                   TooltipBox[
                    GraphicsBox[{{
                    GrayLevel[0], 
                    RectangleBox[{0, 0}]}, {
                    GrayLevel[0], 
                    RectangleBox[{1, -1}]}, {
                    RGBColor[1, 1, 0], 
                    RectangleBox[{0, -1}, {2, 1}]}}, DefaultBaseStyle -> 
                    "ColorSwatchGraphics", AspectRatio -> 1, Frame -> True, 
                    FrameStyle -> 
                    RGBColor[0.6666666666666666, 0.6666666666666666, 0.], 
                    FrameTicks -> None, PlotRangePadding -> None, ImageSize -> 
                    Dynamic[{
                    Automatic, 1.35 CurrentValue["FontCapHeight"]/
                    AbsoluteCurrentValue[Magnification]}]], 
                    StyleBox[
                    RowBox[{"RGBColor", "[", 
                    RowBox[{"1", ",", "1", ",", "0"}], "]"}], NumberMarks -> 
                    False]], Appearance -> None, BaseStyle -> {}, 
                   BaselinePosition -> Baseline, DefaultBaseStyle -> {}, 
                   ButtonFunction :> With[{Typeset`box$ = EvaluationBox[]}, 
                    If[
                    Not[
                    AbsoluteCurrentValue["Deployed"]], 
                    SelectionMove[Typeset`box$, All, Expression]; 
                    FrontEnd`Private`$ColorSelectorInitialAlpha = 1; 
                    FrontEnd`Private`$ColorSelectorInitialColor = 
                    RGBColor[1, 1, 0]; 
                    FrontEnd`Private`$ColorSelectorUseMakeBoxes = True; 
                    MathLink`CallFrontEnd[
                    FrontEnd`AttachCell[Typeset`box$, 
                    FrontEndResource["RGBColorValueSelector"], {
                    0, {Left, Bottom}}, {Left, Top}, 
                    "ClosingActions" -> {
                    "SelectionDeparture", "ParentChanged", 
                    "EvaluatorQuit"}]]]], BaseStyle -> Inherited, Evaluator -> 
                   Automatic, Method -> "Preemptive"], 
                  RGBColor[1, 1, 0], Editable -> False, Selectable -> False], 
                 ",", 
                 RowBox[{"Dashing", "[", 
                   RowBox[{"{", 
                    RowBox[{"Small", ",", "Small"}], "}"}], "]"}], ",", 
                 RowBox[{"AbsoluteThickness", "[", "5", "]"}]}], "]"}], "}"}],
            ",", 
           RowBox[{"{", #, "}"}], ",", 
           RowBox[{"LabelStyle", "\[Rule]", 
             RowBox[{"{", "}"}]}], ",", 
           RowBox[{"LegendLayout", "\[Rule]", "\"Column\""}], ",", 
           RowBox[{"LegendMarkerSize", "\[Rule]", "50"}]}], "]"}]& )], Scaled[
     {0.99, 0.99}], ImageScaled[{1, 1}],
     BaseStyle->{FontSize -> Larger},
     FormatType->StandardForm]},
   AspectRatio->NCache[GoldenRatio^(-1), 0.6180339887498948],
   Axes->{True, True},
   AxesLabel->{None, None},
   AxesOrigin->{0, 0.10597944436558807`},
   DisplayFunction->Identity,
   Frame->{{True, True}, {True, True}},
   FrameLabel->{{None, None}, {None, None}},
   FrameStyle->Directive[
     Thickness[Large], 
     GrayLevel[0], 10],
   FrameTicks->{{Automatic, Automatic}, {Automatic, Automatic}},
   FrameTicksStyle->Directive[
     GrayLevel[0], 36],
   GridLines->{None, None},
   GridLinesStyle->Directive[
     GrayLevel[0.5, 0.4]],
   ImagePadding->All,
   ImageSize->1000,
   Method->{
    "DefaultBoundaryStyle" -> Automatic, 
     "DefaultGraphicsInteraction" -> {
      "Version" -> 1.2, "TrackMousePosition" -> {True, False}, 
       "Effects" -> {
        "Highlight" -> {"ratio" -> 2}, "HighlightPoint" -> {"ratio" -> 2}, 
         "Droplines" -> {
          "freeformCursorMode" -> True, 
           "placement" -> {"x" -> "All", "y" -> "None"}}}}, 
     "DefaultMeshStyle" -> AbsolutePointSize[6], "ScalingFunctions" -> None, 
     "CoordinatesToolOptions" -> {"DisplayFunction" -> ({
         (Identity[#]& )[
          Part[#, 1]], 
         (Identity[#]& )[
          Part[#, 2]]}& ), "CopiedValueFunction" -> ({
         (Identity[#]& )[
          Part[#, 1]], 
         (Identity[#]& )[
          Part[#, 2]]}& )}},
   PlotRange->{{0, 100}, {0.10597944436558807`, 0.9899999929276092}},
   PlotRangeClipping->True,
   PlotRangePadding->{{
      Scaled[0.02], 
      Scaled[0.02]}, {
      Scaled[0.05], 
      Scaled[0.05]}},
   Ticks->{Automatic, Automatic},
   TicksStyle->Directive[100]],
  InterpretTemplate[Legended[
    Graphics[{{{{}, {}, 
        Annotation[{
          Directive[
           Opacity[1.], 
           AbsoluteThickness[1.6], 
           RGBColor[1, 1, 0], 
           Dashing[{Small, Small}], 
           Thickness[0.007]], 
          Line[CompressedData["
1:eJwV1nk4VV8XB3BEIyoRipJUlIoSEq1lyjxfXEOZyph5KKIMRYaEVJKhAREl
FHHuNU8pQkKREJLpyk9Chve8f53n8+z17LPO2d+9n73H1t3wAgsTE1M0MxPT
/5/Ct5efpu2qOs2hxHOJ+yUDStaL7XZ1TAfFBt+fUi8YUHX5ZYaoYz7k7g+d
McpjQL2Ep8NaxwoIqhBovfWcAY0x7ep/HD6C/sd9rtNZDHgnF1Y64fAdDJwo
yu7pDGiK7/EcdWCAn7+ik/JtBtxMuvfujuQ0HPy53HUslgHijmB+PH8aGHvS
7wvdYoDXuvgrXs9/Q2N3+OpcFANWVKXKpx/9BxfGFg7eDmcAX02A8uStv6Bx
5cRL5yAGaNLX6Y44rMLOb0+yCCcGSK7a/tk+vQoWulkCFEcGxAhZteyVZ8I7
YTOSY/YM8LEt86XUMuGQ+6VDm88zQGXEo/ZNBzNqv8mcPnWOAYOT32wu/1mD
WU81HQQNGSC0XJKyLL0eZQ36hYdkGMCddmGa58p6VPZaHROVZsB62KZypIJ0
cm6bsxQDGMFu4+fUNuCjfLVfwxIMKGfdJ1dpuhH9WSrr34ox4Cx7QlfoZXZ8
9KjOqHkHA5o5pDewnt2CYVFpfvGLU9CuxZXUErgF/4PPHnfnp6A7cmr/g5Qt
aFZdaX9vbgqG2J6pHOndgsnrrp+4PTMFS8u8wVSLrejOFTZhMTYFB6cW5vLM
uJB7A7vwuS9TcLOFPmRswo1hD9QZP19PQSx7sreQHzdGohyEFU5BoqYfy/hd
bvz9a4V556spSK8/IhT8mRvrdgw3Q+4UFJenWzyn8GBFafTq2cdTMPwypH3F
cDvm1W6rGo2ZAqXbqpXP9Phw+uS9/O02UxCs+Tqn3Y0Pb5YH1Kqem4Jytr13
lm/xYSZEfPOwmAK5QCZ7ow98aPlAZwNhPAXHnYhNq+r82HGSUrNLcwpElCVN
TZR2IFu5/t3dx6Zg7V+BKdYTAlhrk/p2aGUSVAqju45SBPCxwsJq1L9JCHVd
rDT3FkAlzaf54vOTsPKj686rAgFMO1tx3Pb3JPxtTThpeUQQuz+VKd79MQmj
z9ffKDqwC/MrNVh5GybhwtFFDkkOIXz3zszqQtQkaPdEZPLtEsKFxlsP+MIn
QSqCR4HpqBAeKAvPrQuZBNbvEhc/6gvhNetUeQ7/SXgS69DkmiiEgzrhlgYO
k/B9siP8+c49eJr/4I9nSpNglpe/uvegMM4Yz8nYzE4AUhXubzoljDaXon4r
MSZAlPX9kf+0hDF15VuJ4NgEzFuMnK12FUb/xUHD8u8TcG+TIM26QBjpyRKC
uU0T8Mk56nKq7F7czbtz4XD6BOiIXfi9XU0EH1xr6C1UmoDFaF/im4kIXpaP
z+BSmIDsqRs3MuxFkONp0nsXmQlgfZ3FfyxcBLNeaYhtFJ+AstOjijp1Iuhv
+qRmjnsC9lNcEsKU9+HmCy+exQyPA9M1z+PTsB/NuzO3JoWMw8uBkOVivf0Y
s0Vmy64r42ChktAQZLUfba6/2ZnqMw7FG4osNl3bj4Mps0bhDuNwMXE2bH/5
flRWtzjApjMOX3IudVjKH8CErPuxRdvHobAjyPedrChy0eKS2zLGIPvGedtB
DVFUKLul/zVlDNKktfT+mYti94hMz9fEMYhK4hM7HCSKbLGmfjXXx8DOsqg3
rkoU1QtamY+fHwPuoVFlqqYYTo38bb+1Zwz8/jPi+mlxEIvF5Ra17/2CU1wH
81mviaNQhAoPOI2Cw7+E1EyqBEab1jA7fRoG9/qfx/N1jmHHYHyZgMIPiDJf
u2/5ohRSoy+bnb3cD3YNV+wlHaWxWa0n9r1EL5yX36875y6Nzquq+tq7e8G+
oPUEcUkaW/7cfNjJ0QuOD/exqUZIo+xVkYl14z3g5v7xKTVLGm2f3JTuy+yB
AN69A9eGpDFF4genlWAPJDg0WbRYy+CD+64+3du+QtU6fgMXM1m8GyzlHby7
G0aeHtH8YiOLK0E7OpU3dwM7qiirOcvi/JnwkG2rXUC97H5i7xVZrD7kWNTV
1wWM0Tr+nhRZdDrDE/FfWhcINnkNavbL4su9t/Iu7+kC/5gP3gcdTiLtlqpS
wdFOkNwafO+Xjxw6HjUt1/XogLL1XaINgXL4/Wblx3m7DlBiOkJkXJdDG3eV
1TzTDqAwer5bJcqhVN3Us+PQAX7NMmKdRXLYo0Nkl3J2AC2SQVTPyKFGiEhs
Rv4nUGexGnjocQrzRU4c/TzfDtb/KYjrXpRHqfKTy6HP2oCDi6m1w0cex1gK
3r5NaYMyiWpviyB5TEm26ZiPbwNutzOEY6w8BmbXcSYFtkHjqK5m2Ct5zL+7
q8LAsA0k+qwc387K43xI59Xc1VZgeheSIRykgEqpj7xrbFrhxU9l9ZwbCtip
ZpwmTW0F87VrJ47GKuAV6xrpIt1WeK0cdVwhXQH7hfgTGk+1gmN5QrVplQJm
/6XvtNveCq1FT/tj2E6j2PveiMfJH+FxWp3A31unkSbanVkQ1gIpluJdxvdO
Y3PC8WAR7xZI2nEn/nXaadxdqPLqmW0LxN6zXuuVfxqLCr27+xRbICD2H2Oi
9TRmNDuUcTK3gOFVyZrBbYDhyxxWjqHNwHou1anlAWCG/cS2x3EfYHUnq8jh
J4BuQSJn14R+gMUvzn3RzwF3NDkp+Hh/gGljWSMNAtDp6nBMiMkH6NX5JF/b
C9hoUjipLvgBvqaxrv+2GXGv45HVqy/eQ1GsXE+7IeKzuExZ8e4msH3IyVZm
gnjnz+eifR+agCt78Mhjc0RLJzInlU3gURUV6m6LmOWu/MA4uwnEZ7+KsXsh
ctN0z0n6N0GG2ZXLqvGIFuaCa+cEmiBRhMbz9iPisVD1TreL70BZMg7SPyGK
r6/Potu8gxmF807hXYgxg+Gh203fgb4pO53yHXF8z0XpEcV3wB5lef73FKKd
cFD0Eu87uM5YKjzIqYhvzSy/L9U1gk+Zgn6qtiJy56sqcYg1whvzBpYv+ooo
b6fiXL6rEeYW9d9wGyuiwLPerQHcjeB/6vyOmLOKyPk55fUWpka4SosaCnBT
xP2lH3aWdTVARHnXZWqcIuY6sIrP3myA5GrPx9s6FDFa9IkwfaYeemz/Gel1
K2KJvi3z81/1ILDmxtroXkXMFGbne9RfD2nKSS4sw4qYfi2t/llLPTytLT/x
+48iCu3WFxTJrYe8+k1NLbxK+Ekr3bvxQj1UNGXORFoo4aEf7MXXBuqgkK/V
M8hKCe8sseVu+FoHGfaL0x52StizIJ2b3F4HUSx6DFMXJdQVulvQVlMHFLn5
8X1XlNCIf5XnTlYdjOVoDlclK+FKbb7+Wdc64I5kdC18UUJ2DhHfgdVaWNvF
bzr5TQkr2LR/wEItLIiodPYPKGE3k190xkwt9FUmdTT8UsLra9Q9g4drIWde
se3ughLe570yGvK+Fk47JjZJ8itjJL+ialZSLTipnaQ7UZWRm998TEumFqZE
+esKLJWRs8pWdlSiFrw2LnxYsFZGiT3sS1EHayGw+W1vpJMyvnEvaPwhWAtx
RrJLOQHK2B69UDLAWgvFVjKnxlKUMbNCln1DRw2wXD5R6jygjLFXHGe6/Gog
woynqnBYGZkmj4lIe9YA+6k/jYu/lLEqqnPpgUsN8Ky87o6aUcZLfOlRXtY1
IHpdav75GhVUnzjnaa9ZA3pxx2XG96ngr6pTmpTdNZCSLfnGxVkFDyknugg1
V0PjF7vGdDcVDOFedIbGapjdeK/nk5cKrjtrf9Suphq0XBeZ5a+ooFdvyH9v
S6thUbJGlz1GBdM1Tn9PyaoGM4IymvdCBcUUWDYqhVTD9pZLO6emVfD1ya/D
/SerIf4/eojHJVX8zcuZFlBSBW7tcTaWV1RxJLj42WhRFWgX2CmqX1PFZ2yc
I2avqmCt+wZmoQhV3GEePauaUwWBY5Tgj/dU0WCyaI3KwyqwHxi/eqRYFd1o
Xtqfr1WB/Ef+wIlZVdRTMjsmq1UFI899/Ry9zmAVq8/ihbFKMBFc6cv2O4Od
AZr+Oj8roe52uNqvgDNoWJ4xLTNUCRk+9/mcw87gR5n3NJ6+SrA9XVrmkngG
fS1G/GbbKqGvbWnFrfgM5jkc+3aqrBI+z4dF+C6eQYOSRbe+mEqoPZOQFBqq
hsWZ1HO9Jyth2J5oDghXQ3leKZ+7MpWwNmKIxTtKDXPWLMbon6gE9QZpV7sE
NbzmWlPxQaISPqj1KKo8UUP3R6JzvQcq4ZO6yDhbtRrqZhzbZLG9EgY1ixUi
mdVxOSupNPRXBTDrfR28HayOtrXtI69cK6Cx3Hivz3V1lDHri9zpXAFxR9rs
qDfVUetXn0KkfQUIcTYOCcWp49fJkmZXqwrA5jcjBenqWP5VHC0MKiBYK37s
U7k6fj7Wua3uRAUwqavP8C6ro+fNaf5qJtKKxcyP/DXwdubN0s60cjBX+dnU
HaSB3fbbXxY+LIfXanyJW0M1MHlk3434pHJw1A3YHxalgc1Y8tE0oRzaLE5r
2T/UQMEpeuTa8HJ44lefKE7XwFApi+NjruWgktd5oJRJE4ev5v0rgXK4yftX
pz1CE2c2nWsZHKNDYmPjj+poTaxTnPp1a5QO6f7J/kW3NdFA9gjTqRE6FPco
ZCbe18QV92qehwN0GE6/vmTyTBMfZ5e99uqmg5IoV25PvSb6NooqX62nw5Ls
4fXDbFpYywhcWXxKBw9zu+q/YVqoelWKfuw8HTjTx/rlb2qh2p5Pxgds6ZD3
w3M1JEYLl/MPfhC0psPPi8Hy7He1MKdxUXOLJR3OXUstFsrSwlwLeetNFDpo
Z3Q912jUQvmhLw5UFTqITmndeciujSyT9rJK++kwECJ1Hu5q47C4ddjSFA32
b+eM9XigjZPHnPXtJmng/PxnyeNUbRTlvBH5fpwGs+3Jm1iztLG7ulTu0SgN
1oswFzUWa+Na3SUf80EaHKlvZjbs1sYoxa5DWztpELDRIf38Th2U4rRYuFpO
A+47D75GPtZB++7MGzvu0GDj521tXpk6+O27zJfReBow8cY2WOTo4M9oJrG3
cTSYTA59fbhAB32PD5aaxdKg/olLbFulDroY1EdmR9LgcqGCEn+/DqbeuXjI
J5gG39oGcrJ36SI9gmuE7kaDrC0H/Rse6uKKpffUtA7Z34jZPOsjXTQp0ZT7
oU2DEiLyklKGLnatM/br1KJBo/0vX3qeLs56JBMVGjQYo2V7FdF18ba7vF2q
Kg0OOx24mP5dFw8XcF+8rkCD11UiVpf26qHkkkbxv8M0qPLarXogVw8dbPMP
nN9Kg8U/jDiBfD38tY71YfIWGkj5V/ZuLdLDO7Gn37RtpkH2NRufpTI9/EQ/
3qvISYO4mKdP25r0kP1535DYJhpYZx1gCRzTw4xvlY58bDRYnbhvNcqtj3fm
BG+7LBCQJvRIQIGij7LXzzq3/CCAM0qy8bCJPsbmrG84TPraf9Xeu6j6+Olp
YeatQQKs64ebVi30kfGF+lN3gADhi4f8q+30UU3C3KOrj4CskuLPat76yPaj
QIHpKwEvdZtjDRP0sfJ96L8XrQTQAxeZHFv10frU9erzFQTM5Y9Mh7bro+To
M4fOcgIkfrT3p3bo47NAv0h10hkauZWfuvWRa5OF4hE6AVHbLYNhQB8XNM/4
rZYRYPKKvrp9Rh+bU9nvvS0mgPEjeKVumwG292l/CH1JwB6tdUt7TQ2QuntR
1iadAKnPyu07zAxwiXPnjbk0As5YBWdvtTDAYdtTojGknb0XKKvnDFB5m6XX
21QCXj8cf/HV3gDtck05eVLI+omPVvF+Bphh03SgL4msv5VUs3LXAOdYtjG/
TCDrP4pFf+kwwLXDu9ZJRxAQt7cqc7HTAGc5qMVd4QS4XKJW7vxigKY/6976
kxbeHfHn7DcD3M3BV1x+g4DbbkNWg8MGeNLidpT2dXJ+jnSp8TkDLLJ2sbgU
QoCQFnffEp8h/qZy5a8LJCCmfkVC6KwhDiel+7N6kRdHzxFJQStDPDEx0kX3
JGB2Z8uxHTaGOOCr7nGJtKVnqhT3BUP0nX2gO+5BwGEBedn1roao0a9A++xO
QIunP0wHGmJxr+qxN64EbBGc1alMMUTLRim1VCcC7nj/crbuNUTxavar620J
2HEmwNOozxC9PG4JtdoQ8IRv0+Uz/YZ4fovf9H3ShXTxG+JDhighNcErSrp1
nUf6/LghbmZ2C9G0JvOWMvcp7p8hSr2UTb9/joCbtWsUqnYYYZmK42ZDCwIC
eXZtFjYzQkW/Kic0JqC5YIM5WBjh+upUT07Su3T/ZFieNcLlZt7MXgoBFeEf
5O7bGGGBhXasP2mW+QB7dmdyfHf8hTdGBER87aLPBRgh8tWtPWFIQEJ6/MX3
KUZIj7PjNtIjIEeMrcmn3wjnI1UaWDQJaBdQ/Oc6SL4/PUDzG3kxX9ocJO4w
ZIRh/CcmSkjrzs3Gmo0aYe3DT1GupGerh4xOTxvh4gjzsa/q5HpY1n5bx0RB
e/dyrlI1Arpjw34n76Zgk12aX4wqAWtnmfmrzlEwNSa3+boiAfOvkmKHrCnI
HW+QZ0d63PUo63o7CmoPHMpWIt3605Kh60BByZPb/zKRTu4pqet1p6BZ4uzU
VSTgSI2r13wwBbsT30oEA7k/Er68P/qUgnH7JvTuKxDwTKLgatpPCr7J+9fH
JUeAG8/vhZJfFKyqZX43f5LcH4sSvm3jFHQ4nPSuj3RlzSsX1mkK7qs5wJlL
utvkFdV5nuzXv/CJCun1QfnHpDcYo93Mq9ErsgQ4vnsx0nzQGK+z3LywKE2A
mO1z3WVXY7SSYMHjUgQ0psq9mnE3xo8Oi1m7Sdt/ado66mmMrX5VguykM/TH
O9p9jZGHI1Ju+DiZdxC3yA4yxtvzyUeTSG8XeOlgdMsYHym3LzGRZuksCM7J
M8aYu/3N3yQJ6NEoLTQeN8aKFzm0qqMEKOllUH0njbH/LYv1K9LPKbdXEhnG
qGoSyZVOOsDqgmbHf8YoJD6WEUh6h+/WQcMlYxTkiAySJU195LRVn8ME1+V0
zRQeIaBzjt9D86gJWl3+mVh4mMzH04DD4G2CqfqF274eIoCLqbhUztcEm/fe
4WgmbWT5W1X6kgky53BzVZLu4HY8d/iKCdrxdMllke66YXx7Zxg5zuu40Zt0
r4PE778JJij27kwyJ+nhQyOvXxWaIIdhpZLOQTIfRQbywjMmONGcvjgiSgC7
rHTLtlkTDF+aje8lLUTbYc02Z4LyrqmS7aTVa3+EjS6YoLhncySd9IMO3/cv
mU3xe+F0SiJpuT8PzE9tNUW/iSh1FdKB0oOXKRKmGGhOuZlzgIDVt15vwt1M
caGgihK1n+xvbWH0Ew9T1Cot2B5Cuozy26bcyxQttbP6L5H2mXbnnPMzxY/K
ITEXSI8ecHW4cM0U7dkVlBVJt99z4FeJM8XQUx37F/cRkOljGcRcaIqiEX/u
e5LWkjijGvjHFN3jNlT6ihDA9Pkzs89fU9wQzf3RjXSx/4VylwVTtO2n/3Ag
LVxzXcZi2RS/OH8RNCe9aFwjJsdGxeMBbzpOk35+BTnnuan4Uo9fYwPpDQ1y
Xd5SVAwt3XDkyV4CGs4edXLxJuuPPV4dFCbXz86RSPWlol/zibxe0uccH3O0
XqLiYww510l6zmtboVQgFddsEu14R1rk5t/F5etUvFm2b00B6eDCipi4e1S8
N+vjEkxabp3+qzelVJRpGFPaSzqcPZJllKCiOGdBiiDptq3VlB3lVLR5Fv+P
l7SjgNTC1WoqFtjebmQnfV+ST0n9PRWJoaW0uT3k+WLR/+lrLxU3t+WdfE8a
bfj3c3yn4oOhv4N1pKPtDS/DAPm9bjzxlaSFPWsFMoapaBBY/O8NaYPw7Auu
U1Rs8+Ld+Jh0SvRASfo0FTm4g748JD0at2Nj+wwVDekJL+6RDn4Y81L6LxXV
5Oh2MaQ/PKpjclqgYvGjd6oRpHmzVgwf/iP/j5SveChp21yZzOZlKo40ErxB
pF++8vi7ukrFg1IP1l0m/T8FE8B2
           "]]}, "Charting`Private`Tag$18560#1"]}}, {}}, {
     DisplayFunction -> Identity, Ticks -> {Automatic, Automatic}, 
      AxesOrigin -> {0, 0.10597944436558807`}, 
      FrameTicks -> {{Automatic, Automatic}, {Automatic, Automatic}}, 
      GridLines -> {None, None}, DisplayFunction -> Identity, 
      PlotRangePadding -> {{
         Scaled[0.02], 
         Scaled[0.02]}, {
         Scaled[0.05], 
         Scaled[0.05]}}, PlotRangeClipping -> True, ImagePadding -> All, 
      DisplayFunction -> Identity, AspectRatio -> GoldenRatio^(-1), 
      Axes -> {True, True}, AxesLabel -> {None, None}, 
      AxesOrigin -> {0, 0.10597944436558807`}, DisplayFunction :> Identity, 
      Frame -> {{True, True}, {True, True}}, 
      FrameLabel -> {{None, None}, {None, None}}, FrameStyle -> Directive[
        Thickness[Large], 
        GrayLevel[0], 10], 
      FrameTicks -> {{Automatic, Automatic}, {Automatic, Automatic}}, 
      FrameTicksStyle -> Directive[
        GrayLevel[0], 36], GridLines -> {None, None}, GridLinesStyle -> 
      Directive[
        GrayLevel[0.5, 0.4]], ImageSize -> 1000, 
      Method -> {
       "DefaultBoundaryStyle" -> Automatic, 
        "DefaultGraphicsInteraction" -> {
         "Version" -> 1.2, "TrackMousePosition" -> {True, False}, 
          "Effects" -> {
           "Highlight" -> {"ratio" -> 2}, "HighlightPoint" -> {"ratio" -> 2}, 
            "Droplines" -> {
             "freeformCursorMode" -> True, 
              "placement" -> {"x" -> "All", "y" -> "None"}}}}, 
        "DefaultMeshStyle" -> AbsolutePointSize[6], "ScalingFunctions" -> 
        None, "CoordinatesToolOptions" -> {"DisplayFunction" -> ({
            (Identity[#]& )[
             Part[#, 1]], 
            (Identity[#]& )[
             Part[#, 2]]}& ), "CopiedValueFunction" -> ({
            (Identity[#]& )[
             Part[#, 1]], 
            (Identity[#]& )[
             Part[#, 2]]}& )}}, 
      PlotRange -> {{0, 100}, {0.10597944436558807`, 0.9899999929276092}}, 
      PlotRangeClipping -> True, PlotRangePadding -> {{
         Scaled[0.02], 
         Scaled[0.02]}, {
         Scaled[0.02], 
         Scaled[0.02]}}, Ticks -> {Automatic, Automatic}, TicksStyle -> 
      Directive[100]}], 
    Placed[
     Unevaluated[
      LineLegend[{
        Directive[
         RGBColor[1, 1, 0], 
         Dashing[{Small, Small}], 
         AbsoluteThickness[5]]}, {
        Style["\!\(\*SubscriptBox[\(S\), \(15\)]\)(t)", Bold, Italic, 
         GrayLevel[0], FontSize -> 28]}, LabelStyle -> {}, LegendLayout -> 
       "Column", LegendMarkerSize -> 50]], {Right, Top}, Identity]]& ],
  AutoDelete->True,
  Editable->True,
  SelectWithContents->False,
  Selectable->True]], "Output",
 CellChangeTimes->{
  3.876354462333988*^9, 3.87635450750865*^9, 3.876354743655085*^9, 
   3.876354804208576*^9, {3.876354922907301*^9, 3.876354946997387*^9}, 
   3.8763551698960075`*^9, {3.876355213758505*^9, 3.8763552333108263`*^9}, 
   3.8763553417037086`*^9, 3.8763558212997246`*^9, 3.876356177864957*^9, 
   3.876356624524697*^9, 3.894606986744855*^9, {3.8946070264129343`*^9, 
   3.8946070400555677`*^9}, 3.8946118760347013`*^9, {3.8956189923445587`*^9, 
   3.8956189969074554`*^9}},
 CellLabel->"Out[96]=",ExpressionUUID->"cfa348d0-daac-45ff-80ae-7c63167fa3b1"]
}, Open  ]],

Cell[CellGroupData[{

Cell[BoxData[
 RowBox[{"S15", "[", "t", "]"}]], "Input",
 CellChangeTimes->{{3.8821461861836376`*^9, 3.882146190997911*^9}},
 CellLabel->
  "In[108]:=",ExpressionUUID->"7776c7fc-2193-4951-8c5f-a1ed93910673"],

Cell[BoxData[
 RowBox[{"{", 
  RowBox[{
   RowBox[{"-", "2.2352645141606655`"}], "+", 
   RowBox[{"0.6679269772498407`", " ", 
    SuperscriptBox["\[ExponentialE]", 
     RowBox[{
      RowBox[{"-", "1.5440554797373978`"}], " ", "t"}]]}], "-", 
   RowBox[{"10.164141991254345`", " ", 
    SuperscriptBox["\[ExponentialE]", 
     RowBox[{
      RowBox[{"-", "1.4411184477549046`"}], " ", "t"}]]}], "+", 
   RowBox[{"72.31354589105199`", " ", 
    SuperscriptBox["\[ExponentialE]", 
     RowBox[{
      RowBox[{"-", "1.3381814157724115`"}], " ", "t"}]]}], "-", 
   RowBox[{"319.1945349870029`", " ", 
    SuperscriptBox["\[ExponentialE]", 
     RowBox[{
      RowBox[{"-", "1.2352443837899183`"}], " ", "t"}]]}], "+", 
   RowBox[{"978.0524525145242`", " ", 
    SuperscriptBox["\[ExponentialE]", 
     RowBox[{
      RowBox[{"-", "1.132307351807425`"}], " ", "t"}]]}], "-", 
   RowBox[{"2205.034229239439`", " ", 
    SuperscriptBox["\[ExponentialE]", 
     RowBox[{
      RowBox[{"-", "1.0293703198249318`"}], " ", "t"}]]}], "+", 
   RowBox[{"3781.8459391129754`", " ", 
    SuperscriptBox["\[ExponentialE]", 
     RowBox[{
      RowBox[{"-", "0.9264332878424386`"}], " ", "t"}]]}], "-", 
   RowBox[{"5030.289181734589`", " ", 
    SuperscriptBox["\[ExponentialE]", 
     RowBox[{
      RowBox[{"-", "0.8234962558599455`"}], " ", "t"}]]}], "+", 
   RowBox[{"5240.0315404316525`", " ", 
    SuperscriptBox["\[ExponentialE]", 
     RowBox[{
      RowBox[{"-", "0.7205592238774523`"}], " ", "t"}]]}], "-", 
   RowBox[{"4284.688372100798`", " ", 
    SuperscriptBox["\[ExponentialE]", 
     RowBox[{
      RowBox[{"-", "0.6176221918949591`"}], " ", "t"}]]}], "+", 
   RowBox[{"2736.9296038244224`", " ", 
    SuperscriptBox["\[ExponentialE]", 
     RowBox[{
      RowBox[{"-", "0.5146851599124659`"}], " ", "t"}]]}], "-", 
   RowBox[{"1348.2809737132488`", " ", 
    SuperscriptBox["\[ExponentialE]", 
     RowBox[{
      RowBox[{"-", "0.41174812792997273`"}], " ", "t"}]]}], "+", 
   RowBox[{"500.1115970341342`", " ", 
    SuperscriptBox["\[ExponentialE]", 
     RowBox[{
      RowBox[{"-", "0.3088110959474796`"}], " ", "t"}]]}], "-", 
   RowBox[{"133.8468338401403`", " ", 
    SuperscriptBox["\[ExponentialE]", 
     RowBox[{
      RowBox[{"-", "0.20587406396498636`"}], " ", "t"}]]}], "+", 
   RowBox[{"23.780926334622247`", " ", 
    SuperscriptBox["\[ExponentialE]", 
     RowBox[{
      RowBox[{"-", "0.10293703198249318`"}], " ", "t"}]]}]}], "}"}]], "Output",
 CellChangeTimes->{3.8821462011990166`*^9},
 CellLabel->
  "Out[108]=",ExpressionUUID->"678249b2-8bf0-4d9c-80d1-a395a0c2e569"]
}, Open  ]],

Cell[CellGroupData[{

Cell[BoxData[
 RowBox[{"Show", "[", 
  RowBox[{"PS0", ",", "PI0", ",", "PR0", ",", "P15"}], "]"}]], "Input",
 CellChangeTimes->{{3.8763547599188623`*^9, 3.876354762138926*^9}, {
  3.8763558459157295`*^9, 3.8763558465150504`*^9}},
 CellLabel->"In[97]:=",ExpressionUUID->"6f327cd2-f8d2-4010-8866-1da24b7de19b"],

Cell[BoxData[
 TagBox[
  GraphicsBox[{{{{{}, {}, 
       TagBox[
        {GrayLevel[0], Thickness[0.007], Opacity[1.], LineBox[CompressedData["
1:eJwV1nc4198XAHBklpbISBIKfcsoSdY5tsj+4GNFyEzZKxUlSkKSKKWBJJLV
ett779JAEpLx+VAIkd/799d9Xs89z33Oc865z727Hc+anmJiYGC4zsjA8P9V
JH71yQOhKtUiJ54g7hd0eM0uucvLLR1K7Ov65PLoUBX8IkPCLR8c2V8Nm+XS
oV7Gx5XVrQLE589U3sihQ2Nst+68awfMRCrZzWTRoUnx8tsp16/AH045eDad
Ds03v/iMu9LBKM6dohFPh6spyU23ZGfAf69P9cE4Oux3A+tD+TNQduFShPAN
Oviy3TznmzMLCn7cPxdi6PBPS6585uFvUNZU2R4fRQe+mlCN6Rt/oG+yMdXj
PB30ytgMx1zXwPniQjzhTgfZNcf57TNrsIlZnoXiRodYYft2UWUGNIqr5p9w
oYO/47sASi0Dnh1R4trsTAfNMe/akl5GPHFb/KPSCToMTw+cDJ5fh4rNn47v
NKWD8OrrtFV5dtzR7cgycoQO3A9OzfCcY0fWW59aJeTpwA7bNKUq2NF8aK3Q
Q44O9PAzkyd0ODDM/mbzqAwdypn3KFZarkeJEwJ5byTpYMeZ2HcpmBN7uv2x
TYAObRvlOZjttqBjsWPgzWUadOtzpbSHbUHpKwt+txdp8PEabW9q2ha8GSjr
lbxAgxGWp5pS/Vtwj7+9evwvGqys8oZTbbYi9wSNxXaCBvtoSwu5Vlw4cNTB
+cQnGlxtLxsxt+DGeb7zXD+LaRDHeddPOJAbLxQ/C4ospEGSXiDT5G1uLOng
MBF8SYP0einh8Pfc2O5BN1R7ToNX5ek2ORQe7OU9u2L/iAajLyK6/5luRxmX
ZqGpWBqox2tVPjXiQ5WEQsFdJ2kQrlf8rPsMH/ZL12QZnqBBOYvordUbfLiz
yFQx1IYGimEMLmatfLjqVuNZZ06DQ+7EhjVdfswuKA/+T48GYhqylhbqAjhR
UKJ28CANWP8I0pgPC2KA2eXM9WvToFl4vU+aIoiMQn0xhX+n4ZLXcqW1nyB+
U975w3xxGv5977v1skAQs2JXZuNmp+FPZ+JRW6md6Mx2uqPp+zSM57BfKRIX
QhWNoLQTDdNwSnp5o+xGYfTI4zUciZmG41+iM/mEhDFo6zrdtKhpkIvmUWGQ
FkYJHyZVw0vTwPxV5nSHsTCy/eFkexgyDY/jXJu9koTx+57T3suu0/B1ujcq
Z8duVHjkX3pFYxqscvPXRPeJoDxl3qhjfgqQqnJng5IICsXPryudmQIJ5hap
3/oiOCn9leXx5BQs2ozZVXuJ4P6FA1+tvk1B8oadpQ4FIsj9ec4quHUKejxi
gu8riOKz/JR1px9NgYHkqdntOmKYsfu6zSbtKVi+HkAMWIhhXMGjoAicgmza
lSsZLmK4UYRHjaY4BczFWfwHo8TwVWpEe7H0FLxTHVczqBPDrBMPg+b5pmAv
xTPxssYerDSSfq8+MQkMF30OzcBeHFzzebIaPQmFvecDmhQk8GDiKG9y/gRk
X3F2HD4mgZE5pnbNTyfggby+0V9rCWwsE+9YSJ+AmBQ+yQPnJVBbfPmoQsIE
ONkW9SdUSWB/57ejdt4TwD0yrkHVk8TOTF5JWekJCPxtxvXDZh9Gpkcc5Xr6
E5S49uUzX9yPs3UH8lPDx8H1b+L9TKoMFpgSjYNzo3C2/sehfIODuGMimKn0
xHeIsWbds3paDu9s+3FbLm4InBrOuci6yeN7reK+qKP94Ky813DhrDyKBcK3
IPF+cCnoPEwEyWPOSebLvjz94HZvD4tWtDy6yDq9jZz9AmfOdjyhZsmjKW80
n1DOFwjlFf12cUQeT+owFO3f+QUSXZtt2h2OoDarURht/WeoYuM38bRSwPg5
YQdT1o8w9kRK79NJBRRp57lwc74POFFTQ8dDAYWP5cUOjPQBNfjsYdFzCujD
YxqVVtMH9PE6/i9pCniFdfDQq4g+2NnsO6w3pICH8taUrBj6ICS21W+f61Es
rJ2NsGX7ALJbw5N/+itiy1h25KxSL7xj75NoCFNEjwZlRUPpXlBnkCIyIhXx
9xeO6hKRXqDQv3y1T1LE0+KgkMnRC4FtRyQ/FCniwMJjQ5aPPVB6jU5U/1LE
1RWeY/WBPaDLZP/tnrcSbvYJ3S5e2g1dSyV+IcFK+EFQYqj3ZTdYz3KyWoYr
Id/ZW/2xmd3gOfRuH1eCEg6Z3jXfEd8NceXb/a/mK2F27Lm0Asdu6A1tZw2g
KaF4VbJo+YZucPitst/wtDIOSGkd3H+qCzZyMXT2+ivj29+p00rWXfBOptrP
5rwyyrcQby2MuoD7jDbhFqeMUXfaHPOOdkHjuKHe5ZfKmDm5xDm4qQtkBu3d
3swpo3jRH1ctohMYmiIyRM6roIx1b83Mjk7I+6Gh++yKCmqEXZUx5eoEa1bW
Kek4FRRtXkkrY++EYo2YQyrpKsjhJZjpPNkBbuWJ1ZZVKhjQbxsm9rADOoue
DMWyqGJeSvqq7sYOePSgTvDPDVV8nuPlkTvfBmm2+/vMk1XxrjstQnC0DVIE
bt0sfqCKKYoeLfd72yAu2YHVN18Vs+UGinuK2iA07i99qlMVGQOD9mzwawPT
C7I1w9sAi24X37s71wrMJ+67t6cCBuXLbGxb1wprO5jFDjwG/Of/t0ZzvgWW
P3kMXs8B3JPj/aZlrAVmzBXMjhGANcmiQmzNLdBv0KNc2w9o8O2/IwdvtsDn
B8zsA5sRJcKa/I6LtEBRnOKXblNE6S3NWySNmsHx3iaWdxaIRL0qp45GM3Bl
D0s9skZ01xAq9j7SDN5VMZfOOiKuWM9/GdvVDPvnPkty+iJy3Z4wspttggyr
c8FaNxHt6/eMuyU3QZJYKc+bDsQKy4r8vPFG0JBNgPQexPrFuLr/Bhvhl4qz
e1QfYlfjwIHinkYwtuQso3xFjF4cbP1e3gicMbbOszREp+y3YmW3GyGSvlK4
b5MaBn8SVjXSagT/dyrG94+rYe+13MDnzxugxLqB6ZOxGorEbrp951EDLCwb
l3Cbq+EtgWrXuDsNEKLkLBBrp4bnOWeW711ugAulMSOhZ9SwJGVv3GHbBogu
7wumJqjh2BG77dTNDXC32ufRtl41lIgcpHKer4cvjn/NjD6qoZbMJbqCfz0I
rrvCer1fDYUt1D6e8ayHBxopnkyjapiYsBKwYFUPT2rLD8/Oq+EW/U7C70g9
5NZvaG7nVcfOkWHDnXN1UNGc+euajTrmcW+X/OlXB4V8nT7n7dWRr6rd5uXp
OshwWZ7xdlLH+qOzDy6cqoMYJiO6pac6LgzuVJCxrAOK4uLknnPq6CBS/m1M
sQ4mnumNVt1Vx3dnjmbfW1cH3NfofUuf1HEpJvv579RaYO3jt5weUMerfMWH
42/VwpKY5oehb+oo2M//W+ZGLQxWpvQ2/FTHpOtS01HhtfBsUa3r9pI6HtHk
Fw1zrQVVt6RmWX4NZMjdtzFKvhbcdY6WuVM1cGtFij/tYw3QJPjrCmw10PnU
hgst3TXgu36pdclBAw8W60++aK2BsLY3/dfcNXA2RqXnamUNJJgprDwL1cDe
N1S2q9k18Mr+iNJEmgaevsi1nBdSA0zBh996fNPA9Vvi3T2EayDaiqeqcFQD
Y5Xtill31ACn0nzj8k8NZLbUvZHNUwM8/4o/xvzSwKhar46V9TUgESm3mLNO
E9cvzg6OzVeDUcKhI5N7NJHl2cZporUa0rJlSzw9NLG7ODFR/UI1NH5yakw/
o4mBG3XU7oVUw9z65C89vpoYcsQjddG/GvS9lhmVz2kip/EnmSrPaliWrTHk
jNXEm/UObtesqsGKoIzn5mnis57bybOHq2F7e9AO2owmCt3KmGb4VQU3f5dF
eAdpoWW76X8igVVwpjvhpO05LVz5s7S7wrcKjhc4qele1MLdu/GQ/dkqYD3L
wSgcrYUcHGyp2W5VEDZBCe9I1sLNJpv4HWyqwOXb5AWpV1qodzx0n71aFSh3
8IdNzWlh5eH4yGubq2AsJyDQzVcbXWfc2/8UVYLFzn+D2YHaeLm0n21DQSXU
xUfp/AzVxvGdILj7RSVk+N/h87isjb0hU03m2ZXgqPr2nWeSNqpGPxgdSquE
wa6Vf2deaeOLcLbIc1GV8H7xcnTAsjZu9ojneWFTCbXaiSmXLung5d83bAI3
VsKoC9EWGqWDMsYO1002VAJr9AiTX4wOalvmZklxVIJug7yXU6IOum8+n0Jj
roRWnS9qmo918FLmHq/1SxXQoys2yVKtg+H/jibyfqyAYb1XKtcYdfGF1037
7ykVwGj0eTg+XBf1I3aduC5WAY3l5qL+kboYaqHGKLW7AhKkupyoV3XxdFDg
jZ6dFSC8qXFEOEEXg1PKzcV5KwDbSsYK0nXRRFHdYpajAsL1b070lOuiKrN1
OudMOTDo6v7iXdXF25u3sBqVk1Z7xfgw5BgqNrXTIxzLwVrzR/PH88ewI+rX
pQT7cijW4UvaeukYNjqItj+yLQc3w9C9l2OO4fjw04hWi3LoslHVd7l3DNmf
tQio65fD48D6pP1lx9AlrXvluVw5aOZ+EH/LoIfbc16/ducoh6u8fwy6o/Xw
ZsZxG7Z3ZZDU2Pi9+roeBsg7MX16XQbpIXdDiuL18O71pajckjJ49UUlM+mO
HlbPaYpYFZTBaHrkisVTPTRZKPRvzC4DdQmu51/q9TCI0ib6704ZrCgcYB9l
0UdPL/ZL74LKwNvaqfrPZX2UTMsrEFYug03pE0PKV/Xxr6JP7RHFMsj97rMW
EauP71iyU4wVyuDH6XBlztv62FpScyFargxOXLz/SjhLH7c+XLdt/YEyOJ7R
l3OsUR/D7u0dcxAqAwma/q17nMexLDng1jGmMvgWIecMt4/jpQmme0XtpbB3
+6Y479TjKOLi1Hu4rRQ8cn68fnT/OOoe5nB621IKc913NzBnHcf+4ZnQ2sZS
YBdjLGp8dRylOOu8J6pLQaq+jdH043Hk0UaK/+tSCF3vmu68wwBjM7nWBz8q
Be5bqZ+vPTLAg3pnfzCFlML699u6fDMN8G9/49xoUCkw8MY12DwzwDfKBdNN
gaUwffdS8YECA9w0opue5F8K9Y8947oqDVDRymBazrsUggtV1PmHDHCcJyjx
oWspDHR9e5YtZIg37uXThSxLIWvLvpCGe4YYkHQhOV6BzG/MapH5oSEKOopa
JB0phdfEtSD1DEN8TtNdSJUvhUaXnwFluYb41YHl/VO5UpgozfYtKjNEXu+2
hTaZUjjgLn46/ashZnuN79KQLIXiKjH7IFEj1IwkcloESqHKd5eW+HMjfGtR
/N9+hlJYnqcnCOYbYYS1yFXvNQLkQir7txYZ4UpYdHjJPwKyL570X3lnhOYC
ezTUVglIiH3ypKvZCC+kSTM6LBPgkCXOFDZhhIK0hKm3cwSsTd2xH+c2xlrn
sO9ffhLwQPihoArFGJVcHY+VvydgU4xs4wELY/xQNtMuQfri72o/IaoxljI3
td3qJc+rH21eszHGQJY3hz17CBA5/V9ItZMxDqDck11dBGS9fvVex88Yr21t
Sn3QSsALw7Y400RjXJ6L1f5VQ0BZ2DKDW6cxyprzBw4UEbCQPzZzqdsYb5sc
3mBFWuZ799D9XmPk3WnP/b6QgIxjzyt7PhrjraHdEe0FBMRstw2Hb8b43uf4
m/p8Aixelq1t/2WMO5R8NVufE0D/Hv6vbpsJXuO215fMIGC3PtuKqKUJCset
G9ueTNbvvUa3gJUJDoYzPS+6TYC2fXj2VhsTNLk4W2lM2sNvibJ2wgStN2cO
Xk8ioPjeZN5nFxMUjL36meUWGT/VYX8z0AQjQ3zusyeQ8TdSav7dNsHG/Uap
OjFkfIfk9U+9JniMSOq8f5Hsh2hV5vIHE+wS/LxLm7RnELVyxycTlHG8X0q7
QNZvV/S83YAJdl5KHEDS8WdG7IdHTdAz8mfJeBh5/sZ0uckFExTvGLiiHUqA
sD734AqfKfYXhXQoBBAQW/9PRtjOFNe6urkmPMmPo8+Y7E57U2wYvO+ZTXpu
R/tBgZOmmC0SvexC2tbnvhz3KVO8KPPv7YgHAQcElRXYvUzx97XL74bdCWj3
CYGZMFMMt+e+O+5KwJadcwaVaab4We3XbQFnAm75/fRw6DfFr/5LJZvsCBDQ
DvUxGyT347kon20JeMy3IVh7yBTzREMEs0gXlu2/sn/EFLeyPv5PlXQnm3f6
4qQp6vy4Bt425LylLfQk/DXFTU8nhfqtCLhau06lSsAMNdYr13dZEBDGI7RZ
xMoM3avyxw6YENBWwGENNmZ4NTAmaM2YACHD+QxbOzNMfMgm20W6IqpV8c5J
M2QJs9oZQJppMdSF08MMs06f7is3IiD6c1/ZQqgZcvF+LLAyJCAx/ebpljQz
DPjJzZyrT8AzSZZm/yEzjDjTtEhoE9AtqPbXa9gM2yVGRFNJr2w+v991xAxp
8Z6egaQNF+birMbNkOO5o5Es6bnqETPVGTPUYnR0y9Yi+2FbO8DGQMGqRLHm
e5oEfIy7PHt3FwUlfYqzk9UJYJ1j5K86QUHd0Fiej6oELL5MiRtxoCBxLtzg
LelJL2lmdicKsn/NeniXdOcPW7qhKwWTuP9LsSN998vruv6zFDyq4tc0okKA
VI2X72I4BXsSuYQXlcn7kfipRfoJBaFy44KsEgFPZQouPPhBIe/XBYfpIwSc
4Zldev2TgqIrAWLvScstywR0TVKw2dF7tZR0Zc1LT+YZCqpwiNFiSX+0eEn1
WKQg//VrjQdIs5/PPyjPYY6Jo04mfvIEuDXljbXtM8dFzvVyGw8TIOmYY7jq
ZY6h+aHRwQcJaLyv+PLXWXPUsKk3dSHt8ql567iPOQq+btpPIZ1hPNnbHWCO
8xsbOWVIC8N+m+zz5jgobHluXJaA7YIvXM1umONL4RPstqSZPhSEP8s1x1MF
HPEGMgR8Ofa20HzSHIMeM3yylCJA3SiDGjBtjhM/t7/RIZ1Dif+XRDdHnXKD
zCOkQ+1P6fX+NscP3lPPeEkLBGwdNl0xx8nCVOuPBwigPnTfarzRAtmpW41s
SX9Y4PfWk7bAoThH6TP7yfl4EnoA/Cww8OwR9df7COBiePVWMcACg725JJ+T
NrOd1ZIPssCFJ1386aR7ud1OHDhngWq9/XzRpPuumMfvuGyB8690Yi1J97vK
zP5JtECW06Fqy5IEjP43Vvyy0AJ123PytEkvFpkoi/yywAilgcElcQI4FeTb
t81ZYJ7A/UMzpIVLBRxYFizQuG9Hwhhp3drvl8eXLDCsQ8Whh3Rqb0DLC0ZL
3MXhaZtHWnE+1VppqyWOb9pT4Ug6TH44mCJjiZ4dE+t69pLvxRvfkqgzlth+
bi807iHzYy28/tjbEtFV71kF6XeU2ZPlvpYY/nxY4DVp/5mzmxYCLfFWmCV3
FulxcS/XUxctce13hn0k6e5kV37NBEtk6HQ2VSed6W97nrHQEvlWxc7XiBGg
L6OtFTZviW5fN938JEoAw/v3jP5/LJE27SzUQ/pVyKlyzyVLXJ35/bKVtEhN
5BGbVUtcGswdrSC9bF4jqchCRYvHAjeySOecw02L3FQsY3Hr9CfN0aDY5ydH
RSuFfk4e0g120u6eflTcaT103kmE7J+TG3E/gIqVAxn37UifcHu0sTOIilID
xdWWpBd8txXKhVFxeCJT8Dhpsat/llcjqbjukunmw6TDCytiE5KpOP2IbYqN
tCKb8cuSt1SUL/dxLthNQBTnNaZxgoqm64/uySXdtbWaIlBORY4XlRNZpN0E
5ZYuVFOx/s7a5TTSd2T51HVbqNguV02LJj1nM9TzuZ+KfXdiH9mTxpP8ezd+
pSJzslGuNenrLqbB8I2KJVY3CHPSIj61ghmjVNzV5vpDn7RJVPYpLxoVz2QI
+SuQTrv+7XX6DBX5Nqs+PkR6PEFgffcvKioFlvRKkQ6/F/tC/g8VXd/f1d5D
uvVhHYP7EhUP7GCIEibNm/XP9N5fKo4tPm/aQdrx+ZHMtlUq+vLc3cpL+sVL
7z9ra1R8wVtvx0X6f0DjpIM=
          "]]},
        Annotation[#, "Charting`Private`Tag$17178#1"]& ]}, {}}, {{{}, {}, 
       TagBox[
        {RGBColor[1, 0, 0], Thickness[0.007], Opacity[1.], 
         LineBox[CompressedData["
1:eJwVl3c41e8bx4mkqK+kSJQQkb3OQdx3yN7zCGVkZM9kRUYysqOMZIZkU4hK
2c5JoqUlEpEoO/E7v7+e63U9z3U9n/t+v9/3c32O2nsZO26joaG5S0tD8/+V
N/lf0e3DT5WZrUPejgVHwwNGoSMeLvmgni7bLZUbDU8vVRUfd6mG+RVgaGqL
hi4JH2cGl8dwN2Yr0oo2BnoShzSXnF/AWvFPyxMJMdCrENU86/wZCIG06fzl
V6EvddRnyvkXBNGaLz5jiYNrNzN70yXnwVbnKVlNPg5EXOCMdPU8DBToPKW3
jwPfHakhvhULMF7vbK7aEAebp2Xa5+/8ARaTL2adVvHA8SxY9ef1FVi6MP1d
/EECaLft0J903gIPhztrWJgEklv2Swfmt4BW7FRS5JskSOQ5R+E7SYPXZw1L
uHYng799S4DpcxpsURK3tw5KBrVJ7+eNw7Qo0pujx3wiBb7+/Gh3aYkO01zf
hl9mSQWefw9y/8kxosMnxqVjNOnAdttxfn8II3bMVR4c4UkHRtinJvaYESs+
xpGaT6XDrwjPmbMaO5FRL1ObNzod2umPKTyx2IVa5pOKl5kywIY57U3kJWZ8
ZHSRuYj/BpB3y+2kt2HB6E/t5T2RWTCkw3qTEsqC7DFKGkxlWfA2bk7gVi4L
fjHXex1NzoKJ7XfVxD6w4LgQvuM+eBM2/rFHkKz2Yoi+4fhc3U0QnltbrrRk
RVcO0xTNhVtwjdI2YWbOhgf9J4OeZOdCEnO2H89FNrz4gGXWqTsXMrQvbpu5
wYZT3ZcY9BZzIb9LjCdihA1dX74weKefB03t+VYVpvux1u373zWG2/Ct6srQ
pvEBjKIQH2dH5YNK8ukndw04sPLM9ndCpAKI0G4oH/LkQAWdLj+CbwG0b+dL
/3edA1/bCq46JxaAQiiNk8kAB86WHFeTeloA0hdambY0D2KySvsNL5FC4FeV
tDBX4cRE7pmoip1FwLDCNUcvy4U/9yqG7/pSDGp1CW/ETbmwZfMeuXGzGCI9
1p+c8eNC9n1Hea5xl8Dm+Jv0mlouJJ5iMCy0KoGVwTR5azFuFMxWMa15VwJT
FYwx9YKHkWu8xlH/Yyk4iq/vltzNg89eWjy3pisH3dHYEo7DPOhrMzotIlwO
MrH7lWjEefBPmIyGuFE50H+WcH9hyIMZAnri/fnlUJjk3OeRwYOZLx3e2kMF
fP45fLXi0FHcgTcchK/dA8vK6i0+YV6kf7av/ANWAZKUspgUeTGq1XNJyLMK
jtP3i/3R4UXf5r7SypwqWLWatOnw4MW8HaLhxitVkMnE/ci2lhdlWkWXjtZW
wyvX+Et5RD4sG5sv9MqqAT0hx4UDGvx4U9S5L1aoDtYTAlo/mvPj1D79zqFT
dVA2FxNT7MSPj+J3+8ueqQP6htKDUlf5cS5gcf5UQh20KE+d0uvkR2aeDIfA
uToQMHVLi1I9hl5Tb17rN9cDTbiP9DwIoM4xAYFQ20aoGw4L6CUeR7p0SUXZ
3w9BkVW4mj5cBKXZY+v5Xj8B579peSUkCbxFF8vI79wJGfqzz4JsJfAcy7jy
dGAnPCk4/UPPRQK7trkzlF/rBA7NVbnlQAm0koVK9opO6MmwGVTPksC+QzE7
7892gpDYcbqpEQlsULZ7fMO7C2Zs21yETSRRQY/2oq5vN3A0HEjePCOJf03M
ptkju0Fth3fjkL0ksvsg07vUbsi9z7stxFcSleXTHyvWdoPuemxOf6okxq+L
lF3+1Q33040p7oOSuJxmFvTuQg94dX2XrtaTQq+WD9Jjpr3wBCvdRMylcCVO
yVH3fC+wtHoXlZ+Vwlsh2iylfr1QU73GWuwlhRPHtYT403rh902m3zdTpTDc
ceOxOqUXLrqJ10SOSOFRa05tGtU+CGUJFDG3kcao0x8VxLn7YSBe8fwrR2nc
t2GwyincD9zbaXINPaWx9z9B/Xm5fmhfu8akEy6NZ+8WylsY9gPNePYPKJDG
mC7XUdbIfohqbC8T+iaNnePO9MfH+iH+DMOxf+4yGJd5RJnh+gAoSzAvT/vL
oN0Rr/PqmQOwsJ21+3WoDBLi2US98weAVMt9oSZRBpVvptpH1A7AMUbZ+w6V
MsibWRafOjwATxodZPtmZHA9QPfGhQNk8E+4wPDgjwyK+lGenzxMBkE7rzdF
f2Vw0mpXx+oxMnW+hASFMcli0IDqlrAsGawc0tokTsgijVRPYKAxGZZZnp7O
cpXFreY/28qukaFisutAtK8sirC+KqJLJoPNo4Hv3sGyqEHz9rrGDTI8d34b
px0vixY/pqWuFZAhtf0X+V+5LB7dZXRp9iEZ1DKWbv+olcW9AhEH49vJsHrh
r9ebZllk8Kb79d9zMpzdv4O1tlcWd7zPExmmkEHE/bD5+WlZbOA8Xa48ToYv
p/gFjRZkcV8rsZh7igzp7MKrSmuyGH+0un1ilgzrHbLZ7Dvl8HmXpPaJZTL0
HNT71HdcDn9amDJk76BA6C/j6gcScig+s5+/hYkC4p2kiGKiHDrm777Y8R8F
Mr3P817WlEOplsCuBHYKOHSHOEm6yOHmN55rtAIUOH9SQH/ZSw5bdz2ZNBai
gFPtoGxroBzyHtKKuS5CAZecY9tPx8rhVhZDarsUBVxZBmd3JsvhxmDt9kZZ
CrjFBA9TMuWwPkmmN4NIAU+vF0WkUjn8JfdIh0WZAt4TQQncVXKofOsnWyVS
wMeS3+9roxzSP+VQk1SlgL9qkIp7pxw2HDBbW9GgwMWHfMKSZDm8nP81VV6b
AoGilL3Lw3IYVmTfeF6XAsHsfGPhE3L4eUiqI9CQWn8iuUdtVg6PWm61nTOm
QBjtpZqdi3JIYnlwQdKUAhEzA+HpdAR07v6ylGpBgUjbQGcSEwGP8L6Y4rGk
QNTIUQPufQRMcCiouXWGAlcfXzx8l5eAaoY/xjVtKHBN5iiDuzABvc0/2oWf
pUBcef9PCSkCsqxVvss/R4H4wxdHluQJmOGYZVphS4HEdJ62llME9Ox9P3rb
jgJJjP3F4VoEbPrWeCnMngLJYQGJakYE7N4tIqfuQIGU30f8d1oS0EZSgneN
ymnOfVYUWwJO65ZrZ56nQMYHf9V0FwJ+tL7cxu1IgRtGR06QvAlYbpN5LZnK
mV29rNyXCNiu87Z5hso3Ff3Xx8IJmMx34pyUEwWyaw5/LY0lYOJYwFUHKucc
6+11SyagQGS+UjiVc7P9aiWyCPiCNjkthsq3/zt8a+k2AVetT6RfpPKd6J6I
llICsqZY6RlTuWDN1yW8ioBJWQwvOKhc6MltqNZEwE9e+wT6qPcXj3cTdrYT
0G//BVsnKpeSfI9QOqnfFz2X8JNaz10y1450MgElWuKbzlG5TKV7zmKEgIp1
/HOPqPVXPPB5zfWRgAYXinA7lStFuNrHJgj4efRnK5Hav/sFXSWlswS0Ypjx
sKD2t+qAz3W3RQIeMI50tKP2vybhUIDEBgH3Dno1mFP1qaPpsl6iI+InA1N3
AlW/+gBvtRYmIrbUDtymo+rbdK5zn9ohIqbmzjafper/cNjrLyMfEeknyZ0/
SRRo1uIcJwsT8VJaU5oL1T+PpL3qLBSIaHBjb9NRqr/ayg5mc6kQUaSyTdyW
6r927udXxrSI+Ld0oiae6s+nOw4auVkS0ar3AEsx1b+TRWLa7+yIOL8yKeFI
9TczqqlquBLRzO8533+aFCBd8pLlCyEiQb74HTc1H7+mOg+O5hLx8pDf5nFq
vthiRlm1SoiYaGYlJk3Nn8LRBaYH94l4n2nnnAA1n1ctuTbT2om4n7M2uv8E
Bbj7fL9qfyEiy+bO70yHKaDidG304RQRT5HW3B05qfnedntYYIGI51cKjcsP
UKBBobdr2zZ59Nt9pGR+DwV07h2518InjypvUpQjNskQlDjgJ+wsj7d5Qs+0
vCPD7eNf3W96yaOgjgN0DVPn5fMVR4ZL8kj/hl22/QUZWP7xkr5ek8dU7bLn
vp1kuOsRdDK7Qh6/ChakLFSTYURfYPuuOXkM/d3VdvYKdd79UNwMXJbHuLZZ
OvkQMvDEGq1825THj2KWvLQBZHB/HDr99D8F3OcxbmflQgY6iVfkIEkFHIyd
OaGoTwbJvRGZ0/4KSHu1+dtT6nvRwvjmeHeoAu61+blBx0IGFRqx1uJoBXTY
cPxK2EkG01+jn89lKGDwj7xLAX8H4CKZIPS6XgFNxn0DtD8PwKO4X60dvxVQ
95bqhHfxAGhuOzeW462I3M9cU0nHBsD2j5KIvvtJ5CpVKe1l6IfdrDSDw/4n
8aRu1JzHRh+0SHT4WYWdxMPiIoGMv/uAzVO91SXpJMq4ND/k+dgHPVP62lE1
J5H/1fD2sbo+kPh0zuXh4km8972Mpdm6D2h6rxTzhinhMckj36IreqHgdifX
ynVlVFFmjmGR6YH6JIXRIWPEeZ3Wv7HSneDfomSYp3sKNfxz+Ds9OuBxX8nv
OCsVlP0UF3aI+BguaMi3XSCpYn2EWDNLYAvklkk2urmq4T46Y8MPvxoh9U/b
Fe/A06hSJyBFPFIHkxUBF1181XGxsSb+vVgVmHNvfiq7qI61ZW/z7h+ogs7k
qxrTweqYpmJEn7Z5H4r9szhco9Txb0xeWRLlPtgrN7e4ZajjXbpIa3Ov+/Dp
5camZ5M6vs259IW9oRJGVqNiA9bVcVc/o7qA9j14rp52MzJSA2tZT2SFlZbB
N6dWcvBVDXTp09VqTC8DhtiJbX7xGij9rltwPaIMNLvlPBzSNDAlqk73nlUZ
DGiMnlIr1EDZJ42uFXvL4JUm/8z2Dg3MDDfK3h9xF75qNynF0WriFfTpc3cq
BVqD91+TIzTR0mQxKNGiGHrazfj8ozWRrfGh8THNYkgRe+lAuqaJk++suHqJ
xcCzp2eCJ0UTMTDbWZKzGJDcOFmbr4mpWmF80R+LIEIn9cerdk18xvzVSsSp
CGg0NX+z/9PEyPlbGWfCC4HmVBPtnSAtPMF5PvbFiztwRu1739swLayzzzo0
+vQONGhwZOyN1EKONva6hfo74KIfLBAVr4Wsdn864eYdeGmlrOOUo4WzvMxN
Z+3uQOHFrgyRNi08vSKcrzKTD2qVrwWbabSRotVszqx7G66xr+gNxWrj7LGj
j121ciCjp2e8I0Ebr7MSB/bL5EB+UHZQfbI2LroqTQwezoGmUaWSjCxtHB4S
2RW4mA3f8qM3zO9q42i5IW3knWxQOc56b7RLGz0GlBTi/t6CDaIo47ftOria
R3y2t+0meJ9x6FiJ0sHfQY69j9wyYU/+jy8nr+ngg5IhvzxSJlSO+2xdSdTB
xgb3heunM+G7e8RJ5hs6WGYZL3v7SCacDc9r4inVwbMDR64HD98A3eI3FVo9
OmjQZvKG/dQNOD6nk57DrIvSVQnjyccyYOyKzHm4oYtiA2KHNzjSQODAniTv
W7ro0Wyo3r4zDVwrvj8oyNPFjgbP5cT1VFgcymaiL9XFdSm2LoMPqcDIT1vf
06SLdqMKO1zvpIJYF5nW+K0ukpxSYUo4FYJ3OeefP6SHu9f3DPRppgBb+q33
cQV6+Noq/a+n7nXYNbLvpW+JHtr+uJFvIHsdaNiTuq3K9fDdsX/8Koevw8/s
yAbRWj0c5F4ssJ5PhK5Ct6SXT6h8wYbB6UYiXKpTUjn4RQ+zJKZiH39NgI8v
x8rLDuvjKU+ZCdn4eChlEQ7qztFHYjzLWsDOayA2ablKf0cfM+VF5IYWY+FB
a1ygSrE+Vvflf4cvsdDjNB3QVqmPZ15c9DZ4EAs/HpX51rfpI/N/yjeVnGJB
9IKge/5nfWQc2JTS7r4KDU/5zwXyGWCcTcOJ5zdi4KnvkdOC9wywyKhgWtcu
CtaXfqVwVRug6AY7+0OjKJAJevJhb70BjjT13xVXiYKycDv/jRYDvLLiOaDK
FwUpiUVFL/sMkGlcbf/Wt0iwLRXcFvrDAMc0JRSaPSJhazbr3BSbIX6dkcpd
jbkCt3nucCmZGmJ02r8zntXhsCdeskfU3BAtCSoHnTPDIfxPh99hkiHSBX7z
8AsLB9uub31bVoYY4qOY26UTDrzuJ4I6HAzx2V/KGbPpy1D6oGlEw4/K98cG
GI5fhip9cpJxmiFW5N5aNaoPhbbQdRqXQUNcKYq9n7MZBMvVk/ORQ4YYwJoZ
oz0VBBLjQ1/yhg2xy0DImnkoCIq17j159dYQRxdkn/aUBEH8AesIGDPEt3uM
Unn1g8C8pm3rwG9D5PstclW38BL8Go/Y7NxnhB7PgwPZSIFwVGfHBp+FEdYn
T4vqL/uDzIjqEKelEY4y/VEO/eYP6uciyvZaGeE3Qb6mB8P+4Oq3Zrp11ggd
/kpWm9f7Q0POzP33TkZIL13SKO1DPT/74lzqRSMs/Ndia/fLD1yv33y2ecMI
C565Z55e8oWGF0IJ74aNsLdKOp/xmA+k8D0tWX9thDY/Zd5wHvABt0DSk0Pv
jFAqJ2hLfocP8B6JXbL5aIQuX8hLt6e9Idlz4tzXb1Q2LdXdVu0NrrvzZWaW
jTBxg6h47KQ38OiwfdrgMMYPCrPNRx97QmLXpgSPjTGyqp7ND0l1A/SZlOQ+
Z4z8vhWbu0LcYPEQRYrTzhjXCkvSK8+7gbVPngybozGeCDDiEyC6gSjXSSKj
hzHa9x1UWPjsChSfIJgPNcbjVWra76VcgYV7Ue9JrjHqazVfSvnmAul+0662
H4xxqLhwoTzECTjVg31MPhljkOWIfOMFJyjkYLqk/sUYyTxrQxQLJ6hrE4kR
mTBGu7NtvSIyTjC4wzt/dcYYq4bfR6f9dIQ9ucuvUv4aY3lZyJ6/9o5w7Tmd
0lNOExyzTwv+ZXEeQvcf/o/X0gRtGQ7843WxB3LtzjNgZYJHBE8Mi5Hs4bD+
UrG1jQkGJNCEamraw+OrAwpZdiZ4r233npLj9rBtNdiJ2dUE1Y7kzdL+sIPY
92/aloNNsDjlByd62UFafqp7f64JilSoBQVH2UK50PY+/y8m2NCh0rijwAaG
uE799fhqgnHbW5aY4mxg478wEecJE/R96H2bz8cG9JcXkyynTJD5TdV04ikb
WOyYMFGeN0Gel3NVp8etAa2ff9xBY4qD8dESKsLW8DYpaiH7iCneLFCaX+08
AwyLtAefnjXF1ua4UlFJEqzW3EyasDVF6ZGW4D+HSDDjIU7P6GCK9DZmv/oZ
SDD43fqXvrMpRoyzBTV8sIDs0QedH7xMMURwTMs+zgLEnnn4rkaYotSF3mbe
SXMwT3vXL15kiklPq3M6K83grkTt5dvfTTH4+0ifqpsJeO5fWHswbYokLrni
2DMmILMuEfByxhT1JxRn3mmZwJNnNW7086Z4ltifUn7cBN6a15BcV00xT2nz
859JY2AMq5aS22mG2ke/tAs5GYNL7/1JsrAZTvhObj3zNAIh+wr9fx5m2Prj
mI6lrgH05CnU/PYywx15dNmi0gbg9K5v75SPGe6x6BM+wGkAxYYzw0MBZjiS
ZvqSb0ofeEDEqizMDE9sCXqIx+jDAa4qZ5Pr1H1zoaa1Dj3Y9ro2orzSDDlt
E6j/bLowqtVcZzZjhmSClNDbTC1QMSgmBfw0w9nAHo7YCC2oME3ezPhlhg65
1pFarloQfM5Re/iPGRJVf0YwKmsBZ8Der8YbZpjxscnSY1ITSHcu7DXcbY70
c0d/PFPQhNfLB721xc2R9JyZUWJBHYaKgkXBzxwDaQJWYlPVgJWmqVkhwByn
4q9f7o5QAxPrhdNygeaoE1Byn81bDYbZXM6Khpjj4BXBt2/01eBNjFnyoShz
PMLzVIRmtxp8cJZYWEkzx9sl1eovElTh24nJhpo6c9zvUzTIma4Cq/VGJ3l/
m2PM3VPiHF0IzEQ5yr5FcxxqP7hR9xCB5xGn7fZlc/wXEhJGuoeg+Xw8amrN
HE/S1IU+S0G4NRzQX0VrgWbvO6M5rBEUlm6dUdxrgce1Hy16TgOEyn29ZCph
gfVCK+PcVsqw9dC38aqnBUrauAY8CFSEDwx1CYXeFnieTX/nzDlFaDFdsGv3
tUBT1s8npTUVwX/ea8/yRQtUftilTHtQEaYEPZwdwy0Qoz6+SG1VgKFM54Nq
KRZYN1hNvEivACX+1mG0dRbIxsNdO1xMBB0J9dOhSxZIJzxWTOCSA5qREVr/
FQtUClk1MN8lB01Bju1uaxY409jqHbUqC7zPoglW/yzwjZT0d8YRWVg3eyak
sJ2EySQHv8dJslARgntW2UgY9qTm/Et6WdjZrfDGT4aE1q6q8Yp/paHbRvyC
mx8JW40zTj/ZIwWsDi6teQEkXC98OeC3KQlnXQp2DwaScO7OqS3ZOUlY9t1X
JxNKQhaNItlJsiTwX1tZ/xdNQumiwazF65IQUfc4MSWThKpDc5XtLJKgsMOw
prGZhO3drH/qeSTgKnPctqlWElb2vbhxjFUCXu7tMOVsJ6F+FLNDMZ0EuHDJ
rF3uIOFhj4+30sjikCXJoaLZT8JDHH6HzlqJw6LVl1fvP5BQ14wx7HGIGKDd
QYHdn0moNqBAPmkrBglOxpdgjISpTc0LQ2piwOvznKv4GwmXBLwttPaIgdHV
MkePORJOq11dtCoUhdyEsQf58yTczz9+Oi9WFKZSOHcN/SZhwLrUvWV3UYjI
SaySWyHhPOWy0QJBFAbudNJcWCPhLs/z9mncosBeummc85eEbuosgjp0omB/
j1BC/kfC2OOBsYemRaCqxntla4uEgxPX3eheiMD/AG7hF0s=
          "]]},
        Annotation[#, "Charting`Private`Tag$17237#1"]& ]}, {}}, {{{}, {}, 
       TagBox[
        {RGBColor[0, 0, 1], Thickness[0.007], Opacity[1.], 
         LineBox[CompressedData["
1:eJwV1mk0lV8bBnCkUlGJREknSilESf1F9515Ho/jGIrIUIaMGSKiMmQmGoiE
kBJCFDImkkxF0WB2zhMKGRLv837a67fWtfaH+9p7r73b+qKhLRsLCwuVlYXl
/6twzL+H94VqTrJY5bb8jNh/soxDbJezQxoMKga6qyWvgRqfp5n7HQpgqHxO
KDuHDxql3OzXOFRDmOA7ff5WUWiK7FCftW+Drx9FRvK2HYO3ciHlhP03YIqM
Bfx8pgbNcV/cxuwnQY96JOLYNB3Cbie9TZCeApOXOQXUD6Yg7gBmRwqmoMwz
a+rjUzNwXxt32T3vF1yY/CLC42oByyoyVVPp02B6Sc6xi9UK+Ov8lH5GzUFV
oEty9gsb0KxcqztivwKCXCvCTi8dQXrFepZvagUeH5+LndJxgkiK5XsReRbk
XpbI8fjhBJ7WFV7UehbEO2dO+G9wAeUR1/qSLlZcJ95YMnDUFQZ+9p/1mV2F
UsfLEywL3IHyryzlnywHznt7+Nly+QDvfduprZc5ULMmWFzFwQc4gEdZspoD
506P7ayp84HJIBfmGbV1OMM5Fxnn7wtV7HvlXpusx9dxx0KezfrBac74T8E+
nFigW5nQueYKtHLJrmM/vRlXH+jm4aYFQ4fWltvv/TdjRu6gR2REMPSET4je
SdmMD56sXWteHQxDqx8pS/ZtxssZGSXTYiGw9G9bEN2cG5/2Z1ZSVl2DAxML
f/JNt+A5E4033Q3XIex95ZAxjReXegknudhwiOa860G5xIu73NwUeD+EQ6Lm
JTbmLV70C777zGBzBKQ1SlKCunlRLPd65kJcBJRWpZnnUbfi5iOOBOfdmzD8
9GrHsiEf+n+ceV9bGQWKMSqvH+nxY6/iw7Kmg3EQpPk8t8OFHzudufCVQRxU
rRZJ+BfFj7GfzRrGvONAzp/FzugdP+omnlr5WR8HR86/3LCiLoBVKk9eFZ6N
hz1K0iY0xe14NdSjxjo7AdbMCU6wHxVEM+ddBklnkkC56OanQ1RB/E+xfp1S
ZBIEOy++NvMQRCcFvr7DFUmwPPgp4VmhIKaNnaX08yXD3If4/ywkd+LU14Xz
tp3JMJbHcb14nxDOtpdkxZjeAdtDi1zSXBTcUGD2/FVKCmh/Cc3iF6IgO9/o
wZ09KSATulWB5RAFO76qF/bypAL7NymnNn0KFrY3VjtEpkJGtH2zcyIFpdKL
TxFX78O3n1038nbsxjP5lG5fSAfT/IIVkQPCGLCQZCJpnQFIV0jecEIYwwyP
t2y9kQH72Vskp7WEsUVN8e/hvAyYNx85XessjCG3pqM2TWdA0oadr6wKhdHl
4TVHeuhD6LwQ4ZN6XAQ5FROCrCoyQUfM9hef2h50jAgsWq/9CBZver3sp+3B
Q9XqfxU9H0HOxPXrmXZ78Obb+DWFKY+A/Xm2wOEbezDN59/RQxOPoOLk2Cmd
hj1o1t1eVZ6QA6JUx/gQpb04e9h8RWY8F1gC3Y5MgSjaliX4S1Tnw9MfV/+V
6oniZ3hcHDyRD+bK8W8CLEUxctMAhVfoCZSuKzbfECiKSTLz1kTAE3BKnAkR
rRJFl3PtDG98Cr253l0W8vvwZ1eUtGh7ARR1BXi9Pb4faV8erN4eVwg5189Z
D2jsx5SxrcEcBYVwX1ZL76/ZflxKmuzb2VoIEbf5xSQC9iPE5D2oXFcENhbF
fbE1+/GLqnF817Ui4B0aU6JriuGLwulNPsHFcGnaaMuo+QG0VLo1o5ZSAk6Z
cisrTgfQ54hHi0p1CVgb7yb4rxxAqPua4zxQArplEw2a6QeQ7Yp58wmxUth3
Odz36dABTL3eRXS+KIUeturvXs4H8XGvc9vq72VwYsuBAvZAcWTNCNnF1K2A
96xmb1tjxDGGUc0fd6kCrH6FDyali2PmwdOPzt6vgGsfxreJ1ZL2H34UPEHm
o3ODdFZL4B03No6G2JdgtUHMMOmmBAba8HUa9L+Ca+z7Z/fdlsSolcXd5UnV
YP83PjWLLoVJhTe7rBpqIVGXqPO1Ip01rP+trxZeP1Bh6DhIoVNS2wHXmVrg
V5+X/eMthRsnBPqaROqgKfH0B9VkKfw4NetlHFIHYpL7V411S6GK8LH4bpV6
YFpVOhwwksZGgbHT//U0wMXG0SMFOodxayrUSkq9hQizNXv/OcngNS7hEp7U
D2Dz5rKdtIMsCqudOOdT3AU1awUMHE2PY3l2Z7J5Zw9IcwcljXvKoRjNL+zJ
8X6wmlYQ13WSxzXV2gFlN7/Dg/sNgnNRJ7H6+u76WK8BKI6W+9JhiDid8/WV
0a4h8KxQ0E/VPoUeLJK9D32Hobo563e4uSJywDpVtlcjUMT/wS3AUhH3Hjqz
y/D1CGTaLU652ihi8ZLzkbT6EYhg05s0cSStwLdZunUEqHLzzL2XFVGo9Ff5
ka8jwMjVHK65q4i64/rNJSsjwBs++WmhVxHfnXzLWYKjcF7tv8rzdCUUYnmu
NVAxChP7BRoKLZRQM9liS0/VKLivX3i3YKWEMWp6v5prR8G/9UVf+HklJGo0
lx81j0Ks0fGlXD8lPGSsHgSfR6HU8tgJRooS+u17fGN4fhTYfI6WX/ihhDXM
4nx+mTFIyZEucbygjNZbDNo9MsagqdemKc1FGTfsef0+P2sMZtYnfel0V8bn
bX5WgzljoOW8yCp/WRkjQ+pUNQrGYFG6TpczUhk3Kcmqz78cA9OX1LH8J8qY
YrjpwlDXGPC9994xMaWMw0dDjVbYxyFuuvKqq7cK7rg04hJ7ZhxcOmLPWlxW
wVOavIqcZ8dBu9DmlHqgCl4MfKhxw2Yc1lxcx0oJVcGmW+cXPR3GwZ9BDWpL
UsE+KQk2BfdxsPvBvCJZqoK2NWKPfK6Pg3ybgD8xo4JVOj8ns/LGYSTP65KD
uyoG+VTY8E6NA23n8tecS6qoo3rwnOHvcWiIuaE27qeKtD2Pb0fPjEOmZzL/
hRBV3LvubwbrwjhYnyyvcExUxUmFD1YdrAz42r607FKqipuT/qTv4mFA93xI
qNeiKjbcPsHnLsOAetX428HBajjRnhsj586AYbuXrX431FBtV4L6lAcD1oQO
sXlEqOEtp57iTC8GqL+RdbaJV8ORhK1Z63wZ8E7tyynlDDVUnSzYUB/IgE71
PczVtWoolcPz/G8kAwY0SxXCWdVRvsrujX82A1j1Pg/EBKnj3eaUd7PdDGiq
MhbxvKaOvRr5DJNPDIiVbLehh6mjs8fNpRc9DKBsbBqixKrjpevvl72/MABb
S0YK09SRb2glfvw7A4K04hidVeqYdZ+WfY/JABZ19d/b/qnj8pkZL2RhAsup
UtZ0Xw08NBzztkiUCWbKo809ARo4c3xMYWofE56r8SdyB2vgRv7tj8XFmOCg
6ycaEqGBN1sdPTIOMqHd/KSW3T0NzG1Sab8qxYSMS42J4pUaWER1ctwsxwTl
/I/7ylk00QGN7Ny1mRC2bU6nI1QTj1mnVnm4MCGxqWmw9qYmJvUYSJ+7yIQ0
37u+xTGaKDm4PGrkyoTSLwpZicma2LxoKyLtzoThtGtLtEea+H2H5Y8BLyYo
7t/y+EujJq61f/5LJIAJS8clOIZXa6GFRNZuyk0muJrZ1M6FaGEWJXCVUBYT
NqYxvsuHaaGTUueOGdL5g24rVyO1MPWOZcDbbCaMOgXJc97SQg/Zy0LuOUw4
E5haSsnWwsQo2fGKx0zQzvyUp9GkhenRQXsOFjFh/4RWwj1ObXw26akbUcWE
H1dlzsEtbVQTf/r4bDcTRPk2Rrve0cbzXKeMNnxkwoW80bIHqdqYZ8N0fE56
puPuBvZsbVyj6PabvYcJHHtYi5tKtfF26JOzaZ+ZINnYymrYo43sTpePVHxj
gt96+7RzO3TQ+8jpnIhxJvAm3Pkc/kAHld+KjD75y4T13Tzt7lk6WBg5xia5
RPa7LfqNea4OtgyWlD8h/fNu8HOJQh1k5YlZePyPCY0ZjtHtr3Xw4Df55ocr
TPApUlAU+K6Dfv5xk0GrCOhv/5GbI6SL7+V8NafXE5C9+YDvm3u6eIqpdbSJ
nwDJEdN59nRdbBuwFpcTIKDsZbi3YqYuLljfrnlMuslu3KsyX5f8L6S+idpO
AONVjntxpS5WmDZo6ggSIHF+n1PaN13knZP1qNhFwPOaPZbeInq4WLngqydK
QI37LpV9j/Xwy+SAqtdhAhZnJ2MFC/TwBTVtYwtpGd/XfdzFenjlh14c5QgB
OYFnPZcq9PBD+vmmZtKxkQ8ftjfrYd/8tVWCRwmwyt7H5s/QQ+7d1/sLjxGw
QiRbjvHq47NHux7kyxNwn5IuqEDVR6Jsp9m4CgEbI6SbJGj62GYzuU1SlYDA
6VoPIbo+uvM6prmTtmocbl4x10e7sM2cf0kLOx30rbXRx+HeQat16uS8ykq7
1Tz00XG7xC5BTQKe6rZGG8br4y5JBZ4dugRU+i+yOHzQx/WNPwRCjQn4UzAy
Fdyhjw/EojXqSUsNdnxP7dLH0rcvlVlpBGRqPH7d2aOPbHTT+36kI/gsguCH
Pqa3dQ5eMCGA9qxyhe+3Phaesf16ypSAycGg5QYeA/y6L+tJswUBu7XWLomY
GODWl4M39G3I+XUrdWw3NcCGt7vjr5BWtQzK4TY3wOpwL5980hc8FqgrZwxw
2+K7j2vPkf3cYz75bGeAmzKV+l+RViXaLOMuGWCrWawYxY7MR92uW75lgL2Y
e/WdA5lvE7vZ22WAR1gLZGqdyT5EarIWPxrgNUPaGiZpR2/66x29Bhhg5fyc
x4Wc367Q2dP9BviNxzr7HOkYlyHLgWEDrAvOHWK/SO7PlSbD/GOAgl2tQydd
CaBo8X5d4jdEpX5a/R13AiIbl6Uopw3RW22N4q9LBKDbiPROS0MsuBM1usmb
gJkd7w9vP2uIbJd2eEqStnBLleG1NUSvsRRFR9ISgvLHOZwN8ZenV9kg6fdu
vjDlb4gWhzy2fPAhYPPOGZ3XKWR+uUkw2Y+ABI/xC1Z9hlguqRc4EEDAdlU/
N6OvhpjVo8Tyl3QG/wYf1e+GaDOQ6sxzhYCiSvHr4kOG2Mtay6VM+sNa17R5
piHKj4XbZpLemPKnM/avIV7cxHv1bCABYfWrFGq2G6EuUfmpNYgA/61Cm4RN
jbDxlzjFPYSA1sJ1ZmBuhGw35AZCSQvpzmZanDZCiw02camkq2+8k0s+a4Sv
alXLmkizzfvZcV4wQtXuvSJC1wgI/fyp8o+fEYZuyQtvIB2fFufUkmKEu4XY
V6+9QUCu2Opmz+9G2CTF+c8kjIAOwVN/nQeMsD81zNiB9NKmAHH7ISNMM65L
9yGt+2cm2nTMCCU672+6Q3qmdsjo5JQROqgL6veSRov6/rUsVLQ4+NDWJJyA
nuiQX3d3UXGVkZukZgQBa2ZYBWrOULHz4GU7zkgC5p/djh6youK2hPi+7aSZ
zofYOWyoeMF3WkWM9IdRi0ldeyrObqn6rUL67peyhr6LVKx6lF9yhbRknbP7
fBAVGU3pjJ+kafG9LYceUpHb1fVMXRQBj6QKr9wfpaJ1+/oi7RgCXLb+Wigb
p6Ld3rRtdNIyi1Je7UwqPjW28LAh/brumSP7FBWPCnhw+ZHuoT2jX5inonfb
8rts0hwBBYdl1xmjLM9M0DJph7dPRloPGCOl5cpcdiwBYtZ5uv+cjTHme2VP
fxz5PqbKPft90RjzivHCCGm73mbuMTdjDOLrm5kgnanP7OrwMka+XPfZFdIU
EDfPCTDGr+3lmbvjCeATfGpvFGWM0YU3XtuQZvtYGJSbb4yz2e95Bkl/0Sgv
MmYa4860bt22BAIU9TLpXj+NMW1KdvQj6TxqzHLipDGuL5z1+Uraz9JWs2ua
3E82I+wn6e1e3AOGS8Y4bE4z3ZBIAD39PLc+Fw0DtEUaVEh//CPgqnmIhj/z
uCdKSHc89JMADxq2yLwsuXaLgC0speVyXjQM27jsEEHayOKXiqw3DYWs726L
Jd3F63BG4jIN480n7O6R/nTdOGZHCA07exzfF5Lus5f6NRdPw9g1K3X9pIcP
jjx/VkRD44Akm8NJ5PkoNpAX/k1DShj/yTbSnMdl3/PM0PAorfVdJ2nKq+1W
q//QUFq036SHtHr9YMjYAg0jBARsfpC+0+XV8pTVBC2dDXSnScvN3jE7wW2C
iY3yfnzJ5H2THfChSpngvn2NJ8xIr7xwL7nhYoIyIeKsPaT71hTdzHA1Qb1w
L64+0hXUX2er3E3w0UZ5vu+kPacubvxzyQRjj+nsHCM9ts/Z3jbQBN/atrPO
k+5IshdQjjXBFT1CdNttArI8LQJYi0ywSL5h1pC0lpSqiv+sCY6GjqvWkGbp
7mb1nDNBcZvzBvWkS31tqxwXTNDmgofpG9LCddeOmf8zwecBEtatpBeN68Tk
VtNRGVxovaTzLuPGeV46Hjjf2DJFet0buU8eMnS8KjX9Z+cdAt6cPnTe0YOO
4oonXriR3mLj8DLVi44bm9sDPEmfcXjA9cGbjhT/cfQm/cedp0jGn45HozOr
/UnvCZtb/HeNjlklwWmhpIOKqiNjk+g44JzLSCEtt1b/WUk5HT/bTr9qIH2D
M5xt7CUdy/ZkyzaRbueupW6vomNu2I6nzaQdBGUWrtTS8eBFWlIb6WRpfkX1
FjoeYlPV7iU9Y/6983MfHf1SPuoRpPGsgCjXNzpG/ZebPUH6pp2hD/yg4/7/
LP9OkRZ2qxfMHKYjNSbg/ixpgxs5ts4TdOQYfNWyTDrl5o+ytCk6Dn8b5Ga9
S/YVu319x286rrq/bLyKdNC9yKeyc3S0itrWs5b0u/QGlvMLdNT9KMC3nvS2
7GXDe3/p2LuJ35CTtPXjY1mt/0ir8EZuJP30mevcygodRa9trt9M+n+VBUvP

          "]]},
        Annotation[#, "Charting`Private`Tag$17294#1"]& ]}, {}}, {{{}, {}, 
       TagBox[
        {RGBColor[1, 1, 0], Thickness[0.007], Opacity[1.], 
         Dashing[{Small, Small}], LineBox[CompressedData["
1:eJwV1nk4VV8XB3BEIyoRipJUlIoSEq1lyjxfXEOZyph5KKIMRYaEVJKhAREl
FHHuNU8pQkKREJLpyk9Chve8f53n8+z17LPO2d+9n73H1t3wAgsTE1M0MxPT
/5/Ct5efpu2qOs2hxHOJ+yUDStaL7XZ1TAfFBt+fUi8YUHX5ZYaoYz7k7g+d
McpjQL2Ep8NaxwoIqhBovfWcAY0x7ep/HD6C/sd9rtNZDHgnF1Y64fAdDJwo
yu7pDGiK7/EcdWCAn7+ik/JtBtxMuvfujuQ0HPy53HUslgHijmB+PH8aGHvS
7wvdYoDXuvgrXs9/Q2N3+OpcFANWVKXKpx/9BxfGFg7eDmcAX02A8uStv6Bx
5cRL5yAGaNLX6Y44rMLOb0+yCCcGSK7a/tk+vQoWulkCFEcGxAhZteyVZ8I7
YTOSY/YM8LEt86XUMuGQ+6VDm88zQGXEo/ZNBzNqv8mcPnWOAYOT32wu/1mD
WU81HQQNGSC0XJKyLL0eZQ36hYdkGMCddmGa58p6VPZaHROVZsB62KZypIJ0
cm6bsxQDGMFu4+fUNuCjfLVfwxIMKGfdJ1dpuhH9WSrr34ox4Cx7QlfoZXZ8
9KjOqHkHA5o5pDewnt2CYVFpfvGLU9CuxZXUErgF/4PPHnfnp6A7cmr/g5Qt
aFZdaX9vbgqG2J6pHOndgsnrrp+4PTMFS8u8wVSLrejOFTZhMTYFB6cW5vLM
uJB7A7vwuS9TcLOFPmRswo1hD9QZP19PQSx7sreQHzdGohyEFU5BoqYfy/hd
bvz9a4V556spSK8/IhT8mRvrdgw3Q+4UFJenWzyn8GBFafTq2cdTMPwypH3F
cDvm1W6rGo2ZAqXbqpXP9Phw+uS9/O02UxCs+Tqn3Y0Pb5YH1Kqem4Jytr13
lm/xYSZEfPOwmAK5QCZ7ow98aPlAZwNhPAXHnYhNq+r82HGSUrNLcwpElCVN
TZR2IFu5/t3dx6Zg7V+BKdYTAlhrk/p2aGUSVAqju45SBPCxwsJq1L9JCHVd
rDT3FkAlzaf54vOTsPKj686rAgFMO1tx3Pb3JPxtTThpeUQQuz+VKd79MQmj
z9ffKDqwC/MrNVh5GybhwtFFDkkOIXz3zszqQtQkaPdEZPLtEsKFxlsP+MIn
QSqCR4HpqBAeKAvPrQuZBNbvEhc/6gvhNetUeQ7/SXgS69DkmiiEgzrhlgYO
k/B9siP8+c49eJr/4I9nSpNglpe/uvegMM4Yz8nYzE4AUhXubzoljDaXon4r
MSZAlPX9kf+0hDF15VuJ4NgEzFuMnK12FUb/xUHD8u8TcG+TIM26QBjpyRKC
uU0T8Mk56nKq7F7czbtz4XD6BOiIXfi9XU0EH1xr6C1UmoDFaF/im4kIXpaP
z+BSmIDsqRs3MuxFkONp0nsXmQlgfZ3FfyxcBLNeaYhtFJ+AstOjijp1Iuhv
+qRmjnsC9lNcEsKU9+HmCy+exQyPA9M1z+PTsB/NuzO3JoWMw8uBkOVivf0Y
s0Vmy64r42ChktAQZLUfba6/2ZnqMw7FG4osNl3bj4Mps0bhDuNwMXE2bH/5
flRWtzjApjMOX3IudVjKH8CErPuxRdvHobAjyPedrChy0eKS2zLGIPvGedtB
DVFUKLul/zVlDNKktfT+mYti94hMz9fEMYhK4hM7HCSKbLGmfjXXx8DOsqg3
rkoU1QtamY+fHwPuoVFlqqYYTo38bb+1Zwz8/jPi+mlxEIvF5Ra17/2CU1wH
81mviaNQhAoPOI2Cw7+E1EyqBEab1jA7fRoG9/qfx/N1jmHHYHyZgMIPiDJf
u2/5ohRSoy+bnb3cD3YNV+wlHaWxWa0n9r1EL5yX36875y6Nzquq+tq7e8G+
oPUEcUkaW/7cfNjJ0QuOD/exqUZIo+xVkYl14z3g5v7xKTVLGm2f3JTuy+yB
AN69A9eGpDFF4genlWAPJDg0WbRYy+CD+64+3du+QtU6fgMXM1m8GyzlHby7
G0aeHtH8YiOLK0E7OpU3dwM7qiirOcvi/JnwkG2rXUC97H5i7xVZrD7kWNTV
1wWM0Tr+nhRZdDrDE/FfWhcINnkNavbL4su9t/Iu7+kC/5gP3gcdTiLtlqpS
wdFOkNwafO+Xjxw6HjUt1/XogLL1XaINgXL4/Wblx3m7DlBiOkJkXJdDG3eV
1TzTDqAwer5bJcqhVN3Us+PQAX7NMmKdRXLYo0Nkl3J2AC2SQVTPyKFGiEhs
Rv4nUGexGnjocQrzRU4c/TzfDtb/KYjrXpRHqfKTy6HP2oCDi6m1w0cex1gK
3r5NaYMyiWpviyB5TEm26ZiPbwNutzOEY6w8BmbXcSYFtkHjqK5m2Ct5zL+7
q8LAsA0k+qwc387K43xI59Xc1VZgeheSIRykgEqpj7xrbFrhxU9l9ZwbCtip
ZpwmTW0F87VrJ47GKuAV6xrpIt1WeK0cdVwhXQH7hfgTGk+1gmN5QrVplQJm
/6XvtNveCq1FT/tj2E6j2PveiMfJH+FxWp3A31unkSbanVkQ1gIpluJdxvdO
Y3PC8WAR7xZI2nEn/nXaadxdqPLqmW0LxN6zXuuVfxqLCr27+xRbICD2H2Oi
9TRmNDuUcTK3gOFVyZrBbYDhyxxWjqHNwHou1anlAWCG/cS2x3EfYHUnq8jh
J4BuQSJn14R+gMUvzn3RzwF3NDkp+Hh/gGljWSMNAtDp6nBMiMkH6NX5JF/b
C9hoUjipLvgBvqaxrv+2GXGv45HVqy/eQ1GsXE+7IeKzuExZ8e4msH3IyVZm
gnjnz+eifR+agCt78Mhjc0RLJzInlU3gURUV6m6LmOWu/MA4uwnEZ7+KsXsh
ctN0z0n6N0GG2ZXLqvGIFuaCa+cEmiBRhMbz9iPisVD1TreL70BZMg7SPyGK
r6/Potu8gxmF807hXYgxg+Gh203fgb4pO53yHXF8z0XpEcV3wB5lef73FKKd
cFD0Eu87uM5YKjzIqYhvzSy/L9U1gk+Zgn6qtiJy56sqcYg1whvzBpYv+ooo
b6fiXL6rEeYW9d9wGyuiwLPerQHcjeB/6vyOmLOKyPk55fUWpka4SosaCnBT
xP2lH3aWdTVARHnXZWqcIuY6sIrP3myA5GrPx9s6FDFa9IkwfaYeemz/Gel1
K2KJvi3z81/1ILDmxtroXkXMFGbne9RfD2nKSS4sw4qYfi2t/llLPTytLT/x
+48iCu3WFxTJrYe8+k1NLbxK+Ekr3bvxQj1UNGXORFoo4aEf7MXXBuqgkK/V
M8hKCe8sseVu+FoHGfaL0x52StizIJ2b3F4HUSx6DFMXJdQVulvQVlMHFLn5
8X1XlNCIf5XnTlYdjOVoDlclK+FKbb7+Wdc64I5kdC18UUJ2DhHfgdVaWNvF
bzr5TQkr2LR/wEItLIiodPYPKGE3k190xkwt9FUmdTT8UsLra9Q9g4drIWde
se3ughLe570yGvK+Fk47JjZJ8itjJL+ialZSLTipnaQ7UZWRm998TEumFqZE
+esKLJWRs8pWdlSiFrw2LnxYsFZGiT3sS1EHayGw+W1vpJMyvnEvaPwhWAtx
RrJLOQHK2B69UDLAWgvFVjKnxlKUMbNCln1DRw2wXD5R6jygjLFXHGe6/Gog
woynqnBYGZkmj4lIe9YA+6k/jYu/lLEqqnPpgUsN8Ky87o6aUcZLfOlRXtY1
IHpdav75GhVUnzjnaa9ZA3pxx2XG96ngr6pTmpTdNZCSLfnGxVkFDyknugg1
V0PjF7vGdDcVDOFedIbGapjdeK/nk5cKrjtrf9Suphq0XBeZ5a+ooFdvyH9v
S6thUbJGlz1GBdM1Tn9PyaoGM4IymvdCBcUUWDYqhVTD9pZLO6emVfD1ya/D
/SerIf4/eojHJVX8zcuZFlBSBW7tcTaWV1RxJLj42WhRFWgX2CmqX1PFZ2yc
I2avqmCt+wZmoQhV3GEePauaUwWBY5Tgj/dU0WCyaI3KwyqwHxi/eqRYFd1o
Xtqfr1WB/Ef+wIlZVdRTMjsmq1UFI899/Ry9zmAVq8/ihbFKMBFc6cv2O4Od
AZr+Oj8roe52uNqvgDNoWJ4xLTNUCRk+9/mcw87gR5n3NJ6+SrA9XVrmkngG
fS1G/GbbKqGvbWnFrfgM5jkc+3aqrBI+z4dF+C6eQYOSRbe+mEqoPZOQFBqq
hsWZ1HO9Jyth2J5oDghXQ3leKZ+7MpWwNmKIxTtKDXPWLMbon6gE9QZpV7sE
NbzmWlPxQaISPqj1KKo8UUP3R6JzvQcq4ZO6yDhbtRrqZhzbZLG9EgY1ixUi
mdVxOSupNPRXBTDrfR28HayOtrXtI69cK6Cx3Hivz3V1lDHri9zpXAFxR9rs
qDfVUetXn0KkfQUIcTYOCcWp49fJkmZXqwrA5jcjBenqWP5VHC0MKiBYK37s
U7k6fj7Wua3uRAUwqavP8C6ro+fNaf5qJtKKxcyP/DXwdubN0s60cjBX+dnU
HaSB3fbbXxY+LIfXanyJW0M1MHlk3434pHJw1A3YHxalgc1Y8tE0oRzaLE5r
2T/UQMEpeuTa8HJ44lefKE7XwFApi+NjruWgktd5oJRJE4ev5v0rgXK4yftX
pz1CE2c2nWsZHKNDYmPjj+poTaxTnPp1a5QO6f7J/kW3NdFA9gjTqRE6FPco
ZCbe18QV92qehwN0GE6/vmTyTBMfZ5e99uqmg5IoV25PvSb6NooqX62nw5Ls
4fXDbFpYywhcWXxKBw9zu+q/YVqoelWKfuw8HTjTx/rlb2qh2p5Pxgds6ZD3
w3M1JEYLl/MPfhC0psPPi8Hy7He1MKdxUXOLJR3OXUstFsrSwlwLeetNFDpo
Z3Q912jUQvmhLw5UFTqITmndeciujSyT9rJK++kwECJ1Hu5q47C4ddjSFA32
b+eM9XigjZPHnPXtJmng/PxnyeNUbRTlvBH5fpwGs+3Jm1iztLG7ulTu0SgN
1oswFzUWa+Na3SUf80EaHKlvZjbs1sYoxa5DWztpELDRIf38Th2U4rRYuFpO
A+47D75GPtZB++7MGzvu0GDj521tXpk6+O27zJfReBow8cY2WOTo4M9oJrG3
cTSYTA59fbhAB32PD5aaxdKg/olLbFulDroY1EdmR9LgcqGCEn+/DqbeuXjI
J5gG39oGcrJ36SI9gmuE7kaDrC0H/Rse6uKKpffUtA7Z34jZPOsjXTQp0ZT7
oU2DEiLyklKGLnatM/br1KJBo/0vX3qeLs56JBMVGjQYo2V7FdF18ba7vF2q
Kg0OOx24mP5dFw8XcF+8rkCD11UiVpf26qHkkkbxv8M0qPLarXogVw8dbPMP
nN9Kg8U/jDiBfD38tY71YfIWGkj5V/ZuLdLDO7Gn37RtpkH2NRufpTI9/EQ/
3qvISYO4mKdP25r0kP1535DYJhpYZx1gCRzTw4xvlY58bDRYnbhvNcqtj3fm
BG+7LBCQJvRIQIGij7LXzzq3/CCAM0qy8bCJPsbmrG84TPraf9Xeu6j6+Olp
YeatQQKs64ebVi30kfGF+lN3gADhi4f8q+30UU3C3KOrj4CskuLPat76yPaj
QIHpKwEvdZtjDRP0sfJ96L8XrQTQAxeZHFv10frU9erzFQTM5Y9Mh7bro+To
M4fOcgIkfrT3p3bo47NAv0h10hkauZWfuvWRa5OF4hE6AVHbLYNhQB8XNM/4
rZYRYPKKvrp9Rh+bU9nvvS0mgPEjeKVumwG292l/CH1JwB6tdUt7TQ2QuntR
1iadAKnPyu07zAxwiXPnjbk0As5YBWdvtTDAYdtTojGknb0XKKvnDFB5m6XX
21QCXj8cf/HV3gDtck05eVLI+omPVvF+Bphh03SgL4msv5VUs3LXAOdYtjG/
TCDrP4pFf+kwwLXDu9ZJRxAQt7cqc7HTAGc5qMVd4QS4XKJW7vxigKY/6976
kxbeHfHn7DcD3M3BV1x+g4DbbkNWg8MGeNLidpT2dXJ+jnSp8TkDLLJ2sbgU
QoCQFnffEp8h/qZy5a8LJCCmfkVC6KwhDiel+7N6kRdHzxFJQStDPDEx0kX3
JGB2Z8uxHTaGOOCr7nGJtKVnqhT3BUP0nX2gO+5BwGEBedn1roao0a9A++xO
QIunP0wHGmJxr+qxN64EbBGc1alMMUTLRim1VCcC7nj/crbuNUTxavar620J
2HEmwNOozxC9PG4JtdoQ8IRv0+Uz/YZ4fovf9H3ShXTxG+JDhighNcErSrp1
nUf6/LghbmZ2C9G0JvOWMvcp7p8hSr2UTb9/joCbtWsUqnYYYZmK42ZDCwIC
eXZtFjYzQkW/Kic0JqC5YIM5WBjh+upUT07Su3T/ZFieNcLlZt7MXgoBFeEf
5O7bGGGBhXasP2mW+QB7dmdyfHf8hTdGBER87aLPBRgh8tWtPWFIQEJ6/MX3
KUZIj7PjNtIjIEeMrcmn3wjnI1UaWDQJaBdQ/Oc6SL4/PUDzG3kxX9ocJO4w
ZIRh/CcmSkjrzs3Gmo0aYe3DT1GupGerh4xOTxvh4gjzsa/q5HpY1n5bx0RB
e/dyrlI1Arpjw34n76Zgk12aX4wqAWtnmfmrzlEwNSa3+boiAfOvkmKHrCnI
HW+QZ0d63PUo63o7CmoPHMpWIt3605Kh60BByZPb/zKRTu4pqet1p6BZ4uzU
VSTgSI2r13wwBbsT30oEA7k/Er68P/qUgnH7JvTuKxDwTKLgatpPCr7J+9fH
JUeAG8/vhZJfFKyqZX43f5LcH4sSvm3jFHQ4nPSuj3RlzSsX1mkK7qs5wJlL
utvkFdV5nuzXv/CJCun1QfnHpDcYo93Mq9ErsgQ4vnsx0nzQGK+z3LywKE2A
mO1z3WVXY7SSYMHjUgQ0psq9mnE3xo8Oi1m7Sdt/ado66mmMrX5VguykM/TH
O9p9jZGHI1Ju+DiZdxC3yA4yxtvzyUeTSG8XeOlgdMsYHym3LzGRZuksCM7J
M8aYu/3N3yQJ6NEoLTQeN8aKFzm0qqMEKOllUH0njbH/LYv1K9LPKbdXEhnG
qGoSyZVOOsDqgmbHf8YoJD6WEUh6h+/WQcMlYxTkiAySJU195LRVn8ME1+V0
zRQeIaBzjt9D86gJWl3+mVh4mMzH04DD4G2CqfqF274eIoCLqbhUztcEm/fe
4WgmbWT5W1X6kgky53BzVZLu4HY8d/iKCdrxdMllke66YXx7Zxg5zuu40Zt0
r4PE778JJij27kwyJ+nhQyOvXxWaIIdhpZLOQTIfRQbywjMmONGcvjgiSgC7
rHTLtlkTDF+aje8lLUTbYc02Z4LyrqmS7aTVa3+EjS6YoLhncySd9IMO3/cv
mU3xe+F0SiJpuT8PzE9tNUW/iSh1FdKB0oOXKRKmGGhOuZlzgIDVt15vwt1M
caGgihK1n+xvbWH0Ew9T1Cot2B5Cuozy26bcyxQttbP6L5H2mXbnnPMzxY/K
ITEXSI8ecHW4cM0U7dkVlBVJt99z4FeJM8XQUx37F/cRkOljGcRcaIqiEX/u
e5LWkjijGvjHFN3jNlT6ihDA9Pkzs89fU9wQzf3RjXSx/4VylwVTtO2n/3Ag
LVxzXcZi2RS/OH8RNCe9aFwjJsdGxeMBbzpOk35+BTnnuan4Uo9fYwPpDQ1y
Xd5SVAwt3XDkyV4CGs4edXLxJuuPPV4dFCbXz86RSPWlol/zibxe0uccH3O0
XqLiYww510l6zmtboVQgFddsEu14R1rk5t/F5etUvFm2b00B6eDCipi4e1S8
N+vjEkxabp3+qzelVJRpGFPaSzqcPZJllKCiOGdBiiDptq3VlB3lVLR5Fv+P
l7SjgNTC1WoqFtjebmQnfV+ST0n9PRWJoaW0uT3k+WLR/+lrLxU3t+WdfE8a
bfj3c3yn4oOhv4N1pKPtDS/DAPm9bjzxlaSFPWsFMoapaBBY/O8NaYPw7Auu
U1Rs8+Ld+Jh0SvRASfo0FTm4g748JD0at2Nj+wwVDekJL+6RDn4Y81L6LxXV
5Oh2MaQ/PKpjclqgYvGjd6oRpHmzVgwf/iP/j5SveChp21yZzOZlKo40ErxB
pF++8vi7ukrFg1IP1l0m/T8FE8B2
          "]]},
        Annotation[#, "Charting`Private`Tag$18560#1"]& ]}, {}}}, InsetBox[
     TagBox[GridBox[{
        {
         FormBox[
          TemplateBox[{
            StyleBox["\"Susceptible(RK-4)\"", Bold, 
             GrayLevel[0], FontSize -> 28, StripOnInput -> False]},
           "LineLegend",
           DisplayFunction->(StyleBox[
             StyleBox[
              PaneBox[
               TagBox[
                GridBox[{{
                   TagBox[
                    GridBox[{{
                    GraphicsBox[{{
                    Directive[
                    EdgeForm[
                    Directive[
                    Opacity[0.3], 
                    GrayLevel[0]]], 
                    PointSize[0.5], 
                    AbsoluteThickness[5]], {
                    LineBox[{{0, 50}, {50, 50}}]}}, {
                    Directive[
                    EdgeForm[
                    Directive[
                    Opacity[0.3], 
                    GrayLevel[0]]], 
                    PointSize[0.5], 
                    AbsoluteThickness[5]], {}}}, AspectRatio -> Full, 
                    ImageSize -> {50, 50}, PlotRangePadding -> None, 
                    ImagePadding -> Automatic, 
                    BaselinePosition -> (Scaled[0.42000000000000004`] -> 
                    Baseline)], #}}, 
                    GridBoxAlignment -> {
                    "Columns" -> {Center, Left}, "Rows" -> {{Baseline}}}, 
                    AutoDelete -> False, 
                    GridBoxDividers -> {
                    "Columns" -> {{False}}, "Rows" -> {{False}}}, 
                    GridBoxItemSize -> {
                    "Columns" -> {{All}}, "Rows" -> {{All}}}, 
                    GridBoxSpacings -> {
                    "Columns" -> {{0.5}}, "Rows" -> {{0.8}}}], "Grid"]}}, 
                 GridBoxAlignment -> {
                  "Columns" -> {{Left}}, "Rows" -> {{Top}}}, AutoDelete -> 
                 False, GridBoxItemSize -> {
                  "Columns" -> {{Automatic}}, "Rows" -> {{Automatic}}}, 
                 GridBoxSpacings -> {"Columns" -> {{1}}, "Rows" -> {{0}}}], 
                "Grid"], Alignment -> Left, AppearanceElements -> None, 
               ImageMargins -> {{5, 5}, {5, 5}}, ImageSizeAction -> 
               "ResizeToFit"], LineIndent -> 0, StripOnInput -> False], {
             FontFamily -> "Arial"}, Background -> Automatic, StripOnInput -> 
             False]& ),
           Editable->True,
           InterpretationFunction:>(RowBox[{"LineLegend", "[", 
              RowBox[{
                RowBox[{"{", 
                  RowBox[{"Directive", "[", 
                    RowBox[{"AbsoluteThickness", "[", "5", "]"}], "]"}], 
                  "}"}], ",", 
                RowBox[{"{", #, "}"}], ",", 
                RowBox[{"LabelStyle", "\[Rule]", 
                  RowBox[{"{", "}"}]}], ",", 
                RowBox[{"LegendLayout", "\[Rule]", "\"Column\""}], ",", 
                RowBox[{"LegendMarkerSize", "\[Rule]", "50"}]}], "]"}]& )],
          TraditionalForm]},
        {
         FormBox[
          TemplateBox[{
            StyleBox["\"Infectious(RK-4)\"", Bold, 
             GrayLevel[0], FontSize -> 28, StripOnInput -> False]},
           "LineLegend",
           DisplayFunction->(StyleBox[
             StyleBox[
              PaneBox[
               TagBox[
                GridBox[{{
                   TagBox[
                    GridBox[{{
                    GraphicsBox[{{
                    Directive[
                    EdgeForm[
                    Directive[
                    Opacity[0.3], 
                    GrayLevel[0]]], 
                    PointSize[0.5], 
                    RGBColor[1, 0, 0], 
                    AbsoluteThickness[5]], {
                    LineBox[{{0, 50}, {50, 50}}]}}, {
                    Directive[
                    EdgeForm[
                    Directive[
                    Opacity[0.3], 
                    GrayLevel[0]]], 
                    PointSize[0.5], 
                    RGBColor[1, 0, 0], 
                    AbsoluteThickness[5]], {}}}, AspectRatio -> Full, 
                    ImageSize -> {50, 50}, PlotRangePadding -> None, 
                    ImagePadding -> Automatic, 
                    BaselinePosition -> (Scaled[0.42000000000000004`] -> 
                    Baseline)], #}}, 
                    GridBoxAlignment -> {
                    "Columns" -> {Center, Left}, "Rows" -> {{Baseline}}}, 
                    AutoDelete -> False, 
                    GridBoxDividers -> {
                    "Columns" -> {{False}}, "Rows" -> {{False}}}, 
                    GridBoxItemSize -> {
                    "Columns" -> {{All}}, "Rows" -> {{All}}}, 
                    GridBoxSpacings -> {
                    "Columns" -> {{0.5}}, "Rows" -> {{0.8}}}], "Grid"]}}, 
                 GridBoxAlignment -> {
                  "Columns" -> {{Left}}, "Rows" -> {{Top}}}, AutoDelete -> 
                 False, GridBoxItemSize -> {
                  "Columns" -> {{Automatic}}, "Rows" -> {{Automatic}}}, 
                 GridBoxSpacings -> {"Columns" -> {{1}}, "Rows" -> {{0}}}], 
                "Grid"], Alignment -> Left, AppearanceElements -> None, 
               ImageMargins -> {{5, 5}, {5, 5}}, ImageSizeAction -> 
               "ResizeToFit"], LineIndent -> 0, StripOnInput -> False], {
             FontFamily -> "Arial"}, Background -> Automatic, StripOnInput -> 
             False]& ),
           Editable->True,
           InterpretationFunction:>(RowBox[{"LineLegend", "[", 
              RowBox[{
                RowBox[{"{", 
                  RowBox[{"Directive", "[", 
                    RowBox[{
                    InterpretationBox[
                    ButtonBox[
                    TooltipBox[
                    GraphicsBox[{{
                    GrayLevel[0], 
                    RectangleBox[{0, 0}]}, {
                    GrayLevel[0], 
                    RectangleBox[{1, -1}]}, {
                    RGBColor[1, 0, 0], 
                    RectangleBox[{0, -1}, {2, 1}]}}, DefaultBaseStyle -> 
                    "ColorSwatchGraphics", AspectRatio -> 1, Frame -> True, 
                    FrameStyle -> RGBColor[0.6666666666666666, 0., 0.], 
                    FrameTicks -> None, PlotRangePadding -> None, ImageSize -> 
                    Dynamic[{
                    Automatic, 1.35 CurrentValue["FontCapHeight"]/
                    AbsoluteCurrentValue[Magnification]}]], 
                    StyleBox[
                    RowBox[{"RGBColor", "[", 
                    RowBox[{"1", ",", "0", ",", "0"}], "]"}], NumberMarks -> 
                    False]], Appearance -> None, BaseStyle -> {}, 
                    BaselinePosition -> Baseline, DefaultBaseStyle -> {}, 
                    ButtonFunction :> With[{Typeset`box$ = EvaluationBox[]}, 
                    If[
                    Not[
                    AbsoluteCurrentValue["Deployed"]], 
                    SelectionMove[Typeset`box$, All, Expression]; 
                    FrontEnd`Private`$ColorSelectorInitialAlpha = 1; 
                    FrontEnd`Private`$ColorSelectorInitialColor = 
                    RGBColor[1, 0, 0]; 
                    FrontEnd`Private`$ColorSelectorUseMakeBoxes = True; 
                    MathLink`CallFrontEnd[
                    FrontEnd`AttachCell[Typeset`box$, 
                    FrontEndResource["RGBColorValueSelector"], {
                    0, {Left, Bottom}}, {Left, Top}, 
                    "ClosingActions" -> {
                    "SelectionDeparture", "ParentChanged", 
                    "EvaluatorQuit"}]]]], BaseStyle -> Inherited, Evaluator -> 
                    Automatic, Method -> "Preemptive"], 
                    RGBColor[1, 0, 0], Editable -> False, Selectable -> 
                    False], ",", 
                    RowBox[{"AbsoluteThickness", "[", "5", "]"}]}], "]"}], 
                  "}"}], ",", 
                RowBox[{"{", #, "}"}], ",", 
                RowBox[{"LabelStyle", "\[Rule]", 
                  RowBox[{"{", "}"}]}], ",", 
                RowBox[{"LegendLayout", "\[Rule]", "\"Column\""}], ",", 
                RowBox[{"LegendMarkerSize", "\[Rule]", "50"}]}], "]"}]& )],
          TraditionalForm]},
        {
         FormBox[
          TemplateBox[{
            StyleBox["\"Recovered(RK-4)\"", Bold, 
             GrayLevel[0], FontSize -> 28, StripOnInput -> False]},
           "LineLegend",
           DisplayFunction->(StyleBox[
             StyleBox[
              PaneBox[
               TagBox[
                GridBox[{{
                   TagBox[
                    GridBox[{{
                    GraphicsBox[{{
                    Directive[
                    EdgeForm[
                    Directive[
                    Opacity[0.3], 
                    GrayLevel[0]]], 
                    PointSize[0.5], 
                    RGBColor[0, 0, 1], 
                    AbsoluteThickness[5]], {
                    LineBox[{{0, 50}, {50, 50}}]}}, {
                    Directive[
                    EdgeForm[
                    Directive[
                    Opacity[0.3], 
                    GrayLevel[0]]], 
                    PointSize[0.5], 
                    RGBColor[0, 0, 1], 
                    AbsoluteThickness[5]], {}}}, AspectRatio -> Full, 
                    ImageSize -> {50, 50}, PlotRangePadding -> None, 
                    ImagePadding -> Automatic, 
                    BaselinePosition -> (Scaled[0.42000000000000004`] -> 
                    Baseline)], #}}, 
                    GridBoxAlignment -> {
                    "Columns" -> {Center, Left}, "Rows" -> {{Baseline}}}, 
                    AutoDelete -> False, 
                    GridBoxDividers -> {
                    "Columns" -> {{False}}, "Rows" -> {{False}}}, 
                    GridBoxItemSize -> {
                    "Columns" -> {{All}}, "Rows" -> {{All}}}, 
                    GridBoxSpacings -> {
                    "Columns" -> {{0.5}}, "Rows" -> {{0.8}}}], "Grid"]}}, 
                 GridBoxAlignment -> {
                  "Columns" -> {{Left}}, "Rows" -> {{Top}}}, AutoDelete -> 
                 False, GridBoxItemSize -> {
                  "Columns" -> {{Automatic}}, "Rows" -> {{Automatic}}}, 
                 GridBoxSpacings -> {"Columns" -> {{1}}, "Rows" -> {{0}}}], 
                "Grid"], Alignment -> Left, AppearanceElements -> None, 
               ImageMargins -> {{5, 5}, {5, 5}}, ImageSizeAction -> 
               "ResizeToFit"], LineIndent -> 0, StripOnInput -> False], {
             FontFamily -> "Arial"}, Background -> Automatic, StripOnInput -> 
             False]& ),
           Editable->True,
           InterpretationFunction:>(RowBox[{"LineLegend", "[", 
              RowBox[{
                RowBox[{"{", 
                  RowBox[{"Directive", "[", 
                    RowBox[{
                    InterpretationBox[
                    ButtonBox[
                    TooltipBox[
                    GraphicsBox[{{
                    GrayLevel[0], 
                    RectangleBox[{0, 0}]}, {
                    GrayLevel[0], 
                    RectangleBox[{1, -1}]}, {
                    RGBColor[0, 0, 1], 
                    RectangleBox[{0, -1}, {2, 1}]}}, DefaultBaseStyle -> 
                    "ColorSwatchGraphics", AspectRatio -> 1, Frame -> True, 
                    FrameStyle -> RGBColor[0., 0., 0.6666666666666666], 
                    FrameTicks -> None, PlotRangePadding -> None, ImageSize -> 
                    Dynamic[{
                    Automatic, 1.35 CurrentValue["FontCapHeight"]/
                    AbsoluteCurrentValue[Magnification]}]], 
                    StyleBox[
                    RowBox[{"RGBColor", "[", 
                    RowBox[{"0", ",", "0", ",", "1"}], "]"}], NumberMarks -> 
                    False]], Appearance -> None, BaseStyle -> {}, 
                    BaselinePosition -> Baseline, DefaultBaseStyle -> {}, 
                    ButtonFunction :> With[{Typeset`box$ = EvaluationBox[]}, 
                    If[
                    Not[
                    AbsoluteCurrentValue["Deployed"]], 
                    SelectionMove[Typeset`box$, All, Expression]; 
                    FrontEnd`Private`$ColorSelectorInitialAlpha = 1; 
                    FrontEnd`Private`$ColorSelectorInitialColor = 
                    RGBColor[0, 0, 1]; 
                    FrontEnd`Private`$ColorSelectorUseMakeBoxes = True; 
                    MathLink`CallFrontEnd[
                    FrontEnd`AttachCell[Typeset`box$, 
                    FrontEndResource["RGBColorValueSelector"], {
                    0, {Left, Bottom}}, {Left, Top}, 
                    "ClosingActions" -> {
                    "SelectionDeparture", "ParentChanged", 
                    "EvaluatorQuit"}]]]], BaseStyle -> Inherited, Evaluator -> 
                    Automatic, Method -> "Preemptive"], 
                    RGBColor[0, 0, 1], Editable -> False, Selectable -> 
                    False], ",", 
                    RowBox[{"AbsoluteThickness", "[", "5", "]"}]}], "]"}], 
                  "}"}], ",", 
                RowBox[{"{", #, "}"}], ",", 
                RowBox[{"LabelStyle", "\[Rule]", 
                  RowBox[{"{", "}"}]}], ",", 
                RowBox[{"LegendLayout", "\[Rule]", "\"Column\""}], ",", 
                RowBox[{"LegendMarkerSize", "\[Rule]", "50"}]}], "]"}]& )],
          TraditionalForm]},
        {
         FormBox[
          TemplateBox[{
            StyleBox[
            "\"\\!\\(\\*SubscriptBox[\\(S\\), \\(15\\)]\\)(t)\"", Bold, 
             Italic, 
             GrayLevel[0], FontSize -> 28, StripOnInput -> False]},
           "LineLegend",
           DisplayFunction->(StyleBox[
             StyleBox[
              PaneBox[
               TagBox[
                GridBox[{{
                   TagBox[
                    GridBox[{{
                    GraphicsBox[{{
                    Directive[
                    EdgeForm[
                    Directive[
                    Opacity[0.3], 
                    GrayLevel[0]]], 
                    PointSize[0.5], 
                    RGBColor[1, 1, 0], 
                    Dashing[{Small, Small}], 
                    AbsoluteThickness[5]], {
                    LineBox[{{0, 50}, {50, 50}}]}}, {
                    Directive[
                    EdgeForm[
                    Directive[
                    Opacity[0.3], 
                    GrayLevel[0]]], 
                    PointSize[0.5], 
                    RGBColor[1, 1, 0], 
                    Dashing[{Small, Small}], 
                    AbsoluteThickness[5]], {}}}, AspectRatio -> Full, 
                    ImageSize -> {50, 50}, PlotRangePadding -> None, 
                    ImagePadding -> Automatic, 
                    BaselinePosition -> (Scaled[0.42000000000000004`] -> 
                    Baseline)], #}}, 
                    GridBoxAlignment -> {
                    "Columns" -> {Center, Left}, "Rows" -> {{Baseline}}}, 
                    AutoDelete -> False, 
                    GridBoxDividers -> {
                    "Columns" -> {{False}}, "Rows" -> {{False}}}, 
                    GridBoxItemSize -> {
                    "Columns" -> {{All}}, "Rows" -> {{All}}}, 
                    GridBoxSpacings -> {
                    "Columns" -> {{0.5}}, "Rows" -> {{0.8}}}], "Grid"]}}, 
                 GridBoxAlignment -> {
                  "Columns" -> {{Left}}, "Rows" -> {{Top}}}, AutoDelete -> 
                 False, GridBoxItemSize -> {
                  "Columns" -> {{Automatic}}, "Rows" -> {{Automatic}}}, 
                 GridBoxSpacings -> {"Columns" -> {{1}}, "Rows" -> {{0}}}], 
                "Grid"], Alignment -> Left, AppearanceElements -> None, 
               ImageMargins -> {{5, 5}, {5, 5}}, ImageSizeAction -> 
               "ResizeToFit"], LineIndent -> 0, StripOnInput -> False], {
             FontFamily -> "Arial"}, Background -> Automatic, StripOnInput -> 
             False]& ),
           Editable->True,
           InterpretationFunction:>(RowBox[{"LineLegend", "[", 
              RowBox[{
                RowBox[{"{", 
                  RowBox[{"Directive", "[", 
                    RowBox[{
                    InterpretationBox[
                    ButtonBox[
                    TooltipBox[
                    GraphicsBox[{{
                    GrayLevel[0], 
                    RectangleBox[{0, 0}]}, {
                    GrayLevel[0], 
                    RectangleBox[{1, -1}]}, {
                    RGBColor[1, 1, 0], 
                    RectangleBox[{0, -1}, {2, 1}]}}, DefaultBaseStyle -> 
                    "ColorSwatchGraphics", AspectRatio -> 1, Frame -> True, 
                    FrameStyle -> 
                    RGBColor[0.6666666666666666, 0.6666666666666666, 0.], 
                    FrameTicks -> None, PlotRangePadding -> None, ImageSize -> 
                    Dynamic[{
                    Automatic, 1.35 CurrentValue["FontCapHeight"]/
                    AbsoluteCurrentValue[Magnification]}]], 
                    StyleBox[
                    RowBox[{"RGBColor", "[", 
                    RowBox[{"1", ",", "1", ",", "0"}], "]"}], NumberMarks -> 
                    False]], Appearance -> None, BaseStyle -> {}, 
                    BaselinePosition -> Baseline, DefaultBaseStyle -> {}, 
                    ButtonFunction :> With[{Typeset`box$ = EvaluationBox[]}, 
                    If[
                    Not[
                    AbsoluteCurrentValue["Deployed"]], 
                    SelectionMove[Typeset`box$, All, Expression]; 
                    FrontEnd`Private`$ColorSelectorInitialAlpha = 1; 
                    FrontEnd`Private`$ColorSelectorInitialColor = 
                    RGBColor[1, 1, 0]; 
                    FrontEnd`Private`$ColorSelectorUseMakeBoxes = True; 
                    MathLink`CallFrontEnd[
                    FrontEnd`AttachCell[Typeset`box$, 
                    FrontEndResource["RGBColorValueSelector"], {
                    0, {Left, Bottom}}, {Left, Top}, 
                    "ClosingActions" -> {
                    "SelectionDeparture", "ParentChanged", 
                    "EvaluatorQuit"}]]]], BaseStyle -> Inherited, Evaluator -> 
                    Automatic, Method -> "Preemptive"], 
                    RGBColor[1, 1, 0], Editable -> False, Selectable -> 
                    False], ",", 
                    RowBox[{"Dashing", "[", 
                    RowBox[{"{", 
                    RowBox[{"Small", ",", "Small"}], "}"}], "]"}], ",", 
                    RowBox[{"AbsoluteThickness", "[", "5", "]"}]}], "]"}], 
                  "}"}], ",", 
                RowBox[{"{", #, "}"}], ",", 
                RowBox[{"LabelStyle", "\[Rule]", 
                  RowBox[{"{", "}"}]}], ",", 
                RowBox[{"LegendLayout", "\[Rule]", "\"Column\""}], ",", 
                RowBox[{"LegendMarkerSize", "\[Rule]", "50"}]}], "]"}]& )],
          TraditionalForm]}
       },
       AutoDelete->False,
       GridBoxAlignment->{"Columns" -> {{Left}}},
       GridBoxItemSize->{"Columns" -> {{Automatic}}, "Rows" -> {{Automatic}}},
       GridBoxSpacings->{"Columns" -> {{0}}}],
      "Grid"], Scaled[{0.99, 0.99}], ImageScaled[{1, 1}],
     BaseStyle->{FontSize -> Larger},
     FormatType->StandardForm]},
   AspectRatio->NCache[GoldenRatio^(-1), 0.6180339887498948],
   Axes->{True, True},
   AxesLabel->{None, None},
   AxesOrigin->{0, 0},
   DisplayFunction->Identity,
   Frame->{{True, True}, {True, True}},
   FrameLabel->{{
      FormBox[
       StyleBox["\"Fraction of population\"", Bold, 
        GrayLevel[0], FontSize -> 28, StripOnInput -> False], 
       TraditionalForm], None}, {
      FormBox[
       StyleBox["\"Time (Days)\"", Bold, 
        GrayLevel[0], FontSize -> 28, StripOnInput -> False], 
       TraditionalForm], None}},
   FrameStyle->Directive[
     Thickness[Large], 
     GrayLevel[0], 20],
   FrameTicks->{{{{0., 
        FormBox["0", TraditionalForm], {0.01, 0.}}, {0.2, 
        FormBox[
         TagBox[
          InterpretationBox[
           StyleBox["\"0.2\"", ShowStringCharacters -> False], 
           0.2`15.954589770191003, AutoDelete -> True], NumberForm[#, {
            DirectedInfinity[1], 1}]& ], TraditionalForm], {0.01, 0.}}, {0.4, 
        FormBox[
         TagBox[
          InterpretationBox[
           StyleBox["\"0.4\"", ShowStringCharacters -> False], 
           0.4`15.954589770191003, AutoDelete -> True], NumberForm[#, {
            DirectedInfinity[1], 1}]& ], TraditionalForm], {0.01, 0.}}, {0.6, 
        FormBox[
         TagBox[
          InterpretationBox[
           StyleBox["\"0.6\"", ShowStringCharacters -> False], 
           0.6`15.954589770191003, AutoDelete -> True], NumberForm[#, {
            DirectedInfinity[1], 1}]& ], TraditionalForm], {0.01, 0.}}, {0.8, 
        FormBox[
         TagBox[
          InterpretationBox[
           StyleBox["\"0.8\"", ShowStringCharacters -> False], 
           0.8`15.954589770191003, AutoDelete -> True], NumberForm[#, {
            DirectedInfinity[1], 1}]& ], TraditionalForm], {0.01, 0.}}, {1., 
        FormBox[
         TagBox[
          InterpretationBox[
           StyleBox["\"1.0\"", ShowStringCharacters -> False], 
           1.`15.954589770191003, AutoDelete -> True], NumberForm[#, {
            DirectedInfinity[1], 1}]& ], TraditionalForm], {0.01, 0.}}, {0.05, 
        FormBox[
         TemplateBox[{0, 0}, "Spacer2"], TraditionalForm], {0.005, 0.}}, {0.1, 
        FormBox[
         TemplateBox[{0, 0}, "Spacer2"], TraditionalForm], {0.005, 0.}}, {
       0.15, 
        FormBox[
         TemplateBox[{0, 0}, "Spacer2"], TraditionalForm], {0.005, 0.}}, {
       0.25, 
        FormBox[
         TemplateBox[{0, 0}, "Spacer2"], TraditionalForm], {0.005, 0.}}, {0.3, 
        FormBox[
         TemplateBox[{0, 0}, "Spacer2"], TraditionalForm], {0.005, 0.}}, {
       0.35, 
        FormBox[
         TemplateBox[{0, 0}, "Spacer2"], TraditionalForm], {0.005, 0.}}, {
       0.45, 
        FormBox[
         TemplateBox[{0, 0}, "Spacer2"], TraditionalForm], {0.005, 0.}}, {0.5, 
        FormBox[
         TemplateBox[{0, 0}, "Spacer2"], TraditionalForm], {0.005, 0.}}, {
       0.55, 
        FormBox[
         TemplateBox[{0, 0}, "Spacer2"], TraditionalForm], {0.005, 0.}}, {
       0.65, 
        FormBox[
         TemplateBox[{0, 0}, "Spacer2"], TraditionalForm], {0.005, 0.}}, {0.7, 
        FormBox[
         TemplateBox[{0, 0}, "Spacer2"], TraditionalForm], {0.005, 0.}}, {
       0.75, 
        FormBox[
         TemplateBox[{0, 0}, "Spacer2"], TraditionalForm], {0.005, 0.}}, {
       0.85, 
        FormBox[
         TemplateBox[{0, 0}, "Spacer2"], TraditionalForm], {0.005, 0.}}, {0.9, 
        FormBox[
         TemplateBox[{0, 0}, "Spacer2"], TraditionalForm], {0.005, 0.}}, {
       0.95, 
        FormBox[
         TemplateBox[{0, 0}, "Spacer2"], TraditionalForm], {0.005, 0.}}}, {{
       0., 
        FormBox[
         TemplateBox[{0}, "Spacer1"], TraditionalForm], {0.01, 0.}}, {0.2, 
        FormBox[
         TemplateBox[{0}, "Spacer1"], TraditionalForm], {0.01, 0.}}, {0.4, 
        FormBox[
         TemplateBox[{0}, "Spacer1"], TraditionalForm], {0.01, 0.}}, {0.6, 
        FormBox[
         TemplateBox[{0}, "Spacer1"], TraditionalForm], {0.01, 0.}}, {0.8, 
        FormBox[
         TemplateBox[{0}, "Spacer1"], TraditionalForm], {0.01, 0.}}, {1., 
        FormBox[
         TemplateBox[{0}, "Spacer1"], TraditionalForm], {0.01, 0.}}, {0.05, 
        FormBox[
         TemplateBox[{0}, "Spacer1"], TraditionalForm], {0.005, 0.}}, {0.1, 
        FormBox[
         TemplateBox[{0}, "Spacer1"], TraditionalForm], {0.005, 0.}}, {0.15, 
        FormBox[
         TemplateBox[{0}, "Spacer1"], TraditionalForm], {0.005, 0.}}, {0.25, 
        FormBox[
         TemplateBox[{0}, "Spacer1"], TraditionalForm], {0.005, 0.}}, {0.3, 
        FormBox[
         TemplateBox[{0}, "Spacer1"], TraditionalForm], {0.005, 0.}}, {0.35, 
        FormBox[
         TemplateBox[{0}, "Spacer1"], TraditionalForm], {0.005, 0.}}, {0.45, 
        FormBox[
         TemplateBox[{0}, "Spacer1"], TraditionalForm], {0.005, 0.}}, {0.5, 
        FormBox[
         TemplateBox[{0}, "Spacer1"], TraditionalForm], {0.005, 0.}}, {0.55, 
        FormBox[
         TemplateBox[{0}, "Spacer1"], TraditionalForm], {0.005, 0.}}, {0.65, 
        FormBox[
         TemplateBox[{0}, "Spacer1"], TraditionalForm], {0.005, 0.}}, {0.7, 
        FormBox[
         TemplateBox[{0}, "Spacer1"], TraditionalForm], {0.005, 0.}}, {0.75, 
        FormBox[
         TemplateBox[{0}, "Spacer1"], TraditionalForm], {0.005, 0.}}, {0.85, 
        FormBox[
         TemplateBox[{0}, "Spacer1"], TraditionalForm], {0.005, 0.}}, {0.9, 
        FormBox[
         TemplateBox[{0}, "Spacer1"], TraditionalForm], {0.005, 0.}}, {0.95, 
        FormBox[
         TemplateBox[{0}, "Spacer1"], TraditionalForm], {0.005, 0.}}}}, {{{0., 
        FormBox["0", TraditionalForm], {0.01, 0.}}, {20., 
        FormBox["20", TraditionalForm], {0.01, 0.}}, {40., 
        FormBox["40", TraditionalForm], {0.01, 0.}}, {60., 
        FormBox["60", TraditionalForm], {0.01, 0.}}, {80., 
        FormBox["80", TraditionalForm], {0.01, 0.}}, {100., 
        FormBox["100", TraditionalForm], {0.01, 0.}}, {5., 
        FormBox[
         TemplateBox[{0, 0}, "Spacer2"], TraditionalForm], {0.005, 0.}}, {10., 
        FormBox[
         TemplateBox[{0, 0}, "Spacer2"], TraditionalForm], {0.005, 0.}}, {15., 
        FormBox[
         TemplateBox[{0, 0}, "Spacer2"], TraditionalForm], {0.005, 0.}}, {25., 
        FormBox[
         TemplateBox[{0, 0}, "Spacer2"], TraditionalForm], {0.005, 0.}}, {30., 
        FormBox[
         TemplateBox[{0, 0}, "Spacer2"], TraditionalForm], {0.005, 0.}}, {35., 
        FormBox[
         TemplateBox[{0, 0}, "Spacer2"], TraditionalForm], {0.005, 0.}}, {45., 
        FormBox[
         TemplateBox[{0, 0}, "Spacer2"], TraditionalForm], {0.005, 0.}}, {50., 
        FormBox[
         TemplateBox[{0, 0}, "Spacer2"], TraditionalForm], {0.005, 0.}}, {55., 
        FormBox[
         TemplateBox[{0, 0}, "Spacer2"], TraditionalForm], {0.005, 0.}}, {65., 
        FormBox[
         TemplateBox[{0, 0}, "Spacer2"], TraditionalForm], {0.005, 0.}}, {70., 
        FormBox[
         TemplateBox[{0, 0}, "Spacer2"], TraditionalForm], {0.005, 0.}}, {75., 
        FormBox[
         TemplateBox[{0, 0}, "Spacer2"], TraditionalForm], {0.005, 0.}}, {85., 
        FormBox[
         TemplateBox[{0, 0}, "Spacer2"], TraditionalForm], {0.005, 0.}}, {90., 
        FormBox[
         TemplateBox[{0, 0}, "Spacer2"], TraditionalForm], {0.005, 0.}}, {95., 
        FormBox[
         TemplateBox[{0, 0}, "Spacer2"], TraditionalForm], {0.005, 0.}}, {
       105., 
        FormBox[
         TemplateBox[{0, 0}, "Spacer2"], TraditionalForm], {0.005, 0.}}, {
       110., 
        FormBox[
         TemplateBox[{0, 0}, "Spacer2"], TraditionalForm], {0.005, 0.}}, {
       115., 
        FormBox[
         TemplateBox[{0, 0}, "Spacer2"], TraditionalForm], {0.005, 0.}}, {
       120., 
        FormBox[
         TemplateBox[{0, 0}, "Spacer2"], TraditionalForm], {0.005, 0.}}}, {{
       0., 
        FormBox[
         TemplateBox[{0}, "Spacer1"], TraditionalForm], {0.01, 0.}}, {20., 
        FormBox[
         TemplateBox[{0}, "Spacer1"], TraditionalForm], {0.01, 0.}}, {40., 
        FormBox[
         TemplateBox[{0}, "Spacer1"], TraditionalForm], {0.01, 0.}}, {60., 
        FormBox[
         TemplateBox[{0}, "Spacer1"], TraditionalForm], {0.01, 0.}}, {80., 
        FormBox[
         TemplateBox[{0}, "Spacer1"], TraditionalForm], {0.01, 0.}}, {100., 
        FormBox[
         TemplateBox[{0}, "Spacer1"], TraditionalForm], {0.01, 0.}}, {5., 
        FormBox[
         TemplateBox[{0}, "Spacer1"], TraditionalForm], {0.005, 0.}}, {10., 
        FormBox[
         TemplateBox[{0}, "Spacer1"], TraditionalForm], {0.005, 0.}}, {15., 
        FormBox[
         TemplateBox[{0}, "Spacer1"], TraditionalForm], {0.005, 0.}}, {25., 
        FormBox[
         TemplateBox[{0}, "Spacer1"], TraditionalForm], {0.005, 0.}}, {30., 
        FormBox[
         TemplateBox[{0}, "Spacer1"], TraditionalForm], {0.005, 0.}}, {35., 
        FormBox[
         TemplateBox[{0}, "Spacer1"], TraditionalForm], {0.005, 0.}}, {45., 
        FormBox[
         TemplateBox[{0}, "Spacer1"], TraditionalForm], {0.005, 0.}}, {50., 
        FormBox[
         TemplateBox[{0}, "Spacer1"], TraditionalForm], {0.005, 0.}}, {55., 
        FormBox[
         TemplateBox[{0}, "Spacer1"], TraditionalForm], {0.005, 0.}}, {65., 
        FormBox[
         TemplateBox[{0}, "Spacer1"], TraditionalForm], {0.005, 0.}}, {70., 
        FormBox[
         TemplateBox[{0}, "Spacer1"], TraditionalForm], {0.005, 0.}}, {75., 
        FormBox[
         TemplateBox[{0}, "Spacer1"], TraditionalForm], {0.005, 0.}}, {85., 
        FormBox[
         TemplateBox[{0}, "Spacer1"], TraditionalForm], {0.005, 0.}}, {90., 
        FormBox[
         TemplateBox[{0}, "Spacer1"], TraditionalForm], {0.005, 0.}}, {95., 
        FormBox[
         TemplateBox[{0}, "Spacer1"], TraditionalForm], {0.005, 0.}}, {105., 
        FormBox[
         TemplateBox[{0}, "Spacer1"], TraditionalForm], {0.005, 0.}}, {110., 
        FormBox[
         TemplateBox[{0}, "Spacer1"], TraditionalForm], {0.005, 0.}}, {115., 
        FormBox[
         TemplateBox[{0}, "Spacer1"], TraditionalForm], {0.005, 0.}}, {120., 
        FormBox[
         TemplateBox[{0}, "Spacer1"], TraditionalForm], {0.005, 0.}}}}},
   FrameTicksStyle->Directive[
     Thickness[0.004], 
     GrayLevel[0], 36],
   GridLines->{None, None},
   GridLinesStyle->Directive[
     GrayLevel[0.5, 0.4]],
   ImagePadding->All,
   ImageSize->1000,
   Method->{
    "DefaultBoundaryStyle" -> Automatic, 
     "DefaultGraphicsInteraction" -> {
      "Version" -> 1.2, "TrackMousePosition" -> {True, False}, 
       "Effects" -> {
        "Highlight" -> {"ratio" -> 2}, "HighlightPoint" -> {"ratio" -> 2}, 
         "Droplines" -> {
          "freeformCursorMode" -> True, 
           "placement" -> {"x" -> "All", "y" -> "None"}}}}, 
     "DefaultMeshStyle" -> AbsolutePointSize[6], "ScalingFunctions" -> None, 
     "CoordinatesToolOptions" -> {"DisplayFunction" -> ({
         (Identity[#]& )[
          Part[#, 1]], 
         (Identity[#]& )[
          Part[#, 2]]}& ), "CopiedValueFunction" -> ({
         (Identity[#]& )[
          Part[#, 1]], 
         (Identity[#]& )[
          Part[#, 2]]}& )}},
   PlotRange->{{0., 99.99999795918367}, {0, 1}},
   PlotRangeClipping->True,
   PlotRangePadding->{{
      Scaled[0.02], 
      Scaled[0.02]}, {0, 0}},
   Ticks->{Automatic, Automatic}],
  InterpretTemplate[Legended[
    Graphics[{{{{{}, {}, 
         Annotation[{
           Directive[
            Opacity[1.], 
            AbsoluteThickness[1.6], 
            GrayLevel[0], 
            Thickness[0.007]], 
           Line[CompressedData["
1:eJwV1nc4198XAHBklpbISBIKfcsoSdY5tsj+4GNFyEzZKxUlSkKSKKWBJJLV
ett779JAEpLx+VAIkd/799d9Xs89z33Oc865z727Hc+anmJiYGC4zsjA8P9V
JH71yQOhKtUiJ54g7hd0eM0uucvLLR1K7Ov65PLoUBX8IkPCLR8c2V8Nm+XS
oV7Gx5XVrQLE589U3sihQ2Nst+68awfMRCrZzWTRoUnx8tsp16/AH045eDad
Ds03v/iMu9LBKM6dohFPh6spyU23ZGfAf69P9cE4Oux3A+tD+TNQduFShPAN
Oviy3TznmzMLCn7cPxdi6PBPS6585uFvUNZU2R4fRQe+mlCN6Rt/oG+yMdXj
PB30ytgMx1zXwPniQjzhTgfZNcf57TNrsIlZnoXiRodYYft2UWUGNIqr5p9w
oYO/47sASi0Dnh1R4trsTAfNMe/akl5GPHFb/KPSCToMTw+cDJ5fh4rNn47v
NKWD8OrrtFV5dtzR7cgycoQO3A9OzfCcY0fWW59aJeTpwA7bNKUq2NF8aK3Q
Q44O9PAzkyd0ODDM/mbzqAwdypn3KFZarkeJEwJ5byTpYMeZ2HcpmBN7uv2x
TYAObRvlOZjttqBjsWPgzWUadOtzpbSHbUHpKwt+txdp8PEabW9q2ha8GSjr
lbxAgxGWp5pS/Vtwj7+9evwvGqys8oZTbbYi9wSNxXaCBvtoSwu5Vlw4cNTB
+cQnGlxtLxsxt+DGeb7zXD+LaRDHeddPOJAbLxQ/C4ospEGSXiDT5G1uLOng
MBF8SYP0einh8Pfc2O5BN1R7ToNX5ek2ORQe7OU9u2L/iAajLyK6/5luRxmX
ZqGpWBqox2tVPjXiQ5WEQsFdJ2kQrlf8rPsMH/ZL12QZnqBBOYvordUbfLiz
yFQx1IYGimEMLmatfLjqVuNZZ06DQ+7EhjVdfswuKA/+T48GYhqylhbqAjhR
UKJ28CANWP8I0pgPC2KA2eXM9WvToFl4vU+aIoiMQn0xhX+n4ZLXcqW1nyB+
U975w3xxGv5977v1skAQs2JXZuNmp+FPZ+JRW6md6Mx2uqPp+zSM57BfKRIX
QhWNoLQTDdNwSnp5o+xGYfTI4zUciZmG41+iM/mEhDFo6zrdtKhpkIvmUWGQ
FkYJHyZVw0vTwPxV5nSHsTCy/eFkexgyDY/jXJu9koTx+57T3suu0/B1ujcq
Z8duVHjkX3pFYxqscvPXRPeJoDxl3qhjfgqQqnJng5IICsXPryudmQIJ5hap
3/oiOCn9leXx5BQs2ozZVXuJ4P6FA1+tvk1B8oadpQ4FIsj9ec4quHUKejxi
gu8riOKz/JR1px9NgYHkqdntOmKYsfu6zSbtKVi+HkAMWIhhXMGjoAicgmza
lSsZLmK4UYRHjaY4BczFWfwHo8TwVWpEe7H0FLxTHVczqBPDrBMPg+b5pmAv
xTPxssYerDSSfq8+MQkMF30OzcBeHFzzebIaPQmFvecDmhQk8GDiKG9y/gRk
X3F2HD4mgZE5pnbNTyfggby+0V9rCWwsE+9YSJ+AmBQ+yQPnJVBbfPmoQsIE
ONkW9SdUSWB/57ejdt4TwD0yrkHVk8TOTF5JWekJCPxtxvXDZh9Gpkcc5Xr6
E5S49uUzX9yPs3UH8lPDx8H1b+L9TKoMFpgSjYNzo3C2/sehfIODuGMimKn0
xHeIsWbds3paDu9s+3FbLm4InBrOuci6yeN7reK+qKP94Ky813DhrDyKBcK3
IPF+cCnoPEwEyWPOSebLvjz94HZvD4tWtDy6yDq9jZz9AmfOdjyhZsmjKW80
n1DOFwjlFf12cUQeT+owFO3f+QUSXZtt2h2OoDarURht/WeoYuM38bRSwPg5
YQdT1o8w9kRK79NJBRRp57lwc74POFFTQ8dDAYWP5cUOjPQBNfjsYdFzCujD
YxqVVtMH9PE6/i9pCniFdfDQq4g+2NnsO6w3pICH8taUrBj6ICS21W+f61Es
rJ2NsGX7ALJbw5N/+itiy1h25KxSL7xj75NoCFNEjwZlRUPpXlBnkCIyIhXx
9xeO6hKRXqDQv3y1T1LE0+KgkMnRC4FtRyQ/FCniwMJjQ5aPPVB6jU5U/1LE
1RWeY/WBPaDLZP/tnrcSbvYJ3S5e2g1dSyV+IcFK+EFQYqj3ZTdYz3KyWoYr
Id/ZW/2xmd3gOfRuH1eCEg6Z3jXfEd8NceXb/a/mK2F27Lm0Asdu6A1tZw2g
KaF4VbJo+YZucPitst/wtDIOSGkd3H+qCzZyMXT2+ivj29+p00rWXfBOptrP
5rwyyrcQby2MuoD7jDbhFqeMUXfaHPOOdkHjuKHe5ZfKmDm5xDm4qQtkBu3d
3swpo3jRH1ctohMYmiIyRM6roIx1b83Mjk7I+6Gh++yKCmqEXZUx5eoEa1bW
Kek4FRRtXkkrY++EYo2YQyrpKsjhJZjpPNkBbuWJ1ZZVKhjQbxsm9rADOoue
DMWyqGJeSvqq7sYOePSgTvDPDVV8nuPlkTvfBmm2+/vMk1XxrjstQnC0DVIE
bt0sfqCKKYoeLfd72yAu2YHVN18Vs+UGinuK2iA07i99qlMVGQOD9mzwawPT
C7I1w9sAi24X37s71wrMJ+67t6cCBuXLbGxb1wprO5jFDjwG/Of/t0ZzvgWW
P3kMXs8B3JPj/aZlrAVmzBXMjhGANcmiQmzNLdBv0KNc2w9o8O2/IwdvtsDn
B8zsA5sRJcKa/I6LtEBRnOKXblNE6S3NWySNmsHx3iaWdxaIRL0qp45GM3Bl
D0s9skZ01xAq9j7SDN5VMZfOOiKuWM9/GdvVDPvnPkty+iJy3Z4wspttggyr
c8FaNxHt6/eMuyU3QZJYKc+bDsQKy4r8vPFG0JBNgPQexPrFuLr/Bhvhl4qz
e1QfYlfjwIHinkYwtuQso3xFjF4cbP1e3gicMbbOszREp+y3YmW3GyGSvlK4
b5MaBn8SVjXSagT/dyrG94+rYe+13MDnzxugxLqB6ZOxGorEbrp951EDLCwb
l3Cbq+EtgWrXuDsNEKLkLBBrp4bnOWeW711ugAulMSOhZ9SwJGVv3GHbBogu
7wumJqjh2BG77dTNDXC32ufRtl41lIgcpHKer4cvjn/NjD6qoZbMJbqCfz0I
rrvCer1fDYUt1D6e8ayHBxopnkyjapiYsBKwYFUPT2rLD8/Oq+EW/U7C70g9
5NZvaG7nVcfOkWHDnXN1UNGc+euajTrmcW+X/OlXB4V8nT7n7dWRr6rd5uXp
OshwWZ7xdlLH+qOzDy6cqoMYJiO6pac6LgzuVJCxrAOK4uLknnPq6CBS/m1M
sQ4mnumNVt1Vx3dnjmbfW1cH3NfofUuf1HEpJvv579RaYO3jt5weUMerfMWH
42/VwpKY5oehb+oo2M//W+ZGLQxWpvQ2/FTHpOtS01HhtfBsUa3r9pI6HtHk
Fw1zrQVVt6RmWX4NZMjdtzFKvhbcdY6WuVM1cGtFij/tYw3QJPjrCmw10PnU
hgst3TXgu36pdclBAw8W60++aK2BsLY3/dfcNXA2RqXnamUNJJgprDwL1cDe
N1S2q9k18Mr+iNJEmgaevsi1nBdSA0zBh996fNPA9Vvi3T2EayDaiqeqcFQD
Y5Xtill31ACn0nzj8k8NZLbUvZHNUwM8/4o/xvzSwKhar46V9TUgESm3mLNO
E9cvzg6OzVeDUcKhI5N7NJHl2cZporUa0rJlSzw9NLG7ODFR/UI1NH5yakw/
o4mBG3XU7oVUw9z65C89vpoYcsQjddG/GvS9lhmVz2kip/EnmSrPaliWrTHk
jNXEm/UObtesqsGKoIzn5mnis57bybOHq2F7e9AO2owmCt3KmGb4VQU3f5dF
eAdpoWW76X8igVVwpjvhpO05LVz5s7S7wrcKjhc4qele1MLdu/GQ/dkqYD3L
wSgcrYUcHGyp2W5VEDZBCe9I1sLNJpv4HWyqwOXb5AWpV1qodzx0n71aFSh3
8IdNzWlh5eH4yGubq2AsJyDQzVcbXWfc2/8UVYLFzn+D2YHaeLm0n21DQSXU
xUfp/AzVxvGdILj7RSVk+N/h87isjb0hU03m2ZXgqPr2nWeSNqpGPxgdSquE
wa6Vf2deaeOLcLbIc1GV8H7xcnTAsjZu9ojneWFTCbXaiSmXLung5d83bAI3
VsKoC9EWGqWDMsYO1002VAJr9AiTX4wOalvmZklxVIJug7yXU6IOum8+n0Jj
roRWnS9qmo918FLmHq/1SxXQoys2yVKtg+H/jibyfqyAYb1XKtcYdfGF1037
7ykVwGj0eTg+XBf1I3aduC5WAY3l5qL+kboYaqHGKLW7AhKkupyoV3XxdFDg
jZ6dFSC8qXFEOEEXg1PKzcV5KwDbSsYK0nXRRFHdYpajAsL1b070lOuiKrN1
OudMOTDo6v7iXdXF25u3sBqVk1Z7xfgw5BgqNrXTIxzLwVrzR/PH88ewI+rX
pQT7cijW4UvaeukYNjqItj+yLQc3w9C9l2OO4fjw04hWi3LoslHVd7l3DNmf
tQio65fD48D6pP1lx9AlrXvluVw5aOZ+EH/LoIfbc16/ducoh6u8fwy6o/Xw
ZsZxG7Z3ZZDU2Pi9+roeBsg7MX16XQbpIXdDiuL18O71pajckjJ49UUlM+mO
HlbPaYpYFZTBaHrkisVTPTRZKPRvzC4DdQmu51/q9TCI0ib6704ZrCgcYB9l
0UdPL/ZL74LKwNvaqfrPZX2UTMsrEFYug03pE0PKV/Xxr6JP7RHFMsj97rMW
EauP71iyU4wVyuDH6XBlztv62FpScyFargxOXLz/SjhLH7c+XLdt/YEyOJ7R
l3OsUR/D7u0dcxAqAwma/q17nMexLDng1jGmMvgWIecMt4/jpQmme0XtpbB3
+6Y479TjKOLi1Hu4rRQ8cn68fnT/OOoe5nB621IKc913NzBnHcf+4ZnQ2sZS
YBdjLGp8dRylOOu8J6pLQaq+jdH043Hk0UaK/+tSCF3vmu68wwBjM7nWBz8q
Be5bqZ+vPTLAg3pnfzCFlML699u6fDMN8G9/49xoUCkw8MY12DwzwDfKBdNN
gaUwffdS8YECA9w0opue5F8K9Y8947oqDVDRymBazrsUggtV1PmHDHCcJyjx
oWspDHR9e5YtZIg37uXThSxLIWvLvpCGe4YYkHQhOV6BzG/MapH5oSEKOopa
JB0phdfEtSD1DEN8TtNdSJUvhUaXnwFluYb41YHl/VO5UpgozfYtKjNEXu+2
hTaZUjjgLn46/ashZnuN79KQLIXiKjH7IFEj1IwkcloESqHKd5eW+HMjfGtR
/N9+hlJYnqcnCOYbYYS1yFXvNQLkQir7txYZ4UpYdHjJPwKyL570X3lnhOYC
ezTUVglIiH3ypKvZCC+kSTM6LBPgkCXOFDZhhIK0hKm3cwSsTd2xH+c2xlrn
sO9ffhLwQPihoArFGJVcHY+VvydgU4xs4wELY/xQNtMuQfri72o/IaoxljI3
td3qJc+rH21eszHGQJY3hz17CBA5/V9ItZMxDqDck11dBGS9fvVex88Yr21t
Sn3QSsALw7Y400RjXJ6L1f5VQ0BZ2DKDW6cxyprzBw4UEbCQPzZzqdsYb5sc
3mBFWuZ799D9XmPk3WnP/b6QgIxjzyt7PhrjraHdEe0FBMRstw2Hb8b43uf4
m/p8Aixelq1t/2WMO5R8NVufE0D/Hv6vbpsJXuO215fMIGC3PtuKqKUJCset
G9ueTNbvvUa3gJUJDoYzPS+6TYC2fXj2VhsTNLk4W2lM2sNvibJ2wgStN2cO
Xk8ioPjeZN5nFxMUjL36meUWGT/VYX8z0AQjQ3zusyeQ8TdSav7dNsHG/Uap
OjFkfIfk9U+9JniMSOq8f5Hsh2hV5vIHE+wS/LxLm7RnELVyxycTlHG8X0q7
QNZvV/S83YAJdl5KHEDS8WdG7IdHTdAz8mfJeBh5/sZ0uckFExTvGLiiHUqA
sD734AqfKfYXhXQoBBAQW/9PRtjOFNe6urkmPMmPo8+Y7E57U2wYvO+ZTXpu
R/tBgZOmmC0SvexC2tbnvhz3KVO8KPPv7YgHAQcElRXYvUzx97XL74bdCWj3
CYGZMFMMt+e+O+5KwJadcwaVaab4We3XbQFnAm75/fRw6DfFr/5LJZvsCBDQ
DvUxGyT347kon20JeMy3IVh7yBTzREMEs0gXlu2/sn/EFLeyPv5PlXQnm3f6
4qQp6vy4Bt425LylLfQk/DXFTU8nhfqtCLhau06lSsAMNdYr13dZEBDGI7RZ
xMoM3avyxw6YENBWwGENNmZ4NTAmaM2YACHD+QxbOzNMfMgm20W6IqpV8c5J
M2QJs9oZQJppMdSF08MMs06f7is3IiD6c1/ZQqgZcvF+LLAyJCAx/ebpljQz
DPjJzZyrT8AzSZZm/yEzjDjTtEhoE9AtqPbXa9gM2yVGRFNJr2w+v991xAxp
8Z6egaQNF+birMbNkOO5o5Es6bnqETPVGTPUYnR0y9Yi+2FbO8DGQMGqRLHm
e5oEfIy7PHt3FwUlfYqzk9UJYJ1j5K86QUHd0Fiej6oELL5MiRtxoCBxLtzg
LelJL2lmdicKsn/NeniXdOcPW7qhKwWTuP9LsSN998vruv6zFDyq4tc0okKA
VI2X72I4BXsSuYQXlcn7kfipRfoJBaFy44KsEgFPZQouPPhBIe/XBYfpIwSc
4Zldev2TgqIrAWLvScstywR0TVKw2dF7tZR0Zc1LT+YZCqpwiNFiSX+0eEn1
WKQg//VrjQdIs5/PPyjPYY6Jo04mfvIEuDXljbXtM8dFzvVyGw8TIOmYY7jq
ZY6h+aHRwQcJaLyv+PLXWXPUsKk3dSHt8ql567iPOQq+btpPIZ1hPNnbHWCO
8xsbOWVIC8N+m+zz5jgobHluXJaA7YIvXM1umONL4RPstqSZPhSEP8s1x1MF
HPEGMgR8Ofa20HzSHIMeM3yylCJA3SiDGjBtjhM/t7/RIZ1Dif+XRDdHnXKD
zCOkQ+1P6fX+NscP3lPPeEkLBGwdNl0xx8nCVOuPBwigPnTfarzRAtmpW41s
SX9Y4PfWk7bAoThH6TP7yfl4EnoA/Cww8OwR9df7COBiePVWMcACg725JJ+T
NrOd1ZIPssCFJ1386aR7ud1OHDhngWq9/XzRpPuumMfvuGyB8690Yi1J97vK
zP5JtECW06Fqy5IEjP43Vvyy0AJ123PytEkvFpkoi/yywAilgcElcQI4FeTb
t81ZYJ7A/UMzpIVLBRxYFizQuG9Hwhhp3drvl8eXLDCsQ8Whh3Rqb0DLC0ZL
3MXhaZtHWnE+1VppqyWOb9pT4Ug6TH44mCJjiZ4dE+t69pLvxRvfkqgzlth+
bi807iHzYy28/tjbEtFV71kF6XeU2ZPlvpYY/nxY4DVp/5mzmxYCLfFWmCV3
FulxcS/XUxctce13hn0k6e5kV37NBEtk6HQ2VSed6W97nrHQEvlWxc7XiBGg
L6OtFTZviW5fN938JEoAw/v3jP5/LJE27SzUQ/pVyKlyzyVLXJ35/bKVtEhN
5BGbVUtcGswdrSC9bF4jqchCRYvHAjeySOecw02L3FQsY3Hr9CfN0aDY5ydH
RSuFfk4e0g120u6eflTcaT103kmE7J+TG3E/gIqVAxn37UifcHu0sTOIilID
xdWWpBd8txXKhVFxeCJT8Dhpsat/llcjqbjukunmw6TDCytiE5KpOP2IbYqN
tCKb8cuSt1SUL/dxLthNQBTnNaZxgoqm64/uySXdtbWaIlBORY4XlRNZpN0E
5ZYuVFOx/s7a5TTSd2T51HVbqNguV02LJj1nM9TzuZ+KfXdiH9mTxpP8ezd+
pSJzslGuNenrLqbB8I2KJVY3CHPSIj61ghmjVNzV5vpDn7RJVPYpLxoVz2QI
+SuQTrv+7XX6DBX5Nqs+PkR6PEFgffcvKioFlvRKkQ6/F/tC/g8VXd/f1d5D
uvVhHYP7EhUP7GCIEibNm/XP9N5fKo4tPm/aQdrx+ZHMtlUq+vLc3cpL+sVL
7z9ra1R8wVtvx0X6f0DjpIM=
            "]]}, "Charting`Private`Tag$17178#1"]}}, {}}, {{{{}, {}, 
         Annotation[{
           Directive[
            Opacity[1.], 
            AbsoluteThickness[1.6], 
            RGBColor[1, 0, 0], 
            Thickness[0.007]], 
           Line[CompressedData["
1:eJwVl3c41e8bx4mkqK+kSJQQkb3OQdx3yN7zCGVkZM9kRUYysqOMZIZkU4hK
2c5JoqUlEpEoO/E7v7+e63U9z3U9n/t+v9/3c32O2nsZO26joaG5S0tD8/+V
N/lf0e3DT5WZrUPejgVHwwNGoSMeLvmgni7bLZUbDU8vVRUfd6mG+RVgaGqL
hi4JH2cGl8dwN2Yr0oo2BnoShzSXnF/AWvFPyxMJMdCrENU86/wZCIG06fzl
V6EvddRnyvkXBNGaLz5jiYNrNzN70yXnwVbnKVlNPg5EXOCMdPU8DBToPKW3
jwPfHakhvhULMF7vbK7aEAebp2Xa5+/8ARaTL2adVvHA8SxY9ef1FVi6MP1d
/EECaLft0J903gIPhztrWJgEklv2Swfmt4BW7FRS5JskSOQ5R+E7SYPXZw1L
uHYng799S4DpcxpsURK3tw5KBrVJ7+eNw7Qo0pujx3wiBb7+/Gh3aYkO01zf
hl9mSQWefw9y/8kxosMnxqVjNOnAdttxfn8II3bMVR4c4UkHRtinJvaYESs+
xpGaT6XDrwjPmbMaO5FRL1ObNzod2umPKTyx2IVa5pOKl5kywIY57U3kJWZ8
ZHSRuYj/BpB3y+2kt2HB6E/t5T2RWTCkw3qTEsqC7DFKGkxlWfA2bk7gVi4L
fjHXex1NzoKJ7XfVxD6w4LgQvuM+eBM2/rFHkKz2Yoi+4fhc3U0QnltbrrRk
RVcO0xTNhVtwjdI2YWbOhgf9J4OeZOdCEnO2H89FNrz4gGXWqTsXMrQvbpu5
wYZT3ZcY9BZzIb9LjCdihA1dX74weKefB03t+VYVpvux1u373zWG2/Ct6srQ
pvEBjKIQH2dH5YNK8ukndw04sPLM9ndCpAKI0G4oH/LkQAWdLj+CbwG0b+dL
/3edA1/bCq46JxaAQiiNk8kAB86WHFeTeloA0hdambY0D2KySvsNL5FC4FeV
tDBX4cRE7pmoip1FwLDCNUcvy4U/9yqG7/pSDGp1CW/ETbmwZfMeuXGzGCI9
1p+c8eNC9n1Hea5xl8Dm+Jv0mlouJJ5iMCy0KoGVwTR5azFuFMxWMa15VwJT
FYwx9YKHkWu8xlH/Yyk4iq/vltzNg89eWjy3pisH3dHYEo7DPOhrMzotIlwO
MrH7lWjEefBPmIyGuFE50H+WcH9hyIMZAnri/fnlUJjk3OeRwYOZLx3e2kMF
fP45fLXi0FHcgTcchK/dA8vK6i0+YV6kf7av/ANWAZKUspgUeTGq1XNJyLMK
jtP3i/3R4UXf5r7SypwqWLWatOnw4MW8HaLhxitVkMnE/ci2lhdlWkWXjtZW
wyvX+Et5RD4sG5sv9MqqAT0hx4UDGvx4U9S5L1aoDtYTAlo/mvPj1D79zqFT
dVA2FxNT7MSPj+J3+8ueqQP6htKDUlf5cS5gcf5UQh20KE+d0uvkR2aeDIfA
uToQMHVLi1I9hl5Tb17rN9cDTbiP9DwIoM4xAYFQ20aoGw4L6CUeR7p0SUXZ
3w9BkVW4mj5cBKXZY+v5Xj8B579peSUkCbxFF8vI79wJGfqzz4JsJfAcy7jy
dGAnPCk4/UPPRQK7trkzlF/rBA7NVbnlQAm0koVK9opO6MmwGVTPksC+QzE7
7892gpDYcbqpEQlsULZ7fMO7C2Zs21yETSRRQY/2oq5vN3A0HEjePCOJf03M
ptkju0Fth3fjkL0ksvsg07vUbsi9z7stxFcSleXTHyvWdoPuemxOf6okxq+L
lF3+1Q33040p7oOSuJxmFvTuQg94dX2XrtaTQq+WD9Jjpr3wBCvdRMylcCVO
yVH3fC+wtHoXlZ+Vwlsh2iylfr1QU73GWuwlhRPHtYT403rh902m3zdTpTDc
ceOxOqUXLrqJ10SOSOFRa05tGtU+CGUJFDG3kcao0x8VxLn7YSBe8fwrR2nc
t2GwyincD9zbaXINPaWx9z9B/Xm5fmhfu8akEy6NZ+8WylsY9gPNePYPKJDG
mC7XUdbIfohqbC8T+iaNnePO9MfH+iH+DMOxf+4yGJd5RJnh+gAoSzAvT/vL
oN0Rr/PqmQOwsJ21+3WoDBLi2US98weAVMt9oSZRBpVvptpH1A7AMUbZ+w6V
MsibWRafOjwATxodZPtmZHA9QPfGhQNk8E+4wPDgjwyK+lGenzxMBkE7rzdF
f2Vw0mpXx+oxMnW+hASFMcli0IDqlrAsGawc0tokTsgijVRPYKAxGZZZnp7O
cpXFreY/28qukaFisutAtK8sirC+KqJLJoPNo4Hv3sGyqEHz9rrGDTI8d34b
px0vixY/pqWuFZAhtf0X+V+5LB7dZXRp9iEZ1DKWbv+olcW9AhEH49vJsHrh
r9ebZllk8Kb79d9zMpzdv4O1tlcWd7zPExmmkEHE/bD5+WlZbOA8Xa48ToYv
p/gFjRZkcV8rsZh7igzp7MKrSmuyGH+0un1ilgzrHbLZ7Dvl8HmXpPaJZTL0
HNT71HdcDn9amDJk76BA6C/j6gcScig+s5+/hYkC4p2kiGKiHDrm777Y8R8F
Mr3P817WlEOplsCuBHYKOHSHOEm6yOHmN55rtAIUOH9SQH/ZSw5bdz2ZNBai
gFPtoGxroBzyHtKKuS5CAZecY9tPx8rhVhZDarsUBVxZBmd3JsvhxmDt9kZZ
CrjFBA9TMuWwPkmmN4NIAU+vF0WkUjn8JfdIh0WZAt4TQQncVXKofOsnWyVS
wMeS3+9roxzSP+VQk1SlgL9qkIp7pxw2HDBbW9GgwMWHfMKSZDm8nP81VV6b
AoGilL3Lw3IYVmTfeF6XAsHsfGPhE3L4eUiqI9CQWn8iuUdtVg6PWm61nTOm
QBjtpZqdi3JIYnlwQdKUAhEzA+HpdAR07v6ylGpBgUjbQGcSEwGP8L6Y4rGk
QNTIUQPufQRMcCiouXWGAlcfXzx8l5eAaoY/xjVtKHBN5iiDuzABvc0/2oWf
pUBcef9PCSkCsqxVvss/R4H4wxdHluQJmOGYZVphS4HEdJ62llME9Ox9P3rb
jgJJjP3F4VoEbPrWeCnMngLJYQGJakYE7N4tIqfuQIGU30f8d1oS0EZSgneN
ymnOfVYUWwJO65ZrZ56nQMYHf9V0FwJ+tL7cxu1IgRtGR06QvAlYbpN5LZnK
mV29rNyXCNiu87Z5hso3Ff3Xx8IJmMx34pyUEwWyaw5/LY0lYOJYwFUHKucc
6+11SyagQGS+UjiVc7P9aiWyCPiCNjkthsq3/zt8a+k2AVetT6RfpPKd6J6I
llICsqZY6RlTuWDN1yW8ioBJWQwvOKhc6MltqNZEwE9e+wT6qPcXj3cTdrYT
0G//BVsnKpeSfI9QOqnfFz2X8JNaz10y1450MgElWuKbzlG5TKV7zmKEgIp1
/HOPqPVXPPB5zfWRgAYXinA7lStFuNrHJgj4efRnK5Hav/sFXSWlswS0Ypjx
sKD2t+qAz3W3RQIeMI50tKP2vybhUIDEBgH3Dno1mFP1qaPpsl6iI+InA1N3
AlW/+gBvtRYmIrbUDtymo+rbdK5zn9ohIqbmzjafper/cNjrLyMfEeknyZ0/
SRRo1uIcJwsT8VJaU5oL1T+PpL3qLBSIaHBjb9NRqr/ayg5mc6kQUaSyTdyW
6r927udXxrSI+Ld0oiae6s+nOw4auVkS0ar3AEsx1b+TRWLa7+yIOL8yKeFI
9TczqqlquBLRzO8533+aFCBd8pLlCyEiQb74HTc1H7+mOg+O5hLx8pDf5nFq
vthiRlm1SoiYaGYlJk3Nn8LRBaYH94l4n2nnnAA1n1ctuTbT2om4n7M2uv8E
Bbj7fL9qfyEiy+bO70yHKaDidG304RQRT5HW3B05qfnedntYYIGI51cKjcsP
UKBBobdr2zZ59Nt9pGR+DwV07h2518InjypvUpQjNskQlDjgJ+wsj7d5Qs+0
vCPD7eNf3W96yaOgjgN0DVPn5fMVR4ZL8kj/hl22/QUZWP7xkr5ek8dU7bLn
vp1kuOsRdDK7Qh6/ChakLFSTYURfYPuuOXkM/d3VdvYKdd79UNwMXJbHuLZZ
OvkQMvDEGq1825THj2KWvLQBZHB/HDr99D8F3OcxbmflQgY6iVfkIEkFHIyd
OaGoTwbJvRGZ0/4KSHu1+dtT6nvRwvjmeHeoAu61+blBx0IGFRqx1uJoBXTY
cPxK2EkG01+jn89lKGDwj7xLAX8H4CKZIPS6XgFNxn0DtD8PwKO4X60dvxVQ
95bqhHfxAGhuOzeW462I3M9cU0nHBsD2j5KIvvtJ5CpVKe1l6IfdrDSDw/4n
8aRu1JzHRh+0SHT4WYWdxMPiIoGMv/uAzVO91SXpJMq4ND/k+dgHPVP62lE1
J5H/1fD2sbo+kPh0zuXh4km8972Mpdm6D2h6rxTzhinhMckj36IreqHgdifX
ynVlVFFmjmGR6YH6JIXRIWPEeZ3Wv7HSneDfomSYp3sKNfxz+Ds9OuBxX8nv
OCsVlP0UF3aI+BguaMi3XSCpYn2EWDNLYAvklkk2urmq4T46Y8MPvxoh9U/b
Fe/A06hSJyBFPFIHkxUBF1181XGxsSb+vVgVmHNvfiq7qI61ZW/z7h+ogs7k
qxrTweqYpmJEn7Z5H4r9szhco9Txb0xeWRLlPtgrN7e4ZajjXbpIa3Ov+/Dp
5camZ5M6vs259IW9oRJGVqNiA9bVcVc/o7qA9j14rp52MzJSA2tZT2SFlZbB
N6dWcvBVDXTp09VqTC8DhtiJbX7xGij9rltwPaIMNLvlPBzSNDAlqk73nlUZ
DGiMnlIr1EDZJ42uFXvL4JUm/8z2Dg3MDDfK3h9xF75qNynF0WriFfTpc3cq
BVqD91+TIzTR0mQxKNGiGHrazfj8ozWRrfGh8THNYkgRe+lAuqaJk++suHqJ
xcCzp2eCJ0UTMTDbWZKzGJDcOFmbr4mpWmF80R+LIEIn9cerdk18xvzVSsSp
CGg0NX+z/9PEyPlbGWfCC4HmVBPtnSAtPMF5PvbFiztwRu1739swLayzzzo0
+vQONGhwZOyN1EKONva6hfo74KIfLBAVr4Wsdn864eYdeGmlrOOUo4WzvMxN
Z+3uQOHFrgyRNi08vSKcrzKTD2qVrwWbabSRotVszqx7G66xr+gNxWrj7LGj
j121ciCjp2e8I0Ebr7MSB/bL5EB+UHZQfbI2LroqTQwezoGmUaWSjCxtHB4S
2RW4mA3f8qM3zO9q42i5IW3knWxQOc56b7RLGz0GlBTi/t6CDaIo47ftOria
R3y2t+0meJ9x6FiJ0sHfQY69j9wyYU/+jy8nr+ngg5IhvzxSJlSO+2xdSdTB
xgb3heunM+G7e8RJ5hs6WGYZL3v7SCacDc9r4inVwbMDR64HD98A3eI3FVo9
OmjQZvKG/dQNOD6nk57DrIvSVQnjyccyYOyKzHm4oYtiA2KHNzjSQODAniTv
W7ro0Wyo3r4zDVwrvj8oyNPFjgbP5cT1VFgcymaiL9XFdSm2LoMPqcDIT1vf
06SLdqMKO1zvpIJYF5nW+K0ukpxSYUo4FYJ3OeefP6SHu9f3DPRppgBb+q33
cQV6+Noq/a+n7nXYNbLvpW+JHtr+uJFvIHsdaNiTuq3K9fDdsX/8Koevw8/s
yAbRWj0c5F4ssJ5PhK5Ct6SXT6h8wYbB6UYiXKpTUjn4RQ+zJKZiH39NgI8v
x8rLDuvjKU+ZCdn4eChlEQ7qztFHYjzLWsDOayA2ablKf0cfM+VF5IYWY+FB
a1ygSrE+Vvflf4cvsdDjNB3QVqmPZ15c9DZ4EAs/HpX51rfpI/N/yjeVnGJB
9IKge/5nfWQc2JTS7r4KDU/5zwXyGWCcTcOJ5zdi4KnvkdOC9wywyKhgWtcu
CtaXfqVwVRug6AY7+0OjKJAJevJhb70BjjT13xVXiYKycDv/jRYDvLLiOaDK
FwUpiUVFL/sMkGlcbf/Wt0iwLRXcFvrDAMc0JRSaPSJhazbr3BSbIX6dkcpd
jbkCt3nucCmZGmJ02r8zntXhsCdeskfU3BAtCSoHnTPDIfxPh99hkiHSBX7z
8AsLB9uub31bVoYY4qOY26UTDrzuJ4I6HAzx2V/KGbPpy1D6oGlEw4/K98cG
GI5fhip9cpJxmiFW5N5aNaoPhbbQdRqXQUNcKYq9n7MZBMvVk/ORQ4YYwJoZ
oz0VBBLjQ1/yhg2xy0DImnkoCIq17j159dYQRxdkn/aUBEH8AesIGDPEt3uM
Unn1g8C8pm3rwG9D5PstclW38BL8Go/Y7NxnhB7PgwPZSIFwVGfHBp+FEdYn
T4vqL/uDzIjqEKelEY4y/VEO/eYP6uciyvZaGeE3Qb6mB8P+4Oq3Zrp11ggd
/kpWm9f7Q0POzP33TkZIL13SKO1DPT/74lzqRSMs/Ndia/fLD1yv33y2ecMI
C565Z55e8oWGF0IJ74aNsLdKOp/xmA+k8D0tWX9thDY/Zd5wHvABt0DSk0Pv
jFAqJ2hLfocP8B6JXbL5aIQuX8hLt6e9Idlz4tzXb1Q2LdXdVu0NrrvzZWaW
jTBxg6h47KQ38OiwfdrgMMYPCrPNRx97QmLXpgSPjTGyqp7ND0l1A/SZlOQ+
Z4z8vhWbu0LcYPEQRYrTzhjXCkvSK8+7gbVPngybozGeCDDiEyC6gSjXSSKj
hzHa9x1UWPjsChSfIJgPNcbjVWra76VcgYV7Ue9JrjHqazVfSvnmAul+0662
H4xxqLhwoTzECTjVg31MPhljkOWIfOMFJyjkYLqk/sUYyTxrQxQLJ6hrE4kR
mTBGu7NtvSIyTjC4wzt/dcYYq4bfR6f9dIQ9ucuvUv4aY3lZyJ6/9o5w7Tmd
0lNOExyzTwv+ZXEeQvcf/o/X0gRtGQ7843WxB3LtzjNgZYJHBE8Mi5Hs4bD+
UrG1jQkGJNCEamraw+OrAwpZdiZ4r233npLj9rBtNdiJ2dUE1Y7kzdL+sIPY
92/aloNNsDjlByd62UFafqp7f64JilSoBQVH2UK50PY+/y8m2NCh0rijwAaG
uE799fhqgnHbW5aY4mxg478wEecJE/R96H2bz8cG9JcXkyynTJD5TdV04ikb
WOyYMFGeN0Gel3NVp8etAa2ff9xBY4qD8dESKsLW8DYpaiH7iCneLFCaX+08
AwyLtAefnjXF1ua4UlFJEqzW3EyasDVF6ZGW4D+HSDDjIU7P6GCK9DZmv/oZ
SDD43fqXvrMpRoyzBTV8sIDs0QedH7xMMURwTMs+zgLEnnn4rkaYotSF3mbe
SXMwT3vXL15kiklPq3M6K83grkTt5dvfTTH4+0ifqpsJeO5fWHswbYokLrni
2DMmILMuEfByxhT1JxRn3mmZwJNnNW7086Z4ltifUn7cBN6a15BcV00xT2nz
859JY2AMq5aS22mG2ke/tAs5GYNL7/1JsrAZTvhObj3zNAIh+wr9fx5m2Prj
mI6lrgH05CnU/PYywx15dNmi0gbg9K5v75SPGe6x6BM+wGkAxYYzw0MBZjiS
ZvqSb0ofeEDEqizMDE9sCXqIx+jDAa4qZ5Pr1H1zoaa1Dj3Y9ro2orzSDDlt
E6j/bLowqtVcZzZjhmSClNDbTC1QMSgmBfw0w9nAHo7YCC2oME3ezPhlhg65
1pFarloQfM5Re/iPGRJVf0YwKmsBZ8Der8YbZpjxscnSY1ITSHcu7DXcbY70
c0d/PFPQhNfLB721xc2R9JyZUWJBHYaKgkXBzxwDaQJWYlPVgJWmqVkhwByn
4q9f7o5QAxPrhdNygeaoE1Byn81bDYbZXM6Khpjj4BXBt2/01eBNjFnyoShz
PMLzVIRmtxp8cJZYWEkzx9sl1eovElTh24nJhpo6c9zvUzTIma4Cq/VGJ3l/
m2PM3VPiHF0IzEQ5yr5FcxxqP7hR9xCB5xGn7fZlc/wXEhJGuoeg+Xw8amrN
HE/S1IU+S0G4NRzQX0VrgWbvO6M5rBEUlm6dUdxrgce1Hy16TgOEyn29ZCph
gfVCK+PcVsqw9dC38aqnBUrauAY8CFSEDwx1CYXeFnieTX/nzDlFaDFdsGv3
tUBT1s8npTUVwX/ea8/yRQtUftilTHtQEaYEPZwdwy0Qoz6+SG1VgKFM54Nq
KRZYN1hNvEivACX+1mG0dRbIxsNdO1xMBB0J9dOhSxZIJzxWTOCSA5qREVr/
FQtUClk1MN8lB01Bju1uaxY409jqHbUqC7zPoglW/yzwjZT0d8YRWVg3eyak
sJ2EySQHv8dJslARgntW2UgY9qTm/Et6WdjZrfDGT4aE1q6q8Yp/paHbRvyC
mx8JW40zTj/ZIwWsDi6teQEkXC98OeC3KQlnXQp2DwaScO7OqS3ZOUlY9t1X
JxNKQhaNItlJsiTwX1tZ/xdNQumiwazF65IQUfc4MSWThKpDc5XtLJKgsMOw
prGZhO3drH/qeSTgKnPctqlWElb2vbhxjFUCXu7tMOVsJ6F+FLNDMZ0EuHDJ
rF3uIOFhj4+30sjikCXJoaLZT8JDHH6HzlqJw6LVl1fvP5BQ14wx7HGIGKDd
QYHdn0moNqBAPmkrBglOxpdgjISpTc0LQ2piwOvznKv4GwmXBLwttPaIgdHV
MkePORJOq11dtCoUhdyEsQf58yTczz9+Oi9WFKZSOHcN/SZhwLrUvWV3UYjI
SaySWyHhPOWy0QJBFAbudNJcWCPhLs/z9mncosBeummc85eEbuosgjp0omB/
j1BC/kfC2OOBsYemRaCqxntla4uEgxPX3eheiMD/AG7hF0s=
            "]]}, "Charting`Private`Tag$17237#1"]}}, {}}, {{{{}, {}, 
         Annotation[{
           Directive[
            Opacity[1.], 
            AbsoluteThickness[1.6], 
            RGBColor[0, 0, 1], 
            Thickness[0.007]], 
           Line[CompressedData["
1:eJwV1mk0lV8bBnCkUlGJREknSilESf1F9515Ho/jGIrIUIaMGSKiMmQmGoiE
kBJCFDImkkxF0WB2zhMKGRLv837a67fWtfaH+9p7r73b+qKhLRsLCwuVlYXl
/6twzL+H94VqTrJY5bb8jNh/soxDbJezQxoMKga6qyWvgRqfp5n7HQpgqHxO
KDuHDxql3OzXOFRDmOA7ff5WUWiK7FCftW+Drx9FRvK2HYO3ciHlhP03YIqM
Bfx8pgbNcV/cxuwnQY96JOLYNB3Cbie9TZCeApOXOQXUD6Yg7gBmRwqmoMwz
a+rjUzNwXxt32T3vF1yY/CLC42oByyoyVVPp02B6Sc6xi9UK+Ov8lH5GzUFV
oEty9gsb0KxcqztivwKCXCvCTi8dQXrFepZvagUeH5+LndJxgkiK5XsReRbk
XpbI8fjhBJ7WFV7UehbEO2dO+G9wAeUR1/qSLlZcJ95YMnDUFQZ+9p/1mV2F
UsfLEywL3IHyryzlnywHznt7+Nly+QDvfduprZc5ULMmWFzFwQc4gEdZspoD
506P7ayp84HJIBfmGbV1OMM5Fxnn7wtV7HvlXpusx9dxx0KezfrBac74T8E+
nFigW5nQueYKtHLJrmM/vRlXH+jm4aYFQ4fWltvv/TdjRu6gR2REMPSET4je
SdmMD56sXWteHQxDqx8pS/ZtxssZGSXTYiGw9G9bEN2cG5/2Z1ZSVl2DAxML
f/JNt+A5E4033Q3XIex95ZAxjReXegknudhwiOa860G5xIu73NwUeD+EQ6Lm
JTbmLV70C777zGBzBKQ1SlKCunlRLPd65kJcBJRWpZnnUbfi5iOOBOfdmzD8
9GrHsiEf+n+ceV9bGQWKMSqvH+nxY6/iw7Kmg3EQpPk8t8OFHzudufCVQRxU
rRZJ+BfFj7GfzRrGvONAzp/FzugdP+omnlr5WR8HR86/3LCiLoBVKk9eFZ6N
hz1K0iY0xe14NdSjxjo7AdbMCU6wHxVEM+ddBklnkkC56OanQ1RB/E+xfp1S
ZBIEOy++NvMQRCcFvr7DFUmwPPgp4VmhIKaNnaX08yXD3If4/ywkd+LU14Xz
tp3JMJbHcb14nxDOtpdkxZjeAdtDi1zSXBTcUGD2/FVKCmh/Cc3iF6IgO9/o
wZ09KSATulWB5RAFO76qF/bypAL7NymnNn0KFrY3VjtEpkJGtH2zcyIFpdKL
TxFX78O3n1038nbsxjP5lG5fSAfT/IIVkQPCGLCQZCJpnQFIV0jecEIYwwyP
t2y9kQH72Vskp7WEsUVN8e/hvAyYNx85XessjCG3pqM2TWdA0oadr6wKhdHl
4TVHeuhD6LwQ4ZN6XAQ5FROCrCoyQUfM9hef2h50jAgsWq/9CBZver3sp+3B
Q9XqfxU9H0HOxPXrmXZ78Obb+DWFKY+A/Xm2wOEbezDN59/RQxOPoOLk2Cmd
hj1o1t1eVZ6QA6JUx/gQpb04e9h8RWY8F1gC3Y5MgSjaliX4S1Tnw9MfV/+V
6oniZ3hcHDyRD+bK8W8CLEUxctMAhVfoCZSuKzbfECiKSTLz1kTAE3BKnAkR
rRJFl3PtDG98Cr253l0W8vvwZ1eUtGh7ARR1BXi9Pb4faV8erN4eVwg5189Z
D2jsx5SxrcEcBYVwX1ZL76/ZflxKmuzb2VoIEbf5xSQC9iPE5D2oXFcENhbF
fbE1+/GLqnF817Ui4B0aU6JriuGLwulNPsHFcGnaaMuo+QG0VLo1o5ZSAk6Z
cisrTgfQ54hHi0p1CVgb7yb4rxxAqPua4zxQArplEw2a6QeQ7Yp58wmxUth3
Odz36dABTL3eRXS+KIUeturvXs4H8XGvc9vq72VwYsuBAvZAcWTNCNnF1K2A
96xmb1tjxDGGUc0fd6kCrH6FDyali2PmwdOPzt6vgGsfxreJ1ZL2H34UPEHm
o3ODdFZL4B03No6G2JdgtUHMMOmmBAba8HUa9L+Ca+z7Z/fdlsSolcXd5UnV
YP83PjWLLoVJhTe7rBpqIVGXqPO1Ip01rP+trxZeP1Bh6DhIoVNS2wHXmVrg
V5+X/eMthRsnBPqaROqgKfH0B9VkKfw4NetlHFIHYpL7V411S6GK8LH4bpV6
YFpVOhwwksZGgbHT//U0wMXG0SMFOodxayrUSkq9hQizNXv/OcngNS7hEp7U
D2Dz5rKdtIMsCqudOOdT3AU1awUMHE2PY3l2Z7J5Zw9IcwcljXvKoRjNL+zJ
8X6wmlYQ13WSxzXV2gFlN7/Dg/sNgnNRJ7H6+u76WK8BKI6W+9JhiDid8/WV
0a4h8KxQ0E/VPoUeLJK9D32Hobo563e4uSJywDpVtlcjUMT/wS3AUhH3Hjqz
y/D1CGTaLU652ihi8ZLzkbT6EYhg05s0cSStwLdZunUEqHLzzL2XFVGo9Ff5
ka8jwMjVHK65q4i64/rNJSsjwBs++WmhVxHfnXzLWYKjcF7tv8rzdCUUYnmu
NVAxChP7BRoKLZRQM9liS0/VKLivX3i3YKWEMWp6v5prR8G/9UVf+HklJGo0
lx81j0Ks0fGlXD8lPGSsHgSfR6HU8tgJRooS+u17fGN4fhTYfI6WX/ihhDXM
4nx+mTFIyZEucbygjNZbDNo9MsagqdemKc1FGTfsef0+P2sMZtYnfel0V8bn
bX5WgzljoOW8yCp/WRkjQ+pUNQrGYFG6TpczUhk3Kcmqz78cA9OX1LH8J8qY
YrjpwlDXGPC9994xMaWMw0dDjVbYxyFuuvKqq7cK7rg04hJ7ZhxcOmLPWlxW
wVOavIqcZ8dBu9DmlHqgCl4MfKhxw2Yc1lxcx0oJVcGmW+cXPR3GwZ9BDWpL
UsE+KQk2BfdxsPvBvCJZqoK2NWKPfK6Pg3ybgD8xo4JVOj8ns/LGYSTP65KD
uyoG+VTY8E6NA23n8tecS6qoo3rwnOHvcWiIuaE27qeKtD2Pb0fPjEOmZzL/
hRBV3LvubwbrwjhYnyyvcExUxUmFD1YdrAz42r607FKqipuT/qTv4mFA93xI
qNeiKjbcPsHnLsOAetX428HBajjRnhsj586AYbuXrX431FBtV4L6lAcD1oQO
sXlEqOEtp57iTC8GqL+RdbaJV8ORhK1Z63wZ8E7tyynlDDVUnSzYUB/IgE71
PczVtWoolcPz/G8kAwY0SxXCWdVRvsrujX82A1j1Pg/EBKnj3eaUd7PdDGiq
MhbxvKaOvRr5DJNPDIiVbLehh6mjs8fNpRc9DKBsbBqixKrjpevvl72/MABb
S0YK09SRb2glfvw7A4K04hidVeqYdZ+WfY/JABZ19d/b/qnj8pkZL2RhAsup
UtZ0Xw08NBzztkiUCWbKo809ARo4c3xMYWofE56r8SdyB2vgRv7tj8XFmOCg
6ycaEqGBN1sdPTIOMqHd/KSW3T0NzG1Sab8qxYSMS42J4pUaWER1ctwsxwTl
/I/7ylk00QGN7Ny1mRC2bU6nI1QTj1mnVnm4MCGxqWmw9qYmJvUYSJ+7yIQ0
37u+xTGaKDm4PGrkyoTSLwpZicma2LxoKyLtzoThtGtLtEea+H2H5Y8BLyYo
7t/y+EujJq61f/5LJIAJS8clOIZXa6GFRNZuyk0muJrZ1M6FaGEWJXCVUBYT
NqYxvsuHaaGTUueOGdL5g24rVyO1MPWOZcDbbCaMOgXJc97SQg/Zy0LuOUw4
E5haSsnWwsQo2fGKx0zQzvyUp9GkhenRQXsOFjFh/4RWwj1ObXw26akbUcWE
H1dlzsEtbVQTf/r4bDcTRPk2Rrve0cbzXKeMNnxkwoW80bIHqdqYZ8N0fE56
puPuBvZsbVyj6PabvYcJHHtYi5tKtfF26JOzaZ+ZINnYymrYo43sTpePVHxj
gt96+7RzO3TQ+8jpnIhxJvAm3Pkc/kAHld+KjD75y4T13Tzt7lk6WBg5xia5
RPa7LfqNea4OtgyWlD8h/fNu8HOJQh1k5YlZePyPCY0ZjtHtr3Xw4Df55ocr
TPApUlAU+K6Dfv5xk0GrCOhv/5GbI6SL7+V8NafXE5C9+YDvm3u6eIqpdbSJ
nwDJEdN59nRdbBuwFpcTIKDsZbi3YqYuLljfrnlMuslu3KsyX5f8L6S+idpO
AONVjntxpS5WmDZo6ggSIHF+n1PaN13knZP1qNhFwPOaPZbeInq4WLngqydK
QI37LpV9j/Xwy+SAqtdhAhZnJ2MFC/TwBTVtYwtpGd/XfdzFenjlh14c5QgB
OYFnPZcq9PBD+vmmZtKxkQ8ftjfrYd/8tVWCRwmwyt7H5s/QQ+7d1/sLjxGw
QiRbjvHq47NHux7kyxNwn5IuqEDVR6Jsp9m4CgEbI6SbJGj62GYzuU1SlYDA
6VoPIbo+uvM6prmTtmocbl4x10e7sM2cf0kLOx30rbXRx+HeQat16uS8ykq7
1Tz00XG7xC5BTQKe6rZGG8br4y5JBZ4dugRU+i+yOHzQx/WNPwRCjQn4UzAy
Fdyhjw/EojXqSUsNdnxP7dLH0rcvlVlpBGRqPH7d2aOPbHTT+36kI/gsguCH
Pqa3dQ5eMCGA9qxyhe+3Phaesf16ypSAycGg5QYeA/y6L+tJswUBu7XWLomY
GODWl4M39G3I+XUrdWw3NcCGt7vjr5BWtQzK4TY3wOpwL5980hc8FqgrZwxw
2+K7j2vPkf3cYz75bGeAmzKV+l+RViXaLOMuGWCrWawYxY7MR92uW75lgL2Y
e/WdA5lvE7vZ22WAR1gLZGqdyT5EarIWPxrgNUPaGiZpR2/66x29Bhhg5fyc
x4Wc367Q2dP9BviNxzr7HOkYlyHLgWEDrAvOHWK/SO7PlSbD/GOAgl2tQydd
CaBo8X5d4jdEpX5a/R13AiIbl6Uopw3RW22N4q9LBKDbiPROS0MsuBM1usmb
gJkd7w9vP2uIbJd2eEqStnBLleG1NUSvsRRFR9ISgvLHOZwN8ZenV9kg6fdu
vjDlb4gWhzy2fPAhYPPOGZ3XKWR+uUkw2Y+ABI/xC1Z9hlguqRc4EEDAdlU/
N6OvhpjVo8Tyl3QG/wYf1e+GaDOQ6sxzhYCiSvHr4kOG2Mtay6VM+sNa17R5
piHKj4XbZpLemPKnM/avIV7cxHv1bCABYfWrFGq2G6EuUfmpNYgA/61Cm4RN
jbDxlzjFPYSA1sJ1ZmBuhGw35AZCSQvpzmZanDZCiw02camkq2+8k0s+a4Sv
alXLmkizzfvZcV4wQtXuvSJC1wgI/fyp8o+fEYZuyQtvIB2fFufUkmKEu4XY
V6+9QUCu2Opmz+9G2CTF+c8kjIAOwVN/nQeMsD81zNiB9NKmAHH7ISNMM65L
9yGt+2cm2nTMCCU672+6Q3qmdsjo5JQROqgL6veSRov6/rUsVLQ4+NDWJJyA
nuiQX3d3UXGVkZukZgQBa2ZYBWrOULHz4GU7zkgC5p/djh6youK2hPi+7aSZ
zofYOWyoeMF3WkWM9IdRi0ldeyrObqn6rUL67peyhr6LVKx6lF9yhbRknbP7
fBAVGU3pjJ+kafG9LYceUpHb1fVMXRQBj6QKr9wfpaJ1+/oi7RgCXLb+Wigb
p6Ld3rRtdNIyi1Je7UwqPjW28LAh/brumSP7FBWPCnhw+ZHuoT2jX5inonfb
8rts0hwBBYdl1xmjLM9M0DJph7dPRloPGCOl5cpcdiwBYtZ5uv+cjTHme2VP
fxz5PqbKPft90RjzivHCCGm73mbuMTdjDOLrm5kgnanP7OrwMka+XPfZFdIU
EDfPCTDGr+3lmbvjCeATfGpvFGWM0YU3XtuQZvtYGJSbb4yz2e95Bkl/0Sgv
MmYa4860bt22BAIU9TLpXj+NMW1KdvQj6TxqzHLipDGuL5z1+Uraz9JWs2ua
3E82I+wn6e1e3AOGS8Y4bE4z3ZBIAD39PLc+Fw0DtEUaVEh//CPgqnmIhj/z
uCdKSHc89JMADxq2yLwsuXaLgC0speVyXjQM27jsEEHayOKXiqw3DYWs726L
Jd3F63BG4jIN480n7O6R/nTdOGZHCA07exzfF5Lus5f6NRdPw9g1K3X9pIcP
jjx/VkRD44Akm8NJ5PkoNpAX/k1DShj/yTbSnMdl3/PM0PAorfVdJ2nKq+1W
q//QUFq036SHtHr9YMjYAg0jBARsfpC+0+XV8pTVBC2dDXSnScvN3jE7wW2C
iY3yfnzJ5H2THfChSpngvn2NJ8xIr7xwL7nhYoIyIeKsPaT71hTdzHA1Qb1w
L64+0hXUX2er3E3w0UZ5vu+kPacubvxzyQRjj+nsHCM9ts/Z3jbQBN/atrPO
k+5IshdQjjXBFT1CdNttArI8LQJYi0ywSL5h1pC0lpSqiv+sCY6GjqvWkGbp
7mb1nDNBcZvzBvWkS31tqxwXTNDmgofpG9LCddeOmf8zwecBEtatpBeN68Tk
VtNRGVxovaTzLuPGeV46Hjjf2DJFet0buU8eMnS8KjX9Z+cdAt6cPnTe0YOO
4oonXriR3mLj8DLVi44bm9sDPEmfcXjA9cGbjhT/cfQm/cedp0jGn45HozOr
/UnvCZtb/HeNjlklwWmhpIOKqiNjk+g44JzLSCEtt1b/WUk5HT/bTr9qIH2D
M5xt7CUdy/ZkyzaRbueupW6vomNu2I6nzaQdBGUWrtTS8eBFWlIb6WRpfkX1
FjoeYlPV7iU9Y/6983MfHf1SPuoRpPGsgCjXNzpG/ZebPUH6pp2hD/yg4/7/
LP9OkRZ2qxfMHKYjNSbg/ixpgxs5ts4TdOQYfNWyTDrl5o+ytCk6Dn8b5Ga9
S/YVu319x286rrq/bLyKdNC9yKeyc3S0itrWs5b0u/QGlvMLdNT9KMC3nvS2
7GXDe3/p2LuJ35CTtPXjY1mt/0ir8EZuJP30mevcygodRa9trt9M+n+VBUvP

            "]]}, "Charting`Private`Tag$17294#1"]}}, {}}, {{{{}, {}, 
         Annotation[{
           Directive[
            Opacity[1.], 
            AbsoluteThickness[1.6], 
            RGBColor[1, 1, 0], 
            Dashing[{Small, Small}], 
            Thickness[0.007]], 
           Line[CompressedData["
1:eJwV1nk4VV8XB3BEIyoRipJUlIoSEq1lyjxfXEOZyph5KKIMRYaEVJKhAREl
FHHuNU8pQkKREJLpyk9Chve8f53n8+z17LPO2d+9n73H1t3wAgsTE1M0MxPT
/5/Ct5efpu2qOs2hxHOJ+yUDStaL7XZ1TAfFBt+fUi8YUHX5ZYaoYz7k7g+d
McpjQL2Ep8NaxwoIqhBovfWcAY0x7ep/HD6C/sd9rtNZDHgnF1Y64fAdDJwo
yu7pDGiK7/EcdWCAn7+ik/JtBtxMuvfujuQ0HPy53HUslgHijmB+PH8aGHvS
7wvdYoDXuvgrXs9/Q2N3+OpcFANWVKXKpx/9BxfGFg7eDmcAX02A8uStv6Bx
5cRL5yAGaNLX6Y44rMLOb0+yCCcGSK7a/tk+vQoWulkCFEcGxAhZteyVZ8I7
YTOSY/YM8LEt86XUMuGQ+6VDm88zQGXEo/ZNBzNqv8mcPnWOAYOT32wu/1mD
WU81HQQNGSC0XJKyLL0eZQ36hYdkGMCddmGa58p6VPZaHROVZsB62KZypIJ0
cm6bsxQDGMFu4+fUNuCjfLVfwxIMKGfdJ1dpuhH9WSrr34ox4Cx7QlfoZXZ8
9KjOqHkHA5o5pDewnt2CYVFpfvGLU9CuxZXUErgF/4PPHnfnp6A7cmr/g5Qt
aFZdaX9vbgqG2J6pHOndgsnrrp+4PTMFS8u8wVSLrejOFTZhMTYFB6cW5vLM
uJB7A7vwuS9TcLOFPmRswo1hD9QZP19PQSx7sreQHzdGohyEFU5BoqYfy/hd
bvz9a4V556spSK8/IhT8mRvrdgw3Q+4UFJenWzyn8GBFafTq2cdTMPwypH3F
cDvm1W6rGo2ZAqXbqpXP9Phw+uS9/O02UxCs+Tqn3Y0Pb5YH1Kqem4Jytr13
lm/xYSZEfPOwmAK5QCZ7ow98aPlAZwNhPAXHnYhNq+r82HGSUrNLcwpElCVN
TZR2IFu5/t3dx6Zg7V+BKdYTAlhrk/p2aGUSVAqju45SBPCxwsJq1L9JCHVd
rDT3FkAlzaf54vOTsPKj686rAgFMO1tx3Pb3JPxtTThpeUQQuz+VKd79MQmj
z9ffKDqwC/MrNVh5GybhwtFFDkkOIXz3zszqQtQkaPdEZPLtEsKFxlsP+MIn
QSqCR4HpqBAeKAvPrQuZBNbvEhc/6gvhNetUeQ7/SXgS69DkmiiEgzrhlgYO
k/B9siP8+c49eJr/4I9nSpNglpe/uvegMM4Yz8nYzE4AUhXubzoljDaXon4r
MSZAlPX9kf+0hDF15VuJ4NgEzFuMnK12FUb/xUHD8u8TcG+TIM26QBjpyRKC
uU0T8Mk56nKq7F7czbtz4XD6BOiIXfi9XU0EH1xr6C1UmoDFaF/im4kIXpaP
z+BSmIDsqRs3MuxFkONp0nsXmQlgfZ3FfyxcBLNeaYhtFJ+AstOjijp1Iuhv
+qRmjnsC9lNcEsKU9+HmCy+exQyPA9M1z+PTsB/NuzO3JoWMw8uBkOVivf0Y
s0Vmy64r42ChktAQZLUfba6/2ZnqMw7FG4osNl3bj4Mps0bhDuNwMXE2bH/5
flRWtzjApjMOX3IudVjKH8CErPuxRdvHobAjyPedrChy0eKS2zLGIPvGedtB
DVFUKLul/zVlDNKktfT+mYti94hMz9fEMYhK4hM7HCSKbLGmfjXXx8DOsqg3
rkoU1QtamY+fHwPuoVFlqqYYTo38bb+1Zwz8/jPi+mlxEIvF5Ra17/2CU1wH
81mviaNQhAoPOI2Cw7+E1EyqBEab1jA7fRoG9/qfx/N1jmHHYHyZgMIPiDJf
u2/5ohRSoy+bnb3cD3YNV+wlHaWxWa0n9r1EL5yX36875y6Nzquq+tq7e8G+
oPUEcUkaW/7cfNjJ0QuOD/exqUZIo+xVkYl14z3g5v7xKTVLGm2f3JTuy+yB
AN69A9eGpDFF4genlWAPJDg0WbRYy+CD+64+3du+QtU6fgMXM1m8GyzlHby7
G0aeHtH8YiOLK0E7OpU3dwM7qiirOcvi/JnwkG2rXUC97H5i7xVZrD7kWNTV
1wWM0Tr+nhRZdDrDE/FfWhcINnkNavbL4su9t/Iu7+kC/5gP3gcdTiLtlqpS
wdFOkNwafO+Xjxw6HjUt1/XogLL1XaINgXL4/Wblx3m7DlBiOkJkXJdDG3eV
1TzTDqAwer5bJcqhVN3Us+PQAX7NMmKdRXLYo0Nkl3J2AC2SQVTPyKFGiEhs
Rv4nUGexGnjocQrzRU4c/TzfDtb/KYjrXpRHqfKTy6HP2oCDi6m1w0cex1gK
3r5NaYMyiWpviyB5TEm26ZiPbwNutzOEY6w8BmbXcSYFtkHjqK5m2Ct5zL+7
q8LAsA0k+qwc387K43xI59Xc1VZgeheSIRykgEqpj7xrbFrhxU9l9ZwbCtip
ZpwmTW0F87VrJ47GKuAV6xrpIt1WeK0cdVwhXQH7hfgTGk+1gmN5QrVplQJm
/6XvtNveCq1FT/tj2E6j2PveiMfJH+FxWp3A31unkSbanVkQ1gIpluJdxvdO
Y3PC8WAR7xZI2nEn/nXaadxdqPLqmW0LxN6zXuuVfxqLCr27+xRbICD2H2Oi
9TRmNDuUcTK3gOFVyZrBbYDhyxxWjqHNwHou1anlAWCG/cS2x3EfYHUnq8jh
J4BuQSJn14R+gMUvzn3RzwF3NDkp+Hh/gGljWSMNAtDp6nBMiMkH6NX5JF/b
C9hoUjipLvgBvqaxrv+2GXGv45HVqy/eQ1GsXE+7IeKzuExZ8e4msH3IyVZm
gnjnz+eifR+agCt78Mhjc0RLJzInlU3gURUV6m6LmOWu/MA4uwnEZ7+KsXsh
ctN0z0n6N0GG2ZXLqvGIFuaCa+cEmiBRhMbz9iPisVD1TreL70BZMg7SPyGK
r6/Potu8gxmF807hXYgxg+Gh203fgb4pO53yHXF8z0XpEcV3wB5lef73FKKd
cFD0Eu87uM5YKjzIqYhvzSy/L9U1gk+Zgn6qtiJy56sqcYg1whvzBpYv+ooo
b6fiXL6rEeYW9d9wGyuiwLPerQHcjeB/6vyOmLOKyPk55fUWpka4SosaCnBT
xP2lH3aWdTVARHnXZWqcIuY6sIrP3myA5GrPx9s6FDFa9IkwfaYeemz/Gel1
K2KJvi3z81/1ILDmxtroXkXMFGbne9RfD2nKSS4sw4qYfi2t/llLPTytLT/x
+48iCu3WFxTJrYe8+k1NLbxK+Ekr3bvxQj1UNGXORFoo4aEf7MXXBuqgkK/V
M8hKCe8sseVu+FoHGfaL0x52StizIJ2b3F4HUSx6DFMXJdQVulvQVlMHFLn5
8X1XlNCIf5XnTlYdjOVoDlclK+FKbb7+Wdc64I5kdC18UUJ2DhHfgdVaWNvF
bzr5TQkr2LR/wEItLIiodPYPKGE3k190xkwt9FUmdTT8UsLra9Q9g4drIWde
se3ughLe570yGvK+Fk47JjZJ8itjJL+ialZSLTipnaQ7UZWRm998TEumFqZE
+esKLJWRs8pWdlSiFrw2LnxYsFZGiT3sS1EHayGw+W1vpJMyvnEvaPwhWAtx
RrJLOQHK2B69UDLAWgvFVjKnxlKUMbNCln1DRw2wXD5R6jygjLFXHGe6/Gog
woynqnBYGZkmj4lIe9YA+6k/jYu/lLEqqnPpgUsN8Ky87o6aUcZLfOlRXtY1
IHpdav75GhVUnzjnaa9ZA3pxx2XG96ngr6pTmpTdNZCSLfnGxVkFDyknugg1
V0PjF7vGdDcVDOFedIbGapjdeK/nk5cKrjtrf9Suphq0XBeZ5a+ooFdvyH9v
S6thUbJGlz1GBdM1Tn9PyaoGM4IymvdCBcUUWDYqhVTD9pZLO6emVfD1ya/D
/SerIf4/eojHJVX8zcuZFlBSBW7tcTaWV1RxJLj42WhRFWgX2CmqX1PFZ2yc
I2avqmCt+wZmoQhV3GEePauaUwWBY5Tgj/dU0WCyaI3KwyqwHxi/eqRYFd1o
Xtqfr1WB/Ef+wIlZVdRTMjsmq1UFI899/Ry9zmAVq8/ihbFKMBFc6cv2O4Od
AZr+Oj8roe52uNqvgDNoWJ4xLTNUCRk+9/mcw87gR5n3NJ6+SrA9XVrmkngG
fS1G/GbbKqGvbWnFrfgM5jkc+3aqrBI+z4dF+C6eQYOSRbe+mEqoPZOQFBqq
hsWZ1HO9Jyth2J5oDghXQ3leKZ+7MpWwNmKIxTtKDXPWLMbon6gE9QZpV7sE
NbzmWlPxQaISPqj1KKo8UUP3R6JzvQcq4ZO6yDhbtRrqZhzbZLG9EgY1ixUi
mdVxOSupNPRXBTDrfR28HayOtrXtI69cK6Cx3Hivz3V1lDHri9zpXAFxR9rs
qDfVUetXn0KkfQUIcTYOCcWp49fJkmZXqwrA5jcjBenqWP5VHC0MKiBYK37s
U7k6fj7Wua3uRAUwqavP8C6ro+fNaf5qJtKKxcyP/DXwdubN0s60cjBX+dnU
HaSB3fbbXxY+LIfXanyJW0M1MHlk3434pHJw1A3YHxalgc1Y8tE0oRzaLE5r
2T/UQMEpeuTa8HJ44lefKE7XwFApi+NjruWgktd5oJRJE4ev5v0rgXK4yftX
pz1CE2c2nWsZHKNDYmPjj+poTaxTnPp1a5QO6f7J/kW3NdFA9gjTqRE6FPco
ZCbe18QV92qehwN0GE6/vmTyTBMfZ5e99uqmg5IoV25PvSb6NooqX62nw5Ls
4fXDbFpYywhcWXxKBw9zu+q/YVqoelWKfuw8HTjTx/rlb2qh2p5Pxgds6ZD3
w3M1JEYLl/MPfhC0psPPi8Hy7He1MKdxUXOLJR3OXUstFsrSwlwLeetNFDpo
Z3Q912jUQvmhLw5UFTqITmndeciujSyT9rJK++kwECJ1Hu5q47C4ddjSFA32
b+eM9XigjZPHnPXtJmng/PxnyeNUbRTlvBH5fpwGs+3Jm1iztLG7ulTu0SgN
1oswFzUWa+Na3SUf80EaHKlvZjbs1sYoxa5DWztpELDRIf38Th2U4rRYuFpO
A+47D75GPtZB++7MGzvu0GDj521tXpk6+O27zJfReBow8cY2WOTo4M9oJrG3
cTSYTA59fbhAB32PD5aaxdKg/olLbFulDroY1EdmR9LgcqGCEn+/DqbeuXjI
J5gG39oGcrJ36SI9gmuE7kaDrC0H/Rse6uKKpffUtA7Z34jZPOsjXTQp0ZT7
oU2DEiLyklKGLnatM/br1KJBo/0vX3qeLs56JBMVGjQYo2V7FdF18ba7vF2q
Kg0OOx24mP5dFw8XcF+8rkCD11UiVpf26qHkkkbxv8M0qPLarXogVw8dbPMP
nN9Kg8U/jDiBfD38tY71YfIWGkj5V/ZuLdLDO7Gn37RtpkH2NRufpTI9/EQ/
3qvISYO4mKdP25r0kP1535DYJhpYZx1gCRzTw4xvlY58bDRYnbhvNcqtj3fm
BG+7LBCQJvRIQIGij7LXzzq3/CCAM0qy8bCJPsbmrG84TPraf9Xeu6j6+Olp
YeatQQKs64ebVi30kfGF+lN3gADhi4f8q+30UU3C3KOrj4CskuLPat76yPaj
QIHpKwEvdZtjDRP0sfJ96L8XrQTQAxeZHFv10frU9erzFQTM5Y9Mh7bro+To
M4fOcgIkfrT3p3bo47NAv0h10hkauZWfuvWRa5OF4hE6AVHbLYNhQB8XNM/4
rZYRYPKKvrp9Rh+bU9nvvS0mgPEjeKVumwG292l/CH1JwB6tdUt7TQ2QuntR
1iadAKnPyu07zAxwiXPnjbk0As5YBWdvtTDAYdtTojGknb0XKKvnDFB5m6XX
21QCXj8cf/HV3gDtck05eVLI+omPVvF+Bphh03SgL4msv5VUs3LXAOdYtjG/
TCDrP4pFf+kwwLXDu9ZJRxAQt7cqc7HTAGc5qMVd4QS4XKJW7vxigKY/6976
kxbeHfHn7DcD3M3BV1x+g4DbbkNWg8MGeNLidpT2dXJ+jnSp8TkDLLJ2sbgU
QoCQFnffEp8h/qZy5a8LJCCmfkVC6KwhDiel+7N6kRdHzxFJQStDPDEx0kX3
JGB2Z8uxHTaGOOCr7nGJtKVnqhT3BUP0nX2gO+5BwGEBedn1roao0a9A++xO
QIunP0wHGmJxr+qxN64EbBGc1alMMUTLRim1VCcC7nj/crbuNUTxavar620J
2HEmwNOozxC9PG4JtdoQ8IRv0+Uz/YZ4fovf9H3ShXTxG+JDhighNcErSrp1
nUf6/LghbmZ2C9G0JvOWMvcp7p8hSr2UTb9/joCbtWsUqnYYYZmK42ZDCwIC
eXZtFjYzQkW/Kic0JqC5YIM5WBjh+upUT07Su3T/ZFieNcLlZt7MXgoBFeEf
5O7bGGGBhXasP2mW+QB7dmdyfHf8hTdGBER87aLPBRgh8tWtPWFIQEJ6/MX3
KUZIj7PjNtIjIEeMrcmn3wjnI1UaWDQJaBdQ/Oc6SL4/PUDzG3kxX9ocJO4w
ZIRh/CcmSkjrzs3Gmo0aYe3DT1GupGerh4xOTxvh4gjzsa/q5HpY1n5bx0RB
e/dyrlI1Arpjw34n76Zgk12aX4wqAWtnmfmrzlEwNSa3+boiAfOvkmKHrCnI
HW+QZ0d63PUo63o7CmoPHMpWIt3605Kh60BByZPb/zKRTu4pqet1p6BZ4uzU
VSTgSI2r13wwBbsT30oEA7k/Er68P/qUgnH7JvTuKxDwTKLgatpPCr7J+9fH
JUeAG8/vhZJfFKyqZX43f5LcH4sSvm3jFHQ4nPSuj3RlzSsX1mkK7qs5wJlL
utvkFdV5nuzXv/CJCun1QfnHpDcYo93Mq9ErsgQ4vnsx0nzQGK+z3LywKE2A
mO1z3WVXY7SSYMHjUgQ0psq9mnE3xo8Oi1m7Sdt/ado66mmMrX5VguykM/TH
O9p9jZGHI1Ju+DiZdxC3yA4yxtvzyUeTSG8XeOlgdMsYHym3LzGRZuksCM7J
M8aYu/3N3yQJ6NEoLTQeN8aKFzm0qqMEKOllUH0njbH/LYv1K9LPKbdXEhnG
qGoSyZVOOsDqgmbHf8YoJD6WEUh6h+/WQcMlYxTkiAySJU195LRVn8ME1+V0
zRQeIaBzjt9D86gJWl3+mVh4mMzH04DD4G2CqfqF274eIoCLqbhUztcEm/fe
4WgmbWT5W1X6kgky53BzVZLu4HY8d/iKCdrxdMllke66YXx7Zxg5zuu40Zt0
r4PE778JJij27kwyJ+nhQyOvXxWaIIdhpZLOQTIfRQbywjMmONGcvjgiSgC7
rHTLtlkTDF+aje8lLUTbYc02Z4LyrqmS7aTVa3+EjS6YoLhncySd9IMO3/cv
mU3xe+F0SiJpuT8PzE9tNUW/iSh1FdKB0oOXKRKmGGhOuZlzgIDVt15vwt1M
caGgihK1n+xvbWH0Ew9T1Cot2B5Cuozy26bcyxQttbP6L5H2mXbnnPMzxY/K
ITEXSI8ecHW4cM0U7dkVlBVJt99z4FeJM8XQUx37F/cRkOljGcRcaIqiEX/u
e5LWkjijGvjHFN3jNlT6ihDA9Pkzs89fU9wQzf3RjXSx/4VylwVTtO2n/3Ag
LVxzXcZi2RS/OH8RNCe9aFwjJsdGxeMBbzpOk35+BTnnuan4Uo9fYwPpDQ1y
Xd5SVAwt3XDkyV4CGs4edXLxJuuPPV4dFCbXz86RSPWlol/zibxe0uccH3O0
XqLiYww510l6zmtboVQgFddsEu14R1rk5t/F5etUvFm2b00B6eDCipi4e1S8
N+vjEkxabp3+qzelVJRpGFPaSzqcPZJllKCiOGdBiiDptq3VlB3lVLR5Fv+P
l7SjgNTC1WoqFtjebmQnfV+ST0n9PRWJoaW0uT3k+WLR/+lrLxU3t+WdfE8a
bfj3c3yn4oOhv4N1pKPtDS/DAPm9bjzxlaSFPWsFMoapaBBY/O8NaYPw7Auu
U1Rs8+Ld+Jh0SvRASfo0FTm4g748JD0at2Nj+wwVDekJL+6RDn4Y81L6LxXV
5Oh2MaQ/PKpjclqgYvGjd6oRpHmzVgwf/iP/j5SveChp21yZzOZlKo40ErxB
pF++8vi7ukrFg1IP1l0m/T8FE8B2
            "]]}, "Charting`Private`Tag$18560#1"]}}, {}}}, {
     DisplayFunction -> Identity, Ticks -> {Automatic, Automatic}, 
      AxesOrigin -> {0, 0}, FrameTicks -> {{{{0., 0, {0.01, 0.}}, {0.2, 
           NumberForm[0.2`15.954589770191003, {
             DirectedInfinity[1], 1}], {0.01, 0.}}, {0.4, 
           NumberForm[0.4`15.954589770191003, {
             DirectedInfinity[1], 1}], {0.01, 0.}}, {0.6, 
           NumberForm[0.6`15.954589770191003, {
             DirectedInfinity[1], 1}], {0.01, 0.}}, {0.8, 
           NumberForm[0.8`15.954589770191003, {
             DirectedInfinity[1], 1}], {0.01, 0.}}, {1., 
           NumberForm[1.`15.954589770191003, {
             DirectedInfinity[1], 1}], {0.01, 0.}}, {0.05, 
           Spacer[{0, 0}], {0.005, 0.}}, {0.1, 
           Spacer[{0, 0}], {0.005, 0.}}, {0.15, 
           Spacer[{0, 0}], {0.005, 0.}}, {0.25, 
           Spacer[{0, 0}], {0.005, 0.}}, {0.3, 
           Spacer[{0, 0}], {0.005, 0.}}, {0.35, 
           Spacer[{0, 0}], {0.005, 0.}}, {0.45, 
           Spacer[{0, 0}], {0.005, 0.}}, {0.5, 
           Spacer[{0, 0}], {0.005, 0.}}, {0.55, 
           Spacer[{0, 0}], {0.005, 0.}}, {0.65, 
           Spacer[{0, 0}], {0.005, 0.}}, {0.7, 
           Spacer[{0, 0}], {0.005, 0.}}, {0.75, 
           Spacer[{0, 0}], {0.005, 0.}}, {0.85, 
           Spacer[{0, 0}], {0.005, 0.}}, {0.9, 
           Spacer[{0, 0}], {0.005, 0.}}, {0.95, 
           Spacer[{0, 0}], {0.005, 0.}}}, {{0., 
           Spacer[0], {0.01, 0.}}, {0.2, 
           Spacer[0], {0.01, 0.}}, {0.4, 
           Spacer[0], {0.01, 0.}}, {0.6, 
           Spacer[0], {0.01, 0.}}, {0.8, 
           Spacer[0], {0.01, 0.}}, {1., 
           Spacer[0], {0.01, 0.}}, {0.05, 
           Spacer[0], {0.005, 0.}}, {0.1, 
           Spacer[0], {0.005, 0.}}, {0.15, 
           Spacer[0], {0.005, 0.}}, {0.25, 
           Spacer[0], {0.005, 0.}}, {0.3, 
           Spacer[0], {0.005, 0.}}, {0.35, 
           Spacer[0], {0.005, 0.}}, {0.45, 
           Spacer[0], {0.005, 0.}}, {0.5, 
           Spacer[0], {0.005, 0.}}, {0.55, 
           Spacer[0], {0.005, 0.}}, {0.65, 
           Spacer[0], {0.005, 0.}}, {0.7, 
           Spacer[0], {0.005, 0.}}, {0.75, 
           Spacer[0], {0.005, 0.}}, {0.85, 
           Spacer[0], {0.005, 0.}}, {0.9, 
           Spacer[0], {0.005, 0.}}, {0.95, 
           Spacer[0], {0.005, 0.}}}}, {{{0., 0, {0.01, 0.}}, {
          20., 20, {0.01, 0.}}, {40., 40, {0.01, 0.}}, {
          60., 60, {0.01, 0.}}, {80., 80, {0.01, 0.}}, {
          100., 100, {0.01, 0.}}, {5., 
           Spacer[{0, 0}], {0.005, 0.}}, {10., 
           Spacer[{0, 0}], {0.005, 0.}}, {15., 
           Spacer[{0, 0}], {0.005, 0.}}, {25., 
           Spacer[{0, 0}], {0.005, 0.}}, {30., 
           Spacer[{0, 0}], {0.005, 0.}}, {35., 
           Spacer[{0, 0}], {0.005, 0.}}, {45., 
           Spacer[{0, 0}], {0.005, 0.}}, {50., 
           Spacer[{0, 0}], {0.005, 0.}}, {55., 
           Spacer[{0, 0}], {0.005, 0.}}, {65., 
           Spacer[{0, 0}], {0.005, 0.}}, {70., 
           Spacer[{0, 0}], {0.005, 0.}}, {75., 
           Spacer[{0, 0}], {0.005, 0.}}, {85., 
           Spacer[{0, 0}], {0.005, 0.}}, {90., 
           Spacer[{0, 0}], {0.005, 0.}}, {95., 
           Spacer[{0, 0}], {0.005, 0.}}, {105., 
           Spacer[{0, 0}], {0.005, 0.}}, {110., 
           Spacer[{0, 0}], {0.005, 0.}}, {115., 
           Spacer[{0, 0}], {0.005, 0.}}, {120., 
           Spacer[{0, 0}], {0.005, 0.}}}, {{0., 
           Spacer[0], {0.01, 0.}}, {20., 
           Spacer[0], {0.01, 0.}}, {40., 
           Spacer[0], {0.01, 0.}}, {60., 
           Spacer[0], {0.01, 0.}}, {80., 
           Spacer[0], {0.01, 0.}}, {100., 
           Spacer[0], {0.01, 0.}}, {5., 
           Spacer[0], {0.005, 0.}}, {10., 
           Spacer[0], {0.005, 0.}}, {15., 
           Spacer[0], {0.005, 0.}}, {25., 
           Spacer[0], {0.005, 0.}}, {30., 
           Spacer[0], {0.005, 0.}}, {35., 
           Spacer[0], {0.005, 0.}}, {45., 
           Spacer[0], {0.005, 0.}}, {50., 
           Spacer[0], {0.005, 0.}}, {55., 
           Spacer[0], {0.005, 0.}}, {65., 
           Spacer[0], {0.005, 0.}}, {70., 
           Spacer[0], {0.005, 0.}}, {75., 
           Spacer[0], {0.005, 0.}}, {85., 
           Spacer[0], {0.005, 0.}}, {90., 
           Spacer[0], {0.005, 0.}}, {95., 
           Spacer[0], {0.005, 0.}}, {105., 
           Spacer[0], {0.005, 0.}}, {110., 
           Spacer[0], {0.005, 0.}}, {115., 
           Spacer[0], {0.005, 0.}}, {120., 
           Spacer[0], {0.005, 0.}}}}}, GridLines -> {None, None}, 
      DisplayFunction -> Identity, PlotRangePadding -> {{
         Scaled[0.02], 
         Scaled[0.02]}, {0, 0}}, PlotRangeClipping -> True, ImagePadding -> 
      All, DisplayFunction -> Identity, AspectRatio -> GoldenRatio^(-1), 
      Axes -> {True, True}, AxesLabel -> {None, None}, AxesOrigin -> {0, 0}, 
      DisplayFunction :> Identity, Frame -> {{True, True}, {True, True}}, 
      FrameLabel -> {{
         Style["Fraction of population", Bold, 
          GrayLevel[0], FontSize -> 28], None}, {
         Style["Time (Days)", Bold, 
          GrayLevel[0], FontSize -> 28], None}}, FrameStyle -> Directive[
        Thickness[Large], 
        GrayLevel[0], 20], FrameTicks -> {{All, Automatic}, {All, Automatic}},
       FrameTicksStyle -> Directive[
        Thickness[0.004], 
        GrayLevel[0], 36], GridLines -> {None, None}, GridLinesStyle -> 
      Directive[
        GrayLevel[0.5, 0.4]], ImageSize -> 1000, 
      Method -> {
       "DefaultBoundaryStyle" -> Automatic, 
        "DefaultGraphicsInteraction" -> {
         "Version" -> 1.2, "TrackMousePosition" -> {True, False}, 
          "Effects" -> {
           "Highlight" -> {"ratio" -> 2}, "HighlightPoint" -> {"ratio" -> 2}, 
            "Droplines" -> {
             "freeformCursorMode" -> True, 
              "placement" -> {"x" -> "All", "y" -> "None"}}}}, 
        "DefaultMeshStyle" -> AbsolutePointSize[6], "ScalingFunctions" -> 
        None, "CoordinatesToolOptions" -> {"DisplayFunction" -> ({
            (Identity[#]& )[
             Part[#, 1]], 
            (Identity[#]& )[
             Part[#, 2]]}& ), "CopiedValueFunction" -> ({
            (Identity[#]& )[
             Part[#, 1]], 
            (Identity[#]& )[
             Part[#, 2]]}& )}}, 
      PlotRange -> {{0., 99.99999795918367}, {0, 1}}, PlotRangeClipping -> 
      True, PlotRangePadding -> {{
         Scaled[0.02], 
         Scaled[0.02]}, {Automatic, Automatic}}, 
      Ticks -> {Automatic, Automatic}}], 
    Placed[
     Unevaluated[
      Unevaluated[
       Unevaluated[
        Unevaluated[
         LineLegend[{
           Directive[
            RGBColor[1, 1, 0], 
            Dashing[{Small, Small}], 
            AbsoluteThickness[5]]}, {
           Style["\!\(\*SubscriptBox[\(S\), \(15\)]\)(t)", Bold, Italic, 
            GrayLevel[0], FontSize -> 28]}, LabelStyle -> {}, LegendLayout -> 
          "Column", LegendMarkerSize -> 50]]]]], {Right, Top}, Identity]]& ],
  AutoDelete->True,
  Editable->True,
  SelectWithContents->False,
  Selectable->True]], "Output",
 CellChangeTimes->{
  3.876354764076479*^9, 3.876354806445423*^9, {3.8763549260761814`*^9, 
   3.8763549538533893`*^9}, 3.876355188053051*^9, 3.87635534862739*^9, {
   3.87635583057403*^9, 3.8763558482098045`*^9}, 3.8763561971077566`*^9, 
   3.894607074156595*^9, 3.894607136067751*^9, 3.8946071823788505`*^9, 
   3.894611883506483*^9, 3.8956190101897545`*^9},
 CellLabel->"Out[97]=",ExpressionUUID->"f1fa4c0f-5b13-4182-a82d-a1f9ec58e243"]
}, Open  ]],

Cell[CellGroupData[{

Cell[BoxData[{
 RowBox[{
  RowBox[{"SS15", "[", "x_", "]"}], ":=", 
  RowBox[{"S0", "*", 
   RowBox[{"Exp", "[", 
    RowBox[{"S15", "[", "x", "]"}], "]"}]}]}], "\[IndentingNewLine]", 
 RowBox[{
  RowBox[{"II15", "[", "t_", "]"}], ":=", 
  RowBox[{
   RowBox[{"-", 
    RowBox[{"SS15", "[", "t", "]"}]}], "+", "1", "+", 
   RowBox[{
    RowBox[{"(", 
     RowBox[{"G", "/", "B"}], ")"}], "*", 
    RowBox[{"Log", "[", 
     RowBox[{
      RowBox[{"SS15", "[", "t", "]"}], "/", "S0"}], 
     "]"}]}]}]}], "\[IndentingNewLine]", 
 RowBox[{"PI15", "=", 
  RowBox[{"Plot", "[", 
   RowBox[{
    RowBox[{"II15", "[", "x", "]"}], ",", 
    RowBox[{"{", 
     RowBox[{"x", ",", "0", ",", "100"}], "}"}], ",", 
    RowBox[{"PlotRange", "\[Rule]", 
     RowBox[{"{", 
      RowBox[{"0", ",", "1"}], "}"}]}], ",", "\[IndentingNewLine]", 
    RowBox[{"PlotStyle", "\[Rule]", 
     RowBox[{"{", 
      RowBox[{"Green", ",", "Dashed", ",", 
       RowBox[{"Thickness", "[", "0.007", "]"}]}], "}"}]}], ",", 
    RowBox[{"PlotLegends", "\[Rule]", " ", 
     RowBox[{"Placed", "[", 
      RowBox[{
       RowBox[{"LineLegend", "[", 
        RowBox[{
         RowBox[{"{", 
          RowBox[{"Directive", "[", 
           RowBox[{"Green", ",", "Dashed", ",", 
            RowBox[{"AbsoluteThickness", "[", "5", "]"}]}], "]"}], "}"}], ",", 
         RowBox[{"{", 
          RowBox[{"Style", "[", 
           RowBox[{
           "\"\<\!\(\*SubscriptBox[\(I\), \(15\)]\)(t)\>\"", ",", "Bold", ",",
             "Italic", ",", "Black", ",", 
            RowBox[{"FontSize", "\[Rule]", "28"}]}], "]"}], "}"}], ",", 
         RowBox[{"LegendMarkerSize", "\[Rule]", "50"}]}], "]"}], 
       "\[IndentingNewLine]", ",", 
       RowBox[{"{", 
        RowBox[{"Right", ",", "Top"}], "}"}]}], "]"}]}], ",", 
    "\[IndentingNewLine]", 
    RowBox[{"Frame", "\[Rule]", " ", "True"}], ",", "\[IndentingNewLine]", 
    RowBox[{"FrameTicksStyle", "\[Rule]", 
     RowBox[{"Directive", "[", 
      RowBox[{"Black", ",", "36"}], "]"}]}], ",", "\[IndentingNewLine]", 
    RowBox[{"FrameStyle", "->", 
     RowBox[{"Directive", "[", 
      RowBox[{"Thick", ",", "Black", ",", "10"}], "]"}]}], ",", 
    "\[IndentingNewLine]", 
    RowBox[{"TicksStyle", "\[Rule]", 
     RowBox[{"Directive", "[", "100", "]"}]}], ",", "\[IndentingNewLine]", 
    RowBox[{"ImageSize", "\[Rule]", "1000"}]}], "]"}]}]}], "Input",
 CellChangeTimes->{{3.8763550248600435`*^9, 3.8763550265560255`*^9}, 
   3.8763553733008165`*^9, {3.8763555523567133`*^9, 3.8763555540280685`*^9}, {
   3.8763558591834245`*^9, 3.8763559361635323`*^9}, {3.8763562434525156`*^9, 
   3.8763562555122843`*^9}, {3.8763562871562614`*^9, 3.876356306943154*^9}, {
   3.8763564842441535`*^9, 3.8763564871019135`*^9}, {3.8763565941880617`*^9, 
   3.8763565972283945`*^9}, {3.894607196489541*^9, 3.894607241790801*^9}, {
   3.8946073327911196`*^9, 3.8946073359264507`*^9}, {3.895619037207019*^9, 
   3.8956190384104805`*^9}},
 CellLabel->"In[98]:=",ExpressionUUID->"6f345b9a-f683-4b6c-a95f-27b763809e07"],

Cell[BoxData[
 TagBox[
  GraphicsBox[{{{{}, {}, 
      TagBox[
       {RGBColor[0, 1, 0], Thickness[0.007], Opacity[1.], 
        Dashing[{Small, Small}], LineBox[CompressedData["
1:eJwV13k4lF0UAPChiEiSihKTaBUztrF2LtlFkmQLJZEl+65MtojsIruMteyi
FEl2ZpJIX1pQpChLWRPf7a95fs85587cc+9777z7LroY2jITCIQKJgLh36dw
7N+8LMHnx3OtqG9H/EOhju2wkLN9NuTzDPqQMkLhuW8Z7ZB9OVS+6q2qbgiF
NpKbHav9M2iUfS9lyhQGHdF9WvN2L4FJlZv5cFQYdCqEPJ6y+wQSh6y3CxeH
Q1f8kNuE3TSkPdo338QdCRGpdzoTyTNgxbehTkU+EsTswUyqfAa22JWkMF2M
BPdN8QHuJbOQfm2QiGoiYU1dunEm5xcE7CSbNZvfAr4X/id+3F6E1hNfmY7V
RYFOwyb9cbt1SGIOHVS+FwPk9YvzO2fWYZVv29mgwRiIJlox9isRENua7Fn+
LbHgebHey6iFgAT3/p0x8YsFtXHXlof9TOiHpmnO5qNxMPrjwwXf+Q1ok83W
p4Hc8UD8W5fxV5YNDZIquEUIicCbZTuzI4ANpau+EntNTAQ22K4m/owNVTW3
XqpTSYRp6tVJS012RCNpGxNDE6Fxo6hC07nN6MHEo/hAjiQ4z5kwGOzLiWwa
Kt/liiQDfYss+8bz3Kj0SNmnjuAU6NPlSWUEciPm15k1HEUp8Dby54G7GdyI
eIY/MIyeAl9YCtXE33Mj2azeOUH+VFj9u4tqYr4NrXb+tzxTlQpHfi4vPDDl
QfNZ9S/1Zu9CBKPhy1ljXjRa+ml9IC0DYjjTPIje2KddOK63Z0CSjjfzZDIv
8i9TfGv7OwOy28SJ1AFe5OT/4+28fibUNmablxjtQJf0j3kJbcqCsbIbfWuG
O1Fb77jTfyHZoBqr3lR4ig/Vxhfy+5rkAlWnprjvKh9SrDEYjXTPhUaW/Yl/
b/MhljTn1sboXFAIJFw+08OHojzNriQ8zwWpK0841rX4URFRbMuY2D0QOUE+
Z6y6G71+f+K38eY8YF0U+LlRRgDxKLQ5Xx6hgVpV1KCEkQBSrTzjSyTkQ7Dz
SpOZhwAiNLBvYRbKh7XPg4kVlQKIzeS+tdL5fFjsTZC3EN+LBPwXr8cP5cNE
CVtY9UFBlEK2bRn6VAC2EitbyFuI6J29jcz7TcVwcuhmPp8gEbWdDf75RrwY
pG/uUCZIEJGOL9suFuNi2PiJ5PTSgIi4XlcbrtKK4V6MXZdzEhFdWhAvMVMv
gU8/+sNL9uxDbKq7nBZj74Ppg/L1/UeEUbDn7sUcvTJAJsopHIrCaOsngr1+
QBkc2tgt/ktXGC0/4HeQKi6DJfPx883OwqgwcmsojaUc7nDsfWpdKYyIwfvT
RJ+Xw2uHW76ZcvvRTDC1xiy3AvQO287u1BRBhj0xCgpyVbAS5fXkg7EI8lz5
5DRoUAVFP8PCaJdFkIil4M3bV6pgY00Bv2S4CNKfcnJVS6+C+uMTKnqtIkjA
5cbk+/UqOGDkmBByQhTNnBJ985BeDYQgN6kZOIA2905pDwU8hKr+a16dcoeQ
BJH30rrgY1DkOVK+MUgMBS+4LhUzPwe7PwmZ+SYkJGMqR36c1QpJ+lMv/KxJ
6NvubzrXy1uhKVf9u549CdltQulKTa3Ap7Uku+BDQjkWRiq0kVboSDrfq5FC
QiwT86f2iLTBYfFDGyYGSMiY7MsdXtgGk9YN9kfOkNEqLVYJCtuBr2Zn7JoZ
GdmbmT7+VNsOaptcH/ZdJKO93Nw5nm3tkFEqzBzgTkaEkAz+gLF2OLlyM707
nozmIaBrQbgDShMNGU69ZJS6k7DnVnoHuLR9lSrXk0R30wZWyMGd0IQeOIoZ
S6KPMeGnteI7gfuJa16xpSTaUZy+42ROJ1SUL/PQXCQRTWmD3p7GTphL5ZhL
jZdE1ebM5/uXOsHbUaIieEASTT2dV4t36IK2sV9f1z9IonhhUHT27YJd1o+E
ro1LopQAIxvp8C54ZKQS67MoiVJHU9tCcrtgWfnMVSd+KSS3lmy5f7ALArl9
xIzPSyEzbvXjuse7oeeW4qXXtlKocjb9TbdON+xlIWQYXJVC9uo7W2TOdUPj
cgSHbpAUknzGJtPq0g2Ez2nfIVcKeWq75b3M7oaQh41Fh8ek0F1f3vvX/nTD
LTNW0b9O0oi6i6nkfk4PHCdxLnzzlEZlQHh0q7gHZll42t8ESiPesi39Z6p6
wKRy75WKaGnExcbDQXvRA6JsMqU2D6SRvYnZOcWxHmh6aCPTNSmNBF8SbyiL
0MEz6gpr3S9p9PGcAvPjo3Q4eMFlMO+PNGpM38cmKEXH51OA3zUOGeRbU3OL
pkIHc5uEBtJRGfQ2g/zm3nk6LHA/V09xkEEGCkn/WcfToWS8bWeouwzKMikN
ck+hw/mnPV9d/WXQWqzuVedMOrTYvY3UuSWD3G8fJgoV0yG+cZr+t1gGTXlW
vHB7Rge1pPms75UyyMiUcpfeQoelK39cBh/j/O/lNTxddLDcsYmnslMGKfU7
PTfpp4OYk6DxpW8ySKDyj0X/VzoMq4gcPD0rg+JE2aP8p+iQuOvIkvKyDOqV
/rVl8ywdVppl0naxyyLVlHeCY8t06ODX+9h1SBYdMn/fF7WZAYHThuV1JFkk
svqe4xoXAyRaTag0OVn03cL68TkeBtxxvSR8XUsWtdRHh3fyM8CmPeAy2V4W
+ZqE3sw+yIBLSgf0F1xk0ZJU23jPEQZcruyVeeIjiyacf3d8OcYA+3RRFvWb
sog69pjUL8UAB+7eKfZYWfTITazlviwDHMP8+xl3ZJGYqMqCszwDrrq8zDMp
kEU//5oZVR1ngOsXv6i9ZbLIXv97rLQKA9xMRTxGH8qidyckInNPMMDzhJ+q
U6ssYlWXeKOoxQD/XftHgr7Ioji2ZIa7AZ5fNL1DbUoW7Sz9+V3XkAHXmHwr
2H/LIn2TV5zcRgygTvYEJW6gIFJJV4TpOQYEW/vYmXBQkMkf0cWPJgwIGdh3
au92CrJoS0g8ZcaA8GfegoXCFKQVRr4xZ8GACOl9rE5HKMg4R2hCxJIBkcXd
P0iSFBScfadI1YoBtwS9B+blKSjVcpyua82A6ERiQ70KBZVcjbJBFxgQw9ZN
C9LG8TxxL+JFBsRe84pWO01BB3JpXFPYcXNCnuymFMRp/0Mxz4YBCXZd5gxr
ChoflWLXuMSApPeeJxLtKWjFnR7cj518WuioiSsFsV2Tf6hvi9evrZNnry8F
dcwTS2uwUxU9V0aCKCjp51kf1ssMSKsQHC24SUHf970mqmGni3Z2OsZS0Lug
J7XO2BlpHpWkFAqKrjfVCMHO2ip4dz6LgrL6hD6EYueEdlDrCyioIq8gwh07
d9ndPqgMf59rqfFJ7HtX9xqo1VLQhCv/WR5s2ud2CnsjBUWYz8e34N9TYOIu
xGilIOl51z022IV0gU2JdNzPjOH1H3g+RartP88NUBBj4KmeLXZJndsbgQ8U
RHiXu70T9+OBmEDjyBcKqtp3ypofuzS3Lb9gioJ2/ypQNcb9K9vpdtvxNwWd
nC7tDML9roja40VapSD77Fsb7+D1qCK0WcxvkEMazGHMd/F6VXu5qtVzyKED
u1lfR+D1rLVq3a62Rw5R34welsDr/ajf5Q/bfjmUEFP5cgzvh8fauz/Tj8ih
GpgKjzRlwFMpl6pzCnIoPHzkSqoxAxqK+NMEVOUQMZKldsNZBjTubbkxoi2H
0DU7I4szDHi+if+0o6kcSgpZ6Rw4xYDxPHGd/y7I4efNnUTXYwAnUjuh6SCH
Nnt0fSvTZYCJr4vM/gA59EaRcZ+syYDrvGHi8SFy6LIlebhPDfe3Iu3gepQc
+v5uuNFSlQHTE638QxlyqOn27n5ZZQbwhg3xaOfLId/TXpQQBQYo7JvlqCuV
Q4EnnmbVU/D+NhVYS2iUQ23Se/q/kxmwt8t9VGcY17eftjwjygDVyxFDjybk
0PAT00sr+/DzzZzVf2BWDjWPhBy8LciAGoXONmZmecQZQlDz3sUA3ftC9+v3
y6Mk3gp3UzYG+EX3eByxk0eHFjYP+47TIevQqFOqizw6OVbA+nUEn5cti7as
vvJIy9/KVfUDHbj/CpuMRsijB0thbs9f06HQ2U8prUQeVUyz/BjF5+eA/gGW
zT/lkauyHVdXEj7vviuu+SzII+HkXh2+WDoQb55eHFuTR4TI0otnI+ng9Czw
2/OtCmgiJTw64xodNpBe0/3ICkhclDn3gi0dyNuod755KqCZEJfCD2Q61LMN
HmoPVEBaYGx7F98XqgTxJ7RQBRTotZSjKUoHo+mhT1ZJCoj2cng8gI8O3nTK
4TfVCqjEIWuDxloPPI2cftI8p4AiKoKlPdp7QIvZaiTdVRGJ8bg0txn0wKvl
hx5+vopotdYu5o9WD5jNcrKeoyoiY5s1qqhKDzgO1x/hiVNEj1zZxE3JPRDT
uNMzolwRba7imVPZ1gP9/gxWr5+KSOvkdYujL7vB+peymL6TEvK9yVXz40Q3
bOEh9PZ7KiGqsdjDYwrdUE9q9jC/poSmTgev2JC6gfeqxhP7GCXEKetZWy3Q
DR0T+johFUrIoOK/8tHfXUD6aGX/6LcSEnsSdCoprwsInTdowteU0e8tLF7T
K52Qm9UqsHj7OEqViYmNuNMB1TEKQ32GCC2JJjv6V7WCZ72yQeZJFcTmet6h
b7UZnnXlz0WaqyJacDjNhdwEVzTlG66YnEB8qW/vPMl4AhlF5IeODmrokVNb
uPyGOoj/1XDD1Ucd3yfH6+b5qmG8xMvb3l0DEaxfEvSmysF479rHIm8NVLEj
PpP0uhxaY8M1v/lrINfYrOui9eVA80zhcwjBDlmZVo0oh4vHH9c7JmHf5Him
K1oOH1+trl2txeN5PfSJuVgGA0shN71WNFATT0L2vW8PoEUjITU4WBMRGD8S
dA+VwNjlJ3T/cE3kKjH9ppC3BFhvfmH2uKWJuD0nXbYxlYBWu6yzTQLON+IO
53xXDD2aQypq9zQRUfn6zdzoYnitJTLJ0qyJZrwPEFR+F8GoTq1yJJMWqoDM
RwfohcB06t1oLFULoc/5VF5aPnQ0nt3vGYrtLMD8JTEf4sRf2ZhEaCHiKb66
xpB8IHJ1fCHGaSFr9Zh7yTb5gOgPxyuztVDcrFhvx/58oOrGf3/dqIWGFVy2
QgENCFpac7v+YntH0qA6DwgqtUw5ftqIu/TOoPxULpipfe16e00bxUkU7gv6
kAs1mnxJ24K1EbV+nf6SkQv2+v4HQm5pIyTmLJFYmQuvzI/rXk7XRk33OE/k
+uTCPe+2JLEGbUS48VGknyUX1B68OfiYoIMq5nr3XTiSAxG7FvX6buqgpkOS
J9lEMyGpo+Nzc5QOGvZlv3OVKxOy/dL8qmN1ENq3N3lsMQNqh5Tzk1Jw/sHZ
cJbuDBjLDl01LsT5w4dZOd0zQPUQz/2hNh1ErdL+fvhFOqzKHWMbY9FFxMYQ
Lku3NHA1s2leDNFFhK87mi3/pABX9vdhpQhdhETOSG35mgIPPrut34jG+XVi
lJ6+FPjqRFXiTMYmyLYGlKSAZVBmLbFAF1lffJKbbZYCJ2mDJdod2Ia/H0w3
3IFDP3UT0zlPIkJ15abzcckwckP6EiSfRMOPjXi+XEiEAzu5YlzvnkQ5ejsv
Fp5OBIeSr3W5mScRtTRuzAe/r//uS+PYWIDrO6Kt0D78Pi/CVN1RexJZZ29n
uzqSAOJtdCbDt9jOr0OkLiWA/2a77Et79BA6gmT3e8QDb+Ldd5G52N+X5niv
xMLmge2v3PP1EIH/utFlg1gg7IppNy/Ww/t5Q2EXJRZ+pAXXHKvE+U0fv3az
xkLbPceYV004Pz3apDw/BnyrlFX5h/UQ9bIA98/x2/Dh1UhxkaA+apJc8/jh
HQ0F3Ef82tP1EeFT/bhIVySIj5subczB8RV3Xt6aSKh7EumjSsNx2rf2HVmR
0HH5m1fDAxzvcAw1cI+E70+L3KsbsO8m1+TuiYRjVw46ZX/C/hi/p8AtAmqe
i1j57D+FqAoSYX1HbsJzdyH1g/dPIWQpOVrHCIWV+ek4gXIcd8z2YW8MBWm/
pvfbqk+hpu1s8valoVAUdMFztR77VeQuvehQiIvOy3vVheuNuY5W64SCdcFB
5sDvpxAh24xpojME1qdSrCZ4DRBhYDWk4lUwZBFzBJSNDBB1s81c9cYbwHWL
3HHMGMe3tvjpLFIh6Fezh6CJAWra89dt8hsVrNvGutbNcb6uXvLJl1QQdjrq
12yD46S/XbfSqFBQVzug6YHrL7bum5GkQpk+PcYwATv7LdnwzXVoCFwh2Pdi
b6Od85oOgIXy8ZngPuxJP+GwwQAgfe4bzuzH478MVCp+FgA07ftNr99if03a
LR4XALd2WlBhBNu8s/iQZAAYVzSs75zD9UKpyX1+/jD9mbrWuv00Ihirmkbs
8oN9uptW9587je+D7Fu7I71BeuBE325TbNuaIk4fb9CwohZtM8f+xEvcYusN
Dh7LRuuWuL5w5IecijfUpE+WvruM7VxAV1jxAo2pl1bx3tjfpZY/XPUCh9up
L9aSsdOko4wvekLNy8NR//Xj8Sg8W166uEPc/uf5K29wXPnP7TYrd3D0MWna
8x828fC37lPuICx0c/78B5zvLrS+LuEOsVe/WI2OYduLXeCcdQOHLdnSkws4
/z1p6L6XGxB1eT+u8hki6nFyaG2EK0S3rZGI5w3xeU3Zjf8sAHIbJ++1wibP
iwvHOsPvPQzJ3RewhRRb+XycwcItU5rXFlttmYI0neGYgJIcmzP20I5Q7wkn
YLj5wUwg9pVDeh7iTsC997deUwY2gaNFrcMBEj2+OVi/x27QHxQl2cNuDX+3
Mx+xvWgubwXs4R4fh6/GMPa5e5Zp7PZQ1SAWJvYF212b++RnO+jd5Jq9NIm9
ScrdNsUOuDIWXsf9wQ6QYdgy20FEywbl57vPIAK4Vup+toXAHYJbhU2xX2mS
gWED9Ep2MzDHrjJM2dVgA4L68zSL89jWXD1r923gWXiPQsoF7PEPV5cjbYB5
yf8ypwP2FQH5LA0buPlusGHBH1u+bTWt+SIkZMc7dWdgRwxrcLZegOLDLF2e
w9iNyhm3R62gT0Dlj/MoNmKfft5hBatbr4nZfcHOid3GUW4F+gu/Y0wnsPu4
Q4YCrOB385czx2ewpfM0PXZaAbJo+bCJYITXZ2Td5ZQlvI0JmU0Twr5svEO8
1wJYfzPxP7fEpi0XXcJTW6pIjflijS2gMxQzZwqTzhIb2WywP7Kz04dMofer
xbS+HbaOxrawMlNIG6prfe+CXcI0O2JkCuIvnN2XqNjhqQSUbwLGCf91S+Rh
H2f9xWd0DgpJldezvmJ30D06xo3g6o7Z5bpv2NZvZ9v6jUB6heT1ahKbOW+y
v9kIml5UOG6cwb7osVco2wjeGleYOCxh9xqyO5oYAdu1cklZ9rOIUCacO0A/
A/adpeP0I9h9qqyZLwzh8MUS/b/O2PpGZQZvDaAjU6FizgXbia2stcsALv/X
tW3CDZu27bZ6gwHQDCb7+7yw/c3abO8ZABHEzIuuYQt3SR10NoCdAmV2Z25j
i1RTCzYaAPObSmrxA2y19p+PvPVhSPtx1dlJbOrc+ZdRuqB6imbi9QM7Y3JP
t4culBjFriVNY08RWobMdcHfylan/xe20mikopgu7PbaNmq4ij1899ccXQdM
cq5sM9hijPsTVkLeoQNvFvhddSSwn+4jelVpQV+e/zHwwH6v9MxHRAN4CLWP
FbywAxUPu/JowBmLWXVZH+ypCWUfggb089pbHgvAzqijVL5Xh8Gws7F7QrDF
tgu/TlaH93ak2cUE7Lf2qS2b1WHs6HhNRRV2r8QRrvUTsFR9Wkl4DltLX/0d
lypwyskytv/GTuI87UJQBeLT3dYsC9jUKx+2zqmAVsvnkInlf/nWZzwGVOBu
v1d3GdM5RIgLeticoQIK83fNFLdh97J4BhxTgUDZUV8jEjZN2GTXOQTrj9wf
hl/Ftj76Xj1BGd6zVkXdc8UuchQt8lWGeqPZC43u2HL56UQrZfCcceFa8MYe
tmk+I6YMEwed7WyDsEkaX5ralaDvjh2/Whw22yBbAbMS5HtaXGOqwiZqJO+J
UABdkoZ64Dw2N+eGL3QKEAYGmDwXsZEiR349BWr9bBsdl//Fh3O8Cikg/CKU
Yv4Xm2Chqn6DAitnXxxWYDFBhENcTJkyFCgJQFxLvNgmufn7c2WBvV1h0EMa
m6/mlHyIDLSfl7ji6IHtakTe4CYFPDb2TzK9sOVC8n2spMDSPndLrw820eXH
Hz0pWHDfXiUdiG0d8EzqqBSIRCyu/A3FLto7bDkuCdSqZ9Fxd7BRx7s7VpKg
sMmg4uHjf/khfuLnyRDOGck88QR7RromWI8Mr7Y1G+1uxO49wjOmTAZ7Aenl
683Yb39t7BckQwqZT1WrG1tr2sZ0hAS/zYdfv3uPHaEmsGhPAnSB/8CWT9gV
90oOmpEg6rKhL4xgT+Ql2+qSQNitRYA2hu3rcJpdnASnw4tsnX9iN7ULf/wq
ARlRI3XZM//m1+fI0y0BE3G7N/fNYXM/K7cukwBqenSZ7OK//uR16XhJQE9O
K+HK8r/5MXmMm0jAroI1w/Q//+q5HqcrScDF+5R8+t9/860McyBKQFmF6+L6
+j9/fW64UQL+B+EEFFo=
         "]]},
       Annotation[#, "Charting`Private`Tag$19002#1"]& ]}, {}}, InsetBox[
     TemplateBox[{
       StyleBox[
       "\"\\!\\(\\*SubscriptBox[\\(I\\), \\(15\\)]\\)(t)\"", Bold, Italic, 
        GrayLevel[0], FontSize -> 28, StripOnInput -> False]},
      "LineLegend",
      DisplayFunction->(FormBox[
        StyleBox[
         StyleBox[
          PaneBox[
           TagBox[
            GridBox[{{
               TagBox[
                GridBox[{{
                   GraphicsBox[{{
                    Directive[
                    EdgeForm[
                    Directive[
                    Opacity[0.3], 
                    GrayLevel[0]]], 
                    PointSize[0.5], 
                    RGBColor[0, 1, 0], 
                    Dashing[{Small, Small}], 
                    AbsoluteThickness[5]], {
                    LineBox[{{0, 50}, {50, 50}}]}}, {
                    Directive[
                    EdgeForm[
                    Directive[
                    Opacity[0.3], 
                    GrayLevel[0]]], 
                    PointSize[0.5], 
                    RGBColor[0, 1, 0], 
                    Dashing[{Small, Small}], 
                    AbsoluteThickness[5]], {}}}, AspectRatio -> Full, 
                    ImageSize -> {50, 50}, PlotRangePadding -> None, 
                    ImagePadding -> Automatic, 
                    BaselinePosition -> (Scaled[0.42000000000000004`] -> 
                    Baseline)], #}}, 
                 GridBoxAlignment -> {
                  "Columns" -> {Center, Left}, "Rows" -> {{Baseline}}}, 
                 AutoDelete -> False, 
                 GridBoxDividers -> {
                  "Columns" -> {{False}}, "Rows" -> {{False}}}, 
                 GridBoxItemSize -> {"Columns" -> {{All}}, "Rows" -> {{All}}},
                  GridBoxSpacings -> {
                  "Columns" -> {{0.5}}, "Rows" -> {{0.8}}}], "Grid"]}}, 
             GridBoxAlignment -> {"Columns" -> {{Left}}, "Rows" -> {{Top}}}, 
             AutoDelete -> False, 
             GridBoxItemSize -> {
              "Columns" -> {{Automatic}}, "Rows" -> {{Automatic}}}, 
             GridBoxSpacings -> {"Columns" -> {{1}}, "Rows" -> {{0}}}], 
            "Grid"], Alignment -> Left, AppearanceElements -> None, 
           ImageMargins -> {{5, 5}, {5, 5}}, ImageSizeAction -> 
           "ResizeToFit"], LineIndent -> 0, StripOnInput -> False], {
         FontFamily -> "Arial"}, Background -> Automatic, StripOnInput -> 
         False], TraditionalForm]& ),
      Editable->True,
      InterpretationFunction:>(RowBox[{"LineLegend", "[", 
         RowBox[{
           RowBox[{"{", 
             RowBox[{"Directive", "[", 
               RowBox[{
                 InterpretationBox[
                  ButtonBox[
                   TooltipBox[
                    GraphicsBox[{{
                    GrayLevel[0], 
                    RectangleBox[{0, 0}]}, {
                    GrayLevel[0], 
                    RectangleBox[{1, -1}]}, {
                    RGBColor[0, 1, 0], 
                    RectangleBox[{0, -1}, {2, 1}]}}, DefaultBaseStyle -> 
                    "ColorSwatchGraphics", AspectRatio -> 1, Frame -> True, 
                    FrameStyle -> RGBColor[0., 0.6666666666666666, 0.], 
                    FrameTicks -> None, PlotRangePadding -> None, ImageSize -> 
                    Dynamic[{
                    Automatic, 1.35 CurrentValue["FontCapHeight"]/
                    AbsoluteCurrentValue[Magnification]}]], 
                    StyleBox[
                    RowBox[{"RGBColor", "[", 
                    RowBox[{"0", ",", "1", ",", "0"}], "]"}], NumberMarks -> 
                    False]], Appearance -> None, BaseStyle -> {}, 
                   BaselinePosition -> Baseline, DefaultBaseStyle -> {}, 
                   ButtonFunction :> With[{Typeset`box$ = EvaluationBox[]}, 
                    If[
                    Not[
                    AbsoluteCurrentValue["Deployed"]], 
                    SelectionMove[Typeset`box$, All, Expression]; 
                    FrontEnd`Private`$ColorSelectorInitialAlpha = 1; 
                    FrontEnd`Private`$ColorSelectorInitialColor = 
                    RGBColor[0, 1, 0]; 
                    FrontEnd`Private`$ColorSelectorUseMakeBoxes = True; 
                    MathLink`CallFrontEnd[
                    FrontEnd`AttachCell[Typeset`box$, 
                    FrontEndResource["RGBColorValueSelector"], {
                    0, {Left, Bottom}}, {Left, Top}, 
                    "ClosingActions" -> {
                    "SelectionDeparture", "ParentChanged", 
                    "EvaluatorQuit"}]]]], BaseStyle -> Inherited, Evaluator -> 
                   Automatic, Method -> "Preemptive"], 
                  RGBColor[0, 1, 0], Editable -> False, Selectable -> False], 
                 ",", 
                 RowBox[{"Dashing", "[", 
                   RowBox[{"{", 
                    RowBox[{"Small", ",", "Small"}], "}"}], "]"}], ",", 
                 RowBox[{"AbsoluteThickness", "[", "5", "]"}]}], "]"}], "}"}],
            ",", 
           RowBox[{"{", #, "}"}], ",", 
           RowBox[{"LabelStyle", "\[Rule]", 
             RowBox[{"{", "}"}]}], ",", 
           RowBox[{"LegendLayout", "\[Rule]", "\"Column\""}], ",", 
           RowBox[{"LegendMarkerSize", "\[Rule]", "50"}]}], "]"}]& )], 
     Scaled[{0.99, 0.99}], ImageScaled[{1, 1}],
     BaseStyle->{FontSize -> Larger},
     FormatType->StandardForm]},
   AspectRatio->NCache[GoldenRatio^(-1), 0.6180339887498948],
   Axes->{True, True},
   AxesLabel->{None, None},
   AxesOrigin->{0, 0},
   DisplayFunction->Identity,
   Frame->{{True, True}, {True, True}},
   FrameLabel->{{None, None}, {None, None}},
   FrameStyle->Directive[
     Thickness[Large], 
     GrayLevel[0], 10],
   FrameTicks->{{Automatic, Automatic}, {Automatic, Automatic}},
   FrameTicksStyle->Directive[
     GrayLevel[0], 36],
   GridLines->{None, None},
   GridLinesStyle->Directive[
     GrayLevel[0.5, 0.4]],
   ImagePadding->All,
   ImageSize->1000,
   Method->{
    "DefaultBoundaryStyle" -> Automatic, 
     "DefaultGraphicsInteraction" -> {
      "Version" -> 1.2, "TrackMousePosition" -> {True, False}, 
       "Effects" -> {
        "Highlight" -> {"ratio" -> 2}, "HighlightPoint" -> {"ratio" -> 2}, 
         "Droplines" -> {
          "freeformCursorMode" -> True, 
           "placement" -> {"x" -> "All", "y" -> "None"}}}}, 
     "DefaultMeshStyle" -> AbsolutePointSize[6], "ScalingFunctions" -> None, 
     "CoordinatesToolOptions" -> {"DisplayFunction" -> ({
         (Identity[#]& )[
          Part[#, 1]], 
         (Identity[#]& )[
          Part[#, 2]]}& ), "CopiedValueFunction" -> ({
         (Identity[#]& )[
          Part[#, 1]], 
         (Identity[#]& )[
          Part[#, 2]]}& )}},
   PlotRange->{{0., 99.99999795918367}, {0, 1}},
   PlotRangeClipping->True,
   PlotRangePadding->{{
      Scaled[0.02], 
      Scaled[0.02]}, {0, 0}},
   Ticks->{Automatic, Automatic},
   TicksStyle->Directive[100]],
  InterpretTemplate[Legended[
    Graphics[{{{{}, {}, 
        Annotation[{
          Directive[
           Opacity[1.], 
           AbsoluteThickness[1.6], 
           RGBColor[0, 1, 0], 
           Dashing[{Small, Small}], 
           Thickness[0.007]], 
          Line[CompressedData["
1:eJwV13k4lF0UAPChiEiSihKTaBUztrF2LtlFkmQLJZEl+65MtojsIruMteyi
FEl2ZpJIX1pQpChLWRPf7a95fs85587cc+9777z7LroY2jITCIQKJgLh36dw
7N+8LMHnx3OtqG9H/EOhju2wkLN9NuTzDPqQMkLhuW8Z7ZB9OVS+6q2qbgiF
NpKbHav9M2iUfS9lyhQGHdF9WvN2L4FJlZv5cFQYdCqEPJ6y+wQSh6y3CxeH
Q1f8kNuE3TSkPdo338QdCRGpdzoTyTNgxbehTkU+EsTswUyqfAa22JWkMF2M
BPdN8QHuJbOQfm2QiGoiYU1dunEm5xcE7CSbNZvfAr4X/id+3F6E1hNfmY7V
RYFOwyb9cbt1SGIOHVS+FwPk9YvzO2fWYZVv29mgwRiIJlox9isRENua7Fn+
LbHgebHey6iFgAT3/p0x8YsFtXHXlof9TOiHpmnO5qNxMPrjwwXf+Q1ok83W
p4Hc8UD8W5fxV5YNDZIquEUIicCbZTuzI4ANpau+EntNTAQ22K4m/owNVTW3
XqpTSYRp6tVJS012RCNpGxNDE6Fxo6hC07nN6MHEo/hAjiQ4z5kwGOzLiWwa
Kt/liiQDfYss+8bz3Kj0SNmnjuAU6NPlSWUEciPm15k1HEUp8Dby54G7GdyI
eIY/MIyeAl9YCtXE33Mj2azeOUH+VFj9u4tqYr4NrXb+tzxTlQpHfi4vPDDl
QfNZ9S/1Zu9CBKPhy1ljXjRa+ml9IC0DYjjTPIje2KddOK63Z0CSjjfzZDIv
8i9TfGv7OwOy28SJ1AFe5OT/4+28fibUNmablxjtQJf0j3kJbcqCsbIbfWuG
O1Fb77jTfyHZoBqr3lR4ig/Vxhfy+5rkAlWnprjvKh9SrDEYjXTPhUaW/Yl/
b/MhljTn1sboXFAIJFw+08OHojzNriQ8zwWpK0841rX4URFRbMuY2D0QOUE+
Z6y6G71+f+K38eY8YF0U+LlRRgDxKLQ5Xx6hgVpV1KCEkQBSrTzjSyTkQ7Dz
SpOZhwAiNLBvYRbKh7XPg4kVlQKIzeS+tdL5fFjsTZC3EN+LBPwXr8cP5cNE
CVtY9UFBlEK2bRn6VAC2EitbyFuI6J29jcz7TcVwcuhmPp8gEbWdDf75RrwY
pG/uUCZIEJGOL9suFuNi2PiJ5PTSgIi4XlcbrtKK4V6MXZdzEhFdWhAvMVMv
gU8/+sNL9uxDbKq7nBZj74Ppg/L1/UeEUbDn7sUcvTJAJsopHIrCaOsngr1+
QBkc2tgt/ktXGC0/4HeQKi6DJfPx883OwqgwcmsojaUc7nDsfWpdKYyIwfvT
RJ+Xw2uHW76ZcvvRTDC1xiy3AvQO287u1BRBhj0xCgpyVbAS5fXkg7EI8lz5
5DRoUAVFP8PCaJdFkIil4M3bV6pgY00Bv2S4CNKfcnJVS6+C+uMTKnqtIkjA
5cbk+/UqOGDkmBByQhTNnBJ985BeDYQgN6kZOIA2905pDwU8hKr+a16dcoeQ
BJH30rrgY1DkOVK+MUgMBS+4LhUzPwe7PwmZ+SYkJGMqR36c1QpJ+lMv/KxJ
6NvubzrXy1uhKVf9u549CdltQulKTa3Ap7Uku+BDQjkWRiq0kVboSDrfq5FC
QiwT86f2iLTBYfFDGyYGSMiY7MsdXtgGk9YN9kfOkNEqLVYJCtuBr2Zn7JoZ
GdmbmT7+VNsOaptcH/ZdJKO93Nw5nm3tkFEqzBzgTkaEkAz+gLF2OLlyM707
nozmIaBrQbgDShMNGU69ZJS6k7DnVnoHuLR9lSrXk0R30wZWyMGd0IQeOIoZ
S6KPMeGnteI7gfuJa16xpSTaUZy+42ROJ1SUL/PQXCQRTWmD3p7GTphL5ZhL
jZdE1ebM5/uXOsHbUaIieEASTT2dV4t36IK2sV9f1z9IonhhUHT27YJd1o+E
ro1LopQAIxvp8C54ZKQS67MoiVJHU9tCcrtgWfnMVSd+KSS3lmy5f7ALArl9
xIzPSyEzbvXjuse7oeeW4qXXtlKocjb9TbdON+xlIWQYXJVC9uo7W2TOdUPj
cgSHbpAUknzGJtPq0g2Ez2nfIVcKeWq75b3M7oaQh41Fh8ek0F1f3vvX/nTD
LTNW0b9O0oi6i6nkfk4PHCdxLnzzlEZlQHh0q7gHZll42t8ESiPesi39Z6p6
wKRy75WKaGnExcbDQXvRA6JsMqU2D6SRvYnZOcWxHmh6aCPTNSmNBF8SbyiL
0MEz6gpr3S9p9PGcAvPjo3Q4eMFlMO+PNGpM38cmKEXH51OA3zUOGeRbU3OL
pkIHc5uEBtJRGfQ2g/zm3nk6LHA/V09xkEEGCkn/WcfToWS8bWeouwzKMikN
ck+hw/mnPV9d/WXQWqzuVedMOrTYvY3UuSWD3G8fJgoV0yG+cZr+t1gGTXlW
vHB7Rge1pPms75UyyMiUcpfeQoelK39cBh/j/O/lNTxddLDcsYmnslMGKfU7
PTfpp4OYk6DxpW8ySKDyj0X/VzoMq4gcPD0rg+JE2aP8p+iQuOvIkvKyDOqV
/rVl8ywdVppl0naxyyLVlHeCY8t06ODX+9h1SBYdMn/fF7WZAYHThuV1JFkk
svqe4xoXAyRaTag0OVn03cL68TkeBtxxvSR8XUsWtdRHh3fyM8CmPeAy2V4W
+ZqE3sw+yIBLSgf0F1xk0ZJU23jPEQZcruyVeeIjiyacf3d8OcYA+3RRFvWb
sog69pjUL8UAB+7eKfZYWfTITazlviwDHMP8+xl3ZJGYqMqCszwDrrq8zDMp
kEU//5oZVR1ngOsXv6i9ZbLIXv97rLQKA9xMRTxGH8qidyckInNPMMDzhJ+q
U6ssYlWXeKOoxQD/XftHgr7Ioji2ZIa7AZ5fNL1DbUoW7Sz9+V3XkAHXmHwr
2H/LIn2TV5zcRgygTvYEJW6gIFJJV4TpOQYEW/vYmXBQkMkf0cWPJgwIGdh3
au92CrJoS0g8ZcaA8GfegoXCFKQVRr4xZ8GACOl9rE5HKMg4R2hCxJIBkcXd
P0iSFBScfadI1YoBtwS9B+blKSjVcpyua82A6ERiQ70KBZVcjbJBFxgQw9ZN
C9LG8TxxL+JFBsRe84pWO01BB3JpXFPYcXNCnuymFMRp/0Mxz4YBCXZd5gxr
ChoflWLXuMSApPeeJxLtKWjFnR7cj518WuioiSsFsV2Tf6hvi9evrZNnry8F
dcwTS2uwUxU9V0aCKCjp51kf1ssMSKsQHC24SUHf970mqmGni3Z2OsZS0Lug
J7XO2BlpHpWkFAqKrjfVCMHO2ip4dz6LgrL6hD6EYueEdlDrCyioIq8gwh07
d9ndPqgMf59rqfFJ7HtX9xqo1VLQhCv/WR5s2ud2CnsjBUWYz8e34N9TYOIu
xGilIOl51z022IV0gU2JdNzPjOH1H3g+RartP88NUBBj4KmeLXZJndsbgQ8U
RHiXu70T9+OBmEDjyBcKqtp3ypofuzS3Lb9gioJ2/ypQNcb9K9vpdtvxNwWd
nC7tDML9roja40VapSD77Fsb7+D1qCK0WcxvkEMazGHMd/F6VXu5qtVzyKED
u1lfR+D1rLVq3a62Rw5R34welsDr/ajf5Q/bfjmUEFP5cgzvh8fauz/Tj8ih
GpgKjzRlwFMpl6pzCnIoPHzkSqoxAxqK+NMEVOUQMZKldsNZBjTubbkxoi2H
0DU7I4szDHi+if+0o6kcSgpZ6Rw4xYDxPHGd/y7I4efNnUTXYwAnUjuh6SCH
Nnt0fSvTZYCJr4vM/gA59EaRcZ+syYDrvGHi8SFy6LIlebhPDfe3Iu3gepQc
+v5uuNFSlQHTE638QxlyqOn27n5ZZQbwhg3xaOfLId/TXpQQBQYo7JvlqCuV
Q4EnnmbVU/D+NhVYS2iUQ23Se/q/kxmwt8t9VGcY17eftjwjygDVyxFDjybk
0PAT00sr+/DzzZzVf2BWDjWPhBy8LciAGoXONmZmecQZQlDz3sUA3ftC9+v3
y6Mk3gp3UzYG+EX3eByxk0eHFjYP+47TIevQqFOqizw6OVbA+nUEn5cti7as
vvJIy9/KVfUDHbj/CpuMRsijB0thbs9f06HQ2U8prUQeVUyz/BjF5+eA/gGW
zT/lkauyHVdXEj7vviuu+SzII+HkXh2+WDoQb55eHFuTR4TI0otnI+ng9Czw
2/OtCmgiJTw64xodNpBe0/3ICkhclDn3gi0dyNuod755KqCZEJfCD2Q61LMN
HmoPVEBaYGx7F98XqgTxJ7RQBRTotZSjKUoHo+mhT1ZJCoj2cng8gI8O3nTK
4TfVCqjEIWuDxloPPI2cftI8p4AiKoKlPdp7QIvZaiTdVRGJ8bg0txn0wKvl
hx5+vopotdYu5o9WD5jNcrKeoyoiY5s1qqhKDzgO1x/hiVNEj1zZxE3JPRDT
uNMzolwRba7imVPZ1gP9/gxWr5+KSOvkdYujL7vB+peymL6TEvK9yVXz40Q3
bOEh9PZ7KiGqsdjDYwrdUE9q9jC/poSmTgev2JC6gfeqxhP7GCXEKetZWy3Q
DR0T+johFUrIoOK/8tHfXUD6aGX/6LcSEnsSdCoprwsInTdowteU0e8tLF7T
K52Qm9UqsHj7OEqViYmNuNMB1TEKQ32GCC2JJjv6V7WCZ72yQeZJFcTmet6h
b7UZnnXlz0WaqyJacDjNhdwEVzTlG66YnEB8qW/vPMl4AhlF5IeODmrokVNb
uPyGOoj/1XDD1Ucd3yfH6+b5qmG8xMvb3l0DEaxfEvSmysF479rHIm8NVLEj
PpP0uhxaY8M1v/lrINfYrOui9eVA80zhcwjBDlmZVo0oh4vHH9c7JmHf5Him
K1oOH1+trl2txeN5PfSJuVgGA0shN71WNFATT0L2vW8PoEUjITU4WBMRGD8S
dA+VwNjlJ3T/cE3kKjH9ppC3BFhvfmH2uKWJuD0nXbYxlYBWu6yzTQLON+IO
53xXDD2aQypq9zQRUfn6zdzoYnitJTLJ0qyJZrwPEFR+F8GoTq1yJJMWqoDM
RwfohcB06t1oLFULoc/5VF5aPnQ0nt3vGYrtLMD8JTEf4sRf2ZhEaCHiKb66
xpB8IHJ1fCHGaSFr9Zh7yTb5gOgPxyuztVDcrFhvx/58oOrGf3/dqIWGFVy2
QgENCFpac7v+YntH0qA6DwgqtUw5ftqIu/TOoPxULpipfe16e00bxUkU7gv6
kAs1mnxJ24K1EbV+nf6SkQv2+v4HQm5pIyTmLJFYmQuvzI/rXk7XRk33OE/k
+uTCPe+2JLEGbUS48VGknyUX1B68OfiYoIMq5nr3XTiSAxG7FvX6buqgpkOS
J9lEMyGpo+Nzc5QOGvZlv3OVKxOy/dL8qmN1ENq3N3lsMQNqh5Tzk1Jw/sHZ
cJbuDBjLDl01LsT5w4dZOd0zQPUQz/2hNh1ErdL+fvhFOqzKHWMbY9FFxMYQ
Lku3NHA1s2leDNFFhK87mi3/pABX9vdhpQhdhETOSG35mgIPPrut34jG+XVi
lJ6+FPjqRFXiTMYmyLYGlKSAZVBmLbFAF1lffJKbbZYCJ2mDJdod2Ia/H0w3
3IFDP3UT0zlPIkJ15abzcckwckP6EiSfRMOPjXi+XEiEAzu5YlzvnkQ5ejsv
Fp5OBIeSr3W5mScRtTRuzAe/r//uS+PYWIDrO6Kt0D78Pi/CVN1RexJZZ29n
uzqSAOJtdCbDt9jOr0OkLiWA/2a77Et79BA6gmT3e8QDb+Ldd5G52N+X5niv
xMLmge2v3PP1EIH/utFlg1gg7IppNy/Ww/t5Q2EXJRZ+pAXXHKvE+U0fv3az
xkLbPceYV004Pz3apDw/BnyrlFX5h/UQ9bIA98/x2/Dh1UhxkaA+apJc8/jh
HQ0F3Ef82tP1EeFT/bhIVySIj5subczB8RV3Xt6aSKh7EumjSsNx2rf2HVmR
0HH5m1fDAxzvcAw1cI+E70+L3KsbsO8m1+TuiYRjVw46ZX/C/hi/p8AtAmqe
i1j57D+FqAoSYX1HbsJzdyH1g/dPIWQpOVrHCIWV+ek4gXIcd8z2YW8MBWm/
pvfbqk+hpu1s8valoVAUdMFztR77VeQuvehQiIvOy3vVheuNuY5W64SCdcFB
5sDvpxAh24xpojME1qdSrCZ4DRBhYDWk4lUwZBFzBJSNDBB1s81c9cYbwHWL
3HHMGMe3tvjpLFIh6Fezh6CJAWra89dt8hsVrNvGutbNcb6uXvLJl1QQdjrq
12yD46S/XbfSqFBQVzug6YHrL7bum5GkQpk+PcYwATv7LdnwzXVoCFwh2Pdi
b6Od85oOgIXy8ZngPuxJP+GwwQAgfe4bzuzH478MVCp+FgA07ftNr99if03a
LR4XALd2WlBhBNu8s/iQZAAYVzSs75zD9UKpyX1+/jD9mbrWuv00Ihirmkbs
8oN9uptW9587je+D7Fu7I71BeuBE325TbNuaIk4fb9CwohZtM8f+xEvcYusN
Dh7LRuuWuL5w5IecijfUpE+WvruM7VxAV1jxAo2pl1bx3tjfpZY/XPUCh9up
L9aSsdOko4wvekLNy8NR//Xj8Sg8W166uEPc/uf5K29wXPnP7TYrd3D0MWna
8x828fC37lPuICx0c/78B5zvLrS+LuEOsVe/WI2OYduLXeCcdQOHLdnSkws4
/z1p6L6XGxB1eT+u8hki6nFyaG2EK0S3rZGI5w3xeU3Zjf8sAHIbJ++1wibP
iwvHOsPvPQzJ3RewhRRb+XycwcItU5rXFlttmYI0neGYgJIcmzP20I5Q7wkn
YLj5wUwg9pVDeh7iTsC997deUwY2gaNFrcMBEj2+OVi/x27QHxQl2cNuDX+3
Mx+xvWgubwXs4R4fh6/GMPa5e5Zp7PZQ1SAWJvYF212b++RnO+jd5Jq9NIm9
ScrdNsUOuDIWXsf9wQ6QYdgy20FEywbl57vPIAK4Vup+toXAHYJbhU2xX2mS
gWED9Ep2MzDHrjJM2dVgA4L68zSL89jWXD1r923gWXiPQsoF7PEPV5cjbYB5
yf8ypwP2FQH5LA0buPlusGHBH1u+bTWt+SIkZMc7dWdgRwxrcLZegOLDLF2e
w9iNyhm3R62gT0Dlj/MoNmKfft5hBatbr4nZfcHOid3GUW4F+gu/Y0wnsPu4
Q4YCrOB385czx2ewpfM0PXZaAbJo+bCJYITXZ2Td5ZQlvI0JmU0Twr5svEO8
1wJYfzPxP7fEpi0XXcJTW6pIjflijS2gMxQzZwqTzhIb2WywP7Kz04dMofer
xbS+HbaOxrawMlNIG6prfe+CXcI0O2JkCuIvnN2XqNjhqQSUbwLGCf91S+Rh
H2f9xWd0DgpJldezvmJ30D06xo3g6o7Z5bpv2NZvZ9v6jUB6heT1ahKbOW+y
v9kIml5UOG6cwb7osVco2wjeGleYOCxh9xqyO5oYAdu1cklZ9rOIUCacO0A/
A/adpeP0I9h9qqyZLwzh8MUS/b/O2PpGZQZvDaAjU6FizgXbia2stcsALv/X
tW3CDZu27bZ6gwHQDCb7+7yw/c3abO8ZABHEzIuuYQt3SR10NoCdAmV2Z25j
i1RTCzYaAPObSmrxA2y19p+PvPVhSPtx1dlJbOrc+ZdRuqB6imbi9QM7Y3JP
t4culBjFriVNY08RWobMdcHfylan/xe20mikopgu7PbaNmq4ij1899ccXQdM
cq5sM9hijPsTVkLeoQNvFvhddSSwn+4jelVpQV+e/zHwwH6v9MxHRAN4CLWP
FbywAxUPu/JowBmLWXVZH+ypCWUfggb089pbHgvAzqijVL5Xh8Gws7F7QrDF
tgu/TlaH93ak2cUE7Lf2qS2b1WHs6HhNRRV2r8QRrvUTsFR9Wkl4DltLX/0d
lypwyskytv/GTuI87UJQBeLT3dYsC9jUKx+2zqmAVsvnkInlf/nWZzwGVOBu
v1d3GdM5RIgLeticoQIK83fNFLdh97J4BhxTgUDZUV8jEjZN2GTXOQTrj9wf
hl/Ftj76Xj1BGd6zVkXdc8UuchQt8lWGeqPZC43u2HL56UQrZfCcceFa8MYe
tmk+I6YMEwed7WyDsEkaX5ralaDvjh2/Whw22yBbAbMS5HtaXGOqwiZqJO+J
UABdkoZ64Dw2N+eGL3QKEAYGmDwXsZEiR349BWr9bBsdl//Fh3O8Cikg/CKU
Yv4Xm2Chqn6DAitnXxxWYDFBhENcTJkyFCgJQFxLvNgmufn7c2WBvV1h0EMa
m6/mlHyIDLSfl7ji6IHtakTe4CYFPDb2TzK9sOVC8n2spMDSPndLrw820eXH
Hz0pWHDfXiUdiG0d8EzqqBSIRCyu/A3FLto7bDkuCdSqZ9Fxd7BRx7s7VpKg
sMmg4uHjf/khfuLnyRDOGck88QR7RromWI8Mr7Y1G+1uxO49wjOmTAZ7Aenl
683Yb39t7BckQwqZT1WrG1tr2sZ0hAS/zYdfv3uPHaEmsGhPAnSB/8CWT9gV
90oOmpEg6rKhL4xgT+Ql2+qSQNitRYA2hu3rcJpdnASnw4tsnX9iN7ULf/wq
ARlRI3XZM//m1+fI0y0BE3G7N/fNYXM/K7cukwBqenSZ7OK//uR16XhJQE9O
K+HK8r/5MXmMm0jAroI1w/Q//+q5HqcrScDF+5R8+t9/860McyBKQFmF6+L6
+j9/fW64UQL+B+EEFFo=
           "]]}, "Charting`Private`Tag$19002#1"]}}, {}}, {
     DisplayFunction -> Identity, Ticks -> {Automatic, Automatic}, 
      AxesOrigin -> {0, 0}, 
      FrameTicks -> {{Automatic, Automatic}, {Automatic, Automatic}}, 
      GridLines -> {None, None}, DisplayFunction -> Identity, 
      PlotRangePadding -> {{
         Scaled[0.02], 
         Scaled[0.02]}, {0, 0}}, PlotRangeClipping -> True, ImagePadding -> 
      All, DisplayFunction -> Identity, AspectRatio -> GoldenRatio^(-1), 
      Axes -> {True, True}, AxesLabel -> {None, None}, AxesOrigin -> {0, 0}, 
      DisplayFunction :> Identity, Frame -> {{True, True}, {True, True}}, 
      FrameLabel -> {{None, None}, {None, None}}, FrameStyle -> Directive[
        Thickness[Large], 
        GrayLevel[0], 10], 
      FrameTicks -> {{Automatic, Automatic}, {Automatic, Automatic}}, 
      FrameTicksStyle -> Directive[
        GrayLevel[0], 36], GridLines -> {None, None}, GridLinesStyle -> 
      Directive[
        GrayLevel[0.5, 0.4]], ImageSize -> 1000, 
      Method -> {
       "DefaultBoundaryStyle" -> Automatic, 
        "DefaultGraphicsInteraction" -> {
         "Version" -> 1.2, "TrackMousePosition" -> {True, False}, 
          "Effects" -> {
           "Highlight" -> {"ratio" -> 2}, "HighlightPoint" -> {"ratio" -> 2}, 
            "Droplines" -> {
             "freeformCursorMode" -> True, 
              "placement" -> {"x" -> "All", "y" -> "None"}}}}, 
        "DefaultMeshStyle" -> AbsolutePointSize[6], "ScalingFunctions" -> 
        None, "CoordinatesToolOptions" -> {"DisplayFunction" -> ({
            (Identity[#]& )[
             Part[#, 1]], 
            (Identity[#]& )[
             Part[#, 2]]}& ), "CopiedValueFunction" -> ({
            (Identity[#]& )[
             Part[#, 1]], 
            (Identity[#]& )[
             Part[#, 2]]}& )}}, 
      PlotRange -> {{0., 99.99999795918367}, {0, 1}}, PlotRangeClipping -> 
      True, PlotRangePadding -> {{
         Scaled[0.02], 
         Scaled[0.02]}, {Automatic, Automatic}}, 
      Ticks -> {Automatic, Automatic}, TicksStyle -> Directive[100]}], 
    Placed[
     Unevaluated[
      LineLegend[{
        Directive[
         RGBColor[0, 1, 0], 
         Dashing[{Small, Small}], 
         AbsoluteThickness[5]]}, {
        Style["\!\(\*SubscriptBox[\(I\), \(15\)]\)(t)", Bold, Italic, 
         GrayLevel[0], FontSize -> 28]}, LabelStyle -> {}, LegendLayout -> 
       "Column", LegendMarkerSize -> 50]], {Right, Top}, Identity]]& ],
  AutoDelete->True,
  Editable->True,
  SelectWithContents->False,
  Selectable->True]], "Output",
 CellChangeTimes->{
  3.8763548267944117`*^9, {3.8763550187783976`*^9, 3.87635502916607*^9}, 
   3.8763553769731283`*^9, 3.876355556061288*^9, {3.87635589916473*^9, 
   3.876355937984171*^9}, 3.8763562227447834`*^9, 3.876356257872343*^9, 
   3.8763563089045553`*^9, 3.876356489439375*^9, 3.8763566002312365`*^9, 
   3.8946072431687927`*^9, 3.8946073437183657`*^9, 3.894611892547489*^9, 
   3.8956190400353703`*^9},
 CellLabel->
  "Out[100]=",ExpressionUUID->"3cc335ee-5646-42b7-b7d0-d9dd119ea676"]
}, Open  ]],

Cell[CellGroupData[{

Cell[BoxData[
 RowBox[{"Show", "[", 
  RowBox[{"PS0", ",", "PI0", ",", "PR0", ",", "P15", ",", "PI15"}], 
  "]"}]], "Input",
 CellChangeTimes->{{3.8763551027068443`*^9, 3.87635510608912*^9}, {
  3.876355952771373*^9, 3.876355955708439*^9}},
 CellLabel->
  "In[101]:=",ExpressionUUID->"7497659b-bca1-4db3-aea7-92ded6954105"],

Cell[BoxData[
 TagBox[
  GraphicsBox[{{{{{}, {}, 
       TagBox[
        {GrayLevel[0], Thickness[0.007], Opacity[1.], LineBox[CompressedData["
1:eJwV1nc4198XAHBklpbISBIKfcsoSdY5tsj+4GNFyEzZKxUlSkKSKKWBJJLV
ett779JAEpLx+VAIkd/799d9Xs89z33Oc865z727Hc+anmJiYGC4zsjA8P9V
JH71yQOhKtUiJ54g7hd0eM0uucvLLR1K7Ov65PLoUBX8IkPCLR8c2V8Nm+XS
oV7Gx5XVrQLE589U3sihQ2Nst+68awfMRCrZzWTRoUnx8tsp16/AH045eDad
Ds03v/iMu9LBKM6dohFPh6spyU23ZGfAf69P9cE4Oux3A+tD+TNQduFShPAN
Oviy3TznmzMLCn7cPxdi6PBPS6585uFvUNZU2R4fRQe+mlCN6Rt/oG+yMdXj
PB30ytgMx1zXwPniQjzhTgfZNcf57TNrsIlZnoXiRodYYft2UWUGNIqr5p9w
oYO/47sASi0Dnh1R4trsTAfNMe/akl5GPHFb/KPSCToMTw+cDJ5fh4rNn47v
NKWD8OrrtFV5dtzR7cgycoQO3A9OzfCcY0fWW59aJeTpwA7bNKUq2NF8aK3Q
Q44O9PAzkyd0ODDM/mbzqAwdypn3KFZarkeJEwJ5byTpYMeZ2HcpmBN7uv2x
TYAObRvlOZjttqBjsWPgzWUadOtzpbSHbUHpKwt+txdp8PEabW9q2ha8GSjr
lbxAgxGWp5pS/Vtwj7+9evwvGqys8oZTbbYi9wSNxXaCBvtoSwu5Vlw4cNTB
+cQnGlxtLxsxt+DGeb7zXD+LaRDHeddPOJAbLxQ/C4ospEGSXiDT5G1uLOng
MBF8SYP0einh8Pfc2O5BN1R7ToNX5ek2ORQe7OU9u2L/iAajLyK6/5luRxmX
ZqGpWBqox2tVPjXiQ5WEQsFdJ2kQrlf8rPsMH/ZL12QZnqBBOYvordUbfLiz
yFQx1IYGimEMLmatfLjqVuNZZ06DQ+7EhjVdfswuKA/+T48GYhqylhbqAjhR
UKJ28CANWP8I0pgPC2KA2eXM9WvToFl4vU+aIoiMQn0xhX+n4ZLXcqW1nyB+
U975w3xxGv5977v1skAQs2JXZuNmp+FPZ+JRW6md6Mx2uqPp+zSM57BfKRIX
QhWNoLQTDdNwSnp5o+xGYfTI4zUciZmG41+iM/mEhDFo6zrdtKhpkIvmUWGQ
FkYJHyZVw0vTwPxV5nSHsTCy/eFkexgyDY/jXJu9koTx+57T3suu0/B1ujcq
Z8duVHjkX3pFYxqscvPXRPeJoDxl3qhjfgqQqnJng5IICsXPryudmQIJ5hap
3/oiOCn9leXx5BQs2ozZVXuJ4P6FA1+tvk1B8oadpQ4FIsj9ec4quHUKejxi
gu8riOKz/JR1px9NgYHkqdntOmKYsfu6zSbtKVi+HkAMWIhhXMGjoAicgmza
lSsZLmK4UYRHjaY4BczFWfwHo8TwVWpEe7H0FLxTHVczqBPDrBMPg+b5pmAv
xTPxssYerDSSfq8+MQkMF30OzcBeHFzzebIaPQmFvecDmhQk8GDiKG9y/gRk
X3F2HD4mgZE5pnbNTyfggby+0V9rCWwsE+9YSJ+AmBQ+yQPnJVBbfPmoQsIE
ONkW9SdUSWB/57ejdt4TwD0yrkHVk8TOTF5JWekJCPxtxvXDZh9Gpkcc5Xr6
E5S49uUzX9yPs3UH8lPDx8H1b+L9TKoMFpgSjYNzo3C2/sehfIODuGMimKn0
xHeIsWbds3paDu9s+3FbLm4InBrOuci6yeN7reK+qKP94Ky813DhrDyKBcK3
IPF+cCnoPEwEyWPOSebLvjz94HZvD4tWtDy6yDq9jZz9AmfOdjyhZsmjKW80
n1DOFwjlFf12cUQeT+owFO3f+QUSXZtt2h2OoDarURht/WeoYuM38bRSwPg5
YQdT1o8w9kRK79NJBRRp57lwc74POFFTQ8dDAYWP5cUOjPQBNfjsYdFzCujD
YxqVVtMH9PE6/i9pCniFdfDQq4g+2NnsO6w3pICH8taUrBj6ICS21W+f61Es
rJ2NsGX7ALJbw5N/+itiy1h25KxSL7xj75NoCFNEjwZlRUPpXlBnkCIyIhXx
9xeO6hKRXqDQv3y1T1LE0+KgkMnRC4FtRyQ/FCniwMJjQ5aPPVB6jU5U/1LE
1RWeY/WBPaDLZP/tnrcSbvYJ3S5e2g1dSyV+IcFK+EFQYqj3ZTdYz3KyWoYr
Id/ZW/2xmd3gOfRuH1eCEg6Z3jXfEd8NceXb/a/mK2F27Lm0Asdu6A1tZw2g
KaF4VbJo+YZucPitst/wtDIOSGkd3H+qCzZyMXT2+ivj29+p00rWXfBOptrP
5rwyyrcQby2MuoD7jDbhFqeMUXfaHPOOdkHjuKHe5ZfKmDm5xDm4qQtkBu3d
3swpo3jRH1ctohMYmiIyRM6roIx1b83Mjk7I+6Gh++yKCmqEXZUx5eoEa1bW
Kek4FRRtXkkrY++EYo2YQyrpKsjhJZjpPNkBbuWJ1ZZVKhjQbxsm9rADOoue
DMWyqGJeSvqq7sYOePSgTvDPDVV8nuPlkTvfBmm2+/vMk1XxrjstQnC0DVIE
bt0sfqCKKYoeLfd72yAu2YHVN18Vs+UGinuK2iA07i99qlMVGQOD9mzwawPT
C7I1w9sAi24X37s71wrMJ+67t6cCBuXLbGxb1wprO5jFDjwG/Of/t0ZzvgWW
P3kMXs8B3JPj/aZlrAVmzBXMjhGANcmiQmzNLdBv0KNc2w9o8O2/IwdvtsDn
B8zsA5sRJcKa/I6LtEBRnOKXblNE6S3NWySNmsHx3iaWdxaIRL0qp45GM3Bl
D0s9skZ01xAq9j7SDN5VMZfOOiKuWM9/GdvVDPvnPkty+iJy3Z4wspttggyr
c8FaNxHt6/eMuyU3QZJYKc+bDsQKy4r8vPFG0JBNgPQexPrFuLr/Bhvhl4qz
e1QfYlfjwIHinkYwtuQso3xFjF4cbP1e3gicMbbOszREp+y3YmW3GyGSvlK4
b5MaBn8SVjXSagT/dyrG94+rYe+13MDnzxugxLqB6ZOxGorEbrp951EDLCwb
l3Cbq+EtgWrXuDsNEKLkLBBrp4bnOWeW711ugAulMSOhZ9SwJGVv3GHbBogu
7wumJqjh2BG77dTNDXC32ufRtl41lIgcpHKer4cvjn/NjD6qoZbMJbqCfz0I
rrvCer1fDYUt1D6e8ayHBxopnkyjapiYsBKwYFUPT2rLD8/Oq+EW/U7C70g9
5NZvaG7nVcfOkWHDnXN1UNGc+euajTrmcW+X/OlXB4V8nT7n7dWRr6rd5uXp
OshwWZ7xdlLH+qOzDy6cqoMYJiO6pac6LgzuVJCxrAOK4uLknnPq6CBS/m1M
sQ4mnumNVt1Vx3dnjmbfW1cH3NfofUuf1HEpJvv579RaYO3jt5weUMerfMWH
42/VwpKY5oehb+oo2M//W+ZGLQxWpvQ2/FTHpOtS01HhtfBsUa3r9pI6HtHk
Fw1zrQVVt6RmWX4NZMjdtzFKvhbcdY6WuVM1cGtFij/tYw3QJPjrCmw10PnU
hgst3TXgu36pdclBAw8W60++aK2BsLY3/dfcNXA2RqXnamUNJJgprDwL1cDe
N1S2q9k18Mr+iNJEmgaevsi1nBdSA0zBh996fNPA9Vvi3T2EayDaiqeqcFQD
Y5Xtill31ACn0nzj8k8NZLbUvZHNUwM8/4o/xvzSwKhar46V9TUgESm3mLNO
E9cvzg6OzVeDUcKhI5N7NJHl2cZporUa0rJlSzw9NLG7ODFR/UI1NH5yakw/
o4mBG3XU7oVUw9z65C89vpoYcsQjddG/GvS9lhmVz2kip/EnmSrPaliWrTHk
jNXEm/UObtesqsGKoIzn5mnis57bybOHq2F7e9AO2owmCt3KmGb4VQU3f5dF
eAdpoWW76X8igVVwpjvhpO05LVz5s7S7wrcKjhc4qele1MLdu/GQ/dkqYD3L
wSgcrYUcHGyp2W5VEDZBCe9I1sLNJpv4HWyqwOXb5AWpV1qodzx0n71aFSh3
8IdNzWlh5eH4yGubq2AsJyDQzVcbXWfc2/8UVYLFzn+D2YHaeLm0n21DQSXU
xUfp/AzVxvGdILj7RSVk+N/h87isjb0hU03m2ZXgqPr2nWeSNqpGPxgdSquE
wa6Vf2deaeOLcLbIc1GV8H7xcnTAsjZu9ojneWFTCbXaiSmXLung5d83bAI3
VsKoC9EWGqWDMsYO1002VAJr9AiTX4wOalvmZklxVIJug7yXU6IOum8+n0Jj
roRWnS9qmo918FLmHq/1SxXQoys2yVKtg+H/jibyfqyAYb1XKtcYdfGF1037
7ykVwGj0eTg+XBf1I3aduC5WAY3l5qL+kboYaqHGKLW7AhKkupyoV3XxdFDg
jZ6dFSC8qXFEOEEXg1PKzcV5KwDbSsYK0nXRRFHdYpajAsL1b070lOuiKrN1
OudMOTDo6v7iXdXF25u3sBqVk1Z7xfgw5BgqNrXTIxzLwVrzR/PH88ewI+rX
pQT7cijW4UvaeukYNjqItj+yLQc3w9C9l2OO4fjw04hWi3LoslHVd7l3DNmf
tQio65fD48D6pP1lx9AlrXvluVw5aOZ+EH/LoIfbc16/ducoh6u8fwy6o/Xw
ZsZxG7Z3ZZDU2Pi9+roeBsg7MX16XQbpIXdDiuL18O71pajckjJ49UUlM+mO
HlbPaYpYFZTBaHrkisVTPTRZKPRvzC4DdQmu51/q9TCI0ib6704ZrCgcYB9l
0UdPL/ZL74LKwNvaqfrPZX2UTMsrEFYug03pE0PKV/Xxr6JP7RHFMsj97rMW
EauP71iyU4wVyuDH6XBlztv62FpScyFargxOXLz/SjhLH7c+XLdt/YEyOJ7R
l3OsUR/D7u0dcxAqAwma/q17nMexLDng1jGmMvgWIecMt4/jpQmme0XtpbB3
+6Y479TjKOLi1Hu4rRQ8cn68fnT/OOoe5nB621IKc913NzBnHcf+4ZnQ2sZS
YBdjLGp8dRylOOu8J6pLQaq+jdH043Hk0UaK/+tSCF3vmu68wwBjM7nWBz8q
Be5bqZ+vPTLAg3pnfzCFlML699u6fDMN8G9/49xoUCkw8MY12DwzwDfKBdNN
gaUwffdS8YECA9w0opue5F8K9Y8947oqDVDRymBazrsUggtV1PmHDHCcJyjx
oWspDHR9e5YtZIg37uXThSxLIWvLvpCGe4YYkHQhOV6BzG/MapH5oSEKOopa
JB0phdfEtSD1DEN8TtNdSJUvhUaXnwFluYb41YHl/VO5UpgozfYtKjNEXu+2
hTaZUjjgLn46/ashZnuN79KQLIXiKjH7IFEj1IwkcloESqHKd5eW+HMjfGtR
/N9+hlJYnqcnCOYbYYS1yFXvNQLkQir7txYZ4UpYdHjJPwKyL570X3lnhOYC
ezTUVglIiH3ypKvZCC+kSTM6LBPgkCXOFDZhhIK0hKm3cwSsTd2xH+c2xlrn
sO9ffhLwQPihoArFGJVcHY+VvydgU4xs4wELY/xQNtMuQfri72o/IaoxljI3
td3qJc+rH21eszHGQJY3hz17CBA5/V9ItZMxDqDck11dBGS9fvVex88Yr21t
Sn3QSsALw7Y400RjXJ6L1f5VQ0BZ2DKDW6cxyprzBw4UEbCQPzZzqdsYb5sc
3mBFWuZ799D9XmPk3WnP/b6QgIxjzyt7PhrjraHdEe0FBMRstw2Hb8b43uf4
m/p8Aixelq1t/2WMO5R8NVufE0D/Hv6vbpsJXuO215fMIGC3PtuKqKUJCset
G9ueTNbvvUa3gJUJDoYzPS+6TYC2fXj2VhsTNLk4W2lM2sNvibJ2wgStN2cO
Xk8ioPjeZN5nFxMUjL36meUWGT/VYX8z0AQjQ3zusyeQ8TdSav7dNsHG/Uap
OjFkfIfk9U+9JniMSOq8f5Hsh2hV5vIHE+wS/LxLm7RnELVyxycTlHG8X0q7
QNZvV/S83YAJdl5KHEDS8WdG7IdHTdAz8mfJeBh5/sZ0uckFExTvGLiiHUqA
sD734AqfKfYXhXQoBBAQW/9PRtjOFNe6urkmPMmPo8+Y7E57U2wYvO+ZTXpu
R/tBgZOmmC0SvexC2tbnvhz3KVO8KPPv7YgHAQcElRXYvUzx97XL74bdCWj3
CYGZMFMMt+e+O+5KwJadcwaVaab4We3XbQFnAm75/fRw6DfFr/5LJZvsCBDQ
DvUxGyT347kon20JeMy3IVh7yBTzREMEs0gXlu2/sn/EFLeyPv5PlXQnm3f6
4qQp6vy4Bt425LylLfQk/DXFTU8nhfqtCLhau06lSsAMNdYr13dZEBDGI7RZ
xMoM3avyxw6YENBWwGENNmZ4NTAmaM2YACHD+QxbOzNMfMgm20W6IqpV8c5J
M2QJs9oZQJppMdSF08MMs06f7is3IiD6c1/ZQqgZcvF+LLAyJCAx/ebpljQz
DPjJzZyrT8AzSZZm/yEzjDjTtEhoE9AtqPbXa9gM2yVGRFNJr2w+v991xAxp
8Z6egaQNF+birMbNkOO5o5Es6bnqETPVGTPUYnR0y9Yi+2FbO8DGQMGqRLHm
e5oEfIy7PHt3FwUlfYqzk9UJYJ1j5K86QUHd0Fiej6oELL5MiRtxoCBxLtzg
LelJL2lmdicKsn/NeniXdOcPW7qhKwWTuP9LsSN998vruv6zFDyq4tc0okKA
VI2X72I4BXsSuYQXlcn7kfipRfoJBaFy44KsEgFPZQouPPhBIe/XBYfpIwSc
4Zldev2TgqIrAWLvScstywR0TVKw2dF7tZR0Zc1LT+YZCqpwiNFiSX+0eEn1
WKQg//VrjQdIs5/PPyjPYY6Jo04mfvIEuDXljbXtM8dFzvVyGw8TIOmYY7jq
ZY6h+aHRwQcJaLyv+PLXWXPUsKk3dSHt8ql567iPOQq+btpPIZ1hPNnbHWCO
8xsbOWVIC8N+m+zz5jgobHluXJaA7YIvXM1umONL4RPstqSZPhSEP8s1x1MF
HPEGMgR8Ofa20HzSHIMeM3yylCJA3SiDGjBtjhM/t7/RIZ1Dif+XRDdHnXKD
zCOkQ+1P6fX+NscP3lPPeEkLBGwdNl0xx8nCVOuPBwigPnTfarzRAtmpW41s
SX9Y4PfWk7bAoThH6TP7yfl4EnoA/Cww8OwR9df7COBiePVWMcACg725JJ+T
NrOd1ZIPssCFJ1386aR7ud1OHDhngWq9/XzRpPuumMfvuGyB8690Yi1J97vK
zP5JtECW06Fqy5IEjP43Vvyy0AJ123PytEkvFpkoi/yywAilgcElcQI4FeTb
t81ZYJ7A/UMzpIVLBRxYFizQuG9Hwhhp3drvl8eXLDCsQ8Whh3Rqb0DLC0ZL
3MXhaZtHWnE+1VppqyWOb9pT4Ug6TH44mCJjiZ4dE+t69pLvxRvfkqgzlth+
bi807iHzYy28/tjbEtFV71kF6XeU2ZPlvpYY/nxY4DVp/5mzmxYCLfFWmCV3
FulxcS/XUxctce13hn0k6e5kV37NBEtk6HQ2VSed6W97nrHQEvlWxc7XiBGg
L6OtFTZviW5fN938JEoAw/v3jP5/LJE27SzUQ/pVyKlyzyVLXJ35/bKVtEhN
5BGbVUtcGswdrSC9bF4jqchCRYvHAjeySOecw02L3FQsY3Hr9CfN0aDY5ydH
RSuFfk4e0g120u6eflTcaT103kmE7J+TG3E/gIqVAxn37UifcHu0sTOIilID
xdWWpBd8txXKhVFxeCJT8Dhpsat/llcjqbjukunmw6TDCytiE5KpOP2IbYqN
tCKb8cuSt1SUL/dxLthNQBTnNaZxgoqm64/uySXdtbWaIlBORY4XlRNZpN0E
5ZYuVFOx/s7a5TTSd2T51HVbqNguV02LJj1nM9TzuZ+KfXdiH9mTxpP8ezd+
pSJzslGuNenrLqbB8I2KJVY3CHPSIj61ghmjVNzV5vpDn7RJVPYpLxoVz2QI
+SuQTrv+7XX6DBX5Nqs+PkR6PEFgffcvKioFlvRKkQ6/F/tC/g8VXd/f1d5D
uvVhHYP7EhUP7GCIEibNm/XP9N5fKo4tPm/aQdrx+ZHMtlUq+vLc3cpL+sVL
7z9ra1R8wVtvx0X6f0DjpIM=
          "]]},
        Annotation[#, "Charting`Private`Tag$17178#1"]& ]}, {}}, {{{}, {}, 
       TagBox[
        {RGBColor[1, 0, 0], Thickness[0.007], Opacity[1.], 
         LineBox[CompressedData["
1:eJwVl3c41e8bx4mkqK+kSJQQkb3OQdx3yN7zCGVkZM9kRUYysqOMZIZkU4hK
2c5JoqUlEpEoO/E7v7+e63U9z3U9n/t+v9/3c32O2nsZO26joaG5S0tD8/+V
N/lf0e3DT5WZrUPejgVHwwNGoSMeLvmgni7bLZUbDU8vVRUfd6mG+RVgaGqL
hi4JH2cGl8dwN2Yr0oo2BnoShzSXnF/AWvFPyxMJMdCrENU86/wZCIG06fzl
V6EvddRnyvkXBNGaLz5jiYNrNzN70yXnwVbnKVlNPg5EXOCMdPU8DBToPKW3
jwPfHakhvhULMF7vbK7aEAebp2Xa5+/8ARaTL2adVvHA8SxY9ef1FVi6MP1d
/EECaLft0J903gIPhztrWJgEklv2Swfmt4BW7FRS5JskSOQ5R+E7SYPXZw1L
uHYng799S4DpcxpsURK3tw5KBrVJ7+eNw7Qo0pujx3wiBb7+/Gh3aYkO01zf
hl9mSQWefw9y/8kxosMnxqVjNOnAdttxfn8II3bMVR4c4UkHRtinJvaYESs+
xpGaT6XDrwjPmbMaO5FRL1ObNzod2umPKTyx2IVa5pOKl5kywIY57U3kJWZ8
ZHSRuYj/BpB3y+2kt2HB6E/t5T2RWTCkw3qTEsqC7DFKGkxlWfA2bk7gVi4L
fjHXex1NzoKJ7XfVxD6w4LgQvuM+eBM2/rFHkKz2Yoi+4fhc3U0QnltbrrRk
RVcO0xTNhVtwjdI2YWbOhgf9J4OeZOdCEnO2H89FNrz4gGXWqTsXMrQvbpu5
wYZT3ZcY9BZzIb9LjCdihA1dX74weKefB03t+VYVpvux1u373zWG2/Ct6srQ
pvEBjKIQH2dH5YNK8ukndw04sPLM9ndCpAKI0G4oH/LkQAWdLj+CbwG0b+dL
/3edA1/bCq46JxaAQiiNk8kAB86WHFeTeloA0hdambY0D2KySvsNL5FC4FeV
tDBX4cRE7pmoip1FwLDCNUcvy4U/9yqG7/pSDGp1CW/ETbmwZfMeuXGzGCI9
1p+c8eNC9n1Hea5xl8Dm+Jv0mlouJJ5iMCy0KoGVwTR5azFuFMxWMa15VwJT
FYwx9YKHkWu8xlH/Yyk4iq/vltzNg89eWjy3pisH3dHYEo7DPOhrMzotIlwO
MrH7lWjEefBPmIyGuFE50H+WcH9hyIMZAnri/fnlUJjk3OeRwYOZLx3e2kMF
fP45fLXi0FHcgTcchK/dA8vK6i0+YV6kf7av/ANWAZKUspgUeTGq1XNJyLMK
jtP3i/3R4UXf5r7SypwqWLWatOnw4MW8HaLhxitVkMnE/ci2lhdlWkWXjtZW
wyvX+Et5RD4sG5sv9MqqAT0hx4UDGvx4U9S5L1aoDtYTAlo/mvPj1D79zqFT
dVA2FxNT7MSPj+J3+8ueqQP6htKDUlf5cS5gcf5UQh20KE+d0uvkR2aeDIfA
uToQMHVLi1I9hl5Tb17rN9cDTbiP9DwIoM4xAYFQ20aoGw4L6CUeR7p0SUXZ
3w9BkVW4mj5cBKXZY+v5Xj8B579peSUkCbxFF8vI79wJGfqzz4JsJfAcy7jy
dGAnPCk4/UPPRQK7trkzlF/rBA7NVbnlQAm0koVK9opO6MmwGVTPksC+QzE7
7892gpDYcbqpEQlsULZ7fMO7C2Zs21yETSRRQY/2oq5vN3A0HEjePCOJf03M
ptkju0Fth3fjkL0ksvsg07vUbsi9z7stxFcSleXTHyvWdoPuemxOf6okxq+L
lF3+1Q33040p7oOSuJxmFvTuQg94dX2XrtaTQq+WD9Jjpr3wBCvdRMylcCVO
yVH3fC+wtHoXlZ+Vwlsh2iylfr1QU73GWuwlhRPHtYT403rh902m3zdTpTDc
ceOxOqUXLrqJ10SOSOFRa05tGtU+CGUJFDG3kcao0x8VxLn7YSBe8fwrR2nc
t2GwyincD9zbaXINPaWx9z9B/Xm5fmhfu8akEy6NZ+8WylsY9gPNePYPKJDG
mC7XUdbIfohqbC8T+iaNnePO9MfH+iH+DMOxf+4yGJd5RJnh+gAoSzAvT/vL
oN0Rr/PqmQOwsJ21+3WoDBLi2US98weAVMt9oSZRBpVvptpH1A7AMUbZ+w6V
MsibWRafOjwATxodZPtmZHA9QPfGhQNk8E+4wPDgjwyK+lGenzxMBkE7rzdF
f2Vw0mpXx+oxMnW+hASFMcli0IDqlrAsGawc0tokTsgijVRPYKAxGZZZnp7O
cpXFreY/28qukaFisutAtK8sirC+KqJLJoPNo4Hv3sGyqEHz9rrGDTI8d34b
px0vixY/pqWuFZAhtf0X+V+5LB7dZXRp9iEZ1DKWbv+olcW9AhEH49vJsHrh
r9ebZllk8Kb79d9zMpzdv4O1tlcWd7zPExmmkEHE/bD5+WlZbOA8Xa48ToYv
p/gFjRZkcV8rsZh7igzp7MKrSmuyGH+0un1ilgzrHbLZ7Dvl8HmXpPaJZTL0
HNT71HdcDn9amDJk76BA6C/j6gcScig+s5+/hYkC4p2kiGKiHDrm777Y8R8F
Mr3P817WlEOplsCuBHYKOHSHOEm6yOHmN55rtAIUOH9SQH/ZSw5bdz2ZNBai
gFPtoGxroBzyHtKKuS5CAZecY9tPx8rhVhZDarsUBVxZBmd3JsvhxmDt9kZZ
CrjFBA9TMuWwPkmmN4NIAU+vF0WkUjn8JfdIh0WZAt4TQQncVXKofOsnWyVS
wMeS3+9roxzSP+VQk1SlgL9qkIp7pxw2HDBbW9GgwMWHfMKSZDm8nP81VV6b
AoGilL3Lw3IYVmTfeF6XAsHsfGPhE3L4eUiqI9CQWn8iuUdtVg6PWm61nTOm
QBjtpZqdi3JIYnlwQdKUAhEzA+HpdAR07v6ylGpBgUjbQGcSEwGP8L6Y4rGk
QNTIUQPufQRMcCiouXWGAlcfXzx8l5eAaoY/xjVtKHBN5iiDuzABvc0/2oWf
pUBcef9PCSkCsqxVvss/R4H4wxdHluQJmOGYZVphS4HEdJ62llME9Ox9P3rb
jgJJjP3F4VoEbPrWeCnMngLJYQGJakYE7N4tIqfuQIGU30f8d1oS0EZSgneN
ymnOfVYUWwJO65ZrZ56nQMYHf9V0FwJ+tL7cxu1IgRtGR06QvAlYbpN5LZnK
mV29rNyXCNiu87Z5hso3Ff3Xx8IJmMx34pyUEwWyaw5/LY0lYOJYwFUHKucc
6+11SyagQGS+UjiVc7P9aiWyCPiCNjkthsq3/zt8a+k2AVetT6RfpPKd6J6I
llICsqZY6RlTuWDN1yW8ioBJWQwvOKhc6MltqNZEwE9e+wT6qPcXj3cTdrYT
0G//BVsnKpeSfI9QOqnfFz2X8JNaz10y1450MgElWuKbzlG5TKV7zmKEgIp1
/HOPqPVXPPB5zfWRgAYXinA7lStFuNrHJgj4efRnK5Hav/sFXSWlswS0Ypjx
sKD2t+qAz3W3RQIeMI50tKP2vybhUIDEBgH3Dno1mFP1qaPpsl6iI+InA1N3
AlW/+gBvtRYmIrbUDtymo+rbdK5zn9ohIqbmzjafper/cNjrLyMfEeknyZ0/
SRRo1uIcJwsT8VJaU5oL1T+PpL3qLBSIaHBjb9NRqr/ayg5mc6kQUaSyTdyW
6r927udXxrSI+Ld0oiae6s+nOw4auVkS0ar3AEsx1b+TRWLa7+yIOL8yKeFI
9TczqqlquBLRzO8533+aFCBd8pLlCyEiQb74HTc1H7+mOg+O5hLx8pDf5nFq
vthiRlm1SoiYaGYlJk3Nn8LRBaYH94l4n2nnnAA1n1ctuTbT2om4n7M2uv8E
Bbj7fL9qfyEiy+bO70yHKaDidG304RQRT5HW3B05qfnedntYYIGI51cKjcsP
UKBBobdr2zZ59Nt9pGR+DwV07h2518InjypvUpQjNskQlDjgJ+wsj7d5Qs+0
vCPD7eNf3W96yaOgjgN0DVPn5fMVR4ZL8kj/hl22/QUZWP7xkr5ek8dU7bLn
vp1kuOsRdDK7Qh6/ChakLFSTYURfYPuuOXkM/d3VdvYKdd79UNwMXJbHuLZZ
OvkQMvDEGq1825THj2KWvLQBZHB/HDr99D8F3OcxbmflQgY6iVfkIEkFHIyd
OaGoTwbJvRGZ0/4KSHu1+dtT6nvRwvjmeHeoAu61+blBx0IGFRqx1uJoBXTY
cPxK2EkG01+jn89lKGDwj7xLAX8H4CKZIPS6XgFNxn0DtD8PwKO4X60dvxVQ
95bqhHfxAGhuOzeW462I3M9cU0nHBsD2j5KIvvtJ5CpVKe1l6IfdrDSDw/4n
8aRu1JzHRh+0SHT4WYWdxMPiIoGMv/uAzVO91SXpJMq4ND/k+dgHPVP62lE1
J5H/1fD2sbo+kPh0zuXh4km8972Mpdm6D2h6rxTzhinhMckj36IreqHgdifX
ynVlVFFmjmGR6YH6JIXRIWPEeZ3Wv7HSneDfomSYp3sKNfxz+Ds9OuBxX8nv
OCsVlP0UF3aI+BguaMi3XSCpYn2EWDNLYAvklkk2urmq4T46Y8MPvxoh9U/b
Fe/A06hSJyBFPFIHkxUBF1181XGxsSb+vVgVmHNvfiq7qI61ZW/z7h+ogs7k
qxrTweqYpmJEn7Z5H4r9szhco9Txb0xeWRLlPtgrN7e4ZajjXbpIa3Ov+/Dp
5camZ5M6vs259IW9oRJGVqNiA9bVcVc/o7qA9j14rp52MzJSA2tZT2SFlZbB
N6dWcvBVDXTp09VqTC8DhtiJbX7xGij9rltwPaIMNLvlPBzSNDAlqk73nlUZ
DGiMnlIr1EDZJ42uFXvL4JUm/8z2Dg3MDDfK3h9xF75qNynF0WriFfTpc3cq
BVqD91+TIzTR0mQxKNGiGHrazfj8ozWRrfGh8THNYkgRe+lAuqaJk++suHqJ
xcCzp2eCJ0UTMTDbWZKzGJDcOFmbr4mpWmF80R+LIEIn9cerdk18xvzVSsSp
CGg0NX+z/9PEyPlbGWfCC4HmVBPtnSAtPMF5PvbFiztwRu1739swLayzzzo0
+vQONGhwZOyN1EKONva6hfo74KIfLBAVr4Wsdn864eYdeGmlrOOUo4WzvMxN
Z+3uQOHFrgyRNi08vSKcrzKTD2qVrwWbabSRotVszqx7G66xr+gNxWrj7LGj
j121ciCjp2e8I0Ebr7MSB/bL5EB+UHZQfbI2LroqTQwezoGmUaWSjCxtHB4S
2RW4mA3f8qM3zO9q42i5IW3knWxQOc56b7RLGz0GlBTi/t6CDaIo47ftOria
R3y2t+0meJ9x6FiJ0sHfQY69j9wyYU/+jy8nr+ngg5IhvzxSJlSO+2xdSdTB
xgb3heunM+G7e8RJ5hs6WGYZL3v7SCacDc9r4inVwbMDR64HD98A3eI3FVo9
OmjQZvKG/dQNOD6nk57DrIvSVQnjyccyYOyKzHm4oYtiA2KHNzjSQODAniTv
W7ro0Wyo3r4zDVwrvj8oyNPFjgbP5cT1VFgcymaiL9XFdSm2LoMPqcDIT1vf
06SLdqMKO1zvpIJYF5nW+K0ukpxSYUo4FYJ3OeefP6SHu9f3DPRppgBb+q33
cQV6+Noq/a+n7nXYNbLvpW+JHtr+uJFvIHsdaNiTuq3K9fDdsX/8Koevw8/s
yAbRWj0c5F4ssJ5PhK5Ct6SXT6h8wYbB6UYiXKpTUjn4RQ+zJKZiH39NgI8v
x8rLDuvjKU+ZCdn4eChlEQ7qztFHYjzLWsDOayA2ablKf0cfM+VF5IYWY+FB
a1ygSrE+Vvflf4cvsdDjNB3QVqmPZ15c9DZ4EAs/HpX51rfpI/N/yjeVnGJB
9IKge/5nfWQc2JTS7r4KDU/5zwXyGWCcTcOJ5zdi4KnvkdOC9wywyKhgWtcu
CtaXfqVwVRug6AY7+0OjKJAJevJhb70BjjT13xVXiYKycDv/jRYDvLLiOaDK
FwUpiUVFL/sMkGlcbf/Wt0iwLRXcFvrDAMc0JRSaPSJhazbr3BSbIX6dkcpd
jbkCt3nucCmZGmJ02r8zntXhsCdeskfU3BAtCSoHnTPDIfxPh99hkiHSBX7z
8AsLB9uub31bVoYY4qOY26UTDrzuJ4I6HAzx2V/KGbPpy1D6oGlEw4/K98cG
GI5fhip9cpJxmiFW5N5aNaoPhbbQdRqXQUNcKYq9n7MZBMvVk/ORQ4YYwJoZ
oz0VBBLjQ1/yhg2xy0DImnkoCIq17j159dYQRxdkn/aUBEH8AesIGDPEt3uM
Unn1g8C8pm3rwG9D5PstclW38BL8Go/Y7NxnhB7PgwPZSIFwVGfHBp+FEdYn
T4vqL/uDzIjqEKelEY4y/VEO/eYP6uciyvZaGeE3Qb6mB8P+4Oq3Zrp11ggd
/kpWm9f7Q0POzP33TkZIL13SKO1DPT/74lzqRSMs/Ndia/fLD1yv33y2ecMI
C565Z55e8oWGF0IJ74aNsLdKOp/xmA+k8D0tWX9thDY/Zd5wHvABt0DSk0Pv
jFAqJ2hLfocP8B6JXbL5aIQuX8hLt6e9Idlz4tzXb1Q2LdXdVu0NrrvzZWaW
jTBxg6h47KQ38OiwfdrgMMYPCrPNRx97QmLXpgSPjTGyqp7ND0l1A/SZlOQ+
Z4z8vhWbu0LcYPEQRYrTzhjXCkvSK8+7gbVPngybozGeCDDiEyC6gSjXSSKj
hzHa9x1UWPjsChSfIJgPNcbjVWra76VcgYV7Ue9JrjHqazVfSvnmAul+0662
H4xxqLhwoTzECTjVg31MPhljkOWIfOMFJyjkYLqk/sUYyTxrQxQLJ6hrE4kR
mTBGu7NtvSIyTjC4wzt/dcYYq4bfR6f9dIQ9ucuvUv4aY3lZyJ6/9o5w7Tmd
0lNOExyzTwv+ZXEeQvcf/o/X0gRtGQ7843WxB3LtzjNgZYJHBE8Mi5Hs4bD+
UrG1jQkGJNCEamraw+OrAwpZdiZ4r233npLj9rBtNdiJ2dUE1Y7kzdL+sIPY
92/aloNNsDjlByd62UFafqp7f64JilSoBQVH2UK50PY+/y8m2NCh0rijwAaG
uE799fhqgnHbW5aY4mxg478wEecJE/R96H2bz8cG9JcXkyynTJD5TdV04ikb
WOyYMFGeN0Gel3NVp8etAa2ff9xBY4qD8dESKsLW8DYpaiH7iCneLFCaX+08
AwyLtAefnjXF1ua4UlFJEqzW3EyasDVF6ZGW4D+HSDDjIU7P6GCK9DZmv/oZ
SDD43fqXvrMpRoyzBTV8sIDs0QedH7xMMURwTMs+zgLEnnn4rkaYotSF3mbe
SXMwT3vXL15kiklPq3M6K83grkTt5dvfTTH4+0ifqpsJeO5fWHswbYokLrni
2DMmILMuEfByxhT1JxRn3mmZwJNnNW7086Z4ltifUn7cBN6a15BcV00xT2nz
859JY2AMq5aS22mG2ke/tAs5GYNL7/1JsrAZTvhObj3zNAIh+wr9fx5m2Prj
mI6lrgH05CnU/PYywx15dNmi0gbg9K5v75SPGe6x6BM+wGkAxYYzw0MBZjiS
ZvqSb0ofeEDEqizMDE9sCXqIx+jDAa4qZ5Pr1H1zoaa1Dj3Y9ro2orzSDDlt
E6j/bLowqtVcZzZjhmSClNDbTC1QMSgmBfw0w9nAHo7YCC2oME3ezPhlhg65
1pFarloQfM5Re/iPGRJVf0YwKmsBZ8Der8YbZpjxscnSY1ITSHcu7DXcbY70
c0d/PFPQhNfLB721xc2R9JyZUWJBHYaKgkXBzxwDaQJWYlPVgJWmqVkhwByn
4q9f7o5QAxPrhdNygeaoE1Byn81bDYbZXM6Khpjj4BXBt2/01eBNjFnyoShz
PMLzVIRmtxp8cJZYWEkzx9sl1eovElTh24nJhpo6c9zvUzTIma4Cq/VGJ3l/
m2PM3VPiHF0IzEQ5yr5FcxxqP7hR9xCB5xGn7fZlc/wXEhJGuoeg+Xw8amrN
HE/S1IU+S0G4NRzQX0VrgWbvO6M5rBEUlm6dUdxrgce1Hy16TgOEyn29ZCph
gfVCK+PcVsqw9dC38aqnBUrauAY8CFSEDwx1CYXeFnieTX/nzDlFaDFdsGv3
tUBT1s8npTUVwX/ea8/yRQtUftilTHtQEaYEPZwdwy0Qoz6+SG1VgKFM54Nq
KRZYN1hNvEivACX+1mG0dRbIxsNdO1xMBB0J9dOhSxZIJzxWTOCSA5qREVr/
FQtUClk1MN8lB01Bju1uaxY409jqHbUqC7zPoglW/yzwjZT0d8YRWVg3eyak
sJ2EySQHv8dJslARgntW2UgY9qTm/Et6WdjZrfDGT4aE1q6q8Yp/paHbRvyC
mx8JW40zTj/ZIwWsDi6teQEkXC98OeC3KQlnXQp2DwaScO7OqS3ZOUlY9t1X
JxNKQhaNItlJsiTwX1tZ/xdNQumiwazF65IQUfc4MSWThKpDc5XtLJKgsMOw
prGZhO3drH/qeSTgKnPctqlWElb2vbhxjFUCXu7tMOVsJ6F+FLNDMZ0EuHDJ
rF3uIOFhj4+30sjikCXJoaLZT8JDHH6HzlqJw6LVl1fvP5BQ14wx7HGIGKDd
QYHdn0moNqBAPmkrBglOxpdgjISpTc0LQ2piwOvznKv4GwmXBLwttPaIgdHV
MkePORJOq11dtCoUhdyEsQf58yTczz9+Oi9WFKZSOHcN/SZhwLrUvWV3UYjI
SaySWyHhPOWy0QJBFAbudNJcWCPhLs/z9mncosBeummc85eEbuosgjp0omB/
j1BC/kfC2OOBsYemRaCqxntla4uEgxPX3eheiMD/AG7hF0s=
          "]]},
        Annotation[#, "Charting`Private`Tag$17237#1"]& ]}, {}}, {{{}, {}, 
       TagBox[
        {RGBColor[0, 0, 1], Thickness[0.007], Opacity[1.], 
         LineBox[CompressedData["
1:eJwV1mk0lV8bBnCkUlGJREknSilESf1F9515Ho/jGIrIUIaMGSKiMmQmGoiE
kBJCFDImkkxF0WB2zhMKGRLv837a67fWtfaH+9p7r73b+qKhLRsLCwuVlYXl
/6twzL+H94VqTrJY5bb8jNh/soxDbJezQxoMKga6qyWvgRqfp5n7HQpgqHxO
KDuHDxql3OzXOFRDmOA7ff5WUWiK7FCftW+Drx9FRvK2HYO3ciHlhP03YIqM
Bfx8pgbNcV/cxuwnQY96JOLYNB3Cbie9TZCeApOXOQXUD6Yg7gBmRwqmoMwz
a+rjUzNwXxt32T3vF1yY/CLC42oByyoyVVPp02B6Sc6xi9UK+Ov8lH5GzUFV
oEty9gsb0KxcqztivwKCXCvCTi8dQXrFepZvagUeH5+LndJxgkiK5XsReRbk
XpbI8fjhBJ7WFV7UehbEO2dO+G9wAeUR1/qSLlZcJ95YMnDUFQZ+9p/1mV2F
UsfLEywL3IHyryzlnywHznt7+Nly+QDvfduprZc5ULMmWFzFwQc4gEdZspoD
506P7ayp84HJIBfmGbV1OMM5Fxnn7wtV7HvlXpusx9dxx0KezfrBac74T8E+
nFigW5nQueYKtHLJrmM/vRlXH+jm4aYFQ4fWltvv/TdjRu6gR2REMPSET4je
SdmMD56sXWteHQxDqx8pS/ZtxssZGSXTYiGw9G9bEN2cG5/2Z1ZSVl2DAxML
f/JNt+A5E4033Q3XIex95ZAxjReXegknudhwiOa860G5xIu73NwUeD+EQ6Lm
JTbmLV70C777zGBzBKQ1SlKCunlRLPd65kJcBJRWpZnnUbfi5iOOBOfdmzD8
9GrHsiEf+n+ceV9bGQWKMSqvH+nxY6/iw7Kmg3EQpPk8t8OFHzudufCVQRxU
rRZJ+BfFj7GfzRrGvONAzp/FzugdP+omnlr5WR8HR86/3LCiLoBVKk9eFZ6N
hz1K0iY0xe14NdSjxjo7AdbMCU6wHxVEM+ddBklnkkC56OanQ1RB/E+xfp1S
ZBIEOy++NvMQRCcFvr7DFUmwPPgp4VmhIKaNnaX08yXD3If4/ywkd+LU14Xz
tp3JMJbHcb14nxDOtpdkxZjeAdtDi1zSXBTcUGD2/FVKCmh/Cc3iF6IgO9/o
wZ09KSATulWB5RAFO76qF/bypAL7NymnNn0KFrY3VjtEpkJGtH2zcyIFpdKL
TxFX78O3n1038nbsxjP5lG5fSAfT/IIVkQPCGLCQZCJpnQFIV0jecEIYwwyP
t2y9kQH72Vskp7WEsUVN8e/hvAyYNx85XessjCG3pqM2TWdA0oadr6wKhdHl
4TVHeuhD6LwQ4ZN6XAQ5FROCrCoyQUfM9hef2h50jAgsWq/9CBZver3sp+3B
Q9XqfxU9H0HOxPXrmXZ78Obb+DWFKY+A/Xm2wOEbezDN59/RQxOPoOLk2Cmd
hj1o1t1eVZ6QA6JUx/gQpb04e9h8RWY8F1gC3Y5MgSjaliX4S1Tnw9MfV/+V
6oniZ3hcHDyRD+bK8W8CLEUxctMAhVfoCZSuKzbfECiKSTLz1kTAE3BKnAkR
rRJFl3PtDG98Cr253l0W8vvwZ1eUtGh7ARR1BXi9Pb4faV8erN4eVwg5189Z
D2jsx5SxrcEcBYVwX1ZL76/ZflxKmuzb2VoIEbf5xSQC9iPE5D2oXFcENhbF
fbE1+/GLqnF817Ui4B0aU6JriuGLwulNPsHFcGnaaMuo+QG0VLo1o5ZSAk6Z
cisrTgfQ54hHi0p1CVgb7yb4rxxAqPua4zxQArplEw2a6QeQ7Yp58wmxUth3
Odz36dABTL3eRXS+KIUeturvXs4H8XGvc9vq72VwYsuBAvZAcWTNCNnF1K2A
96xmb1tjxDGGUc0fd6kCrH6FDyali2PmwdOPzt6vgGsfxreJ1ZL2H34UPEHm
o3ODdFZL4B03No6G2JdgtUHMMOmmBAba8HUa9L+Ca+z7Z/fdlsSolcXd5UnV
YP83PjWLLoVJhTe7rBpqIVGXqPO1Ip01rP+trxZeP1Bh6DhIoVNS2wHXmVrg
V5+X/eMthRsnBPqaROqgKfH0B9VkKfw4NetlHFIHYpL7V411S6GK8LH4bpV6
YFpVOhwwksZGgbHT//U0wMXG0SMFOodxayrUSkq9hQizNXv/OcngNS7hEp7U
D2Dz5rKdtIMsCqudOOdT3AU1awUMHE2PY3l2Z7J5Zw9IcwcljXvKoRjNL+zJ
8X6wmlYQ13WSxzXV2gFlN7/Dg/sNgnNRJ7H6+u76WK8BKI6W+9JhiDid8/WV
0a4h8KxQ0E/VPoUeLJK9D32Hobo563e4uSJywDpVtlcjUMT/wS3AUhH3Hjqz
y/D1CGTaLU652ihi8ZLzkbT6EYhg05s0cSStwLdZunUEqHLzzL2XFVGo9Ff5
ka8jwMjVHK65q4i64/rNJSsjwBs++WmhVxHfnXzLWYKjcF7tv8rzdCUUYnmu
NVAxChP7BRoKLZRQM9liS0/VKLivX3i3YKWEMWp6v5prR8G/9UVf+HklJGo0
lx81j0Ks0fGlXD8lPGSsHgSfR6HU8tgJRooS+u17fGN4fhTYfI6WX/ihhDXM
4nx+mTFIyZEucbygjNZbDNo9MsagqdemKc1FGTfsef0+P2sMZtYnfel0V8bn
bX5WgzljoOW8yCp/WRkjQ+pUNQrGYFG6TpczUhk3Kcmqz78cA9OX1LH8J8qY
YrjpwlDXGPC9994xMaWMw0dDjVbYxyFuuvKqq7cK7rg04hJ7ZhxcOmLPWlxW
wVOavIqcZ8dBu9DmlHqgCl4MfKhxw2Yc1lxcx0oJVcGmW+cXPR3GwZ9BDWpL
UsE+KQk2BfdxsPvBvCJZqoK2NWKPfK6Pg3ybgD8xo4JVOj8ns/LGYSTP65KD
uyoG+VTY8E6NA23n8tecS6qoo3rwnOHvcWiIuaE27qeKtD2Pb0fPjEOmZzL/
hRBV3LvubwbrwjhYnyyvcExUxUmFD1YdrAz42r607FKqipuT/qTv4mFA93xI
qNeiKjbcPsHnLsOAetX428HBajjRnhsj586AYbuXrX431FBtV4L6lAcD1oQO
sXlEqOEtp57iTC8GqL+RdbaJV8ORhK1Z63wZ8E7tyynlDDVUnSzYUB/IgE71
PczVtWoolcPz/G8kAwY0SxXCWdVRvsrujX82A1j1Pg/EBKnj3eaUd7PdDGiq
MhbxvKaOvRr5DJNPDIiVbLehh6mjs8fNpRc9DKBsbBqixKrjpevvl72/MABb
S0YK09SRb2glfvw7A4K04hidVeqYdZ+WfY/JABZ19d/b/qnj8pkZL2RhAsup
UtZ0Xw08NBzztkiUCWbKo809ARo4c3xMYWofE56r8SdyB2vgRv7tj8XFmOCg
6ycaEqGBN1sdPTIOMqHd/KSW3T0NzG1Sab8qxYSMS42J4pUaWER1ctwsxwTl
/I/7ylk00QGN7Ny1mRC2bU6nI1QTj1mnVnm4MCGxqWmw9qYmJvUYSJ+7yIQ0
37u+xTGaKDm4PGrkyoTSLwpZicma2LxoKyLtzoThtGtLtEea+H2H5Y8BLyYo
7t/y+EujJq61f/5LJIAJS8clOIZXa6GFRNZuyk0muJrZ1M6FaGEWJXCVUBYT
NqYxvsuHaaGTUueOGdL5g24rVyO1MPWOZcDbbCaMOgXJc97SQg/Zy0LuOUw4
E5haSsnWwsQo2fGKx0zQzvyUp9GkhenRQXsOFjFh/4RWwj1ObXw26akbUcWE
H1dlzsEtbVQTf/r4bDcTRPk2Rrve0cbzXKeMNnxkwoW80bIHqdqYZ8N0fE56
puPuBvZsbVyj6PabvYcJHHtYi5tKtfF26JOzaZ+ZINnYymrYo43sTpePVHxj
gt96+7RzO3TQ+8jpnIhxJvAm3Pkc/kAHld+KjD75y4T13Tzt7lk6WBg5xia5
RPa7LfqNea4OtgyWlD8h/fNu8HOJQh1k5YlZePyPCY0ZjtHtr3Xw4Df55ocr
TPApUlAU+K6Dfv5xk0GrCOhv/5GbI6SL7+V8NafXE5C9+YDvm3u6eIqpdbSJ
nwDJEdN59nRdbBuwFpcTIKDsZbi3YqYuLljfrnlMuslu3KsyX5f8L6S+idpO
AONVjntxpS5WmDZo6ggSIHF+n1PaN13knZP1qNhFwPOaPZbeInq4WLngqydK
QI37LpV9j/Xwy+SAqtdhAhZnJ2MFC/TwBTVtYwtpGd/XfdzFenjlh14c5QgB
OYFnPZcq9PBD+vmmZtKxkQ8ftjfrYd/8tVWCRwmwyt7H5s/QQ+7d1/sLjxGw
QiRbjvHq47NHux7kyxNwn5IuqEDVR6Jsp9m4CgEbI6SbJGj62GYzuU1SlYDA
6VoPIbo+uvM6prmTtmocbl4x10e7sM2cf0kLOx30rbXRx+HeQat16uS8ykq7
1Tz00XG7xC5BTQKe6rZGG8br4y5JBZ4dugRU+i+yOHzQx/WNPwRCjQn4UzAy
Fdyhjw/EojXqSUsNdnxP7dLH0rcvlVlpBGRqPH7d2aOPbHTT+36kI/gsguCH
Pqa3dQ5eMCGA9qxyhe+3Phaesf16ypSAycGg5QYeA/y6L+tJswUBu7XWLomY
GODWl4M39G3I+XUrdWw3NcCGt7vjr5BWtQzK4TY3wOpwL5980hc8FqgrZwxw
2+K7j2vPkf3cYz75bGeAmzKV+l+RViXaLOMuGWCrWawYxY7MR92uW75lgL2Y
e/WdA5lvE7vZ22WAR1gLZGqdyT5EarIWPxrgNUPaGiZpR2/66x29Bhhg5fyc
x4Wc367Q2dP9BviNxzr7HOkYlyHLgWEDrAvOHWK/SO7PlSbD/GOAgl2tQydd
CaBo8X5d4jdEpX5a/R13AiIbl6Uopw3RW22N4q9LBKDbiPROS0MsuBM1usmb
gJkd7w9vP2uIbJd2eEqStnBLleG1NUSvsRRFR9ISgvLHOZwN8ZenV9kg6fdu
vjDlb4gWhzy2fPAhYPPOGZ3XKWR+uUkw2Y+ABI/xC1Z9hlguqRc4EEDAdlU/
N6OvhpjVo8Tyl3QG/wYf1e+GaDOQ6sxzhYCiSvHr4kOG2Mtay6VM+sNa17R5
piHKj4XbZpLemPKnM/avIV7cxHv1bCABYfWrFGq2G6EuUfmpNYgA/61Cm4RN
jbDxlzjFPYSA1sJ1ZmBuhGw35AZCSQvpzmZanDZCiw02camkq2+8k0s+a4Sv
alXLmkizzfvZcV4wQtXuvSJC1wgI/fyp8o+fEYZuyQtvIB2fFufUkmKEu4XY
V6+9QUCu2Opmz+9G2CTF+c8kjIAOwVN/nQeMsD81zNiB9NKmAHH7ISNMM65L
9yGt+2cm2nTMCCU672+6Q3qmdsjo5JQROqgL6veSRov6/rUsVLQ4+NDWJJyA
nuiQX3d3UXGVkZukZgQBa2ZYBWrOULHz4GU7zkgC5p/djh6youK2hPi+7aSZ
zofYOWyoeMF3WkWM9IdRi0ldeyrObqn6rUL67peyhr6LVKx6lF9yhbRknbP7
fBAVGU3pjJ+kafG9LYceUpHb1fVMXRQBj6QKr9wfpaJ1+/oi7RgCXLb+Wigb
p6Ld3rRtdNIyi1Je7UwqPjW28LAh/brumSP7FBWPCnhw+ZHuoT2jX5inonfb
8rts0hwBBYdl1xmjLM9M0DJph7dPRloPGCOl5cpcdiwBYtZ5uv+cjTHme2VP
fxz5PqbKPft90RjzivHCCGm73mbuMTdjDOLrm5kgnanP7OrwMka+XPfZFdIU
EDfPCTDGr+3lmbvjCeATfGpvFGWM0YU3XtuQZvtYGJSbb4yz2e95Bkl/0Sgv
MmYa4860bt22BAIU9TLpXj+NMW1KdvQj6TxqzHLipDGuL5z1+Uraz9JWs2ua
3E82I+wn6e1e3AOGS8Y4bE4z3ZBIAD39PLc+Fw0DtEUaVEh//CPgqnmIhj/z
uCdKSHc89JMADxq2yLwsuXaLgC0speVyXjQM27jsEEHayOKXiqw3DYWs726L
Jd3F63BG4jIN480n7O6R/nTdOGZHCA07exzfF5Lus5f6NRdPw9g1K3X9pIcP
jjx/VkRD44Akm8NJ5PkoNpAX/k1DShj/yTbSnMdl3/PM0PAorfVdJ2nKq+1W
q//QUFq036SHtHr9YMjYAg0jBARsfpC+0+XV8pTVBC2dDXSnScvN3jE7wW2C
iY3yfnzJ5H2THfChSpngvn2NJ8xIr7xwL7nhYoIyIeKsPaT71hTdzHA1Qb1w
L64+0hXUX2er3E3w0UZ5vu+kPacubvxzyQRjj+nsHCM9ts/Z3jbQBN/atrPO
k+5IshdQjjXBFT1CdNttArI8LQJYi0ywSL5h1pC0lpSqiv+sCY6GjqvWkGbp
7mb1nDNBcZvzBvWkS31tqxwXTNDmgofpG9LCddeOmf8zwecBEtatpBeN68Tk
VtNRGVxovaTzLuPGeV46Hjjf2DJFet0buU8eMnS8KjX9Z+cdAt6cPnTe0YOO
4oonXriR3mLj8DLVi44bm9sDPEmfcXjA9cGbjhT/cfQm/cedp0jGn45HozOr
/UnvCZtb/HeNjlklwWmhpIOKqiNjk+g44JzLSCEtt1b/WUk5HT/bTr9qIH2D
M5xt7CUdy/ZkyzaRbueupW6vomNu2I6nzaQdBGUWrtTS8eBFWlIb6WRpfkX1
FjoeYlPV7iU9Y/6983MfHf1SPuoRpPGsgCjXNzpG/ZebPUH6pp2hD/yg4/7/
LP9OkRZ2qxfMHKYjNSbg/ixpgxs5ts4TdOQYfNWyTDrl5o+ytCk6Dn8b5Ga9
S/YVu319x286rrq/bLyKdNC9yKeyc3S0itrWs5b0u/QGlvMLdNT9KMC3nvS2
7GXDe3/p2LuJ35CTtPXjY1mt/0ir8EZuJP30mevcygodRa9trt9M+n+VBUvP

          "]]},
        Annotation[#, "Charting`Private`Tag$17294#1"]& ]}, {}}, {{{}, {}, 
       TagBox[
        {RGBColor[1, 1, 0], Thickness[0.007], Opacity[1.], 
         Dashing[{Small, Small}], LineBox[CompressedData["
1:eJwV1nk4VV8XB3BEIyoRipJUlIoSEq1lyjxfXEOZyph5KKIMRYaEVJKhAREl
FHHuNU8pQkKREJLpyk9Chve8f53n8+z17LPO2d+9n73H1t3wAgsTE1M0MxPT
/5/Ct5efpu2qOs2hxHOJ+yUDStaL7XZ1TAfFBt+fUi8YUHX5ZYaoYz7k7g+d
McpjQL2Ep8NaxwoIqhBovfWcAY0x7ep/HD6C/sd9rtNZDHgnF1Y64fAdDJwo
yu7pDGiK7/EcdWCAn7+ik/JtBtxMuvfujuQ0HPy53HUslgHijmB+PH8aGHvS
7wvdYoDXuvgrXs9/Q2N3+OpcFANWVKXKpx/9BxfGFg7eDmcAX02A8uStv6Bx
5cRL5yAGaNLX6Y44rMLOb0+yCCcGSK7a/tk+vQoWulkCFEcGxAhZteyVZ8I7
YTOSY/YM8LEt86XUMuGQ+6VDm88zQGXEo/ZNBzNqv8mcPnWOAYOT32wu/1mD
WU81HQQNGSC0XJKyLL0eZQ36hYdkGMCddmGa58p6VPZaHROVZsB62KZypIJ0
cm6bsxQDGMFu4+fUNuCjfLVfwxIMKGfdJ1dpuhH9WSrr34ox4Cx7QlfoZXZ8
9KjOqHkHA5o5pDewnt2CYVFpfvGLU9CuxZXUErgF/4PPHnfnp6A7cmr/g5Qt
aFZdaX9vbgqG2J6pHOndgsnrrp+4PTMFS8u8wVSLrejOFTZhMTYFB6cW5vLM
uJB7A7vwuS9TcLOFPmRswo1hD9QZP19PQSx7sreQHzdGohyEFU5BoqYfy/hd
bvz9a4V556spSK8/IhT8mRvrdgw3Q+4UFJenWzyn8GBFafTq2cdTMPwypH3F
cDvm1W6rGo2ZAqXbqpXP9Phw+uS9/O02UxCs+Tqn3Y0Pb5YH1Kqem4Jytr13
lm/xYSZEfPOwmAK5QCZ7ow98aPlAZwNhPAXHnYhNq+r82HGSUrNLcwpElCVN
TZR2IFu5/t3dx6Zg7V+BKdYTAlhrk/p2aGUSVAqju45SBPCxwsJq1L9JCHVd
rDT3FkAlzaf54vOTsPKj686rAgFMO1tx3Pb3JPxtTThpeUQQuz+VKd79MQmj
z9ffKDqwC/MrNVh5GybhwtFFDkkOIXz3zszqQtQkaPdEZPLtEsKFxlsP+MIn
QSqCR4HpqBAeKAvPrQuZBNbvEhc/6gvhNetUeQ7/SXgS69DkmiiEgzrhlgYO
k/B9siP8+c49eJr/4I9nSpNglpe/uvegMM4Yz8nYzE4AUhXubzoljDaXon4r
MSZAlPX9kf+0hDF15VuJ4NgEzFuMnK12FUb/xUHD8u8TcG+TIM26QBjpyRKC
uU0T8Mk56nKq7F7czbtz4XD6BOiIXfi9XU0EH1xr6C1UmoDFaF/im4kIXpaP
z+BSmIDsqRs3MuxFkONp0nsXmQlgfZ3FfyxcBLNeaYhtFJ+AstOjijp1Iuhv
+qRmjnsC9lNcEsKU9+HmCy+exQyPA9M1z+PTsB/NuzO3JoWMw8uBkOVivf0Y
s0Vmy64r42ChktAQZLUfba6/2ZnqMw7FG4osNl3bj4Mps0bhDuNwMXE2bH/5
flRWtzjApjMOX3IudVjKH8CErPuxRdvHobAjyPedrChy0eKS2zLGIPvGedtB
DVFUKLul/zVlDNKktfT+mYti94hMz9fEMYhK4hM7HCSKbLGmfjXXx8DOsqg3
rkoU1QtamY+fHwPuoVFlqqYYTo38bb+1Zwz8/jPi+mlxEIvF5Ra17/2CU1wH
81mviaNQhAoPOI2Cw7+E1EyqBEab1jA7fRoG9/qfx/N1jmHHYHyZgMIPiDJf
u2/5ohRSoy+bnb3cD3YNV+wlHaWxWa0n9r1EL5yX36875y6Nzquq+tq7e8G+
oPUEcUkaW/7cfNjJ0QuOD/exqUZIo+xVkYl14z3g5v7xKTVLGm2f3JTuy+yB
AN69A9eGpDFF4genlWAPJDg0WbRYy+CD+64+3du+QtU6fgMXM1m8GyzlHby7
G0aeHtH8YiOLK0E7OpU3dwM7qiirOcvi/JnwkG2rXUC97H5i7xVZrD7kWNTV
1wWM0Tr+nhRZdDrDE/FfWhcINnkNavbL4su9t/Iu7+kC/5gP3gcdTiLtlqpS
wdFOkNwafO+Xjxw6HjUt1/XogLL1XaINgXL4/Wblx3m7DlBiOkJkXJdDG3eV
1TzTDqAwer5bJcqhVN3Us+PQAX7NMmKdRXLYo0Nkl3J2AC2SQVTPyKFGiEhs
Rv4nUGexGnjocQrzRU4c/TzfDtb/KYjrXpRHqfKTy6HP2oCDi6m1w0cex1gK
3r5NaYMyiWpviyB5TEm26ZiPbwNutzOEY6w8BmbXcSYFtkHjqK5m2Ct5zL+7
q8LAsA0k+qwc387K43xI59Xc1VZgeheSIRykgEqpj7xrbFrhxU9l9ZwbCtip
ZpwmTW0F87VrJ47GKuAV6xrpIt1WeK0cdVwhXQH7hfgTGk+1gmN5QrVplQJm
/6XvtNveCq1FT/tj2E6j2PveiMfJH+FxWp3A31unkSbanVkQ1gIpluJdxvdO
Y3PC8WAR7xZI2nEn/nXaadxdqPLqmW0LxN6zXuuVfxqLCr27+xRbICD2H2Oi
9TRmNDuUcTK3gOFVyZrBbYDhyxxWjqHNwHou1anlAWCG/cS2x3EfYHUnq8jh
J4BuQSJn14R+gMUvzn3RzwF3NDkp+Hh/gGljWSMNAtDp6nBMiMkH6NX5JF/b
C9hoUjipLvgBvqaxrv+2GXGv45HVqy/eQ1GsXE+7IeKzuExZ8e4msH3IyVZm
gnjnz+eifR+agCt78Mhjc0RLJzInlU3gURUV6m6LmOWu/MA4uwnEZ7+KsXsh
ctN0z0n6N0GG2ZXLqvGIFuaCa+cEmiBRhMbz9iPisVD1TreL70BZMg7SPyGK
r6/Potu8gxmF807hXYgxg+Gh203fgb4pO53yHXF8z0XpEcV3wB5lef73FKKd
cFD0Eu87uM5YKjzIqYhvzSy/L9U1gk+Zgn6qtiJy56sqcYg1whvzBpYv+ooo
b6fiXL6rEeYW9d9wGyuiwLPerQHcjeB/6vyOmLOKyPk55fUWpka4SosaCnBT
xP2lH3aWdTVARHnXZWqcIuY6sIrP3myA5GrPx9s6FDFa9IkwfaYeemz/Gel1
K2KJvi3z81/1ILDmxtroXkXMFGbne9RfD2nKSS4sw4qYfi2t/llLPTytLT/x
+48iCu3WFxTJrYe8+k1NLbxK+Ekr3bvxQj1UNGXORFoo4aEf7MXXBuqgkK/V
M8hKCe8sseVu+FoHGfaL0x52StizIJ2b3F4HUSx6DFMXJdQVulvQVlMHFLn5
8X1XlNCIf5XnTlYdjOVoDlclK+FKbb7+Wdc64I5kdC18UUJ2DhHfgdVaWNvF
bzr5TQkr2LR/wEItLIiodPYPKGE3k190xkwt9FUmdTT8UsLra9Q9g4drIWde
se3ughLe570yGvK+Fk47JjZJ8itjJL+ialZSLTipnaQ7UZWRm998TEumFqZE
+esKLJWRs8pWdlSiFrw2LnxYsFZGiT3sS1EHayGw+W1vpJMyvnEvaPwhWAtx
RrJLOQHK2B69UDLAWgvFVjKnxlKUMbNCln1DRw2wXD5R6jygjLFXHGe6/Gog
woynqnBYGZkmj4lIe9YA+6k/jYu/lLEqqnPpgUsN8Ky87o6aUcZLfOlRXtY1
IHpdav75GhVUnzjnaa9ZA3pxx2XG96ngr6pTmpTdNZCSLfnGxVkFDyknugg1
V0PjF7vGdDcVDOFedIbGapjdeK/nk5cKrjtrf9Suphq0XBeZ5a+ooFdvyH9v
S6thUbJGlz1GBdM1Tn9PyaoGM4IymvdCBcUUWDYqhVTD9pZLO6emVfD1ya/D
/SerIf4/eojHJVX8zcuZFlBSBW7tcTaWV1RxJLj42WhRFWgX2CmqX1PFZ2yc
I2avqmCt+wZmoQhV3GEePauaUwWBY5Tgj/dU0WCyaI3KwyqwHxi/eqRYFd1o
Xtqfr1WB/Ef+wIlZVdRTMjsmq1UFI899/Ry9zmAVq8/ihbFKMBFc6cv2O4Od
AZr+Oj8roe52uNqvgDNoWJ4xLTNUCRk+9/mcw87gR5n3NJ6+SrA9XVrmkngG
fS1G/GbbKqGvbWnFrfgM5jkc+3aqrBI+z4dF+C6eQYOSRbe+mEqoPZOQFBqq
hsWZ1HO9Jyth2J5oDghXQ3leKZ+7MpWwNmKIxTtKDXPWLMbon6gE9QZpV7sE
NbzmWlPxQaISPqj1KKo8UUP3R6JzvQcq4ZO6yDhbtRrqZhzbZLG9EgY1ixUi
mdVxOSupNPRXBTDrfR28HayOtrXtI69cK6Cx3Hivz3V1lDHri9zpXAFxR9rs
qDfVUetXn0KkfQUIcTYOCcWp49fJkmZXqwrA5jcjBenqWP5VHC0MKiBYK37s
U7k6fj7Wua3uRAUwqavP8C6ro+fNaf5qJtKKxcyP/DXwdubN0s60cjBX+dnU
HaSB3fbbXxY+LIfXanyJW0M1MHlk3434pHJw1A3YHxalgc1Y8tE0oRzaLE5r
2T/UQMEpeuTa8HJ44lefKE7XwFApi+NjruWgktd5oJRJE4ev5v0rgXK4yftX
pz1CE2c2nWsZHKNDYmPjj+poTaxTnPp1a5QO6f7J/kW3NdFA9gjTqRE6FPco
ZCbe18QV92qehwN0GE6/vmTyTBMfZ5e99uqmg5IoV25PvSb6NooqX62nw5Ls
4fXDbFpYywhcWXxKBw9zu+q/YVqoelWKfuw8HTjTx/rlb2qh2p5Pxgds6ZD3
w3M1JEYLl/MPfhC0psPPi8Hy7He1MKdxUXOLJR3OXUstFsrSwlwLeetNFDpo
Z3Q912jUQvmhLw5UFTqITmndeciujSyT9rJK++kwECJ1Hu5q47C4ddjSFA32
b+eM9XigjZPHnPXtJmng/PxnyeNUbRTlvBH5fpwGs+3Jm1iztLG7ulTu0SgN
1oswFzUWa+Na3SUf80EaHKlvZjbs1sYoxa5DWztpELDRIf38Th2U4rRYuFpO
A+47D75GPtZB++7MGzvu0GDj521tXpk6+O27zJfReBow8cY2WOTo4M9oJrG3
cTSYTA59fbhAB32PD5aaxdKg/olLbFulDroY1EdmR9LgcqGCEn+/DqbeuXjI
J5gG39oGcrJ36SI9gmuE7kaDrC0H/Rse6uKKpffUtA7Z34jZPOsjXTQp0ZT7
oU2DEiLyklKGLnatM/br1KJBo/0vX3qeLs56JBMVGjQYo2V7FdF18ba7vF2q
Kg0OOx24mP5dFw8XcF+8rkCD11UiVpf26qHkkkbxv8M0qPLarXogVw8dbPMP
nN9Kg8U/jDiBfD38tY71YfIWGkj5V/ZuLdLDO7Gn37RtpkH2NRufpTI9/EQ/
3qvISYO4mKdP25r0kP1535DYJhpYZx1gCRzTw4xvlY58bDRYnbhvNcqtj3fm
BG+7LBCQJvRIQIGij7LXzzq3/CCAM0qy8bCJPsbmrG84TPraf9Xeu6j6+Olp
YeatQQKs64ebVi30kfGF+lN3gADhi4f8q+30UU3C3KOrj4CskuLPat76yPaj
QIHpKwEvdZtjDRP0sfJ96L8XrQTQAxeZHFv10frU9erzFQTM5Y9Mh7bro+To
M4fOcgIkfrT3p3bo47NAv0h10hkauZWfuvWRa5OF4hE6AVHbLYNhQB8XNM/4
rZYRYPKKvrp9Rh+bU9nvvS0mgPEjeKVumwG292l/CH1JwB6tdUt7TQ2QuntR
1iadAKnPyu07zAxwiXPnjbk0As5YBWdvtTDAYdtTojGknb0XKKvnDFB5m6XX
21QCXj8cf/HV3gDtck05eVLI+omPVvF+Bphh03SgL4msv5VUs3LXAOdYtjG/
TCDrP4pFf+kwwLXDu9ZJRxAQt7cqc7HTAGc5qMVd4QS4XKJW7vxigKY/6976
kxbeHfHn7DcD3M3BV1x+g4DbbkNWg8MGeNLidpT2dXJ+jnSp8TkDLLJ2sbgU
QoCQFnffEp8h/qZy5a8LJCCmfkVC6KwhDiel+7N6kRdHzxFJQStDPDEx0kX3
JGB2Z8uxHTaGOOCr7nGJtKVnqhT3BUP0nX2gO+5BwGEBedn1roao0a9A++xO
QIunP0wHGmJxr+qxN64EbBGc1alMMUTLRim1VCcC7nj/crbuNUTxavar620J
2HEmwNOozxC9PG4JtdoQ8IRv0+Uz/YZ4fovf9H3ShXTxG+JDhighNcErSrp1
nUf6/LghbmZ2C9G0JvOWMvcp7p8hSr2UTb9/joCbtWsUqnYYYZmK42ZDCwIC
eXZtFjYzQkW/Kic0JqC5YIM5WBjh+upUT07Su3T/ZFieNcLlZt7MXgoBFeEf
5O7bGGGBhXasP2mW+QB7dmdyfHf8hTdGBER87aLPBRgh8tWtPWFIQEJ6/MX3
KUZIj7PjNtIjIEeMrcmn3wjnI1UaWDQJaBdQ/Oc6SL4/PUDzG3kxX9ocJO4w
ZIRh/CcmSkjrzs3Gmo0aYe3DT1GupGerh4xOTxvh4gjzsa/q5HpY1n5bx0RB
e/dyrlI1Arpjw34n76Zgk12aX4wqAWtnmfmrzlEwNSa3+boiAfOvkmKHrCnI
HW+QZ0d63PUo63o7CmoPHMpWIt3605Kh60BByZPb/zKRTu4pqet1p6BZ4uzU
VSTgSI2r13wwBbsT30oEA7k/Er68P/qUgnH7JvTuKxDwTKLgatpPCr7J+9fH
JUeAG8/vhZJfFKyqZX43f5LcH4sSvm3jFHQ4nPSuj3RlzSsX1mkK7qs5wJlL
utvkFdV5nuzXv/CJCun1QfnHpDcYo93Mq9ErsgQ4vnsx0nzQGK+z3LywKE2A
mO1z3WVXY7SSYMHjUgQ0psq9mnE3xo8Oi1m7Sdt/ado66mmMrX5VguykM/TH
O9p9jZGHI1Ju+DiZdxC3yA4yxtvzyUeTSG8XeOlgdMsYHym3LzGRZuksCM7J
M8aYu/3N3yQJ6NEoLTQeN8aKFzm0qqMEKOllUH0njbH/LYv1K9LPKbdXEhnG
qGoSyZVOOsDqgmbHf8YoJD6WEUh6h+/WQcMlYxTkiAySJU195LRVn8ME1+V0
zRQeIaBzjt9D86gJWl3+mVh4mMzH04DD4G2CqfqF274eIoCLqbhUztcEm/fe
4WgmbWT5W1X6kgky53BzVZLu4HY8d/iKCdrxdMllke66YXx7Zxg5zuu40Zt0
r4PE778JJij27kwyJ+nhQyOvXxWaIIdhpZLOQTIfRQbywjMmONGcvjgiSgC7
rHTLtlkTDF+aje8lLUTbYc02Z4LyrqmS7aTVa3+EjS6YoLhncySd9IMO3/cv
mU3xe+F0SiJpuT8PzE9tNUW/iSh1FdKB0oOXKRKmGGhOuZlzgIDVt15vwt1M
caGgihK1n+xvbWH0Ew9T1Cot2B5Cuozy26bcyxQttbP6L5H2mXbnnPMzxY/K
ITEXSI8ecHW4cM0U7dkVlBVJt99z4FeJM8XQUx37F/cRkOljGcRcaIqiEX/u
e5LWkjijGvjHFN3jNlT6ihDA9Pkzs89fU9wQzf3RjXSx/4VylwVTtO2n/3Ag
LVxzXcZi2RS/OH8RNCe9aFwjJsdGxeMBbzpOk35+BTnnuan4Uo9fYwPpDQ1y
Xd5SVAwt3XDkyV4CGs4edXLxJuuPPV4dFCbXz86RSPWlol/zibxe0uccH3O0
XqLiYww510l6zmtboVQgFddsEu14R1rk5t/F5etUvFm2b00B6eDCipi4e1S8
N+vjEkxabp3+qzelVJRpGFPaSzqcPZJllKCiOGdBiiDptq3VlB3lVLR5Fv+P
l7SjgNTC1WoqFtjebmQnfV+ST0n9PRWJoaW0uT3k+WLR/+lrLxU3t+WdfE8a
bfj3c3yn4oOhv4N1pKPtDS/DAPm9bjzxlaSFPWsFMoapaBBY/O8NaYPw7Auu
U1Rs8+Ld+Jh0SvRASfo0FTm4g748JD0at2Nj+wwVDekJL+6RDn4Y81L6LxXV
5Oh2MaQ/PKpjclqgYvGjd6oRpHmzVgwf/iP/j5SveChp21yZzOZlKo40ErxB
pF++8vi7ukrFg1IP1l0m/T8FE8B2
          "]]},
        Annotation[#, "Charting`Private`Tag$18560#1"]& ]}, {}}, {{{}, {}, 
       TagBox[
        {RGBColor[0, 1, 0], Thickness[0.007], Opacity[1.], 
         Dashing[{Small, Small}], LineBox[CompressedData["
1:eJwV13k4lF0UAPChiEiSihKTaBUztrF2LtlFkmQLJZEl+65MtojsIruMteyi
FEl2ZpJIX1pQpChLWRPf7a95fs85587cc+9777z7LroY2jITCIQKJgLh36dw
7N+8LMHnx3OtqG9H/EOhju2wkLN9NuTzDPqQMkLhuW8Z7ZB9OVS+6q2qbgiF
NpKbHav9M2iUfS9lyhQGHdF9WvN2L4FJlZv5cFQYdCqEPJ6y+wQSh6y3CxeH
Q1f8kNuE3TSkPdo338QdCRGpdzoTyTNgxbehTkU+EsTswUyqfAa22JWkMF2M
BPdN8QHuJbOQfm2QiGoiYU1dunEm5xcE7CSbNZvfAr4X/id+3F6E1hNfmY7V
RYFOwyb9cbt1SGIOHVS+FwPk9YvzO2fWYZVv29mgwRiIJlox9isRENua7Fn+
LbHgebHey6iFgAT3/p0x8YsFtXHXlof9TOiHpmnO5qNxMPrjwwXf+Q1ok83W
p4Hc8UD8W5fxV5YNDZIquEUIicCbZTuzI4ANpau+EntNTAQ22K4m/owNVTW3
XqpTSYRp6tVJS012RCNpGxNDE6Fxo6hC07nN6MHEo/hAjiQ4z5kwGOzLiWwa
Kt/liiQDfYss+8bz3Kj0SNmnjuAU6NPlSWUEciPm15k1HEUp8Dby54G7GdyI
eIY/MIyeAl9YCtXE33Mj2azeOUH+VFj9u4tqYr4NrXb+tzxTlQpHfi4vPDDl
QfNZ9S/1Zu9CBKPhy1ljXjRa+ml9IC0DYjjTPIje2KddOK63Z0CSjjfzZDIv
8i9TfGv7OwOy28SJ1AFe5OT/4+28fibUNmablxjtQJf0j3kJbcqCsbIbfWuG
O1Fb77jTfyHZoBqr3lR4ig/Vxhfy+5rkAlWnprjvKh9SrDEYjXTPhUaW/Yl/
b/MhljTn1sboXFAIJFw+08OHojzNriQ8zwWpK0841rX4URFRbMuY2D0QOUE+
Z6y6G71+f+K38eY8YF0U+LlRRgDxKLQ5Xx6hgVpV1KCEkQBSrTzjSyTkQ7Dz
SpOZhwAiNLBvYRbKh7XPg4kVlQKIzeS+tdL5fFjsTZC3EN+LBPwXr8cP5cNE
CVtY9UFBlEK2bRn6VAC2EitbyFuI6J29jcz7TcVwcuhmPp8gEbWdDf75RrwY
pG/uUCZIEJGOL9suFuNi2PiJ5PTSgIi4XlcbrtKK4V6MXZdzEhFdWhAvMVMv
gU8/+sNL9uxDbKq7nBZj74Ppg/L1/UeEUbDn7sUcvTJAJsopHIrCaOsngr1+
QBkc2tgt/ktXGC0/4HeQKi6DJfPx883OwqgwcmsojaUc7nDsfWpdKYyIwfvT
RJ+Xw2uHW76ZcvvRTDC1xiy3AvQO287u1BRBhj0xCgpyVbAS5fXkg7EI8lz5
5DRoUAVFP8PCaJdFkIil4M3bV6pgY00Bv2S4CNKfcnJVS6+C+uMTKnqtIkjA
5cbk+/UqOGDkmBByQhTNnBJ985BeDYQgN6kZOIA2905pDwU8hKr+a16dcoeQ
BJH30rrgY1DkOVK+MUgMBS+4LhUzPwe7PwmZ+SYkJGMqR36c1QpJ+lMv/KxJ
6NvubzrXy1uhKVf9u549CdltQulKTa3Ap7Uku+BDQjkWRiq0kVboSDrfq5FC
QiwT86f2iLTBYfFDGyYGSMiY7MsdXtgGk9YN9kfOkNEqLVYJCtuBr2Zn7JoZ
GdmbmT7+VNsOaptcH/ZdJKO93Nw5nm3tkFEqzBzgTkaEkAz+gLF2OLlyM707
nozmIaBrQbgDShMNGU69ZJS6k7DnVnoHuLR9lSrXk0R30wZWyMGd0IQeOIoZ
S6KPMeGnteI7gfuJa16xpSTaUZy+42ROJ1SUL/PQXCQRTWmD3p7GTphL5ZhL
jZdE1ebM5/uXOsHbUaIieEASTT2dV4t36IK2sV9f1z9IonhhUHT27YJd1o+E
ro1LopQAIxvp8C54ZKQS67MoiVJHU9tCcrtgWfnMVSd+KSS3lmy5f7ALArl9
xIzPSyEzbvXjuse7oeeW4qXXtlKocjb9TbdON+xlIWQYXJVC9uo7W2TOdUPj
cgSHbpAUknzGJtPq0g2Ez2nfIVcKeWq75b3M7oaQh41Fh8ek0F1f3vvX/nTD
LTNW0b9O0oi6i6nkfk4PHCdxLnzzlEZlQHh0q7gHZll42t8ESiPesi39Z6p6
wKRy75WKaGnExcbDQXvRA6JsMqU2D6SRvYnZOcWxHmh6aCPTNSmNBF8SbyiL
0MEz6gpr3S9p9PGcAvPjo3Q4eMFlMO+PNGpM38cmKEXH51OA3zUOGeRbU3OL
pkIHc5uEBtJRGfQ2g/zm3nk6LHA/V09xkEEGCkn/WcfToWS8bWeouwzKMikN
ck+hw/mnPV9d/WXQWqzuVedMOrTYvY3UuSWD3G8fJgoV0yG+cZr+t1gGTXlW
vHB7Rge1pPms75UyyMiUcpfeQoelK39cBh/j/O/lNTxddLDcsYmnslMGKfU7
PTfpp4OYk6DxpW8ySKDyj0X/VzoMq4gcPD0rg+JE2aP8p+iQuOvIkvKyDOqV
/rVl8ywdVppl0naxyyLVlHeCY8t06ODX+9h1SBYdMn/fF7WZAYHThuV1JFkk
svqe4xoXAyRaTag0OVn03cL68TkeBtxxvSR8XUsWtdRHh3fyM8CmPeAy2V4W
+ZqE3sw+yIBLSgf0F1xk0ZJU23jPEQZcruyVeeIjiyacf3d8OcYA+3RRFvWb
sog69pjUL8UAB+7eKfZYWfTITazlviwDHMP8+xl3ZJGYqMqCszwDrrq8zDMp
kEU//5oZVR1ngOsXv6i9ZbLIXv97rLQKA9xMRTxGH8qidyckInNPMMDzhJ+q
U6ssYlWXeKOoxQD/XftHgr7Ioji2ZIa7AZ5fNL1DbUoW7Sz9+V3XkAHXmHwr
2H/LIn2TV5zcRgygTvYEJW6gIFJJV4TpOQYEW/vYmXBQkMkf0cWPJgwIGdh3
au92CrJoS0g8ZcaA8GfegoXCFKQVRr4xZ8GACOl9rE5HKMg4R2hCxJIBkcXd
P0iSFBScfadI1YoBtwS9B+blKSjVcpyua82A6ERiQ70KBZVcjbJBFxgQw9ZN
C9LG8TxxL+JFBsRe84pWO01BB3JpXFPYcXNCnuymFMRp/0Mxz4YBCXZd5gxr
ChoflWLXuMSApPeeJxLtKWjFnR7cj518WuioiSsFsV2Tf6hvi9evrZNnry8F
dcwTS2uwUxU9V0aCKCjp51kf1ssMSKsQHC24SUHf970mqmGni3Z2OsZS0Lug
J7XO2BlpHpWkFAqKrjfVCMHO2ip4dz6LgrL6hD6EYueEdlDrCyioIq8gwh07
d9ndPqgMf59rqfFJ7HtX9xqo1VLQhCv/WR5s2ud2CnsjBUWYz8e34N9TYOIu
xGilIOl51z022IV0gU2JdNzPjOH1H3g+RartP88NUBBj4KmeLXZJndsbgQ8U
RHiXu70T9+OBmEDjyBcKqtp3ypofuzS3Lb9gioJ2/ypQNcb9K9vpdtvxNwWd
nC7tDML9roja40VapSD77Fsb7+D1qCK0WcxvkEMazGHMd/F6VXu5qtVzyKED
u1lfR+D1rLVq3a62Rw5R34welsDr/ajf5Q/bfjmUEFP5cgzvh8fauz/Tj8ih
GpgKjzRlwFMpl6pzCnIoPHzkSqoxAxqK+NMEVOUQMZKldsNZBjTubbkxoi2H
0DU7I4szDHi+if+0o6kcSgpZ6Rw4xYDxPHGd/y7I4efNnUTXYwAnUjuh6SCH
Nnt0fSvTZYCJr4vM/gA59EaRcZ+syYDrvGHi8SFy6LIlebhPDfe3Iu3gepQc
+v5uuNFSlQHTE638QxlyqOn27n5ZZQbwhg3xaOfLId/TXpQQBQYo7JvlqCuV
Q4EnnmbVU/D+NhVYS2iUQ23Se/q/kxmwt8t9VGcY17eftjwjygDVyxFDjybk
0PAT00sr+/DzzZzVf2BWDjWPhBy8LciAGoXONmZmecQZQlDz3sUA3ftC9+v3
y6Mk3gp3UzYG+EX3eByxk0eHFjYP+47TIevQqFOqizw6OVbA+nUEn5cti7as
vvJIy9/KVfUDHbj/CpuMRsijB0thbs9f06HQ2U8prUQeVUyz/BjF5+eA/gGW
zT/lkauyHVdXEj7vviuu+SzII+HkXh2+WDoQb55eHFuTR4TI0otnI+ng9Czw
2/OtCmgiJTw64xodNpBe0/3ICkhclDn3gi0dyNuod755KqCZEJfCD2Q61LMN
HmoPVEBaYGx7F98XqgTxJ7RQBRTotZSjKUoHo+mhT1ZJCoj2cng8gI8O3nTK
4TfVCqjEIWuDxloPPI2cftI8p4AiKoKlPdp7QIvZaiTdVRGJ8bg0txn0wKvl
hx5+vopotdYu5o9WD5jNcrKeoyoiY5s1qqhKDzgO1x/hiVNEj1zZxE3JPRDT
uNMzolwRba7imVPZ1gP9/gxWr5+KSOvkdYujL7vB+peymL6TEvK9yVXz40Q3
bOEh9PZ7KiGqsdjDYwrdUE9q9jC/poSmTgev2JC6gfeqxhP7GCXEKetZWy3Q
DR0T+johFUrIoOK/8tHfXUD6aGX/6LcSEnsSdCoprwsInTdowteU0e8tLF7T
K52Qm9UqsHj7OEqViYmNuNMB1TEKQ32GCC2JJjv6V7WCZ72yQeZJFcTmet6h
b7UZnnXlz0WaqyJacDjNhdwEVzTlG66YnEB8qW/vPMl4AhlF5IeODmrokVNb
uPyGOoj/1XDD1Ucd3yfH6+b5qmG8xMvb3l0DEaxfEvSmysF479rHIm8NVLEj
PpP0uhxaY8M1v/lrINfYrOui9eVA80zhcwjBDlmZVo0oh4vHH9c7JmHf5Him
K1oOH1+trl2txeN5PfSJuVgGA0shN71WNFATT0L2vW8PoEUjITU4WBMRGD8S
dA+VwNjlJ3T/cE3kKjH9ppC3BFhvfmH2uKWJuD0nXbYxlYBWu6yzTQLON+IO
53xXDD2aQypq9zQRUfn6zdzoYnitJTLJ0qyJZrwPEFR+F8GoTq1yJJMWqoDM
RwfohcB06t1oLFULoc/5VF5aPnQ0nt3vGYrtLMD8JTEf4sRf2ZhEaCHiKb66
xpB8IHJ1fCHGaSFr9Zh7yTb5gOgPxyuztVDcrFhvx/58oOrGf3/dqIWGFVy2
QgENCFpac7v+YntH0qA6DwgqtUw5ftqIu/TOoPxULpipfe16e00bxUkU7gv6
kAs1mnxJ24K1EbV+nf6SkQv2+v4HQm5pIyTmLJFYmQuvzI/rXk7XRk33OE/k
+uTCPe+2JLEGbUS48VGknyUX1B68OfiYoIMq5nr3XTiSAxG7FvX6buqgpkOS
J9lEMyGpo+Nzc5QOGvZlv3OVKxOy/dL8qmN1ENq3N3lsMQNqh5Tzk1Jw/sHZ
cJbuDBjLDl01LsT5w4dZOd0zQPUQz/2hNh1ErdL+fvhFOqzKHWMbY9FFxMYQ
Lku3NHA1s2leDNFFhK87mi3/pABX9vdhpQhdhETOSG35mgIPPrut34jG+XVi
lJ6+FPjqRFXiTMYmyLYGlKSAZVBmLbFAF1lffJKbbZYCJ2mDJdod2Ia/H0w3
3IFDP3UT0zlPIkJ15abzcckwckP6EiSfRMOPjXi+XEiEAzu5YlzvnkQ5ejsv
Fp5OBIeSr3W5mScRtTRuzAe/r//uS+PYWIDrO6Kt0D78Pi/CVN1RexJZZ29n
uzqSAOJtdCbDt9jOr0OkLiWA/2a77Et79BA6gmT3e8QDb+Ldd5G52N+X5niv
xMLmge2v3PP1EIH/utFlg1gg7IppNy/Ww/t5Q2EXJRZ+pAXXHKvE+U0fv3az
xkLbPceYV004Pz3apDw/BnyrlFX5h/UQ9bIA98/x2/Dh1UhxkaA+apJc8/jh
HQ0F3Ef82tP1EeFT/bhIVySIj5subczB8RV3Xt6aSKh7EumjSsNx2rf2HVmR
0HH5m1fDAxzvcAw1cI+E70+L3KsbsO8m1+TuiYRjVw46ZX/C/hi/p8AtAmqe
i1j57D+FqAoSYX1HbsJzdyH1g/dPIWQpOVrHCIWV+ek4gXIcd8z2YW8MBWm/
pvfbqk+hpu1s8valoVAUdMFztR77VeQuvehQiIvOy3vVheuNuY5W64SCdcFB
5sDvpxAh24xpojME1qdSrCZ4DRBhYDWk4lUwZBFzBJSNDBB1s81c9cYbwHWL
3HHMGMe3tvjpLFIh6Fezh6CJAWra89dt8hsVrNvGutbNcb6uXvLJl1QQdjrq
12yD46S/XbfSqFBQVzug6YHrL7bum5GkQpk+PcYwATv7LdnwzXVoCFwh2Pdi
b6Od85oOgIXy8ZngPuxJP+GwwQAgfe4bzuzH478MVCp+FgA07ftNr99if03a
LR4XALd2WlBhBNu8s/iQZAAYVzSs75zD9UKpyX1+/jD9mbrWuv00Ihirmkbs
8oN9uptW9587je+D7Fu7I71BeuBE325TbNuaIk4fb9CwohZtM8f+xEvcYusN
Dh7LRuuWuL5w5IecijfUpE+WvruM7VxAV1jxAo2pl1bx3tjfpZY/XPUCh9up
L9aSsdOko4wvekLNy8NR//Xj8Sg8W166uEPc/uf5K29wXPnP7TYrd3D0MWna
8x828fC37lPuICx0c/78B5zvLrS+LuEOsVe/WI2OYduLXeCcdQOHLdnSkws4
/z1p6L6XGxB1eT+u8hki6nFyaG2EK0S3rZGI5w3xeU3Zjf8sAHIbJ++1wibP
iwvHOsPvPQzJ3RewhRRb+XycwcItU5rXFlttmYI0neGYgJIcmzP20I5Q7wkn
YLj5wUwg9pVDeh7iTsC997deUwY2gaNFrcMBEj2+OVi/x27QHxQl2cNuDX+3
Mx+xvWgubwXs4R4fh6/GMPa5e5Zp7PZQ1SAWJvYF212b++RnO+jd5Jq9NIm9
ScrdNsUOuDIWXsf9wQ6QYdgy20FEywbl57vPIAK4Vup+toXAHYJbhU2xX2mS
gWED9Ep2MzDHrjJM2dVgA4L68zSL89jWXD1r923gWXiPQsoF7PEPV5cjbYB5
yf8ypwP2FQH5LA0buPlusGHBH1u+bTWt+SIkZMc7dWdgRwxrcLZegOLDLF2e
w9iNyhm3R62gT0Dlj/MoNmKfft5hBatbr4nZfcHOid3GUW4F+gu/Y0wnsPu4
Q4YCrOB385czx2ewpfM0PXZaAbJo+bCJYITXZ2Td5ZQlvI0JmU0Twr5svEO8
1wJYfzPxP7fEpi0XXcJTW6pIjflijS2gMxQzZwqTzhIb2WywP7Kz04dMofer
xbS+HbaOxrawMlNIG6prfe+CXcI0O2JkCuIvnN2XqNjhqQSUbwLGCf91S+Rh
H2f9xWd0DgpJldezvmJ30D06xo3g6o7Z5bpv2NZvZ9v6jUB6heT1ahKbOW+y
v9kIml5UOG6cwb7osVco2wjeGleYOCxh9xqyO5oYAdu1cklZ9rOIUCacO0A/
A/adpeP0I9h9qqyZLwzh8MUS/b/O2PpGZQZvDaAjU6FizgXbia2stcsALv/X
tW3CDZu27bZ6gwHQDCb7+7yw/c3abO8ZABHEzIuuYQt3SR10NoCdAmV2Z25j
i1RTCzYaAPObSmrxA2y19p+PvPVhSPtx1dlJbOrc+ZdRuqB6imbi9QM7Y3JP
t4culBjFriVNY08RWobMdcHfylan/xe20mikopgu7PbaNmq4ij1899ccXQdM
cq5sM9hijPsTVkLeoQNvFvhddSSwn+4jelVpQV+e/zHwwH6v9MxHRAN4CLWP
FbywAxUPu/JowBmLWXVZH+ypCWUfggb089pbHgvAzqijVL5Xh8Gws7F7QrDF
tgu/TlaH93ak2cUE7Lf2qS2b1WHs6HhNRRV2r8QRrvUTsFR9Wkl4DltLX/0d
lypwyskytv/GTuI87UJQBeLT3dYsC9jUKx+2zqmAVsvnkInlf/nWZzwGVOBu
v1d3GdM5RIgLeticoQIK83fNFLdh97J4BhxTgUDZUV8jEjZN2GTXOQTrj9wf
hl/Ftj76Xj1BGd6zVkXdc8UuchQt8lWGeqPZC43u2HL56UQrZfCcceFa8MYe
tmk+I6YMEwed7WyDsEkaX5ralaDvjh2/Whw22yBbAbMS5HtaXGOqwiZqJO+J
UABdkoZ64Dw2N+eGL3QKEAYGmDwXsZEiR349BWr9bBsdl//Fh3O8Cikg/CKU
Yv4Xm2Chqn6DAitnXxxWYDFBhENcTJkyFCgJQFxLvNgmufn7c2WBvV1h0EMa
m6/mlHyIDLSfl7ji6IHtakTe4CYFPDb2TzK9sOVC8n2spMDSPndLrw820eXH
Hz0pWHDfXiUdiG0d8EzqqBSIRCyu/A3FLto7bDkuCdSqZ9Fxd7BRx7s7VpKg
sMmg4uHjf/khfuLnyRDOGck88QR7RromWI8Mr7Y1G+1uxO49wjOmTAZ7Aenl
683Yb39t7BckQwqZT1WrG1tr2sZ0hAS/zYdfv3uPHaEmsGhPAnSB/8CWT9gV
90oOmpEg6rKhL4xgT+Ql2+qSQNitRYA2hu3rcJpdnASnw4tsnX9iN7ULf/wq
ARlRI3XZM//m1+fI0y0BE3G7N/fNYXM/K7cukwBqenSZ7OK//uR16XhJQE9O
K+HK8r/5MXmMm0jAroI1w/Q//+q5HqcrScDF+5R8+t9/860McyBKQFmF6+L6
+j9/fW64UQL+B+EEFFo=
          "]]},
        Annotation[#, "Charting`Private`Tag$19002#1"]& ]}, {}}}, InsetBox[
     TagBox[GridBox[{
        {
         FormBox[
          TemplateBox[{
            StyleBox["\"Susceptible(RK-4)\"", Bold, 
             GrayLevel[0], FontSize -> 28, StripOnInput -> False]},
           "LineLegend",
           DisplayFunction->(StyleBox[
             StyleBox[
              PaneBox[
               TagBox[
                GridBox[{{
                   TagBox[
                    GridBox[{{
                    GraphicsBox[{{
                    Directive[
                    EdgeForm[
                    Directive[
                    Opacity[0.3], 
                    GrayLevel[0]]], 
                    PointSize[0.5], 
                    AbsoluteThickness[5]], {
                    LineBox[{{0, 50}, {50, 50}}]}}, {
                    Directive[
                    EdgeForm[
                    Directive[
                    Opacity[0.3], 
                    GrayLevel[0]]], 
                    PointSize[0.5], 
                    AbsoluteThickness[5]], {}}}, AspectRatio -> Full, 
                    ImageSize -> {50, 50}, PlotRangePadding -> None, 
                    ImagePadding -> Automatic, 
                    BaselinePosition -> (Scaled[0.42000000000000004`] -> 
                    Baseline)], #}}, 
                    GridBoxAlignment -> {
                    "Columns" -> {Center, Left}, "Rows" -> {{Baseline}}}, 
                    AutoDelete -> False, 
                    GridBoxDividers -> {
                    "Columns" -> {{False}}, "Rows" -> {{False}}}, 
                    GridBoxItemSize -> {
                    "Columns" -> {{All}}, "Rows" -> {{All}}}, 
                    GridBoxSpacings -> {
                    "Columns" -> {{0.5}}, "Rows" -> {{0.8}}}], "Grid"]}}, 
                 GridBoxAlignment -> {
                  "Columns" -> {{Left}}, "Rows" -> {{Top}}}, AutoDelete -> 
                 False, GridBoxItemSize -> {
                  "Columns" -> {{Automatic}}, "Rows" -> {{Automatic}}}, 
                 GridBoxSpacings -> {"Columns" -> {{1}}, "Rows" -> {{0}}}], 
                "Grid"], Alignment -> Left, AppearanceElements -> None, 
               ImageMargins -> {{5, 5}, {5, 5}}, ImageSizeAction -> 
               "ResizeToFit"], LineIndent -> 0, StripOnInput -> False], {
             FontFamily -> "Arial"}, Background -> Automatic, StripOnInput -> 
             False]& ),
           Editable->True,
           InterpretationFunction:>(RowBox[{"LineLegend", "[", 
              RowBox[{
                RowBox[{"{", 
                  RowBox[{"Directive", "[", 
                    RowBox[{"AbsoluteThickness", "[", "5", "]"}], "]"}], 
                  "}"}], ",", 
                RowBox[{"{", #, "}"}], ",", 
                RowBox[{"LabelStyle", "\[Rule]", 
                  RowBox[{"{", "}"}]}], ",", 
                RowBox[{"LegendLayout", "\[Rule]", "\"Column\""}], ",", 
                RowBox[{"LegendMarkerSize", "\[Rule]", "50"}]}], "]"}]& )],
          TraditionalForm]},
        {
         FormBox[
          TemplateBox[{
            StyleBox["\"Infectious(RK-4)\"", Bold, 
             GrayLevel[0], FontSize -> 28, StripOnInput -> False]},
           "LineLegend",
           DisplayFunction->(StyleBox[
             StyleBox[
              PaneBox[
               TagBox[
                GridBox[{{
                   TagBox[
                    GridBox[{{
                    GraphicsBox[{{
                    Directive[
                    EdgeForm[
                    Directive[
                    Opacity[0.3], 
                    GrayLevel[0]]], 
                    PointSize[0.5], 
                    RGBColor[1, 0, 0], 
                    AbsoluteThickness[5]], {
                    LineBox[{{0, 50}, {50, 50}}]}}, {
                    Directive[
                    EdgeForm[
                    Directive[
                    Opacity[0.3], 
                    GrayLevel[0]]], 
                    PointSize[0.5], 
                    RGBColor[1, 0, 0], 
                    AbsoluteThickness[5]], {}}}, AspectRatio -> Full, 
                    ImageSize -> {50, 50}, PlotRangePadding -> None, 
                    ImagePadding -> Automatic, 
                    BaselinePosition -> (Scaled[0.42000000000000004`] -> 
                    Baseline)], #}}, 
                    GridBoxAlignment -> {
                    "Columns" -> {Center, Left}, "Rows" -> {{Baseline}}}, 
                    AutoDelete -> False, 
                    GridBoxDividers -> {
                    "Columns" -> {{False}}, "Rows" -> {{False}}}, 
                    GridBoxItemSize -> {
                    "Columns" -> {{All}}, "Rows" -> {{All}}}, 
                    GridBoxSpacings -> {
                    "Columns" -> {{0.5}}, "Rows" -> {{0.8}}}], "Grid"]}}, 
                 GridBoxAlignment -> {
                  "Columns" -> {{Left}}, "Rows" -> {{Top}}}, AutoDelete -> 
                 False, GridBoxItemSize -> {
                  "Columns" -> {{Automatic}}, "Rows" -> {{Automatic}}}, 
                 GridBoxSpacings -> {"Columns" -> {{1}}, "Rows" -> {{0}}}], 
                "Grid"], Alignment -> Left, AppearanceElements -> None, 
               ImageMargins -> {{5, 5}, {5, 5}}, ImageSizeAction -> 
               "ResizeToFit"], LineIndent -> 0, StripOnInput -> False], {
             FontFamily -> "Arial"}, Background -> Automatic, StripOnInput -> 
             False]& ),
           Editable->True,
           InterpretationFunction:>(RowBox[{"LineLegend", "[", 
              RowBox[{
                RowBox[{"{", 
                  RowBox[{"Directive", "[", 
                    RowBox[{
                    InterpretationBox[
                    ButtonBox[
                    TooltipBox[
                    GraphicsBox[{{
                    GrayLevel[0], 
                    RectangleBox[{0, 0}]}, {
                    GrayLevel[0], 
                    RectangleBox[{1, -1}]}, {
                    RGBColor[1, 0, 0], 
                    RectangleBox[{0, -1}, {2, 1}]}}, DefaultBaseStyle -> 
                    "ColorSwatchGraphics", AspectRatio -> 1, Frame -> True, 
                    FrameStyle -> RGBColor[0.6666666666666666, 0., 0.], 
                    FrameTicks -> None, PlotRangePadding -> None, ImageSize -> 
                    Dynamic[{
                    Automatic, 1.35 CurrentValue["FontCapHeight"]/
                    AbsoluteCurrentValue[Magnification]}]], 
                    StyleBox[
                    RowBox[{"RGBColor", "[", 
                    RowBox[{"1", ",", "0", ",", "0"}], "]"}], NumberMarks -> 
                    False]], Appearance -> None, BaseStyle -> {}, 
                    BaselinePosition -> Baseline, DefaultBaseStyle -> {}, 
                    ButtonFunction :> With[{Typeset`box$ = EvaluationBox[]}, 
                    If[
                    Not[
                    AbsoluteCurrentValue["Deployed"]], 
                    SelectionMove[Typeset`box$, All, Expression]; 
                    FrontEnd`Private`$ColorSelectorInitialAlpha = 1; 
                    FrontEnd`Private`$ColorSelectorInitialColor = 
                    RGBColor[1, 0, 0]; 
                    FrontEnd`Private`$ColorSelectorUseMakeBoxes = True; 
                    MathLink`CallFrontEnd[
                    FrontEnd`AttachCell[Typeset`box$, 
                    FrontEndResource["RGBColorValueSelector"], {
                    0, {Left, Bottom}}, {Left, Top}, 
                    "ClosingActions" -> {
                    "SelectionDeparture", "ParentChanged", 
                    "EvaluatorQuit"}]]]], BaseStyle -> Inherited, Evaluator -> 
                    Automatic, Method -> "Preemptive"], 
                    RGBColor[1, 0, 0], Editable -> False, Selectable -> 
                    False], ",", 
                    RowBox[{"AbsoluteThickness", "[", "5", "]"}]}], "]"}], 
                  "}"}], ",", 
                RowBox[{"{", #, "}"}], ",", 
                RowBox[{"LabelStyle", "\[Rule]", 
                  RowBox[{"{", "}"}]}], ",", 
                RowBox[{"LegendLayout", "\[Rule]", "\"Column\""}], ",", 
                RowBox[{"LegendMarkerSize", "\[Rule]", "50"}]}], "]"}]& )],
          TraditionalForm]},
        {
         FormBox[
          TemplateBox[{
            StyleBox["\"Recovered(RK-4)\"", Bold, 
             GrayLevel[0], FontSize -> 28, StripOnInput -> False]},
           "LineLegend",
           DisplayFunction->(StyleBox[
             StyleBox[
              PaneBox[
               TagBox[
                GridBox[{{
                   TagBox[
                    GridBox[{{
                    GraphicsBox[{{
                    Directive[
                    EdgeForm[
                    Directive[
                    Opacity[0.3], 
                    GrayLevel[0]]], 
                    PointSize[0.5], 
                    RGBColor[0, 0, 1], 
                    AbsoluteThickness[5]], {
                    LineBox[{{0, 50}, {50, 50}}]}}, {
                    Directive[
                    EdgeForm[
                    Directive[
                    Opacity[0.3], 
                    GrayLevel[0]]], 
                    PointSize[0.5], 
                    RGBColor[0, 0, 1], 
                    AbsoluteThickness[5]], {}}}, AspectRatio -> Full, 
                    ImageSize -> {50, 50}, PlotRangePadding -> None, 
                    ImagePadding -> Automatic, 
                    BaselinePosition -> (Scaled[0.42000000000000004`] -> 
                    Baseline)], #}}, 
                    GridBoxAlignment -> {
                    "Columns" -> {Center, Left}, "Rows" -> {{Baseline}}}, 
                    AutoDelete -> False, 
                    GridBoxDividers -> {
                    "Columns" -> {{False}}, "Rows" -> {{False}}}, 
                    GridBoxItemSize -> {
                    "Columns" -> {{All}}, "Rows" -> {{All}}}, 
                    GridBoxSpacings -> {
                    "Columns" -> {{0.5}}, "Rows" -> {{0.8}}}], "Grid"]}}, 
                 GridBoxAlignment -> {
                  "Columns" -> {{Left}}, "Rows" -> {{Top}}}, AutoDelete -> 
                 False, GridBoxItemSize -> {
                  "Columns" -> {{Automatic}}, "Rows" -> {{Automatic}}}, 
                 GridBoxSpacings -> {"Columns" -> {{1}}, "Rows" -> {{0}}}], 
                "Grid"], Alignment -> Left, AppearanceElements -> None, 
               ImageMargins -> {{5, 5}, {5, 5}}, ImageSizeAction -> 
               "ResizeToFit"], LineIndent -> 0, StripOnInput -> False], {
             FontFamily -> "Arial"}, Background -> Automatic, StripOnInput -> 
             False]& ),
           Editable->True,
           InterpretationFunction:>(RowBox[{"LineLegend", "[", 
              RowBox[{
                RowBox[{"{", 
                  RowBox[{"Directive", "[", 
                    RowBox[{
                    InterpretationBox[
                    ButtonBox[
                    TooltipBox[
                    GraphicsBox[{{
                    GrayLevel[0], 
                    RectangleBox[{0, 0}]}, {
                    GrayLevel[0], 
                    RectangleBox[{1, -1}]}, {
                    RGBColor[0, 0, 1], 
                    RectangleBox[{0, -1}, {2, 1}]}}, DefaultBaseStyle -> 
                    "ColorSwatchGraphics", AspectRatio -> 1, Frame -> True, 
                    FrameStyle -> RGBColor[0., 0., 0.6666666666666666], 
                    FrameTicks -> None, PlotRangePadding -> None, ImageSize -> 
                    Dynamic[{
                    Automatic, 1.35 CurrentValue["FontCapHeight"]/
                    AbsoluteCurrentValue[Magnification]}]], 
                    StyleBox[
                    RowBox[{"RGBColor", "[", 
                    RowBox[{"0", ",", "0", ",", "1"}], "]"}], NumberMarks -> 
                    False]], Appearance -> None, BaseStyle -> {}, 
                    BaselinePosition -> Baseline, DefaultBaseStyle -> {}, 
                    ButtonFunction :> With[{Typeset`box$ = EvaluationBox[]}, 
                    If[
                    Not[
                    AbsoluteCurrentValue["Deployed"]], 
                    SelectionMove[Typeset`box$, All, Expression]; 
                    FrontEnd`Private`$ColorSelectorInitialAlpha = 1; 
                    FrontEnd`Private`$ColorSelectorInitialColor = 
                    RGBColor[0, 0, 1]; 
                    FrontEnd`Private`$ColorSelectorUseMakeBoxes = True; 
                    MathLink`CallFrontEnd[
                    FrontEnd`AttachCell[Typeset`box$, 
                    FrontEndResource["RGBColorValueSelector"], {
                    0, {Left, Bottom}}, {Left, Top}, 
                    "ClosingActions" -> {
                    "SelectionDeparture", "ParentChanged", 
                    "EvaluatorQuit"}]]]], BaseStyle -> Inherited, Evaluator -> 
                    Automatic, Method -> "Preemptive"], 
                    RGBColor[0, 0, 1], Editable -> False, Selectable -> 
                    False], ",", 
                    RowBox[{"AbsoluteThickness", "[", "5", "]"}]}], "]"}], 
                  "}"}], ",", 
                RowBox[{"{", #, "}"}], ",", 
                RowBox[{"LabelStyle", "\[Rule]", 
                  RowBox[{"{", "}"}]}], ",", 
                RowBox[{"LegendLayout", "\[Rule]", "\"Column\""}], ",", 
                RowBox[{"LegendMarkerSize", "\[Rule]", "50"}]}], "]"}]& )],
          TraditionalForm]},
        {
         FormBox[
          TemplateBox[{
            StyleBox[
            "\"\\!\\(\\*SubscriptBox[\\(S\\), \\(15\\)]\\)(t)\"", Bold, 
             Italic, 
             GrayLevel[0], FontSize -> 28, StripOnInput -> False]},
           "LineLegend",
           DisplayFunction->(StyleBox[
             StyleBox[
              PaneBox[
               TagBox[
                GridBox[{{
                   TagBox[
                    GridBox[{{
                    GraphicsBox[{{
                    Directive[
                    EdgeForm[
                    Directive[
                    Opacity[0.3], 
                    GrayLevel[0]]], 
                    PointSize[0.5], 
                    RGBColor[1, 1, 0], 
                    Dashing[{Small, Small}], 
                    AbsoluteThickness[5]], {
                    LineBox[{{0, 50}, {50, 50}}]}}, {
                    Directive[
                    EdgeForm[
                    Directive[
                    Opacity[0.3], 
                    GrayLevel[0]]], 
                    PointSize[0.5], 
                    RGBColor[1, 1, 0], 
                    Dashing[{Small, Small}], 
                    AbsoluteThickness[5]], {}}}, AspectRatio -> Full, 
                    ImageSize -> {50, 50}, PlotRangePadding -> None, 
                    ImagePadding -> Automatic, 
                    BaselinePosition -> (Scaled[0.42000000000000004`] -> 
                    Baseline)], #}}, 
                    GridBoxAlignment -> {
                    "Columns" -> {Center, Left}, "Rows" -> {{Baseline}}}, 
                    AutoDelete -> False, 
                    GridBoxDividers -> {
                    "Columns" -> {{False}}, "Rows" -> {{False}}}, 
                    GridBoxItemSize -> {
                    "Columns" -> {{All}}, "Rows" -> {{All}}}, 
                    GridBoxSpacings -> {
                    "Columns" -> {{0.5}}, "Rows" -> {{0.8}}}], "Grid"]}}, 
                 GridBoxAlignment -> {
                  "Columns" -> {{Left}}, "Rows" -> {{Top}}}, AutoDelete -> 
                 False, GridBoxItemSize -> {
                  "Columns" -> {{Automatic}}, "Rows" -> {{Automatic}}}, 
                 GridBoxSpacings -> {"Columns" -> {{1}}, "Rows" -> {{0}}}], 
                "Grid"], Alignment -> Left, AppearanceElements -> None, 
               ImageMargins -> {{5, 5}, {5, 5}}, ImageSizeAction -> 
               "ResizeToFit"], LineIndent -> 0, StripOnInput -> False], {
             FontFamily -> "Arial"}, Background -> Automatic, StripOnInput -> 
             False]& ),
           Editable->True,
           InterpretationFunction:>(RowBox[{"LineLegend", "[", 
              RowBox[{
                RowBox[{"{", 
                  RowBox[{"Directive", "[", 
                    RowBox[{
                    InterpretationBox[
                    ButtonBox[
                    TooltipBox[
                    GraphicsBox[{{
                    GrayLevel[0], 
                    RectangleBox[{0, 0}]}, {
                    GrayLevel[0], 
                    RectangleBox[{1, -1}]}, {
                    RGBColor[1, 1, 0], 
                    RectangleBox[{0, -1}, {2, 1}]}}, DefaultBaseStyle -> 
                    "ColorSwatchGraphics", AspectRatio -> 1, Frame -> True, 
                    FrameStyle -> 
                    RGBColor[0.6666666666666666, 0.6666666666666666, 0.], 
                    FrameTicks -> None, PlotRangePadding -> None, ImageSize -> 
                    Dynamic[{
                    Automatic, 1.35 CurrentValue["FontCapHeight"]/
                    AbsoluteCurrentValue[Magnification]}]], 
                    StyleBox[
                    RowBox[{"RGBColor", "[", 
                    RowBox[{"1", ",", "1", ",", "0"}], "]"}], NumberMarks -> 
                    False]], Appearance -> None, BaseStyle -> {}, 
                    BaselinePosition -> Baseline, DefaultBaseStyle -> {}, 
                    ButtonFunction :> With[{Typeset`box$ = EvaluationBox[]}, 
                    If[
                    Not[
                    AbsoluteCurrentValue["Deployed"]], 
                    SelectionMove[Typeset`box$, All, Expression]; 
                    FrontEnd`Private`$ColorSelectorInitialAlpha = 1; 
                    FrontEnd`Private`$ColorSelectorInitialColor = 
                    RGBColor[1, 1, 0]; 
                    FrontEnd`Private`$ColorSelectorUseMakeBoxes = True; 
                    MathLink`CallFrontEnd[
                    FrontEnd`AttachCell[Typeset`box$, 
                    FrontEndResource["RGBColorValueSelector"], {
                    0, {Left, Bottom}}, {Left, Top}, 
                    "ClosingActions" -> {
                    "SelectionDeparture", "ParentChanged", 
                    "EvaluatorQuit"}]]]], BaseStyle -> Inherited, Evaluator -> 
                    Automatic, Method -> "Preemptive"], 
                    RGBColor[1, 1, 0], Editable -> False, Selectable -> 
                    False], ",", 
                    RowBox[{"Dashing", "[", 
                    RowBox[{"{", 
                    RowBox[{"Small", ",", "Small"}], "}"}], "]"}], ",", 
                    RowBox[{"AbsoluteThickness", "[", "5", "]"}]}], "]"}], 
                  "}"}], ",", 
                RowBox[{"{", #, "}"}], ",", 
                RowBox[{"LabelStyle", "\[Rule]", 
                  RowBox[{"{", "}"}]}], ",", 
                RowBox[{"LegendLayout", "\[Rule]", "\"Column\""}], ",", 
                RowBox[{"LegendMarkerSize", "\[Rule]", "50"}]}], "]"}]& )],
          TraditionalForm]},
        {
         FormBox[
          TemplateBox[{
            StyleBox[
            "\"\\!\\(\\*SubscriptBox[\\(I\\), \\(15\\)]\\)(t)\"", Bold, 
             Italic, 
             GrayLevel[0], FontSize -> 28, StripOnInput -> False]},
           "LineLegend",
           DisplayFunction->(StyleBox[
             StyleBox[
              PaneBox[
               TagBox[
                GridBox[{{
                   TagBox[
                    GridBox[{{
                    GraphicsBox[{{
                    Directive[
                    EdgeForm[
                    Directive[
                    Opacity[0.3], 
                    GrayLevel[0]]], 
                    PointSize[0.5], 
                    RGBColor[0, 1, 0], 
                    Dashing[{Small, Small}], 
                    AbsoluteThickness[5]], {
                    LineBox[{{0, 50}, {50, 50}}]}}, {
                    Directive[
                    EdgeForm[
                    Directive[
                    Opacity[0.3], 
                    GrayLevel[0]]], 
                    PointSize[0.5], 
                    RGBColor[0, 1, 0], 
                    Dashing[{Small, Small}], 
                    AbsoluteThickness[5]], {}}}, AspectRatio -> Full, 
                    ImageSize -> {50, 50}, PlotRangePadding -> None, 
                    ImagePadding -> Automatic, 
                    BaselinePosition -> (Scaled[0.42000000000000004`] -> 
                    Baseline)], #}}, 
                    GridBoxAlignment -> {
                    "Columns" -> {Center, Left}, "Rows" -> {{Baseline}}}, 
                    AutoDelete -> False, 
                    GridBoxDividers -> {
                    "Columns" -> {{False}}, "Rows" -> {{False}}}, 
                    GridBoxItemSize -> {
                    "Columns" -> {{All}}, "Rows" -> {{All}}}, 
                    GridBoxSpacings -> {
                    "Columns" -> {{0.5}}, "Rows" -> {{0.8}}}], "Grid"]}}, 
                 GridBoxAlignment -> {
                  "Columns" -> {{Left}}, "Rows" -> {{Top}}}, AutoDelete -> 
                 False, GridBoxItemSize -> {
                  "Columns" -> {{Automatic}}, "Rows" -> {{Automatic}}}, 
                 GridBoxSpacings -> {"Columns" -> {{1}}, "Rows" -> {{0}}}], 
                "Grid"], Alignment -> Left, AppearanceElements -> None, 
               ImageMargins -> {{5, 5}, {5, 5}}, ImageSizeAction -> 
               "ResizeToFit"], LineIndent -> 0, StripOnInput -> False], {
             FontFamily -> "Arial"}, Background -> Automatic, StripOnInput -> 
             False]& ),
           Editable->True,
           InterpretationFunction:>(RowBox[{"LineLegend", "[", 
              RowBox[{
                RowBox[{"{", 
                  RowBox[{"Directive", "[", 
                    RowBox[{
                    InterpretationBox[
                    ButtonBox[
                    TooltipBox[
                    GraphicsBox[{{
                    GrayLevel[0], 
                    RectangleBox[{0, 0}]}, {
                    GrayLevel[0], 
                    RectangleBox[{1, -1}]}, {
                    RGBColor[0, 1, 0], 
                    RectangleBox[{0, -1}, {2, 1}]}}, DefaultBaseStyle -> 
                    "ColorSwatchGraphics", AspectRatio -> 1, Frame -> True, 
                    FrameStyle -> RGBColor[0., 0.6666666666666666, 0.], 
                    FrameTicks -> None, PlotRangePadding -> None, ImageSize -> 
                    Dynamic[{
                    Automatic, 1.35 CurrentValue["FontCapHeight"]/
                    AbsoluteCurrentValue[Magnification]}]], 
                    StyleBox[
                    RowBox[{"RGBColor", "[", 
                    RowBox[{"0", ",", "1", ",", "0"}], "]"}], NumberMarks -> 
                    False]], Appearance -> None, BaseStyle -> {}, 
                    BaselinePosition -> Baseline, DefaultBaseStyle -> {}, 
                    ButtonFunction :> With[{Typeset`box$ = EvaluationBox[]}, 
                    If[
                    Not[
                    AbsoluteCurrentValue["Deployed"]], 
                    SelectionMove[Typeset`box$, All, Expression]; 
                    FrontEnd`Private`$ColorSelectorInitialAlpha = 1; 
                    FrontEnd`Private`$ColorSelectorInitialColor = 
                    RGBColor[0, 1, 0]; 
                    FrontEnd`Private`$ColorSelectorUseMakeBoxes = True; 
                    MathLink`CallFrontEnd[
                    FrontEnd`AttachCell[Typeset`box$, 
                    FrontEndResource["RGBColorValueSelector"], {
                    0, {Left, Bottom}}, {Left, Top}, 
                    "ClosingActions" -> {
                    "SelectionDeparture", "ParentChanged", 
                    "EvaluatorQuit"}]]]], BaseStyle -> Inherited, Evaluator -> 
                    Automatic, Method -> "Preemptive"], 
                    RGBColor[0, 1, 0], Editable -> False, Selectable -> 
                    False], ",", 
                    RowBox[{"Dashing", "[", 
                    RowBox[{"{", 
                    RowBox[{"Small", ",", "Small"}], "}"}], "]"}], ",", 
                    RowBox[{"AbsoluteThickness", "[", "5", "]"}]}], "]"}], 
                  "}"}], ",", 
                RowBox[{"{", #, "}"}], ",", 
                RowBox[{"LabelStyle", "\[Rule]", 
                  RowBox[{"{", "}"}]}], ",", 
                RowBox[{"LegendLayout", "\[Rule]", "\"Column\""}], ",", 
                RowBox[{"LegendMarkerSize", "\[Rule]", "50"}]}], "]"}]& )],
          TraditionalForm]}
       },
       AutoDelete->False,
       GridBoxAlignment->{"Columns" -> {{Left}}},
       GridBoxItemSize->{"Columns" -> {{Automatic}}, "Rows" -> {{Automatic}}},
       GridBoxSpacings->{"Columns" -> {{0}}}],
      "Grid"], Scaled[{0.99, 0.99}], ImageScaled[{1, 1}],
     BaseStyle->{FontSize -> Larger},
     FormatType->StandardForm]},
   AspectRatio->NCache[GoldenRatio^(-1), 0.6180339887498948],
   Axes->{True, True},
   AxesLabel->{None, None},
   AxesOrigin->{0, 0},
   DisplayFunction->Identity,
   Frame->{{True, True}, {True, True}},
   FrameLabel->{{
      FormBox[
       StyleBox["\"Fraction of population\"", Bold, 
        GrayLevel[0], FontSize -> 28, StripOnInput -> False], 
       TraditionalForm], None}, {
      FormBox[
       StyleBox["\"Time (Days)\"", Bold, 
        GrayLevel[0], FontSize -> 28, StripOnInput -> False], 
       TraditionalForm], None}},
   FrameStyle->Directive[
     Thickness[Large], 
     GrayLevel[0], 20],
   FrameTicks->{{{{0., 
        FormBox["0", TraditionalForm], {0.01, 0.}}, {0.2, 
        FormBox[
         TagBox[
          InterpretationBox[
           StyleBox["\"0.2\"", ShowStringCharacters -> False], 
           0.2`15.954589770191003, AutoDelete -> True], NumberForm[#, {
            DirectedInfinity[1], 1}]& ], TraditionalForm], {0.01, 0.}}, {0.4, 
        FormBox[
         TagBox[
          InterpretationBox[
           StyleBox["\"0.4\"", ShowStringCharacters -> False], 
           0.4`15.954589770191003, AutoDelete -> True], NumberForm[#, {
            DirectedInfinity[1], 1}]& ], TraditionalForm], {0.01, 0.}}, {0.6, 
        FormBox[
         TagBox[
          InterpretationBox[
           StyleBox["\"0.6\"", ShowStringCharacters -> False], 
           0.6`15.954589770191003, AutoDelete -> True], NumberForm[#, {
            DirectedInfinity[1], 1}]& ], TraditionalForm], {0.01, 0.}}, {0.8, 
        FormBox[
         TagBox[
          InterpretationBox[
           StyleBox["\"0.8\"", ShowStringCharacters -> False], 
           0.8`15.954589770191003, AutoDelete -> True], NumberForm[#, {
            DirectedInfinity[1], 1}]& ], TraditionalForm], {0.01, 0.}}, {1., 
        FormBox[
         TagBox[
          InterpretationBox[
           StyleBox["\"1.0\"", ShowStringCharacters -> False], 
           1.`15.954589770191003, AutoDelete -> True], NumberForm[#, {
            DirectedInfinity[1], 1}]& ], TraditionalForm], {0.01, 0.}}, {0.05, 
        FormBox[
         TemplateBox[{0, 0}, "Spacer2"], TraditionalForm], {0.005, 0.}}, {0.1, 
        FormBox[
         TemplateBox[{0, 0}, "Spacer2"], TraditionalForm], {0.005, 0.}}, {
       0.15, 
        FormBox[
         TemplateBox[{0, 0}, "Spacer2"], TraditionalForm], {0.005, 0.}}, {
       0.25, 
        FormBox[
         TemplateBox[{0, 0}, "Spacer2"], TraditionalForm], {0.005, 0.}}, {0.3, 
        FormBox[
         TemplateBox[{0, 0}, "Spacer2"], TraditionalForm], {0.005, 0.}}, {
       0.35, 
        FormBox[
         TemplateBox[{0, 0}, "Spacer2"], TraditionalForm], {0.005, 0.}}, {
       0.45, 
        FormBox[
         TemplateBox[{0, 0}, "Spacer2"], TraditionalForm], {0.005, 0.}}, {0.5, 
        FormBox[
         TemplateBox[{0, 0}, "Spacer2"], TraditionalForm], {0.005, 0.}}, {
       0.55, 
        FormBox[
         TemplateBox[{0, 0}, "Spacer2"], TraditionalForm], {0.005, 0.}}, {
       0.65, 
        FormBox[
         TemplateBox[{0, 0}, "Spacer2"], TraditionalForm], {0.005, 0.}}, {0.7, 
        FormBox[
         TemplateBox[{0, 0}, "Spacer2"], TraditionalForm], {0.005, 0.}}, {
       0.75, 
        FormBox[
         TemplateBox[{0, 0}, "Spacer2"], TraditionalForm], {0.005, 0.}}, {
       0.85, 
        FormBox[
         TemplateBox[{0, 0}, "Spacer2"], TraditionalForm], {0.005, 0.}}, {0.9, 
        FormBox[
         TemplateBox[{0, 0}, "Spacer2"], TraditionalForm], {0.005, 0.}}, {
       0.95, 
        FormBox[
         TemplateBox[{0, 0}, "Spacer2"], TraditionalForm], {0.005, 0.}}}, {{
       0., 
        FormBox[
         TemplateBox[{0}, "Spacer1"], TraditionalForm], {0.01, 0.}}, {0.2, 
        FormBox[
         TemplateBox[{0}, "Spacer1"], TraditionalForm], {0.01, 0.}}, {0.4, 
        FormBox[
         TemplateBox[{0}, "Spacer1"], TraditionalForm], {0.01, 0.}}, {0.6, 
        FormBox[
         TemplateBox[{0}, "Spacer1"], TraditionalForm], {0.01, 0.}}, {0.8, 
        FormBox[
         TemplateBox[{0}, "Spacer1"], TraditionalForm], {0.01, 0.}}, {1., 
        FormBox[
         TemplateBox[{0}, "Spacer1"], TraditionalForm], {0.01, 0.}}, {0.05, 
        FormBox[
         TemplateBox[{0}, "Spacer1"], TraditionalForm], {0.005, 0.}}, {0.1, 
        FormBox[
         TemplateBox[{0}, "Spacer1"], TraditionalForm], {0.005, 0.}}, {0.15, 
        FormBox[
         TemplateBox[{0}, "Spacer1"], TraditionalForm], {0.005, 0.}}, {0.25, 
        FormBox[
         TemplateBox[{0}, "Spacer1"], TraditionalForm], {0.005, 0.}}, {0.3, 
        FormBox[
         TemplateBox[{0}, "Spacer1"], TraditionalForm], {0.005, 0.}}, {0.35, 
        FormBox[
         TemplateBox[{0}, "Spacer1"], TraditionalForm], {0.005, 0.}}, {0.45, 
        FormBox[
         TemplateBox[{0}, "Spacer1"], TraditionalForm], {0.005, 0.}}, {0.5, 
        FormBox[
         TemplateBox[{0}, "Spacer1"], TraditionalForm], {0.005, 0.}}, {0.55, 
        FormBox[
         TemplateBox[{0}, "Spacer1"], TraditionalForm], {0.005, 0.}}, {0.65, 
        FormBox[
         TemplateBox[{0}, "Spacer1"], TraditionalForm], {0.005, 0.}}, {0.7, 
        FormBox[
         TemplateBox[{0}, "Spacer1"], TraditionalForm], {0.005, 0.}}, {0.75, 
        FormBox[
         TemplateBox[{0}, "Spacer1"], TraditionalForm], {0.005, 0.}}, {0.85, 
        FormBox[
         TemplateBox[{0}, "Spacer1"], TraditionalForm], {0.005, 0.}}, {0.9, 
        FormBox[
         TemplateBox[{0}, "Spacer1"], TraditionalForm], {0.005, 0.}}, {0.95, 
        FormBox[
         TemplateBox[{0}, "Spacer1"], TraditionalForm], {0.005, 0.}}}}, {{{
       0., 
        FormBox["0", TraditionalForm], {0.01, 0.}}, {20., 
        FormBox["20", TraditionalForm], {0.01, 0.}}, {40., 
        FormBox["40", TraditionalForm], {0.01, 0.}}, {60., 
        FormBox["60", TraditionalForm], {0.01, 0.}}, {80., 
        FormBox["80", TraditionalForm], {0.01, 0.}}, {100., 
        FormBox["100", TraditionalForm], {0.01, 0.}}, {5., 
        FormBox[
         TemplateBox[{0, 0}, "Spacer2"], TraditionalForm], {0.005, 0.}}, {10., 
        FormBox[
         TemplateBox[{0, 0}, "Spacer2"], TraditionalForm], {0.005, 0.}}, {15., 
        FormBox[
         TemplateBox[{0, 0}, "Spacer2"], TraditionalForm], {0.005, 0.}}, {25., 
        FormBox[
         TemplateBox[{0, 0}, "Spacer2"], TraditionalForm], {0.005, 0.}}, {30., 
        FormBox[
         TemplateBox[{0, 0}, "Spacer2"], TraditionalForm], {0.005, 0.}}, {35., 
        FormBox[
         TemplateBox[{0, 0}, "Spacer2"], TraditionalForm], {0.005, 0.}}, {45., 
        FormBox[
         TemplateBox[{0, 0}, "Spacer2"], TraditionalForm], {0.005, 0.}}, {50., 
        FormBox[
         TemplateBox[{0, 0}, "Spacer2"], TraditionalForm], {0.005, 0.}}, {55., 
        FormBox[
         TemplateBox[{0, 0}, "Spacer2"], TraditionalForm], {0.005, 0.}}, {65., 
        FormBox[
         TemplateBox[{0, 0}, "Spacer2"], TraditionalForm], {0.005, 0.}}, {70., 
        FormBox[
         TemplateBox[{0, 0}, "Spacer2"], TraditionalForm], {0.005, 0.}}, {75., 
        FormBox[
         TemplateBox[{0, 0}, "Spacer2"], TraditionalForm], {0.005, 0.}}, {85., 
        FormBox[
         TemplateBox[{0, 0}, "Spacer2"], TraditionalForm], {0.005, 0.}}, {90., 
        FormBox[
         TemplateBox[{0, 0}, "Spacer2"], TraditionalForm], {0.005, 0.}}, {95., 
        FormBox[
         TemplateBox[{0, 0}, "Spacer2"], TraditionalForm], {0.005, 0.}}, {
       105., 
        FormBox[
         TemplateBox[{0, 0}, "Spacer2"], TraditionalForm], {0.005, 0.}}, {
       110., 
        FormBox[
         TemplateBox[{0, 0}, "Spacer2"], TraditionalForm], {0.005, 0.}}, {
       115., 
        FormBox[
         TemplateBox[{0, 0}, "Spacer2"], TraditionalForm], {0.005, 0.}}, {
       120., 
        FormBox[
         TemplateBox[{0, 0}, "Spacer2"], TraditionalForm], {0.005, 0.}}}, {{
       0., 
        FormBox[
         TemplateBox[{0}, "Spacer1"], TraditionalForm], {0.01, 0.}}, {20., 
        FormBox[
         TemplateBox[{0}, "Spacer1"], TraditionalForm], {0.01, 0.}}, {40., 
        FormBox[
         TemplateBox[{0}, "Spacer1"], TraditionalForm], {0.01, 0.}}, {60., 
        FormBox[
         TemplateBox[{0}, "Spacer1"], TraditionalForm], {0.01, 0.}}, {80., 
        FormBox[
         TemplateBox[{0}, "Spacer1"], TraditionalForm], {0.01, 0.}}, {100., 
        FormBox[
         TemplateBox[{0}, "Spacer1"], TraditionalForm], {0.01, 0.}}, {5., 
        FormBox[
         TemplateBox[{0}, "Spacer1"], TraditionalForm], {0.005, 0.}}, {10., 
        FormBox[
         TemplateBox[{0}, "Spacer1"], TraditionalForm], {0.005, 0.}}, {15., 
        FormBox[
         TemplateBox[{0}, "Spacer1"], TraditionalForm], {0.005, 0.}}, {25., 
        FormBox[
         TemplateBox[{0}, "Spacer1"], TraditionalForm], {0.005, 0.}}, {30., 
        FormBox[
         TemplateBox[{0}, "Spacer1"], TraditionalForm], {0.005, 0.}}, {35., 
        FormBox[
         TemplateBox[{0}, "Spacer1"], TraditionalForm], {0.005, 0.}}, {45., 
        FormBox[
         TemplateBox[{0}, "Spacer1"], TraditionalForm], {0.005, 0.}}, {50., 
        FormBox[
         TemplateBox[{0}, "Spacer1"], TraditionalForm], {0.005, 0.}}, {55., 
        FormBox[
         TemplateBox[{0}, "Spacer1"], TraditionalForm], {0.005, 0.}}, {65., 
        FormBox[
         TemplateBox[{0}, "Spacer1"], TraditionalForm], {0.005, 0.}}, {70., 
        FormBox[
         TemplateBox[{0}, "Spacer1"], TraditionalForm], {0.005, 0.}}, {75., 
        FormBox[
         TemplateBox[{0}, "Spacer1"], TraditionalForm], {0.005, 0.}}, {85., 
        FormBox[
         TemplateBox[{0}, "Spacer1"], TraditionalForm], {0.005, 0.}}, {90., 
        FormBox[
         TemplateBox[{0}, "Spacer1"], TraditionalForm], {0.005, 0.}}, {95., 
        FormBox[
         TemplateBox[{0}, "Spacer1"], TraditionalForm], {0.005, 0.}}, {105., 
        FormBox[
         TemplateBox[{0}, "Spacer1"], TraditionalForm], {0.005, 0.}}, {110., 
        FormBox[
         TemplateBox[{0}, "Spacer1"], TraditionalForm], {0.005, 0.}}, {115., 
        FormBox[
         TemplateBox[{0}, "Spacer1"], TraditionalForm], {0.005, 0.}}, {120., 
        FormBox[
         TemplateBox[{0}, "Spacer1"], TraditionalForm], {0.005, 0.}}}}},
   FrameTicksStyle->Directive[
     Thickness[0.004], 
     GrayLevel[0], 36],
   GridLines->{None, None},
   GridLinesStyle->Directive[
     GrayLevel[0.5, 0.4]],
   ImagePadding->All,
   ImageSize->1000,
   Method->{
    "DefaultBoundaryStyle" -> Automatic, 
     "DefaultGraphicsInteraction" -> {
      "Version" -> 1.2, "TrackMousePosition" -> {True, False}, 
       "Effects" -> {
        "Highlight" -> {"ratio" -> 2}, "HighlightPoint" -> {"ratio" -> 2}, 
         "Droplines" -> {
          "freeformCursorMode" -> True, 
           "placement" -> {"x" -> "All", "y" -> "None"}}}}, 
     "DefaultMeshStyle" -> AbsolutePointSize[6], "ScalingFunctions" -> None, 
     "CoordinatesToolOptions" -> {"DisplayFunction" -> ({
         (Identity[#]& )[
          Part[#, 1]], 
         (Identity[#]& )[
          Part[#, 2]]}& ), "CopiedValueFunction" -> ({
         (Identity[#]& )[
          Part[#, 1]], 
         (Identity[#]& )[
          Part[#, 2]]}& )}},
   PlotRange->{{0., 99.99999795918367}, {0, 1}},
   PlotRangeClipping->True,
   PlotRangePadding->{{
      Scaled[0.02], 
      Scaled[0.02]}, {0, 0}},
   Ticks->{Automatic, Automatic}],
  InterpretTemplate[Legended[
    Graphics[{{{{{}, {}, 
         Annotation[{
           Directive[
            Opacity[1.], 
            AbsoluteThickness[1.6], 
            GrayLevel[0], 
            Thickness[0.007]], 
           Line[CompressedData["
1:eJwV1nc4198XAHBklpbISBIKfcsoSdY5tsj+4GNFyEzZKxUlSkKSKKWBJJLV
ett779JAEpLx+VAIkd/799d9Xs89z33Oc865z727Hc+anmJiYGC4zsjA8P9V
JH71yQOhKtUiJ54g7hd0eM0uucvLLR1K7Ov65PLoUBX8IkPCLR8c2V8Nm+XS
oV7Gx5XVrQLE589U3sihQ2Nst+68awfMRCrZzWTRoUnx8tsp16/AH045eDad
Ds03v/iMu9LBKM6dohFPh6spyU23ZGfAf69P9cE4Oux3A+tD+TNQduFShPAN
Oviy3TznmzMLCn7cPxdi6PBPS6585uFvUNZU2R4fRQe+mlCN6Rt/oG+yMdXj
PB30ytgMx1zXwPniQjzhTgfZNcf57TNrsIlZnoXiRodYYft2UWUGNIqr5p9w
oYO/47sASi0Dnh1R4trsTAfNMe/akl5GPHFb/KPSCToMTw+cDJ5fh4rNn47v
NKWD8OrrtFV5dtzR7cgycoQO3A9OzfCcY0fWW59aJeTpwA7bNKUq2NF8aK3Q
Q44O9PAzkyd0ODDM/mbzqAwdypn3KFZarkeJEwJ5byTpYMeZ2HcpmBN7uv2x
TYAObRvlOZjttqBjsWPgzWUadOtzpbSHbUHpKwt+txdp8PEabW9q2ha8GSjr
lbxAgxGWp5pS/Vtwj7+9evwvGqys8oZTbbYi9wSNxXaCBvtoSwu5Vlw4cNTB
+cQnGlxtLxsxt+DGeb7zXD+LaRDHeddPOJAbLxQ/C4ospEGSXiDT5G1uLOng
MBF8SYP0einh8Pfc2O5BN1R7ToNX5ek2ORQe7OU9u2L/iAajLyK6/5luRxmX
ZqGpWBqox2tVPjXiQ5WEQsFdJ2kQrlf8rPsMH/ZL12QZnqBBOYvordUbfLiz
yFQx1IYGimEMLmatfLjqVuNZZ06DQ+7EhjVdfswuKA/+T48GYhqylhbqAjhR
UKJ28CANWP8I0pgPC2KA2eXM9WvToFl4vU+aIoiMQn0xhX+n4ZLXcqW1nyB+
U975w3xxGv5977v1skAQs2JXZuNmp+FPZ+JRW6md6Mx2uqPp+zSM57BfKRIX
QhWNoLQTDdNwSnp5o+xGYfTI4zUciZmG41+iM/mEhDFo6zrdtKhpkIvmUWGQ
FkYJHyZVw0vTwPxV5nSHsTCy/eFkexgyDY/jXJu9koTx+57T3suu0/B1ujcq
Z8duVHjkX3pFYxqscvPXRPeJoDxl3qhjfgqQqnJng5IICsXPryudmQIJ5hap
3/oiOCn9leXx5BQs2ozZVXuJ4P6FA1+tvk1B8oadpQ4FIsj9ec4quHUKejxi
gu8riOKz/JR1px9NgYHkqdntOmKYsfu6zSbtKVi+HkAMWIhhXMGjoAicgmza
lSsZLmK4UYRHjaY4BczFWfwHo8TwVWpEe7H0FLxTHVczqBPDrBMPg+b5pmAv
xTPxssYerDSSfq8+MQkMF30OzcBeHFzzebIaPQmFvecDmhQk8GDiKG9y/gRk
X3F2HD4mgZE5pnbNTyfggby+0V9rCWwsE+9YSJ+AmBQ+yQPnJVBbfPmoQsIE
ONkW9SdUSWB/57ejdt4TwD0yrkHVk8TOTF5JWekJCPxtxvXDZh9Gpkcc5Xr6
E5S49uUzX9yPs3UH8lPDx8H1b+L9TKoMFpgSjYNzo3C2/sehfIODuGMimKn0
xHeIsWbds3paDu9s+3FbLm4InBrOuci6yeN7reK+qKP94Ky813DhrDyKBcK3
IPF+cCnoPEwEyWPOSebLvjz94HZvD4tWtDy6yDq9jZz9AmfOdjyhZsmjKW80
n1DOFwjlFf12cUQeT+owFO3f+QUSXZtt2h2OoDarURht/WeoYuM38bRSwPg5
YQdT1o8w9kRK79NJBRRp57lwc74POFFTQ8dDAYWP5cUOjPQBNfjsYdFzCujD
YxqVVtMH9PE6/i9pCniFdfDQq4g+2NnsO6w3pICH8taUrBj6ICS21W+f61Es
rJ2NsGX7ALJbw5N/+itiy1h25KxSL7xj75NoCFNEjwZlRUPpXlBnkCIyIhXx
9xeO6hKRXqDQv3y1T1LE0+KgkMnRC4FtRyQ/FCniwMJjQ5aPPVB6jU5U/1LE
1RWeY/WBPaDLZP/tnrcSbvYJ3S5e2g1dSyV+IcFK+EFQYqj3ZTdYz3KyWoYr
Id/ZW/2xmd3gOfRuH1eCEg6Z3jXfEd8NceXb/a/mK2F27Lm0Asdu6A1tZw2g
KaF4VbJo+YZucPitst/wtDIOSGkd3H+qCzZyMXT2+ivj29+p00rWXfBOptrP
5rwyyrcQby2MuoD7jDbhFqeMUXfaHPOOdkHjuKHe5ZfKmDm5xDm4qQtkBu3d
3swpo3jRH1ctohMYmiIyRM6roIx1b83Mjk7I+6Gh++yKCmqEXZUx5eoEa1bW
Kek4FRRtXkkrY++EYo2YQyrpKsjhJZjpPNkBbuWJ1ZZVKhjQbxsm9rADOoue
DMWyqGJeSvqq7sYOePSgTvDPDVV8nuPlkTvfBmm2+/vMk1XxrjstQnC0DVIE
bt0sfqCKKYoeLfd72yAu2YHVN18Vs+UGinuK2iA07i99qlMVGQOD9mzwawPT
C7I1w9sAi24X37s71wrMJ+67t6cCBuXLbGxb1wprO5jFDjwG/Of/t0ZzvgWW
P3kMXs8B3JPj/aZlrAVmzBXMjhGANcmiQmzNLdBv0KNc2w9o8O2/IwdvtsDn
B8zsA5sRJcKa/I6LtEBRnOKXblNE6S3NWySNmsHx3iaWdxaIRL0qp45GM3Bl
D0s9skZ01xAq9j7SDN5VMZfOOiKuWM9/GdvVDPvnPkty+iJy3Z4wspttggyr
c8FaNxHt6/eMuyU3QZJYKc+bDsQKy4r8vPFG0JBNgPQexPrFuLr/Bhvhl4qz
e1QfYlfjwIHinkYwtuQso3xFjF4cbP1e3gicMbbOszREp+y3YmW3GyGSvlK4
b5MaBn8SVjXSagT/dyrG94+rYe+13MDnzxugxLqB6ZOxGorEbrp951EDLCwb
l3Cbq+EtgWrXuDsNEKLkLBBrp4bnOWeW711ugAulMSOhZ9SwJGVv3GHbBogu
7wumJqjh2BG77dTNDXC32ufRtl41lIgcpHKer4cvjn/NjD6qoZbMJbqCfz0I
rrvCer1fDYUt1D6e8ayHBxopnkyjapiYsBKwYFUPT2rLD8/Oq+EW/U7C70g9
5NZvaG7nVcfOkWHDnXN1UNGc+euajTrmcW+X/OlXB4V8nT7n7dWRr6rd5uXp
OshwWZ7xdlLH+qOzDy6cqoMYJiO6pac6LgzuVJCxrAOK4uLknnPq6CBS/m1M
sQ4mnumNVt1Vx3dnjmbfW1cH3NfofUuf1HEpJvv579RaYO3jt5weUMerfMWH
42/VwpKY5oehb+oo2M//W+ZGLQxWpvQ2/FTHpOtS01HhtfBsUa3r9pI6HtHk
Fw1zrQVVt6RmWX4NZMjdtzFKvhbcdY6WuVM1cGtFij/tYw3QJPjrCmw10PnU
hgst3TXgu36pdclBAw8W60++aK2BsLY3/dfcNXA2RqXnamUNJJgprDwL1cDe
N1S2q9k18Mr+iNJEmgaevsi1nBdSA0zBh996fNPA9Vvi3T2EayDaiqeqcFQD
Y5Xtill31ACn0nzj8k8NZLbUvZHNUwM8/4o/xvzSwKhar46V9TUgESm3mLNO
E9cvzg6OzVeDUcKhI5N7NJHl2cZporUa0rJlSzw9NLG7ODFR/UI1NH5yakw/
o4mBG3XU7oVUw9z65C89vpoYcsQjddG/GvS9lhmVz2kip/EnmSrPaliWrTHk
jNXEm/UObtesqsGKoIzn5mnis57bybOHq2F7e9AO2owmCt3KmGb4VQU3f5dF
eAdpoWW76X8igVVwpjvhpO05LVz5s7S7wrcKjhc4qele1MLdu/GQ/dkqYD3L
wSgcrYUcHGyp2W5VEDZBCe9I1sLNJpv4HWyqwOXb5AWpV1qodzx0n71aFSh3
8IdNzWlh5eH4yGubq2AsJyDQzVcbXWfc2/8UVYLFzn+D2YHaeLm0n21DQSXU
xUfp/AzVxvGdILj7RSVk+N/h87isjb0hU03m2ZXgqPr2nWeSNqpGPxgdSquE
wa6Vf2deaeOLcLbIc1GV8H7xcnTAsjZu9ojneWFTCbXaiSmXLung5d83bAI3
VsKoC9EWGqWDMsYO1002VAJr9AiTX4wOalvmZklxVIJug7yXU6IOum8+n0Jj
roRWnS9qmo918FLmHq/1SxXQoys2yVKtg+H/jibyfqyAYb1XKtcYdfGF1037
7ykVwGj0eTg+XBf1I3aduC5WAY3l5qL+kboYaqHGKLW7AhKkupyoV3XxdFDg
jZ6dFSC8qXFEOEEXg1PKzcV5KwDbSsYK0nXRRFHdYpajAsL1b070lOuiKrN1
OudMOTDo6v7iXdXF25u3sBqVk1Z7xfgw5BgqNrXTIxzLwVrzR/PH88ewI+rX
pQT7cijW4UvaeukYNjqItj+yLQc3w9C9l2OO4fjw04hWi3LoslHVd7l3DNmf
tQio65fD48D6pP1lx9AlrXvluVw5aOZ+EH/LoIfbc16/ducoh6u8fwy6o/Xw
ZsZxG7Z3ZZDU2Pi9+roeBsg7MX16XQbpIXdDiuL18O71pajckjJ49UUlM+mO
HlbPaYpYFZTBaHrkisVTPTRZKPRvzC4DdQmu51/q9TCI0ib6704ZrCgcYB9l
0UdPL/ZL74LKwNvaqfrPZX2UTMsrEFYug03pE0PKV/Xxr6JP7RHFMsj97rMW
EauP71iyU4wVyuDH6XBlztv62FpScyFargxOXLz/SjhLH7c+XLdt/YEyOJ7R
l3OsUR/D7u0dcxAqAwma/q17nMexLDng1jGmMvgWIecMt4/jpQmme0XtpbB3
+6Y479TjKOLi1Hu4rRQ8cn68fnT/OOoe5nB621IKc913NzBnHcf+4ZnQ2sZS
YBdjLGp8dRylOOu8J6pLQaq+jdH043Hk0UaK/+tSCF3vmu68wwBjM7nWBz8q
Be5bqZ+vPTLAg3pnfzCFlML699u6fDMN8G9/49xoUCkw8MY12DwzwDfKBdNN
gaUwffdS8YECA9w0opue5F8K9Y8947oqDVDRymBazrsUggtV1PmHDHCcJyjx
oWspDHR9e5YtZIg37uXThSxLIWvLvpCGe4YYkHQhOV6BzG/MapH5oSEKOopa
JB0phdfEtSD1DEN8TtNdSJUvhUaXnwFluYb41YHl/VO5UpgozfYtKjNEXu+2
hTaZUjjgLn46/ashZnuN79KQLIXiKjH7IFEj1IwkcloESqHKd5eW+HMjfGtR
/N9+hlJYnqcnCOYbYYS1yFXvNQLkQir7txYZ4UpYdHjJPwKyL570X3lnhOYC
ezTUVglIiH3ypKvZCC+kSTM6LBPgkCXOFDZhhIK0hKm3cwSsTd2xH+c2xlrn
sO9ffhLwQPihoArFGJVcHY+VvydgU4xs4wELY/xQNtMuQfri72o/IaoxljI3
td3qJc+rH21eszHGQJY3hz17CBA5/V9ItZMxDqDck11dBGS9fvVex88Yr21t
Sn3QSsALw7Y400RjXJ6L1f5VQ0BZ2DKDW6cxyprzBw4UEbCQPzZzqdsYb5sc
3mBFWuZ799D9XmPk3WnP/b6QgIxjzyt7PhrjraHdEe0FBMRstw2Hb8b43uf4
m/p8Aixelq1t/2WMO5R8NVufE0D/Hv6vbpsJXuO215fMIGC3PtuKqKUJCset
G9ueTNbvvUa3gJUJDoYzPS+6TYC2fXj2VhsTNLk4W2lM2sNvibJ2wgStN2cO
Xk8ioPjeZN5nFxMUjL36meUWGT/VYX8z0AQjQ3zusyeQ8TdSav7dNsHG/Uap
OjFkfIfk9U+9JniMSOq8f5Hsh2hV5vIHE+wS/LxLm7RnELVyxycTlHG8X0q7
QNZvV/S83YAJdl5KHEDS8WdG7IdHTdAz8mfJeBh5/sZ0uckFExTvGLiiHUqA
sD734AqfKfYXhXQoBBAQW/9PRtjOFNe6urkmPMmPo8+Y7E57U2wYvO+ZTXpu
R/tBgZOmmC0SvexC2tbnvhz3KVO8KPPv7YgHAQcElRXYvUzx97XL74bdCWj3
CYGZMFMMt+e+O+5KwJadcwaVaab4We3XbQFnAm75/fRw6DfFr/5LJZvsCBDQ
DvUxGyT347kon20JeMy3IVh7yBTzREMEs0gXlu2/sn/EFLeyPv5PlXQnm3f6
4qQp6vy4Bt425LylLfQk/DXFTU8nhfqtCLhau06lSsAMNdYr13dZEBDGI7RZ
xMoM3avyxw6YENBWwGENNmZ4NTAmaM2YACHD+QxbOzNMfMgm20W6IqpV8c5J
M2QJs9oZQJppMdSF08MMs06f7is3IiD6c1/ZQqgZcvF+LLAyJCAx/ebpljQz
DPjJzZyrT8AzSZZm/yEzjDjTtEhoE9AtqPbXa9gM2yVGRFNJr2w+v991xAxp
8Z6egaQNF+birMbNkOO5o5Es6bnqETPVGTPUYnR0y9Yi+2FbO8DGQMGqRLHm
e5oEfIy7PHt3FwUlfYqzk9UJYJ1j5K86QUHd0Fiej6oELL5MiRtxoCBxLtzg
LelJL2lmdicKsn/NeniXdOcPW7qhKwWTuP9LsSN998vruv6zFDyq4tc0okKA
VI2X72I4BXsSuYQXlcn7kfipRfoJBaFy44KsEgFPZQouPPhBIe/XBYfpIwSc
4Zldev2TgqIrAWLvScstywR0TVKw2dF7tZR0Zc1LT+YZCqpwiNFiSX+0eEn1
WKQg//VrjQdIs5/PPyjPYY6Jo04mfvIEuDXljbXtM8dFzvVyGw8TIOmYY7jq
ZY6h+aHRwQcJaLyv+PLXWXPUsKk3dSHt8ql567iPOQq+btpPIZ1hPNnbHWCO
8xsbOWVIC8N+m+zz5jgobHluXJaA7YIvXM1umONL4RPstqSZPhSEP8s1x1MF
HPEGMgR8Ofa20HzSHIMeM3yylCJA3SiDGjBtjhM/t7/RIZ1Dif+XRDdHnXKD
zCOkQ+1P6fX+NscP3lPPeEkLBGwdNl0xx8nCVOuPBwigPnTfarzRAtmpW41s
SX9Y4PfWk7bAoThH6TP7yfl4EnoA/Cww8OwR9df7COBiePVWMcACg725JJ+T
NrOd1ZIPssCFJ1386aR7ud1OHDhngWq9/XzRpPuumMfvuGyB8690Yi1J97vK
zP5JtECW06Fqy5IEjP43Vvyy0AJ123PytEkvFpkoi/yywAilgcElcQI4FeTb
t81ZYJ7A/UMzpIVLBRxYFizQuG9Hwhhp3drvl8eXLDCsQ8Whh3Rqb0DLC0ZL
3MXhaZtHWnE+1VppqyWOb9pT4Ug6TH44mCJjiZ4dE+t69pLvxRvfkqgzlth+
bi807iHzYy28/tjbEtFV71kF6XeU2ZPlvpYY/nxY4DVp/5mzmxYCLfFWmCV3
FulxcS/XUxctce13hn0k6e5kV37NBEtk6HQ2VSed6W97nrHQEvlWxc7XiBGg
L6OtFTZviW5fN938JEoAw/v3jP5/LJE27SzUQ/pVyKlyzyVLXJ35/bKVtEhN
5BGbVUtcGswdrSC9bF4jqchCRYvHAjeySOecw02L3FQsY3Hr9CfN0aDY5ydH
RSuFfk4e0g120u6eflTcaT103kmE7J+TG3E/gIqVAxn37UifcHu0sTOIilID
xdWWpBd8txXKhVFxeCJT8Dhpsat/llcjqbjukunmw6TDCytiE5KpOP2IbYqN
tCKb8cuSt1SUL/dxLthNQBTnNaZxgoqm64/uySXdtbWaIlBORY4XlRNZpN0E
5ZYuVFOx/s7a5TTSd2T51HVbqNguV02LJj1nM9TzuZ+KfXdiH9mTxpP8ezd+
pSJzslGuNenrLqbB8I2KJVY3CHPSIj61ghmjVNzV5vpDn7RJVPYpLxoVz2QI
+SuQTrv+7XX6DBX5Nqs+PkR6PEFgffcvKioFlvRKkQ6/F/tC/g8VXd/f1d5D
uvVhHYP7EhUP7GCIEibNm/XP9N5fKo4tPm/aQdrx+ZHMtlUq+vLc3cpL+sVL
7z9ra1R8wVtvx0X6f0DjpIM=
            "]]}, "Charting`Private`Tag$17178#1"]}}, {}}, {{{{}, {}, 
         Annotation[{
           Directive[
            Opacity[1.], 
            AbsoluteThickness[1.6], 
            RGBColor[1, 0, 0], 
            Thickness[0.007]], 
           Line[CompressedData["
1:eJwVl3c41e8bx4mkqK+kSJQQkb3OQdx3yN7zCGVkZM9kRUYysqOMZIZkU4hK
2c5JoqUlEpEoO/E7v7+e63U9z3U9n/t+v9/3c32O2nsZO26joaG5S0tD8/+V
N/lf0e3DT5WZrUPejgVHwwNGoSMeLvmgni7bLZUbDU8vVRUfd6mG+RVgaGqL
hi4JH2cGl8dwN2Yr0oo2BnoShzSXnF/AWvFPyxMJMdCrENU86/wZCIG06fzl
V6EvddRnyvkXBNGaLz5jiYNrNzN70yXnwVbnKVlNPg5EXOCMdPU8DBToPKW3
jwPfHakhvhULMF7vbK7aEAebp2Xa5+/8ARaTL2adVvHA8SxY9ef1FVi6MP1d
/EECaLft0J903gIPhztrWJgEklv2Swfmt4BW7FRS5JskSOQ5R+E7SYPXZw1L
uHYng799S4DpcxpsURK3tw5KBrVJ7+eNw7Qo0pujx3wiBb7+/Gh3aYkO01zf
hl9mSQWefw9y/8kxosMnxqVjNOnAdttxfn8II3bMVR4c4UkHRtinJvaYESs+
xpGaT6XDrwjPmbMaO5FRL1ObNzod2umPKTyx2IVa5pOKl5kywIY57U3kJWZ8
ZHSRuYj/BpB3y+2kt2HB6E/t5T2RWTCkw3qTEsqC7DFKGkxlWfA2bk7gVi4L
fjHXex1NzoKJ7XfVxD6w4LgQvuM+eBM2/rFHkKz2Yoi+4fhc3U0QnltbrrRk
RVcO0xTNhVtwjdI2YWbOhgf9J4OeZOdCEnO2H89FNrz4gGXWqTsXMrQvbpu5
wYZT3ZcY9BZzIb9LjCdihA1dX74weKefB03t+VYVpvux1u373zWG2/Ct6srQ
pvEBjKIQH2dH5YNK8ukndw04sPLM9ndCpAKI0G4oH/LkQAWdLj+CbwG0b+dL
/3edA1/bCq46JxaAQiiNk8kAB86WHFeTeloA0hdambY0D2KySvsNL5FC4FeV
tDBX4cRE7pmoip1FwLDCNUcvy4U/9yqG7/pSDGp1CW/ETbmwZfMeuXGzGCI9
1p+c8eNC9n1Hea5xl8Dm+Jv0mlouJJ5iMCy0KoGVwTR5azFuFMxWMa15VwJT
FYwx9YKHkWu8xlH/Yyk4iq/vltzNg89eWjy3pisH3dHYEo7DPOhrMzotIlwO
MrH7lWjEefBPmIyGuFE50H+WcH9hyIMZAnri/fnlUJjk3OeRwYOZLx3e2kMF
fP45fLXi0FHcgTcchK/dA8vK6i0+YV6kf7av/ANWAZKUspgUeTGq1XNJyLMK
jtP3i/3R4UXf5r7SypwqWLWatOnw4MW8HaLhxitVkMnE/ci2lhdlWkWXjtZW
wyvX+Et5RD4sG5sv9MqqAT0hx4UDGvx4U9S5L1aoDtYTAlo/mvPj1D79zqFT
dVA2FxNT7MSPj+J3+8ueqQP6htKDUlf5cS5gcf5UQh20KE+d0uvkR2aeDIfA
uToQMHVLi1I9hl5Tb17rN9cDTbiP9DwIoM4xAYFQ20aoGw4L6CUeR7p0SUXZ
3w9BkVW4mj5cBKXZY+v5Xj8B579peSUkCbxFF8vI79wJGfqzz4JsJfAcy7jy
dGAnPCk4/UPPRQK7trkzlF/rBA7NVbnlQAm0koVK9opO6MmwGVTPksC+QzE7
7892gpDYcbqpEQlsULZ7fMO7C2Zs21yETSRRQY/2oq5vN3A0HEjePCOJf03M
ptkju0Fth3fjkL0ksvsg07vUbsi9z7stxFcSleXTHyvWdoPuemxOf6okxq+L
lF3+1Q33040p7oOSuJxmFvTuQg94dX2XrtaTQq+WD9Jjpr3wBCvdRMylcCVO
yVH3fC+wtHoXlZ+Vwlsh2iylfr1QU73GWuwlhRPHtYT403rh902m3zdTpTDc
ceOxOqUXLrqJ10SOSOFRa05tGtU+CGUJFDG3kcao0x8VxLn7YSBe8fwrR2nc
t2GwyincD9zbaXINPaWx9z9B/Xm5fmhfu8akEy6NZ+8WylsY9gPNePYPKJDG
mC7XUdbIfohqbC8T+iaNnePO9MfH+iH+DMOxf+4yGJd5RJnh+gAoSzAvT/vL
oN0Rr/PqmQOwsJ21+3WoDBLi2US98weAVMt9oSZRBpVvptpH1A7AMUbZ+w6V
MsibWRafOjwATxodZPtmZHA9QPfGhQNk8E+4wPDgjwyK+lGenzxMBkE7rzdF
f2Vw0mpXx+oxMnW+hASFMcli0IDqlrAsGawc0tokTsgijVRPYKAxGZZZnp7O
cpXFreY/28qukaFisutAtK8sirC+KqJLJoPNo4Hv3sGyqEHz9rrGDTI8d34b
px0vixY/pqWuFZAhtf0X+V+5LB7dZXRp9iEZ1DKWbv+olcW9AhEH49vJsHrh
r9ebZllk8Kb79d9zMpzdv4O1tlcWd7zPExmmkEHE/bD5+WlZbOA8Xa48ToYv
p/gFjRZkcV8rsZh7igzp7MKrSmuyGH+0un1ilgzrHbLZ7Dvl8HmXpPaJZTL0
HNT71HdcDn9amDJk76BA6C/j6gcScig+s5+/hYkC4p2kiGKiHDrm777Y8R8F
Mr3P817WlEOplsCuBHYKOHSHOEm6yOHmN55rtAIUOH9SQH/ZSw5bdz2ZNBai
gFPtoGxroBzyHtKKuS5CAZecY9tPx8rhVhZDarsUBVxZBmd3JsvhxmDt9kZZ
CrjFBA9TMuWwPkmmN4NIAU+vF0WkUjn8JfdIh0WZAt4TQQncVXKofOsnWyVS
wMeS3+9roxzSP+VQk1SlgL9qkIp7pxw2HDBbW9GgwMWHfMKSZDm8nP81VV6b
AoGilL3Lw3IYVmTfeF6XAsHsfGPhE3L4eUiqI9CQWn8iuUdtVg6PWm61nTOm
QBjtpZqdi3JIYnlwQdKUAhEzA+HpdAR07v6ylGpBgUjbQGcSEwGP8L6Y4rGk
QNTIUQPufQRMcCiouXWGAlcfXzx8l5eAaoY/xjVtKHBN5iiDuzABvc0/2oWf
pUBcef9PCSkCsqxVvss/R4H4wxdHluQJmOGYZVphS4HEdJ62llME9Ox9P3rb
jgJJjP3F4VoEbPrWeCnMngLJYQGJakYE7N4tIqfuQIGU30f8d1oS0EZSgneN
ymnOfVYUWwJO65ZrZ56nQMYHf9V0FwJ+tL7cxu1IgRtGR06QvAlYbpN5LZnK
mV29rNyXCNiu87Z5hso3Ff3Xx8IJmMx34pyUEwWyaw5/LY0lYOJYwFUHKucc
6+11SyagQGS+UjiVc7P9aiWyCPiCNjkthsq3/zt8a+k2AVetT6RfpPKd6J6I
llICsqZY6RlTuWDN1yW8ioBJWQwvOKhc6MltqNZEwE9e+wT6qPcXj3cTdrYT
0G//BVsnKpeSfI9QOqnfFz2X8JNaz10y1450MgElWuKbzlG5TKV7zmKEgIp1
/HOPqPVXPPB5zfWRgAYXinA7lStFuNrHJgj4efRnK5Hav/sFXSWlswS0Ypjx
sKD2t+qAz3W3RQIeMI50tKP2vybhUIDEBgH3Dno1mFP1qaPpsl6iI+InA1N3
AlW/+gBvtRYmIrbUDtymo+rbdK5zn9ohIqbmzjafper/cNjrLyMfEeknyZ0/
SRRo1uIcJwsT8VJaU5oL1T+PpL3qLBSIaHBjb9NRqr/ayg5mc6kQUaSyTdyW
6r927udXxrSI+Ld0oiae6s+nOw4auVkS0ar3AEsx1b+TRWLa7+yIOL8yKeFI
9TczqqlquBLRzO8533+aFCBd8pLlCyEiQb74HTc1H7+mOg+O5hLx8pDf5nFq
vthiRlm1SoiYaGYlJk3Nn8LRBaYH94l4n2nnnAA1n1ctuTbT2om4n7M2uv8E
Bbj7fL9qfyEiy+bO70yHKaDidG304RQRT5HW3B05qfnedntYYIGI51cKjcsP
UKBBobdr2zZ59Nt9pGR+DwV07h2518InjypvUpQjNskQlDjgJ+wsj7d5Qs+0
vCPD7eNf3W96yaOgjgN0DVPn5fMVR4ZL8kj/hl22/QUZWP7xkr5ek8dU7bLn
vp1kuOsRdDK7Qh6/ChakLFSTYURfYPuuOXkM/d3VdvYKdd79UNwMXJbHuLZZ
OvkQMvDEGq1825THj2KWvLQBZHB/HDr99D8F3OcxbmflQgY6iVfkIEkFHIyd
OaGoTwbJvRGZ0/4KSHu1+dtT6nvRwvjmeHeoAu61+blBx0IGFRqx1uJoBXTY
cPxK2EkG01+jn89lKGDwj7xLAX8H4CKZIPS6XgFNxn0DtD8PwKO4X60dvxVQ
95bqhHfxAGhuOzeW462I3M9cU0nHBsD2j5KIvvtJ5CpVKe1l6IfdrDSDw/4n
8aRu1JzHRh+0SHT4WYWdxMPiIoGMv/uAzVO91SXpJMq4ND/k+dgHPVP62lE1
J5H/1fD2sbo+kPh0zuXh4km8972Mpdm6D2h6rxTzhinhMckj36IreqHgdifX
ynVlVFFmjmGR6YH6JIXRIWPEeZ3Wv7HSneDfomSYp3sKNfxz+Ds9OuBxX8nv
OCsVlP0UF3aI+BguaMi3XSCpYn2EWDNLYAvklkk2urmq4T46Y8MPvxoh9U/b
Fe/A06hSJyBFPFIHkxUBF1181XGxsSb+vVgVmHNvfiq7qI61ZW/z7h+ogs7k
qxrTweqYpmJEn7Z5H4r9szhco9Txb0xeWRLlPtgrN7e4ZajjXbpIa3Ov+/Dp
5camZ5M6vs259IW9oRJGVqNiA9bVcVc/o7qA9j14rp52MzJSA2tZT2SFlZbB
N6dWcvBVDXTp09VqTC8DhtiJbX7xGij9rltwPaIMNLvlPBzSNDAlqk73nlUZ
DGiMnlIr1EDZJ42uFXvL4JUm/8z2Dg3MDDfK3h9xF75qNynF0WriFfTpc3cq
BVqD91+TIzTR0mQxKNGiGHrazfj8ozWRrfGh8THNYkgRe+lAuqaJk++suHqJ
xcCzp2eCJ0UTMTDbWZKzGJDcOFmbr4mpWmF80R+LIEIn9cerdk18xvzVSsSp
CGg0NX+z/9PEyPlbGWfCC4HmVBPtnSAtPMF5PvbFiztwRu1739swLayzzzo0
+vQONGhwZOyN1EKONva6hfo74KIfLBAVr4Wsdn864eYdeGmlrOOUo4WzvMxN
Z+3uQOHFrgyRNi08vSKcrzKTD2qVrwWbabSRotVszqx7G66xr+gNxWrj7LGj
j121ciCjp2e8I0Ebr7MSB/bL5EB+UHZQfbI2LroqTQwezoGmUaWSjCxtHB4S
2RW4mA3f8qM3zO9q42i5IW3knWxQOc56b7RLGz0GlBTi/t6CDaIo47ftOria
R3y2t+0meJ9x6FiJ0sHfQY69j9wyYU/+jy8nr+ngg5IhvzxSJlSO+2xdSdTB
xgb3heunM+G7e8RJ5hs6WGYZL3v7SCacDc9r4inVwbMDR64HD98A3eI3FVo9
OmjQZvKG/dQNOD6nk57DrIvSVQnjyccyYOyKzHm4oYtiA2KHNzjSQODAniTv
W7ro0Wyo3r4zDVwrvj8oyNPFjgbP5cT1VFgcymaiL9XFdSm2LoMPqcDIT1vf
06SLdqMKO1zvpIJYF5nW+K0ukpxSYUo4FYJ3OeefP6SHu9f3DPRppgBb+q33
cQV6+Noq/a+n7nXYNbLvpW+JHtr+uJFvIHsdaNiTuq3K9fDdsX/8Koevw8/s
yAbRWj0c5F4ssJ5PhK5Ct6SXT6h8wYbB6UYiXKpTUjn4RQ+zJKZiH39NgI8v
x8rLDuvjKU+ZCdn4eChlEQ7qztFHYjzLWsDOayA2ablKf0cfM+VF5IYWY+FB
a1ygSrE+Vvflf4cvsdDjNB3QVqmPZ15c9DZ4EAs/HpX51rfpI/N/yjeVnGJB
9IKge/5nfWQc2JTS7r4KDU/5zwXyGWCcTcOJ5zdi4KnvkdOC9wywyKhgWtcu
CtaXfqVwVRug6AY7+0OjKJAJevJhb70BjjT13xVXiYKycDv/jRYDvLLiOaDK
FwUpiUVFL/sMkGlcbf/Wt0iwLRXcFvrDAMc0JRSaPSJhazbr3BSbIX6dkcpd
jbkCt3nucCmZGmJ02r8zntXhsCdeskfU3BAtCSoHnTPDIfxPh99hkiHSBX7z
8AsLB9uub31bVoYY4qOY26UTDrzuJ4I6HAzx2V/KGbPpy1D6oGlEw4/K98cG
GI5fhip9cpJxmiFW5N5aNaoPhbbQdRqXQUNcKYq9n7MZBMvVk/ORQ4YYwJoZ
oz0VBBLjQ1/yhg2xy0DImnkoCIq17j159dYQRxdkn/aUBEH8AesIGDPEt3uM
Unn1g8C8pm3rwG9D5PstclW38BL8Go/Y7NxnhB7PgwPZSIFwVGfHBp+FEdYn
T4vqL/uDzIjqEKelEY4y/VEO/eYP6uciyvZaGeE3Qb6mB8P+4Oq3Zrp11ggd
/kpWm9f7Q0POzP33TkZIL13SKO1DPT/74lzqRSMs/Ndia/fLD1yv33y2ecMI
C565Z55e8oWGF0IJ74aNsLdKOp/xmA+k8D0tWX9thDY/Zd5wHvABt0DSk0Pv
jFAqJ2hLfocP8B6JXbL5aIQuX8hLt6e9Idlz4tzXb1Q2LdXdVu0NrrvzZWaW
jTBxg6h47KQ38OiwfdrgMMYPCrPNRx97QmLXpgSPjTGyqp7ND0l1A/SZlOQ+
Z4z8vhWbu0LcYPEQRYrTzhjXCkvSK8+7gbVPngybozGeCDDiEyC6gSjXSSKj
hzHa9x1UWPjsChSfIJgPNcbjVWra76VcgYV7Ue9JrjHqazVfSvnmAul+0662
H4xxqLhwoTzECTjVg31MPhljkOWIfOMFJyjkYLqk/sUYyTxrQxQLJ6hrE4kR
mTBGu7NtvSIyTjC4wzt/dcYYq4bfR6f9dIQ9ucuvUv4aY3lZyJ6/9o5w7Tmd
0lNOExyzTwv+ZXEeQvcf/o/X0gRtGQ7843WxB3LtzjNgZYJHBE8Mi5Hs4bD+
UrG1jQkGJNCEamraw+OrAwpZdiZ4r233npLj9rBtNdiJ2dUE1Y7kzdL+sIPY
92/aloNNsDjlByd62UFafqp7f64JilSoBQVH2UK50PY+/y8m2NCh0rijwAaG
uE799fhqgnHbW5aY4mxg478wEecJE/R96H2bz8cG9JcXkyynTJD5TdV04ikb
WOyYMFGeN0Gel3NVp8etAa2ff9xBY4qD8dESKsLW8DYpaiH7iCneLFCaX+08
AwyLtAefnjXF1ua4UlFJEqzW3EyasDVF6ZGW4D+HSDDjIU7P6GCK9DZmv/oZ
SDD43fqXvrMpRoyzBTV8sIDs0QedH7xMMURwTMs+zgLEnnn4rkaYotSF3mbe
SXMwT3vXL15kiklPq3M6K83grkTt5dvfTTH4+0ifqpsJeO5fWHswbYokLrni
2DMmILMuEfByxhT1JxRn3mmZwJNnNW7086Z4ltifUn7cBN6a15BcV00xT2nz
859JY2AMq5aS22mG2ke/tAs5GYNL7/1JsrAZTvhObj3zNAIh+wr9fx5m2Prj
mI6lrgH05CnU/PYywx15dNmi0gbg9K5v75SPGe6x6BM+wGkAxYYzw0MBZjiS
ZvqSb0ofeEDEqizMDE9sCXqIx+jDAa4qZ5Pr1H1zoaa1Dj3Y9ro2orzSDDlt
E6j/bLowqtVcZzZjhmSClNDbTC1QMSgmBfw0w9nAHo7YCC2oME3ezPhlhg65
1pFarloQfM5Re/iPGRJVf0YwKmsBZ8Der8YbZpjxscnSY1ITSHcu7DXcbY70
c0d/PFPQhNfLB721xc2R9JyZUWJBHYaKgkXBzxwDaQJWYlPVgJWmqVkhwByn
4q9f7o5QAxPrhdNygeaoE1Byn81bDYbZXM6Khpjj4BXBt2/01eBNjFnyoShz
PMLzVIRmtxp8cJZYWEkzx9sl1eovElTh24nJhpo6c9zvUzTIma4Cq/VGJ3l/
m2PM3VPiHF0IzEQ5yr5FcxxqP7hR9xCB5xGn7fZlc/wXEhJGuoeg+Xw8amrN
HE/S1IU+S0G4NRzQX0VrgWbvO6M5rBEUlm6dUdxrgce1Hy16TgOEyn29ZCph
gfVCK+PcVsqw9dC38aqnBUrauAY8CFSEDwx1CYXeFnieTX/nzDlFaDFdsGv3
tUBT1s8npTUVwX/ea8/yRQtUftilTHtQEaYEPZwdwy0Qoz6+SG1VgKFM54Nq
KRZYN1hNvEivACX+1mG0dRbIxsNdO1xMBB0J9dOhSxZIJzxWTOCSA5qREVr/
FQtUClk1MN8lB01Bju1uaxY409jqHbUqC7zPoglW/yzwjZT0d8YRWVg3eyak
sJ2EySQHv8dJslARgntW2UgY9qTm/Et6WdjZrfDGT4aE1q6q8Yp/paHbRvyC
mx8JW40zTj/ZIwWsDi6teQEkXC98OeC3KQlnXQp2DwaScO7OqS3ZOUlY9t1X
JxNKQhaNItlJsiTwX1tZ/xdNQumiwazF65IQUfc4MSWThKpDc5XtLJKgsMOw
prGZhO3drH/qeSTgKnPctqlWElb2vbhxjFUCXu7tMOVsJ6F+FLNDMZ0EuHDJ
rF3uIOFhj4+30sjikCXJoaLZT8JDHH6HzlqJw6LVl1fvP5BQ14wx7HGIGKDd
QYHdn0moNqBAPmkrBglOxpdgjISpTc0LQ2piwOvznKv4GwmXBLwttPaIgdHV
MkePORJOq11dtCoUhdyEsQf58yTczz9+Oi9WFKZSOHcN/SZhwLrUvWV3UYjI
SaySWyHhPOWy0QJBFAbudNJcWCPhLs/z9mncosBeummc85eEbuosgjp0omB/
j1BC/kfC2OOBsYemRaCqxntla4uEgxPX3eheiMD/AG7hF0s=
            "]]}, "Charting`Private`Tag$17237#1"]}}, {}}, {{{{}, {}, 
         Annotation[{
           Directive[
            Opacity[1.], 
            AbsoluteThickness[1.6], 
            RGBColor[0, 0, 1], 
            Thickness[0.007]], 
           Line[CompressedData["
1:eJwV1mk0lV8bBnCkUlGJREknSilESf1F9515Ho/jGIrIUIaMGSKiMmQmGoiE
kBJCFDImkkxF0WB2zhMKGRLv837a67fWtfaH+9p7r73b+qKhLRsLCwuVlYXl
/6twzL+H94VqTrJY5bb8jNh/soxDbJezQxoMKga6qyWvgRqfp5n7HQpgqHxO
KDuHDxql3OzXOFRDmOA7ff5WUWiK7FCftW+Drx9FRvK2HYO3ciHlhP03YIqM
Bfx8pgbNcV/cxuwnQY96JOLYNB3Cbie9TZCeApOXOQXUD6Yg7gBmRwqmoMwz
a+rjUzNwXxt32T3vF1yY/CLC42oByyoyVVPp02B6Sc6xi9UK+Ov8lH5GzUFV
oEty9gsb0KxcqztivwKCXCvCTi8dQXrFepZvagUeH5+LndJxgkiK5XsReRbk
XpbI8fjhBJ7WFV7UehbEO2dO+G9wAeUR1/qSLlZcJ95YMnDUFQZ+9p/1mV2F
UsfLEywL3IHyryzlnywHznt7+Nly+QDvfduprZc5ULMmWFzFwQc4gEdZspoD
506P7ayp84HJIBfmGbV1OMM5Fxnn7wtV7HvlXpusx9dxx0KezfrBac74T8E+
nFigW5nQueYKtHLJrmM/vRlXH+jm4aYFQ4fWltvv/TdjRu6gR2REMPSET4je
SdmMD56sXWteHQxDqx8pS/ZtxssZGSXTYiGw9G9bEN2cG5/2Z1ZSVl2DAxML
f/JNt+A5E4033Q3XIex95ZAxjReXegknudhwiOa860G5xIu73NwUeD+EQ6Lm
JTbmLV70C777zGBzBKQ1SlKCunlRLPd65kJcBJRWpZnnUbfi5iOOBOfdmzD8
9GrHsiEf+n+ceV9bGQWKMSqvH+nxY6/iw7Kmg3EQpPk8t8OFHzudufCVQRxU
rRZJ+BfFj7GfzRrGvONAzp/FzugdP+omnlr5WR8HR86/3LCiLoBVKk9eFZ6N
hz1K0iY0xe14NdSjxjo7AdbMCU6wHxVEM+ddBklnkkC56OanQ1RB/E+xfp1S
ZBIEOy++NvMQRCcFvr7DFUmwPPgp4VmhIKaNnaX08yXD3If4/ywkd+LU14Xz
tp3JMJbHcb14nxDOtpdkxZjeAdtDi1zSXBTcUGD2/FVKCmh/Cc3iF6IgO9/o
wZ09KSATulWB5RAFO76qF/bypAL7NymnNn0KFrY3VjtEpkJGtH2zcyIFpdKL
TxFX78O3n1038nbsxjP5lG5fSAfT/IIVkQPCGLCQZCJpnQFIV0jecEIYwwyP
t2y9kQH72Vskp7WEsUVN8e/hvAyYNx85XessjCG3pqM2TWdA0oadr6wKhdHl
4TVHeuhD6LwQ4ZN6XAQ5FROCrCoyQUfM9hef2h50jAgsWq/9CBZver3sp+3B
Q9XqfxU9H0HOxPXrmXZ78Obb+DWFKY+A/Xm2wOEbezDN59/RQxOPoOLk2Cmd
hj1o1t1eVZ6QA6JUx/gQpb04e9h8RWY8F1gC3Y5MgSjaliX4S1Tnw9MfV/+V
6oniZ3hcHDyRD+bK8W8CLEUxctMAhVfoCZSuKzbfECiKSTLz1kTAE3BKnAkR
rRJFl3PtDG98Cr253l0W8vvwZ1eUtGh7ARR1BXi9Pb4faV8erN4eVwg5189Z
D2jsx5SxrcEcBYVwX1ZL76/ZflxKmuzb2VoIEbf5xSQC9iPE5D2oXFcENhbF
fbE1+/GLqnF817Ui4B0aU6JriuGLwulNPsHFcGnaaMuo+QG0VLo1o5ZSAk6Z
cisrTgfQ54hHi0p1CVgb7yb4rxxAqPua4zxQArplEw2a6QeQ7Yp58wmxUth3
Odz36dABTL3eRXS+KIUeturvXs4H8XGvc9vq72VwYsuBAvZAcWTNCNnF1K2A
96xmb1tjxDGGUc0fd6kCrH6FDyali2PmwdOPzt6vgGsfxreJ1ZL2H34UPEHm
o3ODdFZL4B03No6G2JdgtUHMMOmmBAba8HUa9L+Ca+z7Z/fdlsSolcXd5UnV
YP83PjWLLoVJhTe7rBpqIVGXqPO1Ip01rP+trxZeP1Bh6DhIoVNS2wHXmVrg
V5+X/eMthRsnBPqaROqgKfH0B9VkKfw4NetlHFIHYpL7V411S6GK8LH4bpV6
YFpVOhwwksZGgbHT//U0wMXG0SMFOodxayrUSkq9hQizNXv/OcngNS7hEp7U
D2Dz5rKdtIMsCqudOOdT3AU1awUMHE2PY3l2Z7J5Zw9IcwcljXvKoRjNL+zJ
8X6wmlYQ13WSxzXV2gFlN7/Dg/sNgnNRJ7H6+u76WK8BKI6W+9JhiDid8/WV
0a4h8KxQ0E/VPoUeLJK9D32Hobo563e4uSJywDpVtlcjUMT/wS3AUhH3Hjqz
y/D1CGTaLU652ihi8ZLzkbT6EYhg05s0cSStwLdZunUEqHLzzL2XFVGo9Ff5
ka8jwMjVHK65q4i64/rNJSsjwBs++WmhVxHfnXzLWYKjcF7tv8rzdCUUYnmu
NVAxChP7BRoKLZRQM9liS0/VKLivX3i3YKWEMWp6v5prR8G/9UVf+HklJGo0
lx81j0Ks0fGlXD8lPGSsHgSfR6HU8tgJRooS+u17fGN4fhTYfI6WX/ihhDXM
4nx+mTFIyZEucbygjNZbDNo9MsagqdemKc1FGTfsef0+P2sMZtYnfel0V8bn
bX5WgzljoOW8yCp/WRkjQ+pUNQrGYFG6TpczUhk3Kcmqz78cA9OX1LH8J8qY
YrjpwlDXGPC9994xMaWMw0dDjVbYxyFuuvKqq7cK7rg04hJ7ZhxcOmLPWlxW
wVOavIqcZ8dBu9DmlHqgCl4MfKhxw2Yc1lxcx0oJVcGmW+cXPR3GwZ9BDWpL
UsE+KQk2BfdxsPvBvCJZqoK2NWKPfK6Pg3ybgD8xo4JVOj8ns/LGYSTP65KD
uyoG+VTY8E6NA23n8tecS6qoo3rwnOHvcWiIuaE27qeKtD2Pb0fPjEOmZzL/
hRBV3LvubwbrwjhYnyyvcExUxUmFD1YdrAz42r607FKqipuT/qTv4mFA93xI
qNeiKjbcPsHnLsOAetX428HBajjRnhsj586AYbuXrX431FBtV4L6lAcD1oQO
sXlEqOEtp57iTC8GqL+RdbaJV8ORhK1Z63wZ8E7tyynlDDVUnSzYUB/IgE71
PczVtWoolcPz/G8kAwY0SxXCWdVRvsrujX82A1j1Pg/EBKnj3eaUd7PdDGiq
MhbxvKaOvRr5DJNPDIiVbLehh6mjs8fNpRc9DKBsbBqixKrjpevvl72/MABb
S0YK09SRb2glfvw7A4K04hidVeqYdZ+WfY/JABZ19d/b/qnj8pkZL2RhAsup
UtZ0Xw08NBzztkiUCWbKo809ARo4c3xMYWofE56r8SdyB2vgRv7tj8XFmOCg
6ycaEqGBN1sdPTIOMqHd/KSW3T0NzG1Sab8qxYSMS42J4pUaWER1ctwsxwTl
/I/7ylk00QGN7Ny1mRC2bU6nI1QTj1mnVnm4MCGxqWmw9qYmJvUYSJ+7yIQ0
37u+xTGaKDm4PGrkyoTSLwpZicma2LxoKyLtzoThtGtLtEea+H2H5Y8BLyYo
7t/y+EujJq61f/5LJIAJS8clOIZXa6GFRNZuyk0muJrZ1M6FaGEWJXCVUBYT
NqYxvsuHaaGTUueOGdL5g24rVyO1MPWOZcDbbCaMOgXJc97SQg/Zy0LuOUw4
E5haSsnWwsQo2fGKx0zQzvyUp9GkhenRQXsOFjFh/4RWwj1ObXw26akbUcWE
H1dlzsEtbVQTf/r4bDcTRPk2Rrve0cbzXKeMNnxkwoW80bIHqdqYZ8N0fE56
puPuBvZsbVyj6PabvYcJHHtYi5tKtfF26JOzaZ+ZINnYymrYo43sTpePVHxj
gt96+7RzO3TQ+8jpnIhxJvAm3Pkc/kAHld+KjD75y4T13Tzt7lk6WBg5xia5
RPa7LfqNea4OtgyWlD8h/fNu8HOJQh1k5YlZePyPCY0ZjtHtr3Xw4Df55ocr
TPApUlAU+K6Dfv5xk0GrCOhv/5GbI6SL7+V8NafXE5C9+YDvm3u6eIqpdbSJ
nwDJEdN59nRdbBuwFpcTIKDsZbi3YqYuLljfrnlMuslu3KsyX5f8L6S+idpO
AONVjntxpS5WmDZo6ggSIHF+n1PaN13knZP1qNhFwPOaPZbeInq4WLngqydK
QI37LpV9j/Xwy+SAqtdhAhZnJ2MFC/TwBTVtYwtpGd/XfdzFenjlh14c5QgB
OYFnPZcq9PBD+vmmZtKxkQ8ftjfrYd/8tVWCRwmwyt7H5s/QQ+7d1/sLjxGw
QiRbjvHq47NHux7kyxNwn5IuqEDVR6Jsp9m4CgEbI6SbJGj62GYzuU1SlYDA
6VoPIbo+uvM6prmTtmocbl4x10e7sM2cf0kLOx30rbXRx+HeQat16uS8ykq7
1Tz00XG7xC5BTQKe6rZGG8br4y5JBZ4dugRU+i+yOHzQx/WNPwRCjQn4UzAy
Fdyhjw/EojXqSUsNdnxP7dLH0rcvlVlpBGRqPH7d2aOPbHTT+36kI/gsguCH
Pqa3dQ5eMCGA9qxyhe+3Phaesf16ypSAycGg5QYeA/y6L+tJswUBu7XWLomY
GODWl4M39G3I+XUrdWw3NcCGt7vjr5BWtQzK4TY3wOpwL5980hc8FqgrZwxw
2+K7j2vPkf3cYz75bGeAmzKV+l+RViXaLOMuGWCrWawYxY7MR92uW75lgL2Y
e/WdA5lvE7vZ22WAR1gLZGqdyT5EarIWPxrgNUPaGiZpR2/66x29Bhhg5fyc
x4Wc367Q2dP9BviNxzr7HOkYlyHLgWEDrAvOHWK/SO7PlSbD/GOAgl2tQydd
CaBo8X5d4jdEpX5a/R13AiIbl6Uopw3RW22N4q9LBKDbiPROS0MsuBM1usmb
gJkd7w9vP2uIbJd2eEqStnBLleG1NUSvsRRFR9ISgvLHOZwN8ZenV9kg6fdu
vjDlb4gWhzy2fPAhYPPOGZ3XKWR+uUkw2Y+ABI/xC1Z9hlguqRc4EEDAdlU/
N6OvhpjVo8Tyl3QG/wYf1e+GaDOQ6sxzhYCiSvHr4kOG2Mtay6VM+sNa17R5
piHKj4XbZpLemPKnM/avIV7cxHv1bCABYfWrFGq2G6EuUfmpNYgA/61Cm4RN
jbDxlzjFPYSA1sJ1ZmBuhGw35AZCSQvpzmZanDZCiw02camkq2+8k0s+a4Sv
alXLmkizzfvZcV4wQtXuvSJC1wgI/fyp8o+fEYZuyQtvIB2fFufUkmKEu4XY
V6+9QUCu2Opmz+9G2CTF+c8kjIAOwVN/nQeMsD81zNiB9NKmAHH7ISNMM65L
9yGt+2cm2nTMCCU672+6Q3qmdsjo5JQROqgL6veSRov6/rUsVLQ4+NDWJJyA
nuiQX3d3UXGVkZukZgQBa2ZYBWrOULHz4GU7zkgC5p/djh6youK2hPi+7aSZ
zofYOWyoeMF3WkWM9IdRi0ldeyrObqn6rUL67peyhr6LVKx6lF9yhbRknbP7
fBAVGU3pjJ+kafG9LYceUpHb1fVMXRQBj6QKr9wfpaJ1+/oi7RgCXLb+Wigb
p6Ld3rRtdNIyi1Je7UwqPjW28LAh/brumSP7FBWPCnhw+ZHuoT2jX5inonfb
8rts0hwBBYdl1xmjLM9M0DJph7dPRloPGCOl5cpcdiwBYtZ5uv+cjTHme2VP
fxz5PqbKPft90RjzivHCCGm73mbuMTdjDOLrm5kgnanP7OrwMka+XPfZFdIU
EDfPCTDGr+3lmbvjCeATfGpvFGWM0YU3XtuQZvtYGJSbb4yz2e95Bkl/0Sgv
MmYa4860bt22BAIU9TLpXj+NMW1KdvQj6TxqzHLipDGuL5z1+Uraz9JWs2ua
3E82I+wn6e1e3AOGS8Y4bE4z3ZBIAD39PLc+Fw0DtEUaVEh//CPgqnmIhj/z
uCdKSHc89JMADxq2yLwsuXaLgC0speVyXjQM27jsEEHayOKXiqw3DYWs726L
Jd3F63BG4jIN480n7O6R/nTdOGZHCA07exzfF5Lus5f6NRdPw9g1K3X9pIcP
jjx/VkRD44Akm8NJ5PkoNpAX/k1DShj/yTbSnMdl3/PM0PAorfVdJ2nKq+1W
q//QUFq036SHtHr9YMjYAg0jBARsfpC+0+XV8pTVBC2dDXSnScvN3jE7wW2C
iY3yfnzJ5H2THfChSpngvn2NJ8xIr7xwL7nhYoIyIeKsPaT71hTdzHA1Qb1w
L64+0hXUX2er3E3w0UZ5vu+kPacubvxzyQRjj+nsHCM9ts/Z3jbQBN/atrPO
k+5IshdQjjXBFT1CdNttArI8LQJYi0ywSL5h1pC0lpSqiv+sCY6GjqvWkGbp
7mb1nDNBcZvzBvWkS31tqxwXTNDmgofpG9LCddeOmf8zwecBEtatpBeN68Tk
VtNRGVxovaTzLuPGeV46Hjjf2DJFet0buU8eMnS8KjX9Z+cdAt6cPnTe0YOO
4oonXriR3mLj8DLVi44bm9sDPEmfcXjA9cGbjhT/cfQm/cedp0jGn45HozOr
/UnvCZtb/HeNjlklwWmhpIOKqiNjk+g44JzLSCEtt1b/WUk5HT/bTr9qIH2D
M5xt7CUdy/ZkyzaRbueupW6vomNu2I6nzaQdBGUWrtTS8eBFWlIb6WRpfkX1
FjoeYlPV7iU9Y/6983MfHf1SPuoRpPGsgCjXNzpG/ZebPUH6pp2hD/yg4/7/
LP9OkRZ2qxfMHKYjNSbg/ixpgxs5ts4TdOQYfNWyTDrl5o+ytCk6Dn8b5Ga9
S/YVu319x286rrq/bLyKdNC9yKeyc3S0itrWs5b0u/QGlvMLdNT9KMC3nvS2
7GXDe3/p2LuJ35CTtPXjY1mt/0ir8EZuJP30mevcygodRa9trt9M+n+VBUvP

            "]]}, "Charting`Private`Tag$17294#1"]}}, {}}, {{{{}, {}, 
         Annotation[{
           Directive[
            Opacity[1.], 
            AbsoluteThickness[1.6], 
            RGBColor[1, 1, 0], 
            Dashing[{Small, Small}], 
            Thickness[0.007]], 
           Line[CompressedData["
1:eJwV1nk4VV8XB3BEIyoRipJUlIoSEq1lyjxfXEOZyph5KKIMRYaEVJKhAREl
FHHuNU8pQkKREJLpyk9Chve8f53n8+z17LPO2d+9n73H1t3wAgsTE1M0MxPT
/5/Ct5efpu2qOs2hxHOJ+yUDStaL7XZ1TAfFBt+fUi8YUHX5ZYaoYz7k7g+d
McpjQL2Ep8NaxwoIqhBovfWcAY0x7ep/HD6C/sd9rtNZDHgnF1Y64fAdDJwo
yu7pDGiK7/EcdWCAn7+ik/JtBtxMuvfujuQ0HPy53HUslgHijmB+PH8aGHvS
7wvdYoDXuvgrXs9/Q2N3+OpcFANWVKXKpx/9BxfGFg7eDmcAX02A8uStv6Bx
5cRL5yAGaNLX6Y44rMLOb0+yCCcGSK7a/tk+vQoWulkCFEcGxAhZteyVZ8I7
YTOSY/YM8LEt86XUMuGQ+6VDm88zQGXEo/ZNBzNqv8mcPnWOAYOT32wu/1mD
WU81HQQNGSC0XJKyLL0eZQ36hYdkGMCddmGa58p6VPZaHROVZsB62KZypIJ0
cm6bsxQDGMFu4+fUNuCjfLVfwxIMKGfdJ1dpuhH9WSrr34ox4Cx7QlfoZXZ8
9KjOqHkHA5o5pDewnt2CYVFpfvGLU9CuxZXUErgF/4PPHnfnp6A7cmr/g5Qt
aFZdaX9vbgqG2J6pHOndgsnrrp+4PTMFS8u8wVSLrejOFTZhMTYFB6cW5vLM
uJB7A7vwuS9TcLOFPmRswo1hD9QZP19PQSx7sreQHzdGohyEFU5BoqYfy/hd
bvz9a4V556spSK8/IhT8mRvrdgw3Q+4UFJenWzyn8GBFafTq2cdTMPwypH3F
cDvm1W6rGo2ZAqXbqpXP9Phw+uS9/O02UxCs+Tqn3Y0Pb5YH1Kqem4Jytr13
lm/xYSZEfPOwmAK5QCZ7ow98aPlAZwNhPAXHnYhNq+r82HGSUrNLcwpElCVN
TZR2IFu5/t3dx6Zg7V+BKdYTAlhrk/p2aGUSVAqju45SBPCxwsJq1L9JCHVd
rDT3FkAlzaf54vOTsPKj686rAgFMO1tx3Pb3JPxtTThpeUQQuz+VKd79MQmj
z9ffKDqwC/MrNVh5GybhwtFFDkkOIXz3zszqQtQkaPdEZPLtEsKFxlsP+MIn
QSqCR4HpqBAeKAvPrQuZBNbvEhc/6gvhNetUeQ7/SXgS69DkmiiEgzrhlgYO
k/B9siP8+c49eJr/4I9nSpNglpe/uvegMM4Yz8nYzE4AUhXubzoljDaXon4r
MSZAlPX9kf+0hDF15VuJ4NgEzFuMnK12FUb/xUHD8u8TcG+TIM26QBjpyRKC
uU0T8Mk56nKq7F7czbtz4XD6BOiIXfi9XU0EH1xr6C1UmoDFaF/im4kIXpaP
z+BSmIDsqRs3MuxFkONp0nsXmQlgfZ3FfyxcBLNeaYhtFJ+AstOjijp1Iuhv
+qRmjnsC9lNcEsKU9+HmCy+exQyPA9M1z+PTsB/NuzO3JoWMw8uBkOVivf0Y
s0Vmy64r42ChktAQZLUfba6/2ZnqMw7FG4osNl3bj4Mps0bhDuNwMXE2bH/5
flRWtzjApjMOX3IudVjKH8CErPuxRdvHobAjyPedrChy0eKS2zLGIPvGedtB
DVFUKLul/zVlDNKktfT+mYti94hMz9fEMYhK4hM7HCSKbLGmfjXXx8DOsqg3
rkoU1QtamY+fHwPuoVFlqqYYTo38bb+1Zwz8/jPi+mlxEIvF5Ra17/2CU1wH
81mviaNQhAoPOI2Cw7+E1EyqBEab1jA7fRoG9/qfx/N1jmHHYHyZgMIPiDJf
u2/5ohRSoy+bnb3cD3YNV+wlHaWxWa0n9r1EL5yX36875y6Nzquq+tq7e8G+
oPUEcUkaW/7cfNjJ0QuOD/exqUZIo+xVkYl14z3g5v7xKTVLGm2f3JTuy+yB
AN69A9eGpDFF4genlWAPJDg0WbRYy+CD+64+3du+QtU6fgMXM1m8GyzlHby7
G0aeHtH8YiOLK0E7OpU3dwM7qiirOcvi/JnwkG2rXUC97H5i7xVZrD7kWNTV
1wWM0Tr+nhRZdDrDE/FfWhcINnkNavbL4su9t/Iu7+kC/5gP3gcdTiLtlqpS
wdFOkNwafO+Xjxw6HjUt1/XogLL1XaINgXL4/Wblx3m7DlBiOkJkXJdDG3eV
1TzTDqAwer5bJcqhVN3Us+PQAX7NMmKdRXLYo0Nkl3J2AC2SQVTPyKFGiEhs
Rv4nUGexGnjocQrzRU4c/TzfDtb/KYjrXpRHqfKTy6HP2oCDi6m1w0cex1gK
3r5NaYMyiWpviyB5TEm26ZiPbwNutzOEY6w8BmbXcSYFtkHjqK5m2Ct5zL+7
q8LAsA0k+qwc387K43xI59Xc1VZgeheSIRykgEqpj7xrbFrhxU9l9ZwbCtip
ZpwmTW0F87VrJ47GKuAV6xrpIt1WeK0cdVwhXQH7hfgTGk+1gmN5QrVplQJm
/6XvtNveCq1FT/tj2E6j2PveiMfJH+FxWp3A31unkSbanVkQ1gIpluJdxvdO
Y3PC8WAR7xZI2nEn/nXaadxdqPLqmW0LxN6zXuuVfxqLCr27+xRbICD2H2Oi
9TRmNDuUcTK3gOFVyZrBbYDhyxxWjqHNwHou1anlAWCG/cS2x3EfYHUnq8jh
J4BuQSJn14R+gMUvzn3RzwF3NDkp+Hh/gGljWSMNAtDp6nBMiMkH6NX5JF/b
C9hoUjipLvgBvqaxrv+2GXGv45HVqy/eQ1GsXE+7IeKzuExZ8e4msH3IyVZm
gnjnz+eifR+agCt78Mhjc0RLJzInlU3gURUV6m6LmOWu/MA4uwnEZ7+KsXsh
ctN0z0n6N0GG2ZXLqvGIFuaCa+cEmiBRhMbz9iPisVD1TreL70BZMg7SPyGK
r6/Potu8gxmF807hXYgxg+Gh203fgb4pO53yHXF8z0XpEcV3wB5lef73FKKd
cFD0Eu87uM5YKjzIqYhvzSy/L9U1gk+Zgn6qtiJy56sqcYg1whvzBpYv+ooo
b6fiXL6rEeYW9d9wGyuiwLPerQHcjeB/6vyOmLOKyPk55fUWpka4SosaCnBT
xP2lH3aWdTVARHnXZWqcIuY6sIrP3myA5GrPx9s6FDFa9IkwfaYeemz/Gel1
K2KJvi3z81/1ILDmxtroXkXMFGbne9RfD2nKSS4sw4qYfi2t/llLPTytLT/x
+48iCu3WFxTJrYe8+k1NLbxK+Ekr3bvxQj1UNGXORFoo4aEf7MXXBuqgkK/V
M8hKCe8sseVu+FoHGfaL0x52StizIJ2b3F4HUSx6DFMXJdQVulvQVlMHFLn5
8X1XlNCIf5XnTlYdjOVoDlclK+FKbb7+Wdc64I5kdC18UUJ2DhHfgdVaWNvF
bzr5TQkr2LR/wEItLIiodPYPKGE3k190xkwt9FUmdTT8UsLra9Q9g4drIWde
se3ughLe570yGvK+Fk47JjZJ8itjJL+ialZSLTipnaQ7UZWRm998TEumFqZE
+esKLJWRs8pWdlSiFrw2LnxYsFZGiT3sS1EHayGw+W1vpJMyvnEvaPwhWAtx
RrJLOQHK2B69UDLAWgvFVjKnxlKUMbNCln1DRw2wXD5R6jygjLFXHGe6/Gog
woynqnBYGZkmj4lIe9YA+6k/jYu/lLEqqnPpgUsN8Ky87o6aUcZLfOlRXtY1
IHpdav75GhVUnzjnaa9ZA3pxx2XG96ngr6pTmpTdNZCSLfnGxVkFDyknugg1
V0PjF7vGdDcVDOFedIbGapjdeK/nk5cKrjtrf9Suphq0XBeZ5a+ooFdvyH9v
S6thUbJGlz1GBdM1Tn9PyaoGM4IymvdCBcUUWDYqhVTD9pZLO6emVfD1ya/D
/SerIf4/eojHJVX8zcuZFlBSBW7tcTaWV1RxJLj42WhRFWgX2CmqX1PFZ2yc
I2avqmCt+wZmoQhV3GEePauaUwWBY5Tgj/dU0WCyaI3KwyqwHxi/eqRYFd1o
Xtqfr1WB/Ef+wIlZVdRTMjsmq1UFI899/Ry9zmAVq8/ihbFKMBFc6cv2O4Od
AZr+Oj8roe52uNqvgDNoWJ4xLTNUCRk+9/mcw87gR5n3NJ6+SrA9XVrmkngG
fS1G/GbbKqGvbWnFrfgM5jkc+3aqrBI+z4dF+C6eQYOSRbe+mEqoPZOQFBqq
hsWZ1HO9Jyth2J5oDghXQ3leKZ+7MpWwNmKIxTtKDXPWLMbon6gE9QZpV7sE
NbzmWlPxQaISPqj1KKo8UUP3R6JzvQcq4ZO6yDhbtRrqZhzbZLG9EgY1ixUi
mdVxOSupNPRXBTDrfR28HayOtrXtI69cK6Cx3Hivz3V1lDHri9zpXAFxR9rs
qDfVUetXn0KkfQUIcTYOCcWp49fJkmZXqwrA5jcjBenqWP5VHC0MKiBYK37s
U7k6fj7Wua3uRAUwqavP8C6ro+fNaf5qJtKKxcyP/DXwdubN0s60cjBX+dnU
HaSB3fbbXxY+LIfXanyJW0M1MHlk3434pHJw1A3YHxalgc1Y8tE0oRzaLE5r
2T/UQMEpeuTa8HJ44lefKE7XwFApi+NjruWgktd5oJRJE4ev5v0rgXK4yftX
pz1CE2c2nWsZHKNDYmPjj+poTaxTnPp1a5QO6f7J/kW3NdFA9gjTqRE6FPco
ZCbe18QV92qehwN0GE6/vmTyTBMfZ5e99uqmg5IoV25PvSb6NooqX62nw5Ls
4fXDbFpYywhcWXxKBw9zu+q/YVqoelWKfuw8HTjTx/rlb2qh2p5Pxgds6ZD3
w3M1JEYLl/MPfhC0psPPi8Hy7He1MKdxUXOLJR3OXUstFsrSwlwLeetNFDpo
Z3Q912jUQvmhLw5UFTqITmndeciujSyT9rJK++kwECJ1Hu5q47C4ddjSFA32
b+eM9XigjZPHnPXtJmng/PxnyeNUbRTlvBH5fpwGs+3Jm1iztLG7ulTu0SgN
1oswFzUWa+Na3SUf80EaHKlvZjbs1sYoxa5DWztpELDRIf38Th2U4rRYuFpO
A+47D75GPtZB++7MGzvu0GDj521tXpk6+O27zJfReBow8cY2WOTo4M9oJrG3
cTSYTA59fbhAB32PD5aaxdKg/olLbFulDroY1EdmR9LgcqGCEn+/DqbeuXjI
J5gG39oGcrJ36SI9gmuE7kaDrC0H/Rse6uKKpffUtA7Z34jZPOsjXTQp0ZT7
oU2DEiLyklKGLnatM/br1KJBo/0vX3qeLs56JBMVGjQYo2V7FdF18ba7vF2q
Kg0OOx24mP5dFw8XcF+8rkCD11UiVpf26qHkkkbxv8M0qPLarXogVw8dbPMP
nN9Kg8U/jDiBfD38tY71YfIWGkj5V/ZuLdLDO7Gn37RtpkH2NRufpTI9/EQ/
3qvISYO4mKdP25r0kP1535DYJhpYZx1gCRzTw4xvlY58bDRYnbhvNcqtj3fm
BG+7LBCQJvRIQIGij7LXzzq3/CCAM0qy8bCJPsbmrG84TPraf9Xeu6j6+Olp
YeatQQKs64ebVi30kfGF+lN3gADhi4f8q+30UU3C3KOrj4CskuLPat76yPaj
QIHpKwEvdZtjDRP0sfJ96L8XrQTQAxeZHFv10frU9erzFQTM5Y9Mh7bro+To
M4fOcgIkfrT3p3bo47NAv0h10hkauZWfuvWRa5OF4hE6AVHbLYNhQB8XNM/4
rZYRYPKKvrp9Rh+bU9nvvS0mgPEjeKVumwG292l/CH1JwB6tdUt7TQ2QuntR
1iadAKnPyu07zAxwiXPnjbk0As5YBWdvtTDAYdtTojGknb0XKKvnDFB5m6XX
21QCXj8cf/HV3gDtck05eVLI+omPVvF+Bphh03SgL4msv5VUs3LXAOdYtjG/
TCDrP4pFf+kwwLXDu9ZJRxAQt7cqc7HTAGc5qMVd4QS4XKJW7vxigKY/6976
kxbeHfHn7DcD3M3BV1x+g4DbbkNWg8MGeNLidpT2dXJ+jnSp8TkDLLJ2sbgU
QoCQFnffEp8h/qZy5a8LJCCmfkVC6KwhDiel+7N6kRdHzxFJQStDPDEx0kX3
JGB2Z8uxHTaGOOCr7nGJtKVnqhT3BUP0nX2gO+5BwGEBedn1roao0a9A++xO
QIunP0wHGmJxr+qxN64EbBGc1alMMUTLRim1VCcC7nj/crbuNUTxavar620J
2HEmwNOozxC9PG4JtdoQ8IRv0+Uz/YZ4fovf9H3ShXTxG+JDhighNcErSrp1
nUf6/LghbmZ2C9G0JvOWMvcp7p8hSr2UTb9/joCbtWsUqnYYYZmK42ZDCwIC
eXZtFjYzQkW/Kic0JqC5YIM5WBjh+upUT07Su3T/ZFieNcLlZt7MXgoBFeEf
5O7bGGGBhXasP2mW+QB7dmdyfHf8hTdGBER87aLPBRgh8tWtPWFIQEJ6/MX3
KUZIj7PjNtIjIEeMrcmn3wjnI1UaWDQJaBdQ/Oc6SL4/PUDzG3kxX9ocJO4w
ZIRh/CcmSkjrzs3Gmo0aYe3DT1GupGerh4xOTxvh4gjzsa/q5HpY1n5bx0RB
e/dyrlI1Arpjw34n76Zgk12aX4wqAWtnmfmrzlEwNSa3+boiAfOvkmKHrCnI
HW+QZ0d63PUo63o7CmoPHMpWIt3605Kh60BByZPb/zKRTu4pqet1p6BZ4uzU
VSTgSI2r13wwBbsT30oEA7k/Er68P/qUgnH7JvTuKxDwTKLgatpPCr7J+9fH
JUeAG8/vhZJfFKyqZX43f5LcH4sSvm3jFHQ4nPSuj3RlzSsX1mkK7qs5wJlL
utvkFdV5nuzXv/CJCun1QfnHpDcYo93Mq9ErsgQ4vnsx0nzQGK+z3LywKE2A
mO1z3WVXY7SSYMHjUgQ0psq9mnE3xo8Oi1m7Sdt/ado66mmMrX5VguykM/TH
O9p9jZGHI1Ju+DiZdxC3yA4yxtvzyUeTSG8XeOlgdMsYHym3LzGRZuksCM7J
M8aYu/3N3yQJ6NEoLTQeN8aKFzm0qqMEKOllUH0njbH/LYv1K9LPKbdXEhnG
qGoSyZVOOsDqgmbHf8YoJD6WEUh6h+/WQcMlYxTkiAySJU195LRVn8ME1+V0
zRQeIaBzjt9D86gJWl3+mVh4mMzH04DD4G2CqfqF274eIoCLqbhUztcEm/fe
4WgmbWT5W1X6kgky53BzVZLu4HY8d/iKCdrxdMllke66YXx7Zxg5zuu40Zt0
r4PE778JJij27kwyJ+nhQyOvXxWaIIdhpZLOQTIfRQbywjMmONGcvjgiSgC7
rHTLtlkTDF+aje8lLUTbYc02Z4LyrqmS7aTVa3+EjS6YoLhncySd9IMO3/cv
mU3xe+F0SiJpuT8PzE9tNUW/iSh1FdKB0oOXKRKmGGhOuZlzgIDVt15vwt1M
caGgihK1n+xvbWH0Ew9T1Cot2B5Cuozy26bcyxQttbP6L5H2mXbnnPMzxY/K
ITEXSI8ecHW4cM0U7dkVlBVJt99z4FeJM8XQUx37F/cRkOljGcRcaIqiEX/u
e5LWkjijGvjHFN3jNlT6ihDA9Pkzs89fU9wQzf3RjXSx/4VylwVTtO2n/3Ag
LVxzXcZi2RS/OH8RNCe9aFwjJsdGxeMBbzpOk35+BTnnuan4Uo9fYwPpDQ1y
Xd5SVAwt3XDkyV4CGs4edXLxJuuPPV4dFCbXz86RSPWlol/zibxe0uccH3O0
XqLiYww510l6zmtboVQgFddsEu14R1rk5t/F5etUvFm2b00B6eDCipi4e1S8
N+vjEkxabp3+qzelVJRpGFPaSzqcPZJllKCiOGdBiiDptq3VlB3lVLR5Fv+P
l7SjgNTC1WoqFtjebmQnfV+ST0n9PRWJoaW0uT3k+WLR/+lrLxU3t+WdfE8a
bfj3c3yn4oOhv4N1pKPtDS/DAPm9bjzxlaSFPWsFMoapaBBY/O8NaYPw7Auu
U1Rs8+Ld+Jh0SvRASfo0FTm4g748JD0at2Nj+wwVDekJL+6RDn4Y81L6LxXV
5Oh2MaQ/PKpjclqgYvGjd6oRpHmzVgwf/iP/j5SveChp21yZzOZlKo40ErxB
pF++8vi7ukrFg1IP1l0m/T8FE8B2
            "]]}, "Charting`Private`Tag$18560#1"]}}, {}}, {{{{}, {}, 
         Annotation[{
           Directive[
            Opacity[1.], 
            AbsoluteThickness[1.6], 
            RGBColor[0, 1, 0], 
            Dashing[{Small, Small}], 
            Thickness[0.007]], 
           Line[CompressedData["
1:eJwV13k4lF0UAPChiEiSihKTaBUztrF2LtlFkmQLJZEl+65MtojsIruMteyi
FEl2ZpJIX1pQpChLWRPf7a95fs85587cc+9777z7LroY2jITCIQKJgLh36dw
7N+8LMHnx3OtqG9H/EOhju2wkLN9NuTzDPqQMkLhuW8Z7ZB9OVS+6q2qbgiF
NpKbHav9M2iUfS9lyhQGHdF9WvN2L4FJlZv5cFQYdCqEPJ6y+wQSh6y3CxeH
Q1f8kNuE3TSkPdo338QdCRGpdzoTyTNgxbehTkU+EsTswUyqfAa22JWkMF2M
BPdN8QHuJbOQfm2QiGoiYU1dunEm5xcE7CSbNZvfAr4X/id+3F6E1hNfmY7V
RYFOwyb9cbt1SGIOHVS+FwPk9YvzO2fWYZVv29mgwRiIJlox9isRENua7Fn+
LbHgebHey6iFgAT3/p0x8YsFtXHXlof9TOiHpmnO5qNxMPrjwwXf+Q1ok83W
p4Hc8UD8W5fxV5YNDZIquEUIicCbZTuzI4ANpau+EntNTAQ22K4m/owNVTW3
XqpTSYRp6tVJS012RCNpGxNDE6Fxo6hC07nN6MHEo/hAjiQ4z5kwGOzLiWwa
Kt/liiQDfYss+8bz3Kj0SNmnjuAU6NPlSWUEciPm15k1HEUp8Dby54G7GdyI
eIY/MIyeAl9YCtXE33Mj2azeOUH+VFj9u4tqYr4NrXb+tzxTlQpHfi4vPDDl
QfNZ9S/1Zu9CBKPhy1ljXjRa+ml9IC0DYjjTPIje2KddOK63Z0CSjjfzZDIv
8i9TfGv7OwOy28SJ1AFe5OT/4+28fibUNmablxjtQJf0j3kJbcqCsbIbfWuG
O1Fb77jTfyHZoBqr3lR4ig/Vxhfy+5rkAlWnprjvKh9SrDEYjXTPhUaW/Yl/
b/MhljTn1sboXFAIJFw+08OHojzNriQ8zwWpK0841rX4URFRbMuY2D0QOUE+
Z6y6G71+f+K38eY8YF0U+LlRRgDxKLQ5Xx6hgVpV1KCEkQBSrTzjSyTkQ7Dz
SpOZhwAiNLBvYRbKh7XPg4kVlQKIzeS+tdL5fFjsTZC3EN+LBPwXr8cP5cNE
CVtY9UFBlEK2bRn6VAC2EitbyFuI6J29jcz7TcVwcuhmPp8gEbWdDf75RrwY
pG/uUCZIEJGOL9suFuNi2PiJ5PTSgIi4XlcbrtKK4V6MXZdzEhFdWhAvMVMv
gU8/+sNL9uxDbKq7nBZj74Ppg/L1/UeEUbDn7sUcvTJAJsopHIrCaOsngr1+
QBkc2tgt/ktXGC0/4HeQKi6DJfPx883OwqgwcmsojaUc7nDsfWpdKYyIwfvT
RJ+Xw2uHW76ZcvvRTDC1xiy3AvQO287u1BRBhj0xCgpyVbAS5fXkg7EI8lz5
5DRoUAVFP8PCaJdFkIil4M3bV6pgY00Bv2S4CNKfcnJVS6+C+uMTKnqtIkjA
5cbk+/UqOGDkmBByQhTNnBJ985BeDYQgN6kZOIA2905pDwU8hKr+a16dcoeQ
BJH30rrgY1DkOVK+MUgMBS+4LhUzPwe7PwmZ+SYkJGMqR36c1QpJ+lMv/KxJ
6NvubzrXy1uhKVf9u549CdltQulKTa3Ap7Uku+BDQjkWRiq0kVboSDrfq5FC
QiwT86f2iLTBYfFDGyYGSMiY7MsdXtgGk9YN9kfOkNEqLVYJCtuBr2Zn7JoZ
GdmbmT7+VNsOaptcH/ZdJKO93Nw5nm3tkFEqzBzgTkaEkAz+gLF2OLlyM707
nozmIaBrQbgDShMNGU69ZJS6k7DnVnoHuLR9lSrXk0R30wZWyMGd0IQeOIoZ
S6KPMeGnteI7gfuJa16xpSTaUZy+42ROJ1SUL/PQXCQRTWmD3p7GTphL5ZhL
jZdE1ebM5/uXOsHbUaIieEASTT2dV4t36IK2sV9f1z9IonhhUHT27YJd1o+E
ro1LopQAIxvp8C54ZKQS67MoiVJHU9tCcrtgWfnMVSd+KSS3lmy5f7ALArl9
xIzPSyEzbvXjuse7oeeW4qXXtlKocjb9TbdON+xlIWQYXJVC9uo7W2TOdUPj
cgSHbpAUknzGJtPq0g2Ez2nfIVcKeWq75b3M7oaQh41Fh8ek0F1f3vvX/nTD
LTNW0b9O0oi6i6nkfk4PHCdxLnzzlEZlQHh0q7gHZll42t8ESiPesi39Z6p6
wKRy75WKaGnExcbDQXvRA6JsMqU2D6SRvYnZOcWxHmh6aCPTNSmNBF8SbyiL
0MEz6gpr3S9p9PGcAvPjo3Q4eMFlMO+PNGpM38cmKEXH51OA3zUOGeRbU3OL
pkIHc5uEBtJRGfQ2g/zm3nk6LHA/V09xkEEGCkn/WcfToWS8bWeouwzKMikN
ck+hw/mnPV9d/WXQWqzuVedMOrTYvY3UuSWD3G8fJgoV0yG+cZr+t1gGTXlW
vHB7Rge1pPms75UyyMiUcpfeQoelK39cBh/j/O/lNTxddLDcsYmnslMGKfU7
PTfpp4OYk6DxpW8ySKDyj0X/VzoMq4gcPD0rg+JE2aP8p+iQuOvIkvKyDOqV
/rVl8ywdVppl0naxyyLVlHeCY8t06ODX+9h1SBYdMn/fF7WZAYHThuV1JFkk
svqe4xoXAyRaTag0OVn03cL68TkeBtxxvSR8XUsWtdRHh3fyM8CmPeAy2V4W
+ZqE3sw+yIBLSgf0F1xk0ZJU23jPEQZcruyVeeIjiyacf3d8OcYA+3RRFvWb
sog69pjUL8UAB+7eKfZYWfTITazlviwDHMP8+xl3ZJGYqMqCszwDrrq8zDMp
kEU//5oZVR1ngOsXv6i9ZbLIXv97rLQKA9xMRTxGH8qidyckInNPMMDzhJ+q
U6ssYlWXeKOoxQD/XftHgr7Ioji2ZIa7AZ5fNL1DbUoW7Sz9+V3XkAHXmHwr
2H/LIn2TV5zcRgygTvYEJW6gIFJJV4TpOQYEW/vYmXBQkMkf0cWPJgwIGdh3
au92CrJoS0g8ZcaA8GfegoXCFKQVRr4xZ8GACOl9rE5HKMg4R2hCxJIBkcXd
P0iSFBScfadI1YoBtwS9B+blKSjVcpyua82A6ERiQ70KBZVcjbJBFxgQw9ZN
C9LG8TxxL+JFBsRe84pWO01BB3JpXFPYcXNCnuymFMRp/0Mxz4YBCXZd5gxr
ChoflWLXuMSApPeeJxLtKWjFnR7cj518WuioiSsFsV2Tf6hvi9evrZNnry8F
dcwTS2uwUxU9V0aCKCjp51kf1ssMSKsQHC24SUHf970mqmGni3Z2OsZS0Lug
J7XO2BlpHpWkFAqKrjfVCMHO2ip4dz6LgrL6hD6EYueEdlDrCyioIq8gwh07
d9ndPqgMf59rqfFJ7HtX9xqo1VLQhCv/WR5s2ud2CnsjBUWYz8e34N9TYOIu
xGilIOl51z022IV0gU2JdNzPjOH1H3g+RartP88NUBBj4KmeLXZJndsbgQ8U
RHiXu70T9+OBmEDjyBcKqtp3ypofuzS3Lb9gioJ2/ypQNcb9K9vpdtvxNwWd
nC7tDML9roja40VapSD77Fsb7+D1qCK0WcxvkEMazGHMd/F6VXu5qtVzyKED
u1lfR+D1rLVq3a62Rw5R34welsDr/ajf5Q/bfjmUEFP5cgzvh8fauz/Tj8ih
GpgKjzRlwFMpl6pzCnIoPHzkSqoxAxqK+NMEVOUQMZKldsNZBjTubbkxoi2H
0DU7I4szDHi+if+0o6kcSgpZ6Rw4xYDxPHGd/y7I4efNnUTXYwAnUjuh6SCH
Nnt0fSvTZYCJr4vM/gA59EaRcZ+syYDrvGHi8SFy6LIlebhPDfe3Iu3gepQc
+v5uuNFSlQHTE638QxlyqOn27n5ZZQbwhg3xaOfLId/TXpQQBQYo7JvlqCuV
Q4EnnmbVU/D+NhVYS2iUQ23Se/q/kxmwt8t9VGcY17eftjwjygDVyxFDjybk
0PAT00sr+/DzzZzVf2BWDjWPhBy8LciAGoXONmZmecQZQlDz3sUA3ftC9+v3
y6Mk3gp3UzYG+EX3eByxk0eHFjYP+47TIevQqFOqizw6OVbA+nUEn5cti7as
vvJIy9/KVfUDHbj/CpuMRsijB0thbs9f06HQ2U8prUQeVUyz/BjF5+eA/gGW
zT/lkauyHVdXEj7vviuu+SzII+HkXh2+WDoQb55eHFuTR4TI0otnI+ng9Czw
2/OtCmgiJTw64xodNpBe0/3ICkhclDn3gi0dyNuod755KqCZEJfCD2Q61LMN
HmoPVEBaYGx7F98XqgTxJ7RQBRTotZSjKUoHo+mhT1ZJCoj2cng8gI8O3nTK
4TfVCqjEIWuDxloPPI2cftI8p4AiKoKlPdp7QIvZaiTdVRGJ8bg0txn0wKvl
hx5+vopotdYu5o9WD5jNcrKeoyoiY5s1qqhKDzgO1x/hiVNEj1zZxE3JPRDT
uNMzolwRba7imVPZ1gP9/gxWr5+KSOvkdYujL7vB+peymL6TEvK9yVXz40Q3
bOEh9PZ7KiGqsdjDYwrdUE9q9jC/poSmTgev2JC6gfeqxhP7GCXEKetZWy3Q
DR0T+johFUrIoOK/8tHfXUD6aGX/6LcSEnsSdCoprwsInTdowteU0e8tLF7T
K52Qm9UqsHj7OEqViYmNuNMB1TEKQ32GCC2JJjv6V7WCZ72yQeZJFcTmet6h
b7UZnnXlz0WaqyJacDjNhdwEVzTlG66YnEB8qW/vPMl4AhlF5IeODmrokVNb
uPyGOoj/1XDD1Ucd3yfH6+b5qmG8xMvb3l0DEaxfEvSmysF479rHIm8NVLEj
PpP0uhxaY8M1v/lrINfYrOui9eVA80zhcwjBDlmZVo0oh4vHH9c7JmHf5Him
K1oOH1+trl2txeN5PfSJuVgGA0shN71WNFATT0L2vW8PoEUjITU4WBMRGD8S
dA+VwNjlJ3T/cE3kKjH9ppC3BFhvfmH2uKWJuD0nXbYxlYBWu6yzTQLON+IO
53xXDD2aQypq9zQRUfn6zdzoYnitJTLJ0qyJZrwPEFR+F8GoTq1yJJMWqoDM
RwfohcB06t1oLFULoc/5VF5aPnQ0nt3vGYrtLMD8JTEf4sRf2ZhEaCHiKb66
xpB8IHJ1fCHGaSFr9Zh7yTb5gOgPxyuztVDcrFhvx/58oOrGf3/dqIWGFVy2
QgENCFpac7v+YntH0qA6DwgqtUw5ftqIu/TOoPxULpipfe16e00bxUkU7gv6
kAs1mnxJ24K1EbV+nf6SkQv2+v4HQm5pIyTmLJFYmQuvzI/rXk7XRk33OE/k
+uTCPe+2JLEGbUS48VGknyUX1B68OfiYoIMq5nr3XTiSAxG7FvX6buqgpkOS
J9lEMyGpo+Nzc5QOGvZlv3OVKxOy/dL8qmN1ENq3N3lsMQNqh5Tzk1Jw/sHZ
cJbuDBjLDl01LsT5w4dZOd0zQPUQz/2hNh1ErdL+fvhFOqzKHWMbY9FFxMYQ
Lku3NHA1s2leDNFFhK87mi3/pABX9vdhpQhdhETOSG35mgIPPrut34jG+XVi
lJ6+FPjqRFXiTMYmyLYGlKSAZVBmLbFAF1lffJKbbZYCJ2mDJdod2Ia/H0w3
3IFDP3UT0zlPIkJ15abzcckwckP6EiSfRMOPjXi+XEiEAzu5YlzvnkQ5ejsv
Fp5OBIeSr3W5mScRtTRuzAe/r//uS+PYWIDrO6Kt0D78Pi/CVN1RexJZZ29n
uzqSAOJtdCbDt9jOr0OkLiWA/2a77Et79BA6gmT3e8QDb+Ldd5G52N+X5niv
xMLmge2v3PP1EIH/utFlg1gg7IppNy/Ww/t5Q2EXJRZ+pAXXHKvE+U0fv3az
xkLbPceYV004Pz3apDw/BnyrlFX5h/UQ9bIA98/x2/Dh1UhxkaA+apJc8/jh
HQ0F3Ef82tP1EeFT/bhIVySIj5subczB8RV3Xt6aSKh7EumjSsNx2rf2HVmR
0HH5m1fDAxzvcAw1cI+E70+L3KsbsO8m1+TuiYRjVw46ZX/C/hi/p8AtAmqe
i1j57D+FqAoSYX1HbsJzdyH1g/dPIWQpOVrHCIWV+ek4gXIcd8z2YW8MBWm/
pvfbqk+hpu1s8valoVAUdMFztR77VeQuvehQiIvOy3vVheuNuY5W64SCdcFB
5sDvpxAh24xpojME1qdSrCZ4DRBhYDWk4lUwZBFzBJSNDBB1s81c9cYbwHWL
3HHMGMe3tvjpLFIh6Fezh6CJAWra89dt8hsVrNvGutbNcb6uXvLJl1QQdjrq
12yD46S/XbfSqFBQVzug6YHrL7bum5GkQpk+PcYwATv7LdnwzXVoCFwh2Pdi
b6Od85oOgIXy8ZngPuxJP+GwwQAgfe4bzuzH478MVCp+FgA07ftNr99if03a
LR4XALd2WlBhBNu8s/iQZAAYVzSs75zD9UKpyX1+/jD9mbrWuv00Ihirmkbs
8oN9uptW9587je+D7Fu7I71BeuBE325TbNuaIk4fb9CwohZtM8f+xEvcYusN
Dh7LRuuWuL5w5IecijfUpE+WvruM7VxAV1jxAo2pl1bx3tjfpZY/XPUCh9up
L9aSsdOko4wvekLNy8NR//Xj8Sg8W166uEPc/uf5K29wXPnP7TYrd3D0MWna
8x828fC37lPuICx0c/78B5zvLrS+LuEOsVe/WI2OYduLXeCcdQOHLdnSkws4
/z1p6L6XGxB1eT+u8hki6nFyaG2EK0S3rZGI5w3xeU3Zjf8sAHIbJ++1wibP
iwvHOsPvPQzJ3RewhRRb+XycwcItU5rXFlttmYI0neGYgJIcmzP20I5Q7wkn
YLj5wUwg9pVDeh7iTsC997deUwY2gaNFrcMBEj2+OVi/x27QHxQl2cNuDX+3
Mx+xvWgubwXs4R4fh6/GMPa5e5Zp7PZQ1SAWJvYF212b++RnO+jd5Jq9NIm9
ScrdNsUOuDIWXsf9wQ6QYdgy20FEywbl57vPIAK4Vup+toXAHYJbhU2xX2mS
gWED9Ep2MzDHrjJM2dVgA4L68zSL89jWXD1r923gWXiPQsoF7PEPV5cjbYB5
yf8ypwP2FQH5LA0buPlusGHBH1u+bTWt+SIkZMc7dWdgRwxrcLZegOLDLF2e
w9iNyhm3R62gT0Dlj/MoNmKfft5hBatbr4nZfcHOid3GUW4F+gu/Y0wnsPu4
Q4YCrOB385czx2ewpfM0PXZaAbJo+bCJYITXZ2Td5ZQlvI0JmU0Twr5svEO8
1wJYfzPxP7fEpi0XXcJTW6pIjflijS2gMxQzZwqTzhIb2WywP7Kz04dMofer
xbS+HbaOxrawMlNIG6prfe+CXcI0O2JkCuIvnN2XqNjhqQSUbwLGCf91S+Rh
H2f9xWd0DgpJldezvmJ30D06xo3g6o7Z5bpv2NZvZ9v6jUB6heT1ahKbOW+y
v9kIml5UOG6cwb7osVco2wjeGleYOCxh9xqyO5oYAdu1cklZ9rOIUCacO0A/
A/adpeP0I9h9qqyZLwzh8MUS/b/O2PpGZQZvDaAjU6FizgXbia2stcsALv/X
tW3CDZu27bZ6gwHQDCb7+7yw/c3abO8ZABHEzIuuYQt3SR10NoCdAmV2Z25j
i1RTCzYaAPObSmrxA2y19p+PvPVhSPtx1dlJbOrc+ZdRuqB6imbi9QM7Y3JP
t4culBjFriVNY08RWobMdcHfylan/xe20mikopgu7PbaNmq4ij1899ccXQdM
cq5sM9hijPsTVkLeoQNvFvhddSSwn+4jelVpQV+e/zHwwH6v9MxHRAN4CLWP
FbywAxUPu/JowBmLWXVZH+ypCWUfggb089pbHgvAzqijVL5Xh8Gws7F7QrDF
tgu/TlaH93ak2cUE7Lf2qS2b1WHs6HhNRRV2r8QRrvUTsFR9Wkl4DltLX/0d
lypwyskytv/GTuI87UJQBeLT3dYsC9jUKx+2zqmAVsvnkInlf/nWZzwGVOBu
v1d3GdM5RIgLeticoQIK83fNFLdh97J4BhxTgUDZUV8jEjZN2GTXOQTrj9wf
hl/Ftj76Xj1BGd6zVkXdc8UuchQt8lWGeqPZC43u2HL56UQrZfCcceFa8MYe
tmk+I6YMEwed7WyDsEkaX5ralaDvjh2/Whw22yBbAbMS5HtaXGOqwiZqJO+J
UABdkoZ64Dw2N+eGL3QKEAYGmDwXsZEiR349BWr9bBsdl//Fh3O8Cikg/CKU
Yv4Xm2Chqn6DAitnXxxWYDFBhENcTJkyFCgJQFxLvNgmufn7c2WBvV1h0EMa
m6/mlHyIDLSfl7ji6IHtakTe4CYFPDb2TzK9sOVC8n2spMDSPndLrw820eXH
Hz0pWHDfXiUdiG0d8EzqqBSIRCyu/A3FLto7bDkuCdSqZ9Fxd7BRx7s7VpKg
sMmg4uHjf/khfuLnyRDOGck88QR7RromWI8Mr7Y1G+1uxO49wjOmTAZ7Aenl
683Yb39t7BckQwqZT1WrG1tr2sZ0hAS/zYdfv3uPHaEmsGhPAnSB/8CWT9gV
90oOmpEg6rKhL4xgT+Ql2+qSQNitRYA2hu3rcJpdnASnw4tsnX9iN7ULf/wq
ARlRI3XZM//m1+fI0y0BE3G7N/fNYXM/K7cukwBqenSZ7OK//uR16XhJQE9O
K+HK8r/5MXmMm0jAroI1w/Q//+q5HqcrScDF+5R8+t9/860McyBKQFmF6+L6
+j9/fW64UQL+B+EEFFo=
            "]]}, "Charting`Private`Tag$19002#1"]}}, {}}}, {
     DisplayFunction -> Identity, Ticks -> {Automatic, Automatic}, 
      AxesOrigin -> {0, 0}, FrameTicks -> {{{{0., 0, {0.01, 0.}}, {0.2, 
           NumberForm[0.2`15.954589770191003, {
             DirectedInfinity[1], 1}], {0.01, 0.}}, {0.4, 
           NumberForm[0.4`15.954589770191003, {
             DirectedInfinity[1], 1}], {0.01, 0.}}, {0.6, 
           NumberForm[0.6`15.954589770191003, {
             DirectedInfinity[1], 1}], {0.01, 0.}}, {0.8, 
           NumberForm[0.8`15.954589770191003, {
             DirectedInfinity[1], 1}], {0.01, 0.}}, {1., 
           NumberForm[1.`15.954589770191003, {
             DirectedInfinity[1], 1}], {0.01, 0.}}, {0.05, 
           Spacer[{0, 0}], {0.005, 0.}}, {0.1, 
           Spacer[{0, 0}], {0.005, 0.}}, {0.15, 
           Spacer[{0, 0}], {0.005, 0.}}, {0.25, 
           Spacer[{0, 0}], {0.005, 0.}}, {0.3, 
           Spacer[{0, 0}], {0.005, 0.}}, {0.35, 
           Spacer[{0, 0}], {0.005, 0.}}, {0.45, 
           Spacer[{0, 0}], {0.005, 0.}}, {0.5, 
           Spacer[{0, 0}], {0.005, 0.}}, {0.55, 
           Spacer[{0, 0}], {0.005, 0.}}, {0.65, 
           Spacer[{0, 0}], {0.005, 0.}}, {0.7, 
           Spacer[{0, 0}], {0.005, 0.}}, {0.75, 
           Spacer[{0, 0}], {0.005, 0.}}, {0.85, 
           Spacer[{0, 0}], {0.005, 0.}}, {0.9, 
           Spacer[{0, 0}], {0.005, 0.}}, {0.95, 
           Spacer[{0, 0}], {0.005, 0.}}}, {{0., 
           Spacer[0], {0.01, 0.}}, {0.2, 
           Spacer[0], {0.01, 0.}}, {0.4, 
           Spacer[0], {0.01, 0.}}, {0.6, 
           Spacer[0], {0.01, 0.}}, {0.8, 
           Spacer[0], {0.01, 0.}}, {1., 
           Spacer[0], {0.01, 0.}}, {0.05, 
           Spacer[0], {0.005, 0.}}, {0.1, 
           Spacer[0], {0.005, 0.}}, {0.15, 
           Spacer[0], {0.005, 0.}}, {0.25, 
           Spacer[0], {0.005, 0.}}, {0.3, 
           Spacer[0], {0.005, 0.}}, {0.35, 
           Spacer[0], {0.005, 0.}}, {0.45, 
           Spacer[0], {0.005, 0.}}, {0.5, 
           Spacer[0], {0.005, 0.}}, {0.55, 
           Spacer[0], {0.005, 0.}}, {0.65, 
           Spacer[0], {0.005, 0.}}, {0.7, 
           Spacer[0], {0.005, 0.}}, {0.75, 
           Spacer[0], {0.005, 0.}}, {0.85, 
           Spacer[0], {0.005, 0.}}, {0.9, 
           Spacer[0], {0.005, 0.}}, {0.95, 
           Spacer[0], {0.005, 0.}}}}, {{{0., 0, {0.01, 0.}}, {
          20., 20, {0.01, 0.}}, {40., 40, {0.01, 0.}}, {
          60., 60, {0.01, 0.}}, {80., 80, {0.01, 0.}}, {
          100., 100, {0.01, 0.}}, {5., 
           Spacer[{0, 0}], {0.005, 0.}}, {10., 
           Spacer[{0, 0}], {0.005, 0.}}, {15., 
           Spacer[{0, 0}], {0.005, 0.}}, {25., 
           Spacer[{0, 0}], {0.005, 0.}}, {30., 
           Spacer[{0, 0}], {0.005, 0.}}, {35., 
           Spacer[{0, 0}], {0.005, 0.}}, {45., 
           Spacer[{0, 0}], {0.005, 0.}}, {50., 
           Spacer[{0, 0}], {0.005, 0.}}, {55., 
           Spacer[{0, 0}], {0.005, 0.}}, {65., 
           Spacer[{0, 0}], {0.005, 0.}}, {70., 
           Spacer[{0, 0}], {0.005, 0.}}, {75., 
           Spacer[{0, 0}], {0.005, 0.}}, {85., 
           Spacer[{0, 0}], {0.005, 0.}}, {90., 
           Spacer[{0, 0}], {0.005, 0.}}, {95., 
           Spacer[{0, 0}], {0.005, 0.}}, {105., 
           Spacer[{0, 0}], {0.005, 0.}}, {110., 
           Spacer[{0, 0}], {0.005, 0.}}, {115., 
           Spacer[{0, 0}], {0.005, 0.}}, {120., 
           Spacer[{0, 0}], {0.005, 0.}}}, {{0., 
           Spacer[0], {0.01, 0.}}, {20., 
           Spacer[0], {0.01, 0.}}, {40., 
           Spacer[0], {0.01, 0.}}, {60., 
           Spacer[0], {0.01, 0.}}, {80., 
           Spacer[0], {0.01, 0.}}, {100., 
           Spacer[0], {0.01, 0.}}, {5., 
           Spacer[0], {0.005, 0.}}, {10., 
           Spacer[0], {0.005, 0.}}, {15., 
           Spacer[0], {0.005, 0.}}, {25., 
           Spacer[0], {0.005, 0.}}, {30., 
           Spacer[0], {0.005, 0.}}, {35., 
           Spacer[0], {0.005, 0.}}, {45., 
           Spacer[0], {0.005, 0.}}, {50., 
           Spacer[0], {0.005, 0.}}, {55., 
           Spacer[0], {0.005, 0.}}, {65., 
           Spacer[0], {0.005, 0.}}, {70., 
           Spacer[0], {0.005, 0.}}, {75., 
           Spacer[0], {0.005, 0.}}, {85., 
           Spacer[0], {0.005, 0.}}, {90., 
           Spacer[0], {0.005, 0.}}, {95., 
           Spacer[0], {0.005, 0.}}, {105., 
           Spacer[0], {0.005, 0.}}, {110., 
           Spacer[0], {0.005, 0.}}, {115., 
           Spacer[0], {0.005, 0.}}, {120., 
           Spacer[0], {0.005, 0.}}}}}, GridLines -> {None, None}, 
      DisplayFunction -> Identity, PlotRangePadding -> {{
         Scaled[0.02], 
         Scaled[0.02]}, {0, 0}}, PlotRangeClipping -> True, ImagePadding -> 
      All, DisplayFunction -> Identity, AspectRatio -> GoldenRatio^(-1), 
      Axes -> {True, True}, AxesLabel -> {None, None}, AxesOrigin -> {0, 0}, 
      DisplayFunction :> Identity, Frame -> {{True, True}, {True, True}}, 
      FrameLabel -> {{
         Style["Fraction of population", Bold, 
          GrayLevel[0], FontSize -> 28], None}, {
         Style["Time (Days)", Bold, 
          GrayLevel[0], FontSize -> 28], None}}, FrameStyle -> Directive[
        Thickness[Large], 
        GrayLevel[0], 20], FrameTicks -> {{All, Automatic}, {All, Automatic}},
       FrameTicksStyle -> Directive[
        Thickness[0.004], 
        GrayLevel[0], 36], GridLines -> {None, None}, GridLinesStyle -> 
      Directive[
        GrayLevel[0.5, 0.4]], ImageSize -> 1000, 
      Method -> {
       "DefaultBoundaryStyle" -> Automatic, 
        "DefaultGraphicsInteraction" -> {
         "Version" -> 1.2, "TrackMousePosition" -> {True, False}, 
          "Effects" -> {
           "Highlight" -> {"ratio" -> 2}, "HighlightPoint" -> {"ratio" -> 2}, 
            "Droplines" -> {
             "freeformCursorMode" -> True, 
              "placement" -> {"x" -> "All", "y" -> "None"}}}}, 
        "DefaultMeshStyle" -> AbsolutePointSize[6], "ScalingFunctions" -> 
        None, "CoordinatesToolOptions" -> {"DisplayFunction" -> ({
            (Identity[#]& )[
             Part[#, 1]], 
            (Identity[#]& )[
             Part[#, 2]]}& ), "CopiedValueFunction" -> ({
            (Identity[#]& )[
             Part[#, 1]], 
            (Identity[#]& )[
             Part[#, 2]]}& )}}, 
      PlotRange -> {{0., 99.99999795918367}, {0, 1}}, PlotRangeClipping -> 
      True, PlotRangePadding -> {{
         Scaled[0.02], 
         Scaled[0.02]}, {Automatic, Automatic}}, 
      Ticks -> {Automatic, Automatic}}], 
    Placed[
     Unevaluated[
      Unevaluated[
       Unevaluated[
        Unevaluated[
         Unevaluated[
          LineLegend[{
            Directive[
             RGBColor[0, 1, 0], 
             Dashing[{Small, Small}], 
             AbsoluteThickness[5]]}, {
            Style["\!\(\*SubscriptBox[\(I\), \(15\)]\)(t)", Bold, Italic, 
             GrayLevel[0], FontSize -> 28]}, LabelStyle -> {}, LegendLayout -> 
           "Column", LegendMarkerSize -> 50]]]]]], {Right, Top}, Identity]]& ],
  AutoDelete->True,
  Editable->True,
  SelectWithContents->False,
  Selectable->True]], "Output",
 CellChangeTimes->{
  3.876355108218315*^9, {3.876355358835926*^9, 3.8763553804138517`*^9}, {
   3.876355946399769*^9, 3.876355957430576*^9}, 3.8763562635340605`*^9, 
   3.8763563119909687`*^9, 3.894607264419695*^9, 3.894607346677357*^9, 
   3.8946118972620173`*^9, 3.8956190446920767`*^9},
 CellLabel->
  "Out[101]=",ExpressionUUID->"75b70d81-905c-43b6-a6eb-638a5ca68a8d"]
}, Open  ]],

Cell[CellGroupData[{

Cell[BoxData[{
 RowBox[{
  RowBox[{"RR15", "[", "t_", "]"}], ":=", 
  RowBox[{
   RowBox[{"(", 
    RowBox[{"G", "/", "B"}], ")"}], "*", 
   RowBox[{"Log", "[", 
    RowBox[{"S0", "/", 
     RowBox[{"SS15", "[", "t", "]"}]}], "]"}]}]}], "\[IndentingNewLine]", 
 RowBox[{"PR15", "=", 
  RowBox[{"Plot", "[", 
   RowBox[{
    RowBox[{"RR15", "[", "x", "]"}], ",", 
    RowBox[{"{", 
     RowBox[{"x", ",", "0", ",", "100"}], "}"}], ",", "\[IndentingNewLine]", 
    RowBox[{"PlotStyle", "\[Rule]", 
     RowBox[{"{", 
      RowBox[{"Brown", ",", "Dashed", ",", 
       RowBox[{"Thickness", "[", "0.007", "]"}]}], "}"}]}], ",", 
    RowBox[{"PlotLegends", "\[Rule]", " ", 
     RowBox[{"Placed", "[", 
      RowBox[{
       RowBox[{"LineLegend", "[", 
        RowBox[{
         RowBox[{"{", 
          RowBox[{"Directive", "[", 
           RowBox[{"Brown", ",", "Dashed", ",", 
            RowBox[{"AbsoluteThickness", "[", "5", "]"}]}], "]"}], "}"}], ",", 
         RowBox[{"{", 
          RowBox[{"Style", "[", 
           RowBox[{
           "\"\<\!\(\*SubscriptBox[\(R\), \(15\)]\)(t)\>\"", ",", "Bold", ",",
             "Italic", ",", "Black", ",", 
            RowBox[{"FontSize", "\[Rule]", "28"}]}], "]"}], "}"}], ",", 
         RowBox[{"LegendMarkerSize", "\[Rule]", "50"}]}], "]"}], 
       "\[IndentingNewLine]", ",", 
       RowBox[{"{", 
        RowBox[{"Right", ",", "Top"}], "}"}]}], "]"}]}], ",", 
    "\[IndentingNewLine]", 
    RowBox[{"Frame", "\[Rule]", " ", "True"}], ",", "\[IndentingNewLine]", 
    RowBox[{"FrameTicksStyle", "\[Rule]", 
     RowBox[{"Directive", "[", 
      RowBox[{"Black", ",", "36"}], "]"}]}], ",", "\[IndentingNewLine]", 
    RowBox[{"FrameStyle", "->", 
     RowBox[{"Directive", "[", 
      RowBox[{"Thick", ",", "Black", ",", "10"}], "]"}]}], ",", 
    "\[IndentingNewLine]", 
    RowBox[{"TicksStyle", "\[Rule]", 
     RowBox[{"Directive", "[", "100", "]"}]}], ",", "\[IndentingNewLine]", 
    RowBox[{"ImageSize", "\[Rule]", "1000"}]}], "]"}]}]}], "Input",
 CellChangeTimes->{{3.876356364891425*^9, 3.8763564258431816`*^9}, {
  3.8763565210201683`*^9, 3.876356558024657*^9}, {3.8763569836670265`*^9, 
  3.8763569888364735`*^9}, {3.894607292831048*^9, 3.894607320717471*^9}, {
  3.8946073544463882`*^9, 3.8946073872223682`*^9}, {3.8956190544740133`*^9, 
  3.8956190556303253`*^9}},
 CellLabel->
  "In[102]:=",ExpressionUUID->"c981ab06-e14c-4667-b158-02fa9d55db18"],

Cell[BoxData[
 TagBox[
  GraphicsBox[{{{{}, {}, 
      TagBox[
       {RGBColor[0.6, 0.4, 0.2], Thickness[0.007], Opacity[1.], 
        Dashing[{Small, Small}], LineBox[CompressedData["
1:eJwV1nk01c8bB3AkVCqVZCtSCSEKSel5ZLvZXfdybVmyZWmxr5F9KSFLhUgq
ZFeILFFIkcQ3kkj2eyvKlsLv8/trzuuc95l55pk5c2av7UWyPQsTE5MeMxPT
/0eRGyv37+55carhBEW7NU7sVBWHuJCbUxbMyO2uKkhhgxe+xbliTiVA7nlB
/u8RD7TIXHZkc2oAUtDyybK3otB2rZs07/gOBCHohveuY/BaKewZw3EIXJVo
vu9LNaE9ceDypONP4DRY+3DgNw2ib6W+vik7A3ZTvDqnu0xB0gnMjpbMwMqU
E+vLYjNwZ08McC+YBbnQJPraRQtYVZern8n+DeYqhplvmK2Bt9lf9fv1RbiW
N9GUWX0OtOrY9cYd1+DYwPY1m1oXkF2zneeZWQNQcVs/rusK14StOvedZEJN
r+xqp6+u4Glb40V5yYTPH6W/vLTpAqiNX3r5tIcZDyk1HhqUvwQj3wdtfOfX
IdO9S86mJe4gvFKVsaLAgc+yeXTPbvYF7rv2MzsDONCmh7lD2ckXOGCHmnQD
BzZ8EEh71uwLP0Mu0M9qbsA2t3XrYgP9oJ71gFKjyUYsERYwLZj3B0vOpI+h
vpzYXuNU3sl2BTo2K2xgteTCXRuZb3MZh0K39vZbnYFceNLS0+ZabCj0xfwQ
vZ3BhR7NGSbmDaEwuv6RmvRnLhQdtHg2Jx4G/1Z2hdDMt6FLVxRdZF04SPz4
s1Bouh0xKHpw4FUERHfWjVKNuTFSlV+alhAD8Zx3PIS9uVFIKZFfrisGkrW8
Wegp3Dgo2vnOgysWslqkhUN6uZHD7EuPcFIsVNZnmRdQdqLv78ojKnfiYKz4
avcqmQdDj6p8Fay/DqdvqDc+0ufFW3en+o9LJkKI1pP87gu8GNPCVniUnAj1
6/fdXLnOix4fT7508E0EpUAmB6O3vGhFT1vn/yoRjp6v3bRG4kOVcOEAS9sk
2K8qa2J8mh/bIqzdrB7dBLZFwR+s8oLoadTKlWGdCmrlcR8PUwTReUqGyyo+
FULdlhvNPASxSTls1v55Kqx++3iztEwQ5TLqWpAvDRa7ko5bSO/GloTKdrn/
0mCygCOi4uAe/Be58t3R8jbYH17eLLtZGJXm1/LT72eAzkDUA949wkiTPz17
[truncated: 174,093 more chars]
